# Supplementary material for: Transcriptional regulation of bark freezing tolerance in apple (Malus domestica Borkh.)
Source: Hortic Res. 2020 Dec 1;7:205. doi: 10.1038/s41438-020-00432-8 (PMC7705664; doi:10.1038/s41438-020-00432-8)
Supplement: Supplementary file 2 — Table S2 The coexpression module, eigengene-based intramodular connectivity, and gene significance analysis [file 41438_2020_432_MOESM2_ESM.docx]

## Sheet: Table S2 
Table S2 The coexpression module, eigengene-based intramodular connectivity, and gene significance analysis
Gene ID	Module name	colorNEW	KME black	KME blue	KME brown	KME cyan	KME dark orange	KME dark red	KME dark turquoise	KME green yellow	KME grey	KME light green	KME orange	KME turquoise	GS_LT	GS_ELR
MDP0000652760	module 6	black	0.672836	0.217453	-0.566737	-0.112482	0.427102	0.43278	-0.0310297	-0.520261	0.374435	-0.355621	-0.250713	-0.224882	0.00603605	0.113352
MDP0000202137	module 6	black	0.30562	0.0985116	-0.265822	-0.0396463	0.217973	0.0278855	-0.115835	-0.215415	-0.0792048	-0.156218	-0.0251366	-0.106297	-0.119098	-0.0289236
MDP0000298408	module 6	black	0.841009	0.1786	-0.79701	0.0446197	0.666407	0.54491	-0.0896369	-0.599597	0.01339	-0.525453	-0.35776	-0.300308	0.105531	0.109584
MDP0000242413	module 6	black	0.893492	0.288887	-0.738888	-0.147033	0.525269	0.558672	-0.0470915	-0.677668	-0.0384877	-0.441	-0.297421	-0.296589	0.183082	0.168755
MDP0000772938	module 6	black	0.831527	0.240624	-0.727972	-0.0813991	0.525268	0.701937	0.0726748	-0.610202	-0.0701745	-0.429488	-0.312427	-0.288927	0.215255	0.214039
MDP0000925497	module 6	black	0.838759	0.184581	-0.777732	0.0271417	0.660638	0.419263	-0.190951	-0.618598	0.0680687	-0.535892	-0.373095	-0.291945	0.169754	0.113122
MDP0000150848	module 6	black	0.829994	0.243967	-0.689555	-0.101353	0.538809	0.314408	-0.227511	-0.64976	0.00652976	-0.470678	-0.352969	-0.266821	0.264393	0.301186
MDP0000393617	module 6	black	0.74143	0.217698	-0.63445	-0.0767577	0.497546	0.309309	-0.165066	-0.556721	0.0575752	-0.408959	-0.279904	-0.250036	0.209192	0.421221
MDP0000463166	module 6	black	0.857927	0.158114	-0.841225	0.0933505	0.742486	0.480633	-0.172131	-0.609649	0.0760397	-0.584164	-0.410139	-0.312463	0.12764	0.177015
MDP0000291579	module 6	black	0.844703	0.174246	-0.802692	0.0522579	0.69734	0.473424	-0.162824	-0.616966	0.267849	-0.560539	-0.409281	-0.300778	0.104628	0.121486
MDP0000200482	module 6	black	0.893051	0.257229	-0.770365	-0.0894674	0.595239	0.515396	-0.112894	-0.682396	0.116122	-0.499226	-0.354116	-0.299535	0.208809	0.237459
MDP0000123993	module 6	black	0.883951	0.251893	-0.769389	-0.0837031	0.587657	0.569835	-0.0581794	-0.659025	0.12341	-0.486362	-0.365131	-0.302718	0.200171	0.295109
MDP0000561042	module 6	black	0.841939	0.149112	-0.821974	0.105963	0.730821	0.417498	-0.212964	-0.593115	0.0783178	-0.579309	-0.422829	-0.307211	0.159047	0.206754
MDP0000205236	module 6	black	0.793893	0.0728459	-0.857308	0.234234	0.818536	0.442852	-0.201586	-0.52435	0.045333	-0.621889	-0.433152	-0.307573	0.0140346	0.0516703
MDP0000205144	module 6	black	0.85826	0.170654	-0.836465	0.0720622	0.721156	0.575684	-0.0941939	-0.610633	0.121191	-0.567913	-0.407695	-0.315169	0.138486	0.250507
MDP0000244238	module 6	black	0.827984	0.173264	-0.793253	0.0533104	0.679971	0.537822	-0.101766	-0.599484	0.147944	-0.539674	-0.366759	-0.297339	0.0412459	0.0313072
MDP0000672814	module 6	black	0.81205	0.119894	-0.834925	0.160427	0.772477	0.399052	-0.232917	-0.558958	0.169886	-0.604735	-0.433582	-0.308888	0.0908156	0.18926
MDP0000609638	module 6	black	0.927592	0.28539	-0.779276	-0.125802	0.585359	0.494936	-0.134349	-0.710156	0.15049	-0.498199	-0.366751	-0.309363	0.237678	0.283689
MDP0000491737	module 6	black	0.859383	0.167132	-0.835741	0.0789584	0.739125	0.439725	-0.201471	-0.613819	0.208434	-0.586957	-0.42248	-0.312573	0.072142	0.134081
MDP0000922558	module 6	black	0.87543	0.187203	-0.823169	0.0448593	0.701294	0.437572	-0.197129	-0.628829	0.0569903	-0.564432	-0.412843	-0.312116	0.193069	0.260921
MDP0000239443	module 6	black	0.870222	0.174815	-0.831586	0.0707173	0.721262	0.437337	-0.202432	-0.618944	0.0863166	-0.57514	-0.412617	-0.313652	0.114857	0.130128
MDP0000854541	module 6	black	0.870222	0.174815	-0.831586	0.0707173	0.721262	0.437337	-0.202432	-0.618944	0.0863166	-0.57514	-0.412617	-0.313652	0.114857	0.130128
MDP0000710146	module 6	black	0.838432	0.173822	-0.797975	0.0603873	0.695792	0.43285	-0.196226	-0.613781	0.0909178	-0.561344	-0.391164	-0.299459	0.164394	0.216412
MDP0000365907	module 6	black	0.852507	0.168148	-0.822587	0.0778079	0.730917	0.390897	-0.236748	-0.612209	0.258839	-0.586007	-0.426381	-0.309702	0.100682	0.172049
MDP0000294531	module 6	black	0.836453	0.163355	-0.822934	0.0831744	0.701838	0.599767	-0.0614413	-0.583762	0.0624989	-0.543174	-0.377895	-0.312902	0.143839	0.207824
MDP0000463758	module 6	black	0.852333	0.153609	-0.836798	0.10395	0.74128	0.466525	-0.186335	-0.604696	0.119954	-0.586362	-0.415499	-0.312428	0.155041	0.184381
MDP0000173284	module 6	black	0.848495	0.233064	-0.743604	-0.060274	0.587225	0.499887	-0.111403	-0.648212	0.00759077	-0.490362	-0.333266	-0.285492	0.144672	0.109801
MDP0000698560	module 6	black	0.829045	0.144382	-0.822059	0.111263	0.745856	0.42467	-0.215196	-0.595304	0.128979	-0.595014	-0.423141	-0.301973	0.0845319	0.154665
MDP0000122446	module 6	black	0.882523	0.303723	-0.717983	-0.174484	0.49434	0.592053	-0.0205413	-0.680827	0.0795604	-0.420022	-0.291253	-0.295911	0.24925	0.274161
MDP0000319806	module 6	black	0.871886	0.186802	-0.828408	0.042951	0.705265	0.513205	-0.136666	-0.625725	0.059337	-0.560888	-0.395149	-0.313035	0.0828423	0.111893
MDP0000472462	module 6	black	0.658547	0.232353	-0.549618	-0.134504	0.344555	0.667684	0.187151	-0.48157	-0.0975388	-0.270902	-0.190661	-0.235751	0.19478	0.368848
MDP0000323246	module 6	black	0.819229	0.107067	-0.849713	0.181359	0.79588	0.399109	-0.240686	-0.559897	0.16431	-0.620987	-0.454907	-0.310889	0.0916777	0.196417
MDP0000263961	module 6	black	0.740698	0.213205	-0.634904	-0.0738747	0.45291	0.589276	0.0479627	-0.540091	0.106432	-0.369743	-0.268629	-0.254211	0.205819	0.15481
MDP0000624784	module 6	black	0.864394	0.238247	-0.738806	-0.0888661	0.575518	0.557325	-0.070127	-0.677382	0.12413	-0.494546	-0.343891	-0.274049	0.140257	0.171049
MDP0000571533	module 6	black	0.869914	0.193196	-0.806174	0.0302676	0.689658	0.406538	-0.219011	-0.636878	0.106149	-0.562915	-0.416323	-0.306318	0.169108	0.211159
MDP0000170101	module 6	black	0.892238	0.264412	-0.76163	-0.102645	0.576461	0.56541	-0.0658858	-0.679591	0.116265	-0.485252	-0.343368	-0.299994	0.177995	0.193482
MDP0000145943	module 6	black	0.367069	0.299123	-0.213592	-0.221217	0.0345735	0.00464133	-0.138032	-0.212262	-0.0446659	0.0215445	-0.0959708	-0.213316	0.147571	0.00940255
MDP0000228838	module 6	black	0.833272	0.263272	-0.688304	-0.13393	0.483472	0.552615	-0.0200804	-0.62744	0.152999	-0.409089	-0.283113	-0.274276	0.146117	0.111132
MDP0000242504	module 6	black	0.714172	0.469447	-0.479163	-0.366385	0.129861	0.449158	0.107185	-0.483323	0.00380641	-0.0588423	-0.162695	-0.340565	0.261787	0.166729
MDP0000166591	module 6	black	0.845136	0.152536	-0.834137	0.108457	0.745363	0.400829	-0.227592	-0.589415	0.12851	-0.589118	-0.428234	-0.31348	0.102466	0.193125
MDP0000119756	module 6	black	0.747245	0.241241	-0.67151	-0.0907637	0.480025	0.679867	0.141999	-0.53348	0.0257796	-0.371109	-0.232963	-0.286607	0.0905105	0.176806
MDP0000155543	module 6	black	0.775995	0.363999	-0.617436	-0.243999	0.312243	0.794814	0.267353	-0.549713	0.0994586	-0.221894	-0.151563	-0.323249	0.224218	0.319665
MDP0000319263	module 6	black	0.5718	0.175876	-0.448626	-0.098525	0.332546	0.159037	-0.192757	-0.453526	-0.15162	-0.313208	-0.265481	-0.173383	0.342812	0.500224
MDP0000172051	module 6	black	0.914611	0.303682	-0.735569	-0.171912	0.525232	0.462671	-0.133096	-0.70797	0.104363	-0.459924	-0.351487	-0.296819	0.215234	0.201853
MDP0000375992	module 6	black	0.914611	0.303682	-0.735569	-0.171912	0.525232	0.462671	-0.133096	-0.70797	0.104363	-0.459924	-0.351487	-0.296819	0.215234	0.201853
MDP0000176292	module 6	black	0.582194	0.223966	-0.450305	-0.136958	0.288954	0.202024	-0.126173	-0.424459	-0.14668	-0.249937	-0.233235	-0.207969	0.336264	0.467202
MDP0000157081	module 6	black	0.900856	0.239866	-0.701846	-0.170873	0.526573	0.455405	-0.166083	-0.773731	0.0364418	-0.521386	-0.363105	-0.21284	0.216781	0.230608
MDP0000717472	module 6	black	0.593647	0.161471	-0.502492	-0.049599	0.390399	0.200222	-0.181307	-0.443493	-0.130595	-0.338339	-0.284962	-0.196416	0.352099	0.539445
MDP0000214155	module 6	black	0.778141	0.263796	-0.663968	-0.106483	0.445229	0.571567	0.0313983	-0.546469	-0.0309925	-0.345201	-0.21291	-0.293202	0.199599	0.226309
MDP0000148564	module 6	black	0.775014	0.229895	-0.660792	-0.0720786	0.487431	0.40598	-0.100381	-0.559564	-0.0661076	-0.39362	-0.255856	-0.271517	0.209549	0.116054
MDP0000284910	module 6	black	0.767342	0.312904	-0.612049	-0.177208	0.397242	0.372633	-0.0963419	-0.552425	0.274895	-0.30945	-0.228573	-0.292446	0.00651761	-0.103047
MDP0000273839	module 6	black	0.869435	0.206851	-0.826494	0.0418656	0.701903	0.52688	-0.130847	-0.607652	0.0708409	-0.549698	-0.450158	-0.333806	0.161402	0.22654
MDP0000132058	module 6	black	0.801212	0.0446397	-0.829973	0.202364	0.8101	0.456845	-0.217521	-0.597285	0.0686106	-0.670493	-0.47266	-0.246959	0.0383937	0.0872088
MDP0000784121	module 6	black	0.410648	0.16182	-0.230009	-0.180994	0.120673	0.109558	-0.164916	-0.375222	-0.137694	-0.181777	-0.230382	-0.0790647	0.435196	0.339538
MDP0000576126	module 6	black	0.693123	0.455645	-0.572953	-0.272899	0.176741	0.771031	0.425411	-0.364851	-0.137328	-0.0195497	-0.0422004	-0.41988	0.261523	0.377565
MDP0000291205	module 6	black	0.86906	0.25038	-0.842767	0.019313	0.673393	0.609116	-0.0149938	-0.567	0.15962	-0.481761	-0.350019	-0.379954	0.0684681	0.113365
MDP0000244067	module 6	black	0.862892	0.179017	-0.84102	0.0869477	0.732814	0.428118	-0.2078	-0.597757	0.08779	-0.564848	-0.398686	-0.331789	0.157941	0.179895
MDP0000286359	module 6	black	0.806131	0.275636	-0.761973	-0.0270732	0.537662	0.68325	0.124293	-0.494005	0.176945	-0.359363	-0.282295	-0.378595	0.148524	0.164735
MDP0000880252	module 6	black	0.905247	0.363178	-0.7432	-0.19581	0.47205	0.511542	-0.0472529	-0.641793	0.140523	-0.357976	-0.204948	-0.355673	0.167815	0.136614
MDP0000119071	module 6	black	0.862698	0.181914	-0.814908	0.0507039	0.696697	0.494869	-0.150077	-0.622992	0.0725381	-0.55708	-0.409475	-0.306173	0.104705	0.130025
MDP0000144545	module 6	black	0.804469	0.293481	-0.708901	-0.100425	0.465889	0.686166	0.137586	-0.531652	0.179697	-0.331938	-0.240714	-0.342468	0.2097	0.188275
MDP0000259546	module 6	black	0.949459	0.368791	-0.77033	-0.212944	0.500868	0.583321	-0.0199966	-0.701514	0.0706441	-0.40312	-0.243564	-0.352384	0.2944	0.32017
MDP0000173636	module 6	black	0.769347	0.242406	-0.599235	-0.150911	0.429978	0.325358	-0.184004	-0.62298	0.03988	-0.403511	-0.299702	-0.22282	0.197742	0.197945
MDP0000302574	module 6	black	0.882971	0.193612	-0.687753	-0.143966	0.550907	0.436549	-0.208431	-0.799957	0.0739735	-0.568183	-0.371677	-0.170026	0.18601	0.244048
MDP0000332786	module 6	black	0.871127	0.34543	-0.71015	-0.191079	0.487323	0.485122	-0.0761813	-0.643677	0.417893	-0.394016	-0.33284	-0.334369	0.170824	0.16805
MDP0000287459	module 6	black	0.740824	0.24358	-0.6323	-0.119833	0.424394	0.758018	0.179239	-0.550993	-0.0228805	-0.342363	-0.233942	-0.260378	0.144385	0.147977
MDP0000241976	module 6	black	0.847138	0.403169	-0.747007	-0.156782	0.45023	0.632952	0.144086	-0.481506	-0.113426	-0.24809	-0.204379	-0.444782	0.343234	0.350606
MDP0000144306	module 6	black	0.856278	0.191355	-0.822234	0.0520634	0.694052	0.481548	-0.128679	-0.590646	0.195244	-0.535723	-0.365946	-0.32548	0.0803956	0.150435
MDP0000418827	module 6	black	-0.687223	-0.753252	0.379126	0.661241	0.162046	-0.437101	-0.2738	0.328073	-0.140543	-0.286819	-0.184376	0.503191	-0.505949	-0.28328
MDP0000270855	module 6	black	0.610375	0.325678	-0.505871	-0.169999	0.262874	0.450871	0.0857142	-0.364501	-0.187578	-0.142964	-0.147211	-0.309663	0.196274	0.148137
MDP0000256865	module 6	black	0.716101	0.255468	-0.602172	-0.133256	0.375498	0.757273	0.210266	-0.513357	-0.0529542	-0.294445	-0.228634	-0.267393	0.247105	0.295136
MDP0000520335	module 6	black	-0.667862	-0.698312	0.367173	0.611979	0.126807	-0.483959	-0.30306	0.332116	-0.202229	-0.235141	0.0248236	0.468643	-0.620524	-0.255307
MDP0000249045	module 6	black	0.835245	0.377641	-0.791307	-0.0623455	0.532333	0.630458	0.102487	-0.444443	0.0103043	-0.292115	-0.279718	-0.479243	0.290138	0.239319
MDP0000879787	module 6	black	0.884433	0.263836	-0.818335	-0.0174712	0.618721	0.543434	-0.0573362	-0.587563	0.0279068	-0.45824	-0.302462	-0.365494	0.213547	0.247223
MDP0000855671	module 6	black	0.794398	0.419672	-0.641331	-0.255718	0.314934	0.748253	0.257284	-0.50747	0.222421	-0.182639	-0.159802	-0.388106	0.293697	0.387594
MDP0000313668	module 6	black	0.723722	0.258002	-0.618201	-0.104706	0.446558	0.36514	-0.102582	-0.515956	0.125192	-0.3584	-0.345354	-0.282977	0.418825	0.52238
MDP0000226971	module 6	black	0.722564	0.424564	-0.604069	-0.237843	0.248535	0.789381	0.390064	-0.399758	-0.152669	-0.0899867	-0.0919554	-0.406703	0.287183	0.436209
MDP0000860523	module 6	black	0.347787	0.11134	-0.326681	-0.0334605	0.226714	0.371186	0.0784443	-0.265039	0.162516	-0.179819	0.0132281	-0.130171	0.0777721	0.147054
MDP0000579840	module 6	black	0.70462	0.385065	-0.542117	-0.249254	0.241522	0.555786	0.154104	-0.459243	-0.234483	-0.129832	-0.118316	-0.330131	0.187993	0.169104
MDP0000934046	module 6	black	0.70462	0.385065	-0.542117	-0.249254	0.241522	0.555786	0.154104	-0.459243	-0.234483	-0.129832	-0.118316	-0.330131	0.187993	0.169104
MDP0000204343	module 6	black	0.887649	0.387256	-0.780043	-0.151508	0.475259	0.707212	0.139842	-0.548735	-0.00275858	-0.298903	-0.171426	-0.428687	0.290134	0.29236
MDP0000256011	module 6	black	0.756772	0.486987	-0.623501	-0.255762	0.284056	0.350528	0.0304219	-0.415596	-0.0380865	-0.0962786	0.105392	-0.457006	0.310082	0.307595
MDP0000179739	module 6	black	0.812388	0.499305	-0.775083	-0.143982	0.412062	0.762296	0.294896	-0.339108	0.289657	-0.112336	-0.163093	-0.578448	0.296956	0.358977
MDP0000253215	module 6	black	0.839029	0.152364	-0.824349	0.100818	0.709076	0.542515	-0.108623	-0.581386	-0.0122449	-0.554494	-0.390433	-0.310173	0.173542	0.1973
MDP0000389795	module 6	black	0.849136	0.387472	-0.717658	-0.168506	0.432481	0.428481	-0.0494143	-0.526929	0.0654639	-0.273525	-0.167441	-0.404038	0.262531	0.251654
MDP0000723277	module 6	black	-0.658127	-0.730021	0.302776	0.700217	0.232993	-0.55769	-0.372414	0.360959	0.0227581	-0.309409	-0.00951688	0.441404	-0.585806	-0.477906
MDP0000692406	module 6	black	0.763611	0.575877	-0.628965	-0.350497	0.196863	0.612712	0.349153	-0.360355	0.280558	0.0202237	0.199654	-0.517843	0.165567	0.111886
MDP0000319303	module 6	black	0.830688	0.359421	-0.675007	-0.213507	0.411107	0.531802	0.000395338	-0.611798	0.185217	-0.319412	-0.170315	-0.334247	0.176295	0.303467
MDP0000496961	module 6	black	0.844325	0.634761	-0.819012	-0.162405	0.397142	0.48452	0.0994703	-0.222635	0.0516225	0.0007886	-0.131929	-0.734573	0.342368	0.248888
MDP0000297820	module 6	black	0.914426	0.348496	-0.881369	-0.0323223	0.634287	0.615004	0.0199667	-0.53609	0.0267199	-0.397715	-0.246426	-0.468832	0.209466	0.328755
MDP0000552923	module 6	black	0.856099	0.248252	-0.791447	-0.00935073	0.614818	0.519717	-0.0810222	-0.568747	0.0610878	-0.457653	-0.348805	-0.350554	0.207251	0.211899
MDP0000657861	module 6	black	0.878729	0.291932	-0.764605	-0.0792909	0.5649	0.45022	-0.131721	-0.618149	0.0391164	-0.433952	-0.290573	-0.346769	0.336444	0.345972
MDP0000842264	module 6	black	0.843311	0.173848	-0.791792	0.0314474	0.680546	0.452234	-0.151511	-0.625279	0.121637	-0.560026	-0.366495	-0.285338	0.155087	0.15058
MDP0000663852	module 6	black	0.878465	0.253445	-0.857371	0.0340043	0.673538	0.570855	-0.0429095	-0.555555	0.0829864	-0.477488	-0.346022	-0.393796	0.173578	0.255538
MDP0000233982	module 6	black	0.622199	0.149823	-0.468224	-0.133592	0.351246	0.380316	-0.0536615	-0.54395	0.00614921	-0.369193	-0.321838	-0.122241	0.227081	0.229062
MDP0000197360	module 6	black	0.873495	0.19157	-0.828239	0.0413464	0.693767	0.582252	-0.0889594	-0.628409	0.0491305	-0.55179	-0.387424	-0.315387	0.128973	0.145502
MDP0000223942	module 6	black	-0.647041	-0.535216	0.436653	0.417911	-0.076514	-0.394907	-0.0938729	0.337592	-0.200282	-0.0282556	0.227615	0.415675	-0.448416	-0.158618
MDP0000209821	module 6	black	0.854091	0.184771	-0.839845	0.0857846	0.718851	0.456681	-0.156972	-0.576247	0.120529	-0.542852	-0.340463	-0.338835	0.132183	0.157554
MDP0000850301	module 6	black	0.320619	0.264307	-0.108183	-0.294905	-0.0586229	-0.100024	-0.177333	-0.249666	-0.0731927	0.0116077	-0.127861	-0.123326	0.39897	0.28019
MDP0000163419	module 6	black	0.789759	0.609584	-0.617044	-0.395238	0.137347	0.824521	0.506093	-0.373957	0.0204833	0.0595622	-0.0146142	-0.529239	0.395546	0.287041
MDP0000519305	module 6	black	0.686421	0.0697757	-0.487194	-0.117955	0.423561	0.259299	-0.259808	-0.7399	-0.113319	-0.525831	-0.17293	-0.0147929	0.110733	0.199112
MDP0000240930	module 6	black	0.691335	0.484591	-0.565871	-0.258867	0.225902	0.625019	0.24858	-0.318093	-0.0209585	-0.0344661	-0.343851	-0.458617	0.192903	0.165522
MDP0000318346	module 6	black	0.764763	0.542912	-0.711922	-0.17721	0.311262	0.634938	0.254206	-0.265451	-0.131034	0.00216203	-0.0492742	-0.601324	0.435666	0.309151
MDP0000228511	module 6	black	0.894366	0.390489	-0.834452	-0.0730551	0.559601	0.569701	0.0163425	-0.509387	0.0940128	-0.329475	-0.240449	-0.480949	0.300796	0.295248
MDP0000245785	module 6	black	0.706806	0.407188	-0.572127	-0.24784	0.235539	0.474239	0.0968702	-0.433538	-0.256988	-0.107436	0.112773	-0.367852	0.23972	0.232851
MDP0000220458	module 6	black	0.808419	0.221976	-0.797682	0.0569303	0.650336	0.451715	-0.101435	-0.493788	0.0725033	-0.442867	-0.334869	-0.36845	0.163911	0.205059
MDP0000292007	module 6	black	0.758001	0.0570356	-0.773488	0.179319	0.748411	0.399331	-0.240264	-0.571535	0.0143851	-0.624738	-0.430918	-0.23833	0.136611	0.191096
MDP0000528685	module 6	black	0.850217	0.160481	-0.865704	0.146924	0.771444	0.406563	-0.225256	-0.552148	0.125343	-0.57424	-0.406004	-0.353643	0.129425	0.159265
MDP0000317729	module 6	black	-0.727723	-0.606836	0.414571	0.558883	-0.00409283	-0.401175	-0.137023	0.45224	-0.222345	-0.0569831	0.195792	0.389522	-0.428577	-0.215081
MDP0000251906	module 6	black	0.671003	0.660125	-0.39627	-0.542115	-0.0836581	0.414538	0.191852	-0.359464	-0.0987155	0.20961	0.19996	-0.453742	0.310948	0.269796
MDP0000254227	module 6	black	0.724639	0.628604	-0.549552	-0.359403	0.114065	0.302753	0.0439585	-0.282637	0.00655742	0.125879	0.0902512	-0.550639	0.332593	0.26072
MDP0000213468	module 6	black	0.844929	0.247227	-0.779323	-0.0159661	0.602048	0.505438	-0.0670466	-0.561296	0.0158934	-0.440481	-0.308279	-0.343882	0.18786	0.262403
MDP0000606495	module 6	black	0.72605	0.490144	-0.723958	-0.102239	0.385311	0.476112	0.0862697	-0.229672	-0.149977	-0.0585055	-0.0403617	-0.590658	0.137736	0.016093
MDP0000275702	module 6	black	-0.913355	-0.709511	0.787855	0.305276	-0.306377	-0.537551	-0.123922	0.338144	-0.0616121	-0.0307857	0.110718	0.711787	-0.449597	-0.331487
MDP0000316095	module 6	black	0.787561	0.493033	-0.557095	-0.37348	0.194353	0.377018	-0.00405762	-0.508557	-0.162051	-0.101148	0.0252578	-0.387989	0.45999	0.285368
MDP0000694624	module 6	black	0.82785	0.540097	-0.629258	-0.353448	0.245702	0.570804	0.162135	-0.481364	0.285614	-0.0923658	-0.202213	-0.465416	0.450973	0.405603
MDP0000278224	module 6	black	0.840981	0.538228	-0.656383	-0.367848	0.249644	0.643492	0.217706	-0.49732	0.0292191	-0.090254	0.0261468	-0.465186	0.270559	0.269224
MDP0000281449	module 6	black	0.821449	0.399958	-0.703333	-0.213691	0.368241	0.880395	0.365346	-0.513036	0.0229031	-0.220712	-0.134761	-0.400665	0.223904	0.261081
MDP0000307703	module 6	black	-0.738738	-0.532683	0.379352	0.592534	0.0395624	-0.502986	-0.167103	0.629543	-0.178951	0.0115991	-0.0172697	0.249721	-0.263513	-0.338703
MDP0000661922	module 6	black	-0.812553	-0.560533	0.609102	0.362618	-0.246531	-0.542191	-0.133861	0.444456	-0.219331	0.0882409	0.302946	0.486107	-0.512259	-0.368545
MDP0000312930	module 6	black	0.890237	0.483546	-0.701245	-0.283961	0.383465	0.440335	-0.0736691	-0.573598	0.182288	-0.240944	-0.223622	-0.434723	0.24852	0.175369
MDP0000275386	module 6	black	0.908462	0.562297	-0.730223	-0.329601	0.331303	0.558741	0.0924444	-0.518004	0.0935578	-0.143433	-0.0903085	-0.515387	0.322542	0.250734
MDP0000297478	module 6	black	0.902196	0.681419	-0.711844	-0.405502	0.219011	0.681448	0.286007	-0.421921	0.18393	0.0258209	-0.00247291	-0.610043	0.41808	0.313717
MDP0000286762	module 6	black	-0.884899	-0.815225	0.672079	0.50678	-0.0904515	-0.676324	-0.390952	0.334434	-0.121094	-0.195798	-0.0910096	0.699186	-0.520512	-0.387156
MDP0000445110	module 6	black	-0.606424	-0.668865	0.281263	0.63894	0.215986	-0.340912	-0.18358	0.376248	-0.133673	-0.260554	-0.25046	0.382898	-0.356458	-0.382165
MDP0000224255	module 6	black	0.904057	0.291703	-0.752795	-0.153345	0.536367	0.535133	-0.086321	-0.698445	-0.041674	-0.457822	-0.283563	-0.299709	0.154871	0.222717
MDP0000132535	module 6	black	0.585693	0.196896	-0.399919	-0.208726	0.249094	0.218838	-0.108316	-0.530689	-0.0943988	-0.283704	-0.189256	-0.122286	0.404724	0.29694
MDP0000391619	module 6	black	0.941342	0.512029	-0.810652	-0.208085	0.453349	0.555942	0.00730485	-0.520564	0.0823538	-0.224975	-0.22659	-0.536252	0.401045	0.379247
MDP0000428199	module 6	black	-0.497424	-0.14465	0.300992	0.145844	-0.270527	0.0265941	0.449268	0.486087	-0.242767	0.319084	0.326453	0.0753787	-0.30836	-0.0338437
MDP0000410785	module 6	black	0.801634	0.436456	-0.512647	-0.399401	0.187371	0.535069	0.0844621	-0.622325	0.171985	-0.184217	-0.253823	-0.283093	0.426677	0.380866
MDP0000179751	module 6	black	0.721605	0.114342	-0.487881	-0.189469	0.411499	0.295335	-0.259675	-0.777079	-0.100241	-0.519928	-0.251703	-0.0268407	0.195816	0.309544
MDP0000906645	module 6	black	0.594238	0.384624	-0.388878	-0.355651	0.0680989	0.343995	0.088595	-0.466704	-0.0596418	-0.0473299	0.379985	-0.2442	0.163828	0.215553
MDP0000788690	module 6	black	0.852729	0.212982	-0.810711	0.0314814	0.660957	0.463273	-0.139932	-0.57823	0.154997	-0.506744	-0.368062	-0.339347	0.148837	0.152843
MDP0000283947	module 6	black	0.815049	0.312347	-0.659	-0.18672	0.397853	0.70684	0.141158	-0.594963	0.0653781	-0.319353	-0.246069	-0.2986	0.240905	0.260687
MDP0000262661	module 6	black	0.703823	0.60057	-0.452069	-0.46825	-0.00905269	0.457186	0.181885	-0.393601	-0.132689	0.121621	0.0377449	-0.434008	0.38373	0.466477
MDP0000012541	module 6	black	0.771367	0.510483	-0.54744	-0.426244	0.126773	0.794819	0.413778	-0.498854	-0.101364	-0.0345993	0.104062	-0.378606	0.242553	0.227146
MDP0000186998	module 6	black	0.881312	0.35257	-0.741111	-0.146929	0.520349	0.43099	-0.136341	-0.613532	0.203553	-0.395766	-0.377591	-0.370147	0.314415	0.357784
MDP0000302212	module 6	black	0.760182	0.486837	-0.682695	-0.164075	0.368546	0.365639	-0.0485921	-0.31458	-0.194086	-0.099117	-0.146718	-0.541166	0.462484	0.346628
MDP0000944576	module 6	black	-0.756673	-0.664073	0.427311	0.581429	0.0398093	-0.358547	0.00162817	0.484181	-0.060237	-0.11373	-0.0610733	0.429744	-0.461026	-0.363995
MDP0000124927	module 6	black	0.859033	0.220532	-0.797808	0.014727	0.66903	0.399005	-0.226166	-0.608176	0.00513639	-0.529556	-0.391012	-0.328868	0.213954	0.223507
MDP0000237619	module 6	black	0.348286	0.255038	-0.117525	-0.327605	-0.0711551	0.266356	0.0167953	-0.320515	-0.388708	0.00873885	-0.0920231	-0.0883717	0.33837	-0.0325543
MDP0000921165	module 6	black	0.834136	0.273174	-0.594946	-0.249519	0.408402	0.415818	-0.15158	-0.731576	0.0782709	-0.428124	-0.296871	-0.191211	0.196357	0.114997
MDP0000435043	module 6	black	0.790478	0.683999	-0.651884	-0.398815	0.121485	0.688844	0.418492	-0.287706	-0.0729526	0.155635	0.140461	-0.625823	0.323609	0.397182
MDP0000387952	module 6	black	-0.837073	-0.312545	0.743212	0.0891501	-0.547935	-0.391335	0.182774	0.562463	-0.14652	0.398161	0.363769	0.370133	-0.285675	-0.439897
MDP0000202776	module 6	black	0.755085	0.178676	-0.707251	0.0402558	0.595923	0.287499	-0.242842	-0.512521	0.235822	-0.460418	-0.365155	-0.293005	0.218523	0.143519
MDP0000142583	module 6	black	0.59766	0.549074	-0.368597	-0.473863	-0.0634536	0.652074	0.45734	-0.335906	0.308689	0.154622	0.0667693	-0.373979	0.347614	0.341688
MDP0000499606	module 6	black	0.757753	0.795887	-0.459144	-0.637688	-0.10949	0.415771	0.227532	-0.351554	0.114876	0.272723	0.171398	-0.566138	0.52246	0.417791
MDP0000208874	module 6	black	0.701153	0.837502	-0.415668	-0.64996	-0.187218	0.535487	0.426479	-0.240419	-0.028651	0.401106	0.311411	-0.608828	0.448791	0.308645
MDP0000377222	module 6	black	-0.845384	-0.749226	0.64959	0.469938	-0.121731	-0.627294	-0.316895	0.343512	-0.224523	-0.138891	0.0755366	0.65092	-0.472187	-0.357389
MDP0000865313	module 6	black	0.762044	0.618359	-0.581261	-0.413766	0.0951676	0.609632	0.341699	-0.384952	-0.0338917	0.0999354	0.250492	-0.511913	0.235123	0.43926
MDP0000162784	module 6	black	0.901777	0.644824	-0.820815	-0.250096	0.364826	0.647015	0.211116	-0.339879	0.0922769	-0.0216793	-0.0442717	-0.686547	0.33216	0.262118
MDP0000308379	module 6	black	-0.79819	-0.755229	0.421198	0.666389	0.085759	-0.329145	-0.0127354	0.48323	-0.191503	-0.159114	0.0646128	0.478602	-0.561527	-0.36024
MDP0000945548	module 6	black	-0.788694	-0.848884	0.400106	0.780621	0.221308	-0.58352	-0.369091	0.430031	-0.183647	-0.315978	-0.11823	0.527286	-0.49596	-0.347806
MDP0000439201	module 6	black	0.81313	0.288727	-0.543286	-0.296808	0.335045	0.367017	-0.166056	-0.749634	0.0679742	-0.382131	-0.290694	-0.164603	0.167403	0.140187
MDP0000670234	module 6	black	0.603504	0.497232	-0.505266	-0.25271	0.146876	0.466726	0.160927	-0.225245	-0.19235	0.0721154	-0.0446122	-0.483371	0.383426	0.105002
MDP0000173235	module 6	black	0.850326	0.745545	-0.602376	-0.503814	0.0690043	0.596864	0.230031	-0.395187	0.108938	0.150069	-0.0143461	-0.602984	0.415264	0.319728
MDP0000163330	module 6	black	0.386723	0.0521302	-0.203642	-0.16141	0.150622	0.249959	-0.0909948	-0.463092	0.0081051	-0.277441	-0.200255	0.0369891	0.253108	0.124076
MDP0000235017	module 6	black	-0.812135	-0.849289	0.612366	0.536333	-0.000663987	-0.633983	-0.427966	0.230716	-0.201898	-0.312657	-0.213335	0.72952	-0.473472	-0.289631
MDP0000191579	module 6	black	0.91561	0.523256	-0.784899	-0.248757	0.393979	0.660527	0.177107	-0.514795	0.00701773	-0.174662	-0.064309	-0.52192	0.31514	0.362632
MDP0000132209	module 6	black	0.780026	0.351983	-0.706237	-0.14059	0.440018	0.703259	0.272716	-0.460396	0.193818	-0.263006	-0.108864	-0.399506	0.284524	0.331996
MDP0000295443	module 6	black	0.840991	0.265473	-0.902305	0.135852	0.718902	0.527602	-0.0388898	-0.426471	0.160623	-0.434012	-0.290974	-0.482865	0.184781	0.256961
MDP0000124633	module 6	black	0.934881	0.469637	-0.758125	-0.271322	0.436802	0.559671	0.0145715	-0.611444	0.0914149	-0.285888	-0.267278	-0.440698	0.226409	0.1591
MDP0000620422	module 6	black	0.837021	0.0889834	-0.759199	0.0525608	0.694103	0.409985	-0.252602	-0.710089	0.0262045	-0.64105	-0.372603	-0.187433	0.110201	0.191094
MDP0000131814	module 6	black	0.745925	-0.0118894	-0.82409	0.288563	0.857751	0.348046	-0.302931	-0.546437	0.0309468	-0.697543	-0.475844	-0.233343	-0.0376938	0.114294
MDP0000165547	module 6	black	-0.500022	-0.619493	0.193476	0.551391	0.203693	-0.235565	-0.00784046	0.25239	-0.164587	-0.258144	0.287103	0.379089	-0.441635	-0.23197
MDP0000300116	module 6	black	-0.908461	-0.514889	0.857717	0.132415	-0.520139	-0.593262	-0.106882	0.408257	-0.176981	0.21063	0.280495	0.607021	-0.376506	-0.288366
MDP0000122376	module 6	black	0.915432	0.377241	-0.817497	-0.101271	0.57751	0.465367	-0.125532	-0.580935	0.180406	-0.391616	-0.354439	-0.439482	0.272376	0.310118
MDP0000259640	module 6	black	0.693399	0.782796	-0.411812	-0.621149	-0.166489	0.433644	0.298053	-0.298346	-0.0610939	0.335949	0.333488	-0.548657	0.453073	0.389538
MDP0000785413	module 6	black	0.693399	0.782796	-0.411812	-0.621149	-0.166489	0.433644	0.298053	-0.298346	-0.0610939	0.335949	0.333488	-0.548657	0.453073	0.389538
MDP0000144659	module 6	black	0.777991	0.426195	-0.643473	-0.243689	0.28432	0.77131	0.328723	-0.460755	-0.096623	-0.138698	-0.0965091	-0.405614	0.290298	0.332823
MDP0000287041	module 6	black	0.869197	0.675326	-0.727252	-0.34315	0.23565	0.640513	0.283573	-0.354803	0.203702	0.0512333	-0.062899	-0.650212	0.406347	0.314001
MDP0000851230	module 6	black	0.869197	0.675326	-0.727252	-0.34315	0.23565	0.640513	0.283573	-0.354803	0.203702	0.0512333	-0.062899	-0.650212	0.406347	0.314001
MDP0000124807	module 6	black	0.828271	0.16815	-0.87254	0.158066	0.750134	0.54701	-0.0720101	-0.500909	0.0659239	-0.530523	-0.388712	-0.377255	0.17617	0.241761
MDP0000212077	module 6	black	0.723015	0.401339	-0.616152	-0.196795	0.313239	0.557898	0.190785	-0.388066	0.159092	-0.149949	-0.123573	-0.405207	0.398796	0.306022
MDP0000178172	module 6	black	0.48675	0.362541	-0.317232	-0.283878	0.0611514	0.218711	0.0190861	-0.283722	0.133377	0.00864736	0.152668	-0.263323	0.204169	0.0129045
MDP0000180642	module 6	black	0.844031	0.27495	-0.844351	0.0283565	0.623272	0.733889	0.152016	-0.483655	0.0151843	-0.393382	-0.250853	-0.422939	0.167733	0.198857
MDP0000198860	module 6	black	0.854474	0.442654	-0.737408	-0.170882	0.451065	0.445421	-0.042167	-0.503255	0.271337	-0.257964	-0.216725	-0.466328	0.356739	0.368254
MDP0000134278	module 6	black	-0.876231	-0.717053	0.627787	0.505251	-0.126569	-0.564022	-0.249091	0.430269	-0.165598	-0.0790312	0.0518823	0.581018	-0.521235	-0.406235
MDP0000178670	module 6	black	-0.804076	-0.742704	0.590214	0.46034	-0.0722676	-0.492941	-0.176639	0.322802	-0.0939576	-0.179799	-0.00248464	0.626321	-0.487384	-0.342921
MDP0000322439	module 6	black	0.671589	0.374271	-0.605625	-0.118066	0.340386	0.462176	0.0404487	-0.317614	-0.334101	-0.133249	-0.204612	-0.427536	0.447984	0.281369
MDP0000313081	module 6	black	0.758103	0.161155	-0.727163	0.0481746	0.623987	0.456728	-0.111618	-0.540404	0.181919	-0.487271	-0.336402	-0.279303	0.102787	0.0445244
MDP0000278149	module 6	black	0.698832	0.213185	-0.572199	-0.0843145	0.431609	0.308378	-0.184277	-0.521395	0.284214	-0.365088	-0.31244	-0.235647	0.284086	0.0861214
MDP0000293856	module 6	black	-0.793794	-0.271959	0.486412	0.386241	-0.266679	-0.492135	-0.000892599	0.799287	-0.180368	0.391925	0.241127	0.0961872	-0.279178	-0.265246
MDP0000245314	module 6	black	0.864908	0.553011	-0.822882	-0.155658	0.415791	0.534796	0.138256	-0.335266	-0.0482963	-0.0857519	0.00259635	-0.63508	0.293696	0.344017
MDP0000180763	module 6	black	0.837319	0.305134	-0.718521	-0.140683	0.470305	0.680926	0.110235	-0.602405	-0.0229637	-0.366059	-0.256845	-0.326794	0.231703	0.244868
MDP0000195675	module 6	black	0.598584	0.375195	-0.417733	-0.274062	0.158043	0.263583	0.0112426	-0.419362	-0.0320701	-0.0984472	-0.0588872	-0.282903	0.436321	0.437645
MDP0000472001	module 6	black	-0.941674	-0.71403	0.690556	0.494294	-0.17534	-0.638392	-0.220099	0.515038	-0.112074	-0.0194278	0.0259109	0.581943	-0.373393	-0.353445
MDP0000246674	module 6	black	0.903952	0.258787	-0.870948	0.0196464	0.692633	0.550824	-0.0816563	-0.595379	0.0844572	-0.503964	-0.332195	-0.389036	0.150114	0.251534
MDP0000196131	module 6	black	0.890391	0.490663	-0.770726	-0.216984	0.405945	0.611526	0.121781	-0.493621	-0.0689149	-0.181571	-0.061933	-0.504535	0.206669	0.318616
MDP0000267550	module 6	black	-0.880111	-0.482349	0.803475	0.173038	-0.455039	-0.559564	-0.110085	0.465325	-0.0135419	0.207437	0.0395154	0.527854	-0.26674	-0.312558
MDP0000043189	module 6	black	0.474542	0.354792	-0.356881	-0.26406	0.0154606	0.536114	0.345692	-0.274174	-0.329665	0.0738205	0.351743	-0.27698	0.16209	0.228105
MDP0000299801	module 6	black	0.845356	0.308208	-0.880422	0.0593677	0.641827	0.711584	0.17845	-0.424893	0.0110441	-0.364211	-0.197551	-0.484554	0.201572	0.248265
MDP0000157088	module 6	black	0.664253	0.324534	-0.462039	-0.286424	0.2046	0.508945	0.0986821	-0.5291	-0.314167	-0.179847	-0.135119	-0.21363	0.0987909	0.128225
MDP0000905342	module 6	black	0.824705	0.585746	-0.84673	-0.0893413	0.436459	0.631998	0.260473	-0.190275	0.072559	-0.0151626	-0.111095	-0.72899	0.430663	0.414976
MDP0000243505	module 6	black	-0.759025	-0.55256	0.388594	0.587957	0.0116704	-0.490487	-0.126615	0.592029	0.124534	0.0204627	0.18417	0.292258	-0.480762	-0.312015
MDP0000307675	module 6	black	-0.793467	-0.756816	0.493814	0.581457	-0.00069819	-0.426689	-0.14757	0.391383	-0.257643	-0.165101	0.0403923	0.555056	-0.517593	-0.25123
MDP0000148331	module 6	black	0.894127	0.47244	-0.805154	-0.17137	0.445822	0.66344	0.157225	-0.485804	-0.0685282	-0.210325	-0.077263	-0.515706	0.261839	0.244088
MDP0000301119	module 6	black	0.768043	0.500067	-0.493003	-0.420582	0.154137	0.25697	-0.100036	-0.552815	0.213951	-0.112809	-0.13447	-0.338352	0.295883	0.281026
MDP0000723497	module 6	black	0.933256	0.456436	-0.8407	-0.128496	0.52571	0.577057	0.0391141	-0.509247	0.120317	-0.280063	-0.285368	-0.525014	0.292033	0.298176
MDP0000371350	module 6	black	-0.81931	-0.850972	0.614055	0.530369	-0.00712886	-0.624591	-0.390319	0.239573	0.115129	-0.305028	-0.135974	0.72841	-0.555901	-0.401832
MDP0000238726	module 6	black	0.888107	0.587041	-0.756323	-0.288194	0.336769	0.590644	0.128787	-0.442704	0.165422	-0.0863767	-0.00412441	-0.572296	0.34347	0.401266
MDP0000260695	module 6	black	0.902861	0.334104	-0.676202	-0.266785	0.429417	0.503451	-0.0988562	-0.742523	0.104254	-0.411812	-0.252997	-0.266926	0.226361	0.170179
MDP0000263417	module 6	black	0.917471	0.348638	-0.837173	-0.0720118	0.609236	0.512561	-0.0834962	-0.577533	0.197559	-0.41815	-0.34923	-0.431733	0.247907	0.209829
MDP0000209590	module 6	black	0.691517	0.799571	-0.361843	-0.695062	-0.217837	0.500269	0.353599	-0.328543	0.0807298	0.340637	0.0957388	-0.521718	0.513411	0.412717
MDP0000241358	module 6	black	-0.47132	-0.26944	0.247117	0.273721	-0.0942099	0.122814	0.494067	0.443951	-0.130382	0.145053	0.194318	0.127661	-0.116575	-0.0607167
MDP0000162426	module 6	black	0.799516	0.669714	-0.4537	-0.608835	-0.038903	0.421355	0.103348	-0.521026	-0.0563614	0.102306	0.0675434	-0.422022	0.394195	0.369765
MDP0000230265	module 6	black	0.863943	0.52466	-0.594833	-0.419108	0.237182	0.505909	0.0231216	-0.623587	0.213462	-0.16617	-0.197691	-0.384521	0.334897	0.427389
MDP0000281414	module 6	black	-0.94674	-0.583898	0.737003	0.348936	-0.337786	-0.489901	0.0243001	0.560794	-0.168701	0.155922	0.195896	0.521465	-0.28663	-0.256365
MDP0000189221	module 6	black	0.86223	0.757211	-0.64657	-0.457082	0.118447	0.553753	0.228547	-0.337113	0.167225	0.154518	-0.0228437	-0.66203	0.563878	0.406566
MDP0000734391	module 6	black	0.830879	0.16541	-0.647431	-0.125709	0.535939	0.329155	-0.268719	-0.772146	-0.0152741	-0.560055	-0.354881	-0.145713	0.186772	0.275475
MDP0000184157	module 6	black	0.774956	0.272152	-0.788076	0.0492139	0.57542	0.680094	0.0946899	-0.432478	-0.0131228	-0.349079	-0.262127	-0.421647	0.16643	0.194342
MDP0000202051	module 6	black	0.826806	0.180219	-0.835737	0.11128	0.713759	0.435513	-0.1362	-0.52708	0.150831	-0.519773	-0.293516	-0.352794	0.151129	0.143157
MDP0000320196	module 6	black	0.937092	0.393802	-0.810852	-0.155184	0.53515	0.524512	-0.0802717	-0.619835	0.119215	-0.37581	-0.293895	-0.427378	0.2174	0.272949
MDP0000192962	module 6	black	0.676613	0.531411	-0.529808	-0.312959	0.149978	0.284163	0.00910084	-0.307259	0.0445518	0.051464	0.0320937	-0.474859	0.270247	0.160805
MDP0000658317	module 6	black	0.907272	0.385544	-0.773202	-0.16187	0.515949	0.514142	-0.0589242	-0.586945	0.0751318	-0.357688	-0.330831	-0.415067	0.279111	0.273287
MDP0000248511	module 6	black	0.873212	0.473766	-0.690438	-0.280186	0.332807	0.578933	0.0860347	-0.564522	0.00906684	-0.19063	-0.0643957	-0.423886	0.219403	0.261707
MDP0000782359	module 6	black	0.818513	0.462269	-0.70299	-0.235617	0.380652	0.646316	0.179581	-0.46965	0.0464602	-0.189384	-0.174809	-0.460727	0.141103	0.214821
MDP0000280322	module 6	black	0.85226	0.359635	-0.749058	-0.145188	0.463707	0.755276	0.177546	-0.545417	0.225559	-0.311541	-0.271179	-0.397638	0.213852	0.22405
MDP0000163346	module 6	black	-0.65843	-0.535158	0.445182	0.427907	-0.018818	-0.481585	-0.235021	0.405118	-0.211194	-0.0682929	-0.145623	0.377387	-0.163805	-0.305105
MDP0000230835	module 6	black	-0.637957	-0.651815	0.216645	0.69773	0.225443	-0.302597	-0.0246574	0.47596	-0.15326	-0.184871	0.113605	0.306804	-0.449818	-0.339762
MDP0000231391	module 6	black	-0.883525	-0.665768	0.790483	0.260771	-0.347733	-0.582581	-0.182224	0.305876	-0.18675	0.00544135	0.265669	0.697601	-0.44242	-0.386308
MDP0000181053	module 6	black	0.723523	0.419151	-0.588745	-0.24933	0.243069	0.696862	0.322099	-0.441279	-0.130311	-0.108638	-0.0692899	-0.380484	0.292051	0.481632
MDP0000339542	module 6	black	0.767221	0.178014	-0.535022	-0.183008	0.419195	0.272832	-0.279417	-0.747689	0.260956	-0.484924	-0.331102	-0.0983307	0.0834764	0.10971
MDP0000267614	module 6	black	0.806067	0.183775	-0.69187	-0.0480094	0.599361	0.348706	-0.249322	-0.657869	0.119397	-0.536871	-0.417359	-0.228206	0.113002	0.0570203
MDP0000287083	module 6	black	0.884693	0.340801	-0.906178	0.0421207	0.664406	0.487643	-0.0601553	-0.457295	0.00189916	-0.37312	-0.132343	-0.510437	0.136821	0.247942
MDP0000037814	module 6	black	0.778078	0.690929	-0.580287	-0.455612	0.0578855	0.702963	0.407482	-0.346205	0.00500167	0.16712	0.195423	-0.565381	0.241653	0.267154
MDP0000293686	module 6	black	0.73858	0.399556	-0.530002	-0.317481	0.211181	0.550208	0.143026	-0.515491	0.150393	-0.155241	-0.150335	-0.309016	0.283817	0.233995
MDP0000279333	module 6	black	0.938644	0.557984	-0.654328	-0.431925	0.265519	0.464372	-0.0358328	-0.663172	0.147376	-0.180869	-0.128656	-0.418029	0.363258	0.248317
MDP0000279783	module 6	black	0.455505	0.395862	-0.192475	-0.416653	-0.0421927	-0.0333326	-0.216842	-0.332721	-0.213218	0.0280061	-0.155708	-0.211688	0.452858	0.107199
MDP0000254494	module 6	black	0.804048	0.348685	-0.469409	-0.42338	0.222292	0.255667	-0.191949	-0.764486	0.143657	-0.319579	-0.19743	-0.153298	0.294299	0.35611
MDP0000937221	module 6	black	0.850485	0.76305	-0.630658	-0.480231	0.102716	0.486181	0.200656	-0.331543	-0.0440474	0.165789	0.07014	-0.652316	0.609507	0.379131
MDP0000262602	module 6	black	0.908543	0.257582	-0.787554	-0.0834939	0.598464	0.52187	-0.100451	-0.688988	0.0620284	-0.501237	-0.305809	-0.304271	0.219431	0.289639
MDP0000230910	module 6	black	0.904964	0.497104	-0.80418	-0.187885	0.468752	0.49858	0.0417548	-0.476623	0.196544	-0.226792	-0.200816	-0.538965	0.266792	0.214451
MDP0000308606	module 6	black	-0.772715	-0.0892207	0.565455	0.137584	-0.50335	-0.340245	0.277053	0.806639	-0.0977336	0.601499	0.334584	0.0381088	-0.123244	-0.174075
MDP0000127046	module 6	black	0.915901	0.655062	-0.822212	-0.25564	0.346926	0.665378	0.213237	-0.352562	0.069095	-0.00906547	-0.0242561	-0.690079	0.342516	0.275854
MDP0000939369	module 6	black	0.915901	0.655062	-0.822212	-0.25564	0.346926	0.665378	0.213237	-0.352562	0.069095	-0.00906547	-0.0242561	-0.690079	0.342516	0.275854
MDP0000219737	module 6	black	0.857721	0.481774	-0.633255	-0.380809	0.268039	0.684344	0.20522	-0.601119	0.0735497	-0.182914	-0.109369	-0.380428	0.401798	0.376154
MDP0000172814	module 6	black	-0.773641	-0.61815	0.39654	0.636556	0.0527222	-0.464872	-0.167569	0.576505	-0.0884895	-0.0508472	0.0347682	0.338436	-0.526961	-0.32624
MDP0000285668	module 6	black	-0.836533	-0.79067	0.512929	0.651557	0.0556247	-0.525039	-0.251845	0.444593	-0.200772	-0.201111	-0.148025	0.5564	-0.541378	-0.388736
MDP0000229527	module 6	black	0.853197	0.302241	-0.743999	-0.12592	0.499503	0.520813	-0.00926381	-0.619111	-0.01748	-0.384742	0.0160524	-0.328492	0.138346	0.232596
MDP0000385446	module 6	black	0.621694	0.642926	-0.41753	-0.471112	-0.0688234	0.49875	0.374037	-0.248094	0.223601	0.249571	0.205171	-0.487051	0.188931	0.180869
MDP0000218476	module 6	black	0.730477	0.846272	-0.507293	-0.587832	-0.119061	0.726081	0.552686	-0.199706	0.150369	0.386759	0.171759	-0.678718	0.526703	0.378162
MDP0000270966	module 6	black	0.879399	0.262237	-0.687034	-0.189875	0.498344	0.484402	-0.12193	-0.749066	0.0708944	-0.478161	-0.291438	-0.224774	0.139191	0.264418
MDP0000240599	module 6	black	0.906547	0.678823	-0.694284	-0.422599	0.206426	0.616231	0.199993	-0.444472	0.124736	0.0117766	-0.0979963	-0.595075	0.590431	0.483792
MDP0000160376	module 6	black	0.962727	0.561748	-0.785721	-0.30848	0.373578	0.582112	0.0720419	-0.5658	0.0668215	-0.177046	-0.100048	-0.529478	0.354822	0.37871
MDP0000781314	module 6	black	0.859281	0.686163	-0.719946	-0.365559	0.206123	0.607104	0.29202	-0.352709	-0.0323309	0.0750166	0.173645	-0.641712	0.38452	0.348533
MDP0000287264	module 6	black	0.876937	0.674716	-0.613906	-0.486492	0.147174	0.504069	0.116401	-0.488022	-0.0637613	0.0207329	-0.072762	-0.531339	0.525506	0.381902
MDP0000322621	module 6	black	0.33964	0.268041	-0.16211	-0.272276	-0.0252954	0.209551	0.0770012	-0.266461	0.356479	0.00918707	-0.137965	-0.134631	0.168849	0.0040331
MDP0000282828	module 6	black	-0.899436	-0.670677	0.717366	0.381982	-0.259556	-0.623683	-0.207145	0.417932	-0.227303	0.0115329	0.243775	0.618681	-0.537213	-0.441289
MDP0000664773	module 6	black	0.797243	0.592387	-0.609244	-0.397026	0.151174	0.820794	0.440381	-0.420224	0.222913	0.0284307	0.106019	-0.49969	0.349323	0.252883
MDP0000222620	module 6	black	0.385224	0.192809	-0.21577	-0.289723	0.00808496	0.427177	0.280477	-0.40055	-0.0778164	-0.0749542	0.446813	-0.0488952	0.019549	0.0935263
MDP0000195935	module 6	black	0.856211	0.442559	-0.823537	-0.116559	0.501814	0.656472	0.163344	-0.430569	0.193626	-0.233402	-0.177138	-0.529765	0.0252717	0.144932
MDP0000311115	module 6	black	0.862747	0.380472	-0.72976	-0.197588	0.439016	0.718246	0.203072	-0.562482	0.188536	-0.299581	-0.240606	-0.386611	0.190932	0.177218
MDP0000219466	module 6	black	0.817451	0.184316	-0.785821	0.0555707	0.667904	0.397612	-0.179881	-0.557413	0.251782	-0.514793	-0.376098	-0.317525	0.111314	0.122948
MDP0000152184	module 6	black	0.803402	0.272144	-0.600042	-0.210365	0.422547	0.360648	-0.143791	-0.66202	-0.0118898	-0.41243	-0.391548	-0.224094	0.270809	0.354685
MDP0000227654	module 6	black	0.855032	0.678132	-0.813573	-0.218775	0.34055	0.717383	0.371471	-0.228645	0.217861	0.0622935	-0.0610886	-0.745173	0.394904	0.441795
MDP0000129347	module 6	black	0.852058	0.54846	-0.68204	-0.324534	0.287002	0.515399	0.116309	-0.464657	-0.0262836	-0.105917	0.00405533	-0.506516	0.503807	0.379822
MDP0000194354	module 6	black	0.881364	0.749506	-0.798966	-0.306703	0.263386	0.680453	0.328104	-0.229829	0.0471585	0.131708	-0.00923907	-0.77908	0.44076	0.28302
MDP0000286578	module 6	black	0.835383	0.564215	-0.82227	-0.140241	0.400187	0.64607	0.211296	-0.281231	-0.107759	-0.0372099	-0.0149984	-0.665385	0.245763	0.325511
MDP0000252318	module 6	black	0.870079	0.297092	-0.936756	0.111252	0.722518	0.601149	0.018564	-0.42551	0.0524758	-0.409666	-0.273771	-0.516882	0.158527	0.291783
MDP0000300854	module 6	black	-0.293014	-0.121087	0.278363	0.0132573	-0.192981	-0.28552	-0.129275	0.152596	-0.312094	0.107606	0.308611	0.150382	0.0340329	-0.0710805
MDP0000168413	module 6	black	0.904596	0.325101	-0.85861	-0.021449	0.63773	0.513095	-0.092237	-0.541713	-0.072879	-0.421261	-0.333528	-0.446095	0.273462	0.272881
MDP0000159550	module 6	black	0.888546	0.571646	-0.70288	-0.327145	0.308507	0.516209	0.06102	-0.48341	-0.0327018	-0.113888	-0.144224	-0.524712	0.500916	0.28751
MDP0000581426	module 6	black	-0.800285	-0.806864	0.492914	0.655274	0.0851366	-0.534227	-0.322714	0.389792	-0.220616	-0.236459	-0.107315	0.574921	-0.516438	-0.357467
MDP0000171707	module 6	black	0.749361	0.517341	-0.657934	-0.25181	0.254395	0.509584	0.218869	-0.33976	0.0669836	-0.0197543	0.344402	-0.508711	0.225661	0.198338
MDP0000179119	module 6	black	0.898955	0.462338	-0.843996	-0.100266	0.541649	0.478743	-0.0275889	-0.430875	0.133429	-0.265083	-0.279522	-0.566287	0.39975	0.261358
MDP0000164383	module 6	black	-0.924528	-0.777702	0.805051	0.352009	-0.265426	-0.620084	-0.239521	0.290021	-0.155662	-0.112851	0.024267	0.777003	-0.453201	-0.352205
MDP0000319226	module 6	black	-0.858887	-0.303397	0.552025	0.367157	-0.330004	-0.489295	0.0960136	0.814645	-0.149676	0.420074	0.374073	0.150034	-0.247459	-0.197677
MDP0000287435	module 6	black	0.61129	0.660942	-0.266463	-0.675154	-0.212723	0.55813	0.371703	-0.387192	0.0478189	0.247183	0.115928	-0.366089	0.305195	0.191286
MDP0000482420	module 6	black	0.910475	0.48549	-0.778222	-0.228648	0.416996	0.607286	0.0717425	-0.53198	0.137937	-0.219255	-0.145963	-0.49697	0.24205	0.216269
MDP0000174634	module 6	black	0.9137	0.637843	-0.677268	-0.406922	0.255138	0.445485	0.000459011	-0.521494	0.215171	-0.0743591	-0.125218	-0.537002	0.460366	0.369896
MDP0000923670	module 6	black	0.858259	0.204938	-0.88295	0.132518	0.743268	0.48927	-0.133941	-0.51483	0.0909216	-0.515542	-0.359441	-0.403315	0.174516	0.202502
MDP0000270416	module 6	black	0.880513	0.667313	-0.644278	-0.457826	0.155446	0.568501	0.19023	-0.475889	0.33003	0.0288167	0.0127421	-0.54201	0.291864	0.277374
MDP0000757833	module 6	black	-0.741108	-0.796854	0.335893	0.775183	0.238095	-0.511868	-0.341794	0.441294	-0.251703	-0.292188	-0.0918208	0.463175	-0.608612	-0.460031
MDP0000251679	module 6	black	0.813172	0.138105	-0.686684	-0.0559807	0.587121	0.423264	-0.230011	-0.712652	-0.109036	-0.566879	-0.370703	-0.171161	0.0135116	0.131599
MDP0000852436	module 6	black	0.700932	0.356273	-0.709024	-0.0660635	0.409049	0.82486	0.422032	-0.312193	-0.0321036	-0.160334	-0.102012	-0.45662	0.122631	0.218611
MDP0000293344	module 6	black	0.815068	0.706641	-0.772697	-0.266536	0.243649	0.776944	0.473074	-0.170289	0.00328935	0.159926	0.0361095	-0.758786	0.420625	0.429118
MDP0000211848	module 6	black	0.949434	0.384602	-0.803135	-0.176343	0.527045	0.560101	-0.026366	-0.655055	0.0912365	-0.388407	-0.261936	-0.398232	0.282786	0.339457
MDP0000241469	module 6	black	0.778251	0.521469	-0.562094	-0.354234	0.208483	0.315467	-0.0847308	-0.465436	-0.185366	-0.0785651	-0.11172	-0.4306	0.439459	0.245343
MDP0000841526	module 6	black	-0.871114	-0.193125	0.647124	0.197995	-0.497812	-0.46828	0.168656	0.835356	-0.0941931	0.554802	0.294856	0.128083	-0.0872667	-0.213456
MDP0000315507	module 6	black	-0.817467	-0.282863	0.541234	0.354812	-0.292313	-0.601088	-0.109583	0.786073	-0.14446	0.377919	0.207084	0.131615	-0.103735	-0.225157
MDP0000303123	module 6	black	0.579728	0.598431	-0.207136	-0.665368	-0.246765	0.347279	0.139966	-0.439773	0.116475	0.205004	0.190429	-0.284229	0.378983	0.290613
MDP0000067245	module 6	black	0.779132	0.0160597	-0.78322	0.181709	0.790008	0.390475	-0.27557	-0.636029	0.126103	-0.69499	-0.475211	-0.190143	0.0221022	0.147752
MDP0000312842	module 6	black	0.392289	0.238718	-0.256248	-0.194821	0.106321	0.190458	-0.0097245	-0.255605	0.276306	-0.0590845	-0.0315148	-0.173824	0.11916	0.00560221
MDP0000212123	module 6	black	0.854039	0.515106	-0.6025	-0.415686	0.199763	0.524947	0.0906742	-0.607284	-0.114381	-0.124186	0.0887413	-0.375743	0.272815	0.330272
MDP0000250873	module 6	black	0.716067	0.488564	-0.833128	0.0309078	0.473928	0.525548	0.222691	-0.0872274	-0.145298	-0.016887	0.20474	-0.702746	0.277542	0.25792
MDP0000254848	module 6	black	0.917013	0.57988	-0.890999	-0.138911	0.479268	0.69643	0.240747	-0.341405	0.184458	-0.111163	-0.129979	-0.683975	0.304496	0.292291
MDP0000188275	module 6	black	-0.69679	-0.738448	0.293582	0.740918	0.243057	-0.385003	-0.148203	0.464912	-0.151957	-0.259673	-0.131956	0.399259	-0.356922	-0.345211
MDP0000531361	module 6	black	-0.850386	-0.867987	0.703505	0.461064	-0.0864343	-0.650849	-0.413694	0.198547	-0.0876583	-0.29359	-0.125277	0.802935	-0.512938	-0.423297
MDP0000275857	module 6	black	0.828941	0.125299	-0.734252	0.0128343	0.67738	0.34388	-0.291237	-0.695714	0.159395	-0.621072	-0.45806	-0.201628	0.0745205	0.117624
MDP0000250551	module 6	black	0.896216	0.707809	-0.754626	-0.319894	0.284058	0.431175	0.0392944	-0.329727	0.138008	0.0393852	-0.145211	-0.700491	0.54027	0.397795
MDP0000154734	module 6	black	0.692713	0.489449	-0.526971	-0.337001	0.137737	0.695927	0.356132	-0.391456	0.0743077	0.000366837	-0.0212111	-0.408471	0.39386	0.413173
MDP0000304291	module 6	black	-0.642137	-0.478947	0.392415	0.446309	-0.0717413	-0.310469	-0.071883	0.419748	-0.171738	0.0228023	0.190127	0.31926	-0.437992	-0.294667
MDP0000751091	module 6	black	0.79202	0.47912	-0.700354	-0.172623	0.367773	0.509267	0.0517949	-0.373725	-0.277619	-0.112462	-0.107	-0.515039	0.329649	0.228298
MDP0000236867	module 6	black	0.818879	0.282213	-0.80558	-0.0124573	0.609522	0.536827	-0.00359882	-0.503214	0.190657	-0.405789	-0.285095	-0.399032	0.072699	0.318185
MDP0000387969	module 6	black	0.821481	0.501573	-0.659661	-0.291037	0.30808	0.353705	-0.0394901	-0.471817	0.095376	-0.13632	-0.0915928	-0.460369	0.173958	0.0985327
MDP0000183693	module 6	black	0.747671	0.14967	-0.574784	-0.136622	0.466553	0.354703	-0.242428	-0.715064	-0.163208	-0.503644	-0.186096	-0.114159	0.00980179	0.104375
MDP0000148187	module 6	black	-0.680316	-0.565819	0.331688	0.585528	0.0630752	-0.415852	-0.0871216	0.501022	0.0548545	-0.047932	0.0255975	0.310668	-0.54452	-0.256462
MDP0000253189	module 6	black	0.793859	0.288918	-0.535191	-0.299262	0.307648	0.479981	-0.0603665	-0.702662	0.0672106	-0.3418	-0.223298	-0.176996	0.16191	0.10069
MDP0000251581	module 6	black	0.525102	0.261558	-0.421075	-0.173492	0.216796	0.472184	0.121166	-0.391152	0.0387416	-0.153032	-0.000775308	-0.228635	0.0821351	0.16756
MDP0000711750	module 6	black	0.938673	0.432896	-0.878399	-0.088332	0.578824	0.561229	0.00474339	-0.502299	0.067535	-0.319201	-0.25066	-0.533165	0.329445	0.26266
MDP0000732246	module 6	black	0.938673	0.432896	-0.878399	-0.088332	0.578824	0.561229	0.00474339	-0.502299	0.067535	-0.319201	-0.25066	-0.533165	0.329445	0.26266
MDP0000250404	module 6	black	-0.727749	-0.715886	0.343728	0.691892	0.135315	-0.385957	-0.149451	0.455956	-0.229815	-0.179656	0.00294323	0.419509	-0.644997	-0.346569
MDP0000170162	module 6	black	0.846568	0.230483	-0.921647	0.170517	0.770263	0.524251	-0.0665111	-0.428944	0.0872116	-0.471549	-0.331547	-0.470897	0.148278	0.158979
MDP0000182487	module 6	black	0.880489	0.314905	-0.917285	0.0966218	0.723756	0.502879	-0.0931423	-0.435494	0.181911	-0.423336	-0.398704	-0.517036	0.196515	0.201757
MDP0000583434	module 6	black	0.849314	0.293014	-0.76349	-0.0509243	0.578612	0.396285	-0.163505	-0.555526	-0.0180313	-0.41767	-0.321047	-0.370952	0.214491	0.198991
MDP0000391295	module 6	black	0.85743	0.408797	-0.696698	-0.24379	0.38029	0.819592	0.255642	-0.578203	-0.0123865	-0.258906	-0.215337	-0.384052	0.340546	0.2685
MDP0000243587	module 6	black	0.91902	0.526069	-0.745262	-0.287283	0.389841	0.502783	-0.0156963	-0.547143	0.114658	-0.212557	-0.298747	-0.49642	0.352243	0.298059
MDP0000232957	module 6	black	-0.857211	-0.606659	0.781795	0.223722	-0.372767	-0.574707	-0.190379	0.29959	-0.225129	0.0401509	0.15613	0.66027	-0.43389	-0.277719
MDP0000183286	module 6	black	0.479645	0.41688	-0.271392	-0.364497	-0.0376031	0.234439	0.106963	-0.255785	-0.0633187	0.0888849	-0.0793376	-0.284256	0.291759	0.134795
MDP0000195775	module 6	black	0.842423	0.106178	-0.778411	0.055311	0.714703	0.431455	-0.247197	-0.699673	0.14564	-0.640149	-0.434939	-0.211652	0.0133593	0.175364
MDP0000265833	module 6	black	0.608991	0.483376	-0.374073	-0.393605	0.0765551	0.252547	-0.0570149	-0.367531	-0.177726	-0.00313495	-0.259703	-0.347302	0.46705	0.11054
MDP0000177568	module 6	black	0.945604	0.61765	-0.836271	-0.267187	0.372812	0.731741	0.274303	-0.427572	0.026769	-0.0732451	-0.0628008	-0.63926	0.354472	0.330863
MDP0000772687	module 6	black	0.897321	0.316276	-0.749973	-0.170142	0.506974	0.540484	-0.043194	-0.683721	0.0435966	-0.424945	-0.222437	-0.317113	0.154308	0.308352
MDP0000520902	module 6	black	0.863658	0.471311	-0.648655	-0.300143	0.345528	0.390329	-0.118039	-0.587547	0.244348	-0.228039	-0.237517	-0.401471	0.27587	0.111387
MDP0000256494	module 6	black	0.863026	0.664471	-0.803827	-0.199196	0.370173	0.448986	0.0407373	-0.253811	0.207987	0.0166216	-0.126643	-0.733411	0.433766	0.373638
MDP0000247171	module 6	black	-0.760988	-0.803623	0.338655	0.800435	0.239511	-0.489571	-0.25622	0.485808	-0.146144	-0.268412	-0.143035	0.449582	-0.549346	-0.415432
MDP0000272085	module 6	black	0.794761	0.55323	-0.87989	-0.0123646	0.497507	0.577382	0.220373	-0.13985	-0.031842	-0.0272947	-0.036735	-0.745096	0.225037	0.271338
MDP0000453190	module 6	black	0.802719	0.566862	-0.663152	-0.328478	0.199629	0.834268	0.4611	-0.389291	-0.14201	0.0143895	0.0582222	-0.524013	0.386769	0.321664
MDP0000629143	module 6	black	0.833196	0.417784	-0.676886	-0.245786	0.339482	0.807836	0.281284	-0.534137	0.068789	-0.211269	-0.188654	-0.395159	0.307601	0.273741
MDP0000743350	module 6	black	0.953605	0.423204	-0.769885	-0.238706	0.469626	0.550714	-0.0203555	-0.663256	0.212027	-0.347605	-0.247148	-0.40017	0.273463	0.308101
MDP0000122497	module 6	black	-0.744036	-0.446334	0.6267	0.173259	-0.36779	-0.483716	-0.00791507	0.367965	-0.222889	0.166471	0.592854	0.469634	-0.456763	-0.3098
MDP0000152912	module 6	black	0.912165	0.487183	-0.894509	-0.0750818	0.568072	0.613088	0.104543	-0.390092	0.155463	-0.235175	-0.311331	-0.616107	0.291232	0.286928
MDP0000257808	module 6	black	0.70063	0.570617	-0.489361	-0.458636	0.0572817	0.60639	0.343236	-0.385598	0.1694	0.0648002	0.0450378	-0.42867	0.354081	0.143451
MDP0000732429	module 6	black	-0.722677	-0.171058	0.49799	0.182396	-0.411386	-0.274138	0.244839	0.703246	-0.168389	0.476188	0.357566	0.0963339	-0.288471	-0.156755
MDP0000311570	module 6	black	0.782331	0.736336	-0.595604	-0.463717	0.0539207	0.50409	0.247654	-0.294266	0.0195486	0.20008	0.210444	-0.624027	0.380978	0.325453
MDP0000260375	module 6	black	-0.793565	-0.618351	0.689204	0.263459	-0.250775	-0.476478	-0.118473	0.293466	0.0509118	-0.0496983	-0.157353	0.622969	-0.442921	-0.349911
MDP0000302015	module 6	black	0.919529	0.348411	-0.813029	-0.0937853	0.589563	0.423916	-0.151346	-0.590713	0.163807	-0.416972	-0.353138	-0.415263	0.251827	0.235605
MDP0000793302	module 6	black	0.691145	0.678239	-0.387611	-0.594421	-0.110639	0.381054	0.165653	-0.391408	-0.101137	0.201786	0.122186	-0.443638	0.395888	0.426891
MDP0000174796	module 6	black	0.861623	0.658307	-0.641475	-0.427831	0.203056	0.575655	0.15546	-0.433995	0.34892	0.00202888	-0.213424	-0.562852	0.400408	0.277053
MDP0000127922	module 6	black	0.868196	0.480763	-0.796791	-0.160572	0.454035	0.549268	0.0727335	-0.460695	0.0939714	-0.20233	-0.0968716	-0.528701	0.126878	0.29715
MDP0000226614	module 6	black	0.896816	0.691285	-0.733514	-0.375495	0.24886	0.595798	0.238534	-0.385209	0.15049	0.0270613	-0.109586	-0.64487	0.33959	0.366503
MDP0000251786	module 6	black	0.865777	0.423639	-0.820535	-0.0828394	0.540415	0.488147	-0.0366519	-0.440328	0.0577682	-0.286766	-0.359686	-0.521332	0.279332	0.331071
MDP0000319861	module 6	black	0.928919	0.463057	-0.738985	-0.290385	0.376964	0.675791	0.143855	-0.621665	-0.00616731	-0.24819	-0.0282826	-0.418655	0.36615	0.313709
MDP0000221147	module 6	black	-0.885674	-0.744309	0.801163	0.286101	-0.29647	-0.54854	-0.217841	0.238276	-0.223729	-0.100778	-0.00221633	0.777242	-0.538382	-0.335111
MDP0000567268	module 6	black	0.793025	0.126961	-0.794008	0.137496	0.720844	0.355681	-0.234016	-0.545219	0.0733928	-0.561908	-0.423604	-0.299161	0.224623	0.240333
MDP0000182450	module 6	black	0.83664	0.741788	-0.590528	-0.526229	0.0627724	0.570528	0.302987	-0.400449	0.0622678	0.144391	0.0848122	-0.587909	0.603789	0.57809
MDP0000926393	module 6	black	0.83664	0.741788	-0.590528	-0.526229	0.0627724	0.570528	0.302987	-0.400449	0.0622678	0.144391	0.0848122	-0.587909	0.603789	0.57809
MDP0000277733	module 6	black	0.90563	0.34718	-0.676071	-0.268922	0.433136	0.486515	-0.0885888	-0.735537	0.172076	-0.409976	-0.328479	-0.276769	0.193941	0.208719
MDP0000753418	module 6	black	0.886091	0.327741	-0.907921	0.0664656	0.698215	0.489871	-0.0974135	-0.461716	0.0320763	-0.410818	-0.321295	-0.509563	0.227767	0.314064
MDP0000294395	module 6	black	-0.881199	-0.630743	0.639608	0.453688	-0.189075	-0.60287	-0.203473	0.513866	-0.147128	0.0279055	0.141278	0.509243	-0.402893	-0.345493
MDP0000534893	module 6	black	0.813161	0.662394	-0.7758	-0.204156	0.315825	0.522661	0.206426	-0.184931	0.0437876	0.0780504	-0.0569706	-0.736757	0.361675	0.163586
MDP0000139714	module 6	black	0.9331	0.563901	-0.683608	-0.404269	0.294789	0.499073	0.0150829	-0.611263	0.0815703	-0.170908	-0.146815	-0.4538	0.366136	0.337441
MDP0000282421	module 6	black	-0.947654	-0.678193	0.662747	0.513825	-0.178842	-0.600666	-0.167062	0.572308	-0.11648	0.0396085	0.101523	0.523105	-0.476389	-0.413577
MDP0000141228	module 6	black	0.896552	0.478898	-0.619114	-0.4088	0.259933	0.527676	0.0145789	-0.692086	0.0336946	-0.219091	-0.0239331	-0.335912	0.292545	0.276865
MDP0000132207	module 6	black	0.845396	0.325806	-0.791979	-0.0773424	0.548229	0.654765	0.121768	-0.509921	0.141521	-0.351713	-0.152577	-0.414159	0.234938	0.333008
MDP0000316513	module 6	black	0.734182	0.180816	-0.478203	-0.27173	0.345547	0.370077	-0.118827	-0.766012	-0.0876076	-0.460666	-0.284879	-0.0538903	0.254879	0.277479
MDP0000203626	module 6	black	0.872562	0.213731	-0.737494	-0.0917235	0.589335	0.540246	-0.122054	-0.704586	0.0422715	-0.537553	-0.433171	-0.248945	0.216234	0.181459
MDP0000676493	module 6	black	-0.816565	-0.190798	0.70703	0.0810176	-0.535939	-0.589903	-0.0449013	0.66507	-0.111643	0.477701	0.264924	0.221606	-0.0161829	-0.263976
MDP0000150696	module 6	black	0.854353	0.692439	-0.811754	-0.21553	0.330688	0.571436	0.210601	-0.203	0.0271066	0.075953	-0.0551409	-0.767331	0.46526	0.391451
MDP0000128733	module 6	black	-0.820445	-0.187867	0.844015	-0.108585	-0.705962	-0.505348	0.0897629	0.534956	-0.137166	0.506157	0.224241	0.357919	0.0481416	-0.159636
MDP0000183751	module 6	black	0.748691	0.206605	-0.685723	-0.0585186	0.487992	0.773001	0.225749	-0.538818	0.0156756	-0.394894	-0.258656	-0.271602	0.162238	0.215552
MDP0000310250	module 6	black	0.73906	0.614724	-0.435985	-0.514188	0.047185	0.292573	-0.0197441	-0.446299	0.33366	0.0299236	-0.244254	-0.424416	0.491217	0.274683
MDP0000770174	module 6	black	0.920662	0.40721	-0.795934	-0.158215	0.503544	0.577595	0.0342633	-0.571825	-0.00119353	-0.32193	-0.26741	-0.44259	0.39433	0.446691
MDP0000280712	module 6	black	-0.884389	-0.692516	0.601338	0.544304	-0.0980731	-0.602229	-0.232647	0.50235	0.01282	-0.0432814	0.0787892	0.521805	-0.537346	-0.371026
MDP0000270789	module 6	black	-0.919355	-0.481097	0.811932	0.193134	-0.479774	-0.58153	-0.0716024	0.514174	-0.0897207	0.253812	0.210535	0.514154	-0.244897	-0.290259
MDP0000208635	module 6	black	0.809413	0.158453	-0.691396	-0.0369702	0.599084	0.334204	-0.28661	-0.687159	0.200262	-0.567858	-0.388395	-0.201209	0.0975908	0.0754175
MDP0000168595	module 6	black	0.870168	0.705357	-0.840735	-0.21895	0.352306	0.637537	0.278694	-0.20204	0.138312	0.0777146	-0.0228851	-0.790459	0.432517	0.357088
MDP0000356642	module 6	black	0.771145	0.51187	-0.540977	-0.378358	0.185773	0.379273	0.0151408	-0.481379	0.397705	-0.0863811	-0.205692	-0.397604	0.234598	0.102624
MDP0000306321	module 6	black	-0.825098	-0.261141	0.756848	0.00171434	-0.614524	-0.403721	0.180354	0.527101	-0.050825	0.44538	0.485702	0.364696	-0.370555	-0.280556
MDP0000177623	module 6	black	0.866687	0.801818	-0.570634	-0.602857	-0.00471451	0.554315	0.26109	-0.413192	0.008417	0.194962	0.0492862	-0.609733	0.644017	0.50218
MDP0000216027	module 6	black	0.888007	0.466133	-0.900038	-0.0474714	0.566767	0.685486	0.162218	-0.366004	-0.0744247	-0.221553	-0.19451	-0.616974	0.250685	0.217422
MDP0000150823	module 6	black	0.782743	0.771916	-0.45351	-0.625826	-0.0696847	0.441442	0.147042	-0.403795	0.122407	0.210426	-0.0476879	-0.534917	0.568306	0.401557
MDP0000280001	module 6	black	0.642108	0.496823	-0.429056	-0.358337	0.079496	0.34288	0.104595	-0.32473	-0.000907934	0.0390591	-0.11755	-0.392402	0.415367	0.110029
MDP0000795631	module 6	black	0.847224	0.268895	-0.670821	-0.165869	0.474005	0.447777	-0.112484	-0.681462	0.239081	-0.434817	-0.295795	-0.249786	0.251641	0.250744
MDP0000135196	module 6	black	0.857545	0.733287	-0.732531	-0.348698	0.229206	0.63336	0.269966	-0.265804	-0.0727259	0.112631	-0.110252	-0.723315	0.557057	0.337723
MDP0000369647	module 6	black	0.897247	0.374568	-0.774029	-0.167887	0.505876	0.6467	0.0849552	-0.592272	0.107822	-0.353969	-0.304341	-0.398856	0.206485	0.285418
MDP0000230907	module 6	black	0.745681	0.409521	-0.403478	-0.46799	0.0948153	0.350459	-0.103562	-0.688039	-0.104545	-0.176066	-0.135825	-0.185332	0.280934	0.235837
MDP0000865079	module 6	black	0.935201	0.38927	-0.899233	-0.0431023	0.626451	0.580972	0.0263864	-0.509539	0.0526528	-0.363233	-0.222587	-0.51331	0.264434	0.316206
MDP0000802170	module 6	black	0.868587	0.562402	-0.844452	-0.130387	0.447856	0.599646	0.164112	-0.309445	-0.0423197	-0.0816285	-0.115853	-0.666316	0.328586	0.248849
MDP0000501204	module 6	black	0.920373	0.575247	-0.813677	-0.214463	0.429234	0.448424	-0.025281	-0.438403	0.113194	-0.146784	-0.129241	-0.609165	0.359389	0.376553
MDP0000216705	module 6	black	0.612178	0.202902	-0.434444	-0.238115	0.279271	0.578993	0.192272	-0.57169	0.24026	-0.329254	-0.216652	-0.113825	0.117015	0.169247
MDP0000135529	module 6	black	-0.817475	-0.648907	0.617776	0.375616	-0.190364	-0.39193	-0.0116483	0.38738	-0.145682	-0.0276143	0.175418	0.562923	-0.338917	-0.33346
MDP0000208730	module 6	black	0.961431	0.489395	-0.769815	-0.269984	0.433885	0.533353	-0.0113742	-0.612741	0.153271	-0.275947	-0.271394	-0.459263	0.32343	0.279889
MDP0000302895	module 6	black	0.87905	0.683428	-0.639888	-0.450649	0.183348	0.48769	0.0835362	-0.449737	0.140722	0.00709013	-0.134729	-0.568804	0.509176	0.294463
MDP0000258608	module 6	black	0.959457	0.598475	-0.767823	-0.328834	0.360131	0.58781	0.0869942	-0.524827	0.185334	-0.146091	-0.229345	-0.561083	0.489958	0.287226
MDP0000044356	module 6	black	0.792184	0.144444	-0.534313	-0.217675	0.42625	0.353671	-0.26764	-0.842103	0.11315	-0.553644	-0.373537	-0.0435886	0.114047	0.199052
MDP0000258781	module 6	black	-0.925476	-0.506482	0.868795	0.127324	-0.515884	-0.647929	-0.126039	0.441825	-0.20772	0.214957	0.242297	0.594478	-0.304666	-0.33176
MDP0000880187	module 6	black	-0.905981	-0.654023	0.889621	0.165321	-0.433796	-0.66309	-0.261077	0.267259	-0.168144	0.0214866	0.103755	0.759183	-0.43142	-0.379938
MDP0000155354	module 6	black	0.917605	0.425694	-0.868101	-0.0892768	0.571509	0.548227	0.0161325	-0.503891	0.14722	-0.313658	-0.144755	-0.522086	0.238937	0.351052
MDP0000375160	module 6	black	0.93336	0.636177	-0.711185	-0.400039	0.262549	0.468936	0.0315228	-0.524745	0.0805594	-0.0695804	-0.0117083	-0.549415	0.453858	0.367611
MDP0000126098	module 6	black	-0.885161	-0.568712	0.680557	0.385638	-0.238615	-0.681459	-0.249147	0.542172	-0.0273018	0.0907378	0.0193591	0.471118	-0.334299	-0.388987
MDP0000156219	module 6	black	-0.824751	-0.294961	0.530142	0.365843	-0.319732	-0.506887	0.0445538	0.793038	-0.216951	0.409898	0.370225	0.140436	-0.223623	-0.234384
MDP0000798978	module 6	black	0.816591	0.687567	-0.684034	-0.365701	0.197799	0.629933	0.314017	-0.312179	0.392851	0.0959283	0.0478518	-0.642931	0.335347	0.333181
MDP0000125777	module 6	black	0.507496	0.60011	-0.165779	-0.643885	-0.269535	0.172455	0.0835491	-0.353017	0.142922	0.258471	0.15643	-0.290513	0.125183	0.0809443
MDP0000650358	module 6	black	-0.530372	-0.174231	0.451784	0.00469266	-0.402203	0.170164	0.626943	0.379919	-0.0801506	0.319313	0.346154	0.220089	-0.111789	-0.074934
MDP0000252361	module 6	black	-0.844475	-0.82198	0.581657	0.590326	0.0116042	-0.61981	-0.355543	0.358161	-0.157783	-0.236208	-0.123731	0.645406	-0.456659	-0.323981
MDP0000120365	module 6	black	0.836035	0.637988	-0.738473	-0.271709	0.301756	0.554087	0.160847	-0.312685	-0.00133968	0.00697823	-0.179388	-0.652779	0.478661	0.436561
MDP0000302859	module 6	black	0.819145	0.529508	-0.505117	-0.491624	0.13519	0.410941	-0.0364971	-0.627437	0.141401	-0.116832	-0.100959	-0.329351	0.305963	0.235944
MDP0000195666	module 6	black	-0.819709	-0.675474	0.496752	0.5781	-0.000307252	-0.506794	-0.201542	0.488721	-0.125064	-0.0954558	-0.00319881	0.462702	-0.573449	-0.46314
MDP0000266406	module 6	black	0.889363	0.240044	-0.883731	0.0756679	0.722781	0.533404	-0.102191	-0.555907	0.0609848	-0.508179	-0.356681	-0.404083	0.187974	0.217206
MDP0000201897	module 6	black	0.941654	0.347101	-0.780409	-0.165486	0.542339	0.469708	-0.146472	-0.687852	0.0920706	-0.436668	-0.328265	-0.356722	0.260445	0.262458
MDP0000273169	module 6	black	0.831443	0.784427	-0.591335	-0.512223	0.0532762	0.528988	0.235354	-0.343454	0.300285	0.186783	-0.0660491	-0.644177	0.479709	0.316536
MDP0000233653	module 6	black	0.794459	0.36964	-0.59348	-0.270949	0.331748	0.307122	-0.131734	-0.597878	0.0540477	-0.271995	-0.122612	-0.299817	0.0855343	0.200046
MDP0000245274	module 6	black	0.90689	0.667418	-0.69176	-0.414838	0.230942	0.561935	0.1354	-0.470912	0.150616	-0.0157289	-0.0819019	-0.577437	0.439281	0.25774
MDP0000428602	module 6	black	0.824994	0.652896	-0.802476	-0.200272	0.322937	0.680616	0.320057	-0.203722	-0.104779	0.0727725	-0.0110636	-0.735131	0.363308	0.41161
MDP0000637694	module 6	black	-0.769403	-0.895246	0.435344	0.715407	0.184184	-0.5044	-0.321304	0.299188	-0.0656638	-0.379685	-0.0865065	0.633207	-0.591951	-0.389123
MDP0000166073	module 6	black	0.843095	0.504288	-0.819828	-0.120184	0.467037	0.568382	0.105708	-0.348718	0.0482584	-0.144502	-0.0813309	-0.601556	0.159985	0.199337
MDP0000193898	module 6	black	0.886266	0.551288	-0.774772	-0.262583	0.346297	0.714455	0.307349	-0.445447	0.194645	-0.0967853	0.113456	-0.556687	0.283526	0.28939
MDP0000082356	module 6	black	-0.681953	-0.775073	0.350539	0.675925	0.184019	-0.491465	-0.327098	0.327614	-0.179839	-0.312507	-0.120113	0.505385	-0.448346	-0.164631
MDP0000562620	module 6	black	0.473631	0.245494	-0.138285	-0.386603	0.0151125	-0.078581	-0.336051	-0.553526	0.221343	-0.177107	-0.180377	-0.0133057	0.268956	0.0949919
MDP0000238300	module 6	black	0.86253	0.767198	-0.65531	-0.467309	0.117104	0.506407	0.182332	-0.346	0.101611	0.153689	0.0274482	-0.664409	0.374757	0.230744
MDP0000256841	module 6	black	0.852519	0.776594	-0.736365	-0.363886	0.18631	0.60175	0.310902	-0.215108	0.0327352	0.185584	0.0833173	-0.76714	0.617812	0.34523
MDP0000218522	module 6	black	0.692306	0.0619698	-0.527344	-0.125061	0.44428	0.6283	0.0665891	-0.717303	0.102356	-0.528451	-0.273792	-0.0282166	-0.0727762	-0.0349155
MDP0000242488	module 6	black	0.930853	0.537865	-0.866451	-0.152646	0.500496	0.603593	0.106107	-0.412589	0.170797	-0.186775	-0.199581	-0.620796	0.354505	0.217096
MDP0000809773	module 6	black	0.865572	0.37747	-0.787029	-0.11813	0.509754	0.566105	0.0585142	-0.528374	0.132451	-0.316989	-0.06871	-0.434862	0.193345	0.367554
MDP0000147266	module 6	black	0.877251	0.538413	-0.538779	-0.504769	0.179653	0.494093	0.0519595	-0.67042	0.343366	-0.164093	-0.26183	-0.33885	0.431197	0.297793
MDP0000237124	module 6	black	0.733259	0.848505	-0.50377	-0.60579	-0.150391	0.641493	0.53471	-0.209382	0.0795003	0.407746	0.34805	-0.667671	0.441968	0.359933
MDP0000161797	module 6	black	0.908901	0.442077	-0.803862	-0.161752	0.478076	0.54419	0.0118625	-0.519268	-0.088688	-0.265157	-0.175343	-0.489596	0.287653	0.165752
MDP0000195541	module 6	black	0.833762	0.517536	-0.56027	-0.42585	0.173951	0.465775	0.028802	-0.607461	-0.0406139	-0.110542	0.0581896	-0.3644	0.307322	0.301155
MDP0000572827	module 6	black	0.928683	0.471857	-0.881237	-0.0930006	0.579112	0.540672	-0.0143802	-0.451258	0.166031	-0.28585	-0.328156	-0.579918	0.318616	0.306396
MDP0000188310	module 6	black	-0.832116	-0.71008	0.588472	0.458407	-0.122036	-0.376493	0.0266478	0.394305	-0.201616	-0.0896107	0.126035	0.585106	-0.399297	-0.269982
MDP0000217497	module 6	black	0.860005	0.636133	-0.678736	-0.359531	0.224114	0.570963	0.158396	-0.400422	-0.196857	0.00862961	-0.0822583	-0.584172	0.59934	0.351684
MDP0000138501	module 6	black	0.809894	0.639159	-0.672315	-0.360827	0.181827	0.595582	0.260951	-0.357166	0.100062	0.0601053	0.0559162	-0.587601	0.200005	0.317176
MDP0000208437	module 6	black	0.96359	0.465196	-0.806288	-0.237035	0.46046	0.623205	0.0626623	-0.616614	0.0888973	-0.296558	-0.187048	-0.462928	0.352102	0.357486
MDP0000737131	module 6	black	0.834292	0.669108	-0.757003	-0.278564	0.247685	0.77108	0.419758	-0.262584	0.105467	0.103505	0.137732	-0.689287	0.332747	0.336968
MDP0000142664	module 6	black	0.823346	0.713853	-0.809145	-0.234935	0.283998	0.787889	0.479835	-0.150933	-0.0129438	0.152755	0.0846407	-0.79098	0.358201	0.256203
MDP0000266474	module 6	black	0.876763	0.320181	-0.759652	-0.112245	0.540882	0.465869	-0.135767	-0.597979	-0.135159	-0.399215	-0.325834	-0.368211	0.245295	0.212308
MDP0000198839	module 6	black	0.849224	0.716643	-0.829733	-0.196927	0.350181	0.528293	0.175872	-0.150344	0.0742039	0.099432	-0.0816361	-0.818468	0.515831	0.311507
MDP0000243380	module 6	black	0.744893	0.446311	-0.462104	-0.445163	0.110036	0.472844	0.0416623	-0.605154	-0.192448	-0.119212	0.0359226	-0.26521	0.227738	0.347494
MDP0000225179	module 6	black	0.749958	0.803045	-0.497871	-0.56346	-0.0400462	0.469506	0.229498	-0.245371	0.0896866	0.272603	-0.0945048	-0.641388	0.679648	0.370637
MDP0000269604	module 6	black	-0.617353	-0.692986	0.303621	0.600544	0.163922	-0.221362	-0.0491443	0.324723	-0.227016	-0.259451	-0.11835	0.439253	-0.275702	-0.0474744
MDP0000145213	module 6	black	-0.756973	-0.674037	0.424733	0.610229	0.0728056	-0.460743	-0.219403	0.474881	-0.0758271	-0.142603	-0.133849	0.42161	-0.388128	-0.318539
MDP0000653225	module 6	black	0.68167	0.553816	-0.726583	-0.0750203	0.337973	0.489087	0.158523	-0.067777	-0.258346	0.0847186	0.0442861	-0.700157	0.367711	0.178103
MDP0000231077	module 6	black	0.915311	0.287769	-0.814182	-0.0864493	0.596237	0.584554	-0.0497877	-0.661006	0.000448945	-0.471452	-0.272742	-0.345644	0.147286	0.238836
MDP0000320494	module 6	black	0.831884	0.624808	-0.490236	-0.586658	0.0228402	0.547449	0.191006	-0.599593	0.00680411	0.0192594	0.0654486	-0.385679	0.33255	0.30247
MDP0000170221	module 6	black	-0.777349	-0.748874	0.503429	0.557346	0.00315852	-0.352398	-0.114105	0.364194	-0.154492	-0.178999	-0.0434218	0.562333	-0.569365	-0.493534
MDP0000248504	module 6	black	0.903232	0.28093	-0.808158	-0.0443906	0.628713	0.450742	-0.178652	-0.63471	0.253137	-0.485765	-0.359334	-0.359191	0.212091	0.196095
MDP0000132190	module 6	black	0.899036	0.687601	-0.692083	-0.406043	0.243291	0.451339	0.0493681	-0.439322	0.261672	-0.0122064	-0.203655	-0.604424	0.453229	0.375392
MDP0000197984	module 6	black	0.880876	0.696828	-0.660412	-0.453367	0.166387	0.577542	0.196355	-0.420697	0.164645	0.0513478	-0.10019	-0.590626	0.341187	0.216026
MDP0000213526	module 6	black	0.880876	0.696828	-0.660412	-0.453367	0.166387	0.577542	0.196355	-0.420697	0.164645	0.0513478	-0.10019	-0.590626	0.341187	0.216026
MDP0000316085	module 6	black	0.91163	0.703069	-0.774381	-0.330908	0.296598	0.551643	0.175465	-0.353968	0.20955	0.0327648	-0.0529591	-0.689586	0.434389	0.406615
MDP0000322590	module 6	black	0.862654	0.723776	-0.840163	-0.224187	0.331351	0.661761	0.33804	-0.180625	0.00641921	0.110981	-0.000109016	-0.803537	0.351136	0.286931
MDP0000307000	module 6	black	0.590771	0.753753	-0.34236	-0.612375	-0.246013	0.536258	0.451128	-0.208245	0.148408	0.413217	0.411464	-0.529055	0.229932	0.324635
MDP0000215991	module 6	black	0.893604	0.363664	-0.812982	-0.110681	0.556414	0.556354	0.00878002	-0.577381	0.144318	-0.374951	-0.229399	-0.423139	0.132673	0.281462
MDP0000295837	module 6	black	0.893517	0.507316	-0.744846	-0.27935	0.381706	0.693529	0.18586	-0.509217	0.0435417	-0.189572	-0.237473	-0.49374	0.30035	0.254943
MDP0000305310	module 6	black	0.906471	0.752694	-0.774388	-0.355568	0.260787	0.598107	0.257307	-0.309577	0.23004	0.0882852	-0.0939389	-0.735408	0.395167	0.298348
MDP0000214252	module 6	black	0.904904	0.338426	-0.867152	-0.0335771	0.628652	0.537286	-0.0584762	-0.544639	0.0214292	-0.40338	-0.211945	-0.452266	0.122622	0.175158
MDP0000211252	module 6	black	0.851525	0.700598	-0.732696	-0.309397	0.263301	0.528	0.190172	-0.283668	0.330596	0.0782496	-0.00724826	-0.693582	0.339813	0.304601
MDP0000186019	module 6	black	0.874261	0.309963	-0.744321	-0.120126	0.552264	0.427178	-0.156212	-0.63539	0.183181	-0.442875	-0.374315	-0.339033	0.302181	0.335045
MDP0000131182	module 6	black	-0.818876	-0.653261	0.398228	0.700388	0.0740308	-0.466375	-0.112859	0.638168	-0.121297	-0.0499081	0.0188256	0.336538	-0.469769	-0.404846
MDP0000267643	module 6	black	0.902758	0.283682	-0.847489	-0.00789894	0.664896	0.469366	-0.13139	-0.583798	0.154643	-0.475017	-0.374183	-0.398895	0.137991	0.133447
MDP0000794439	module 6	black	0.860901	0.463695	-0.65589	-0.330136	0.298137	0.735105	0.263274	-0.574817	0.170448	-0.189968	-0.149326	-0.389828	0.314052	0.342372
MDP0000230557	module 6	black	-0.679845	-0.120401	0.67372	-0.0560592	-0.582484	-0.311648	0.152246	0.491745	-0.0474208	0.470604	0.296792	0.239934	-0.0783568	-0.259366
MDP0000752979	module 6	black	-0.679845	-0.120401	0.67372	-0.0560592	-0.582484	-0.311648	0.152246	0.491745	-0.0474208	0.470604	0.296792	0.239934	-0.0783568	-0.259366
MDP0000140024	module 6	black	-0.818156	-0.537887	0.758681	0.199453	-0.353491	-0.770491	-0.423989	0.324412	-0.0652265	0.0551582	0.0717641	0.583401	-0.30011	-0.396847
MDP0000209844	module 6	black	0.838305	0.262532	-0.919869	0.165401	0.757708	0.437415	-0.126053	-0.399586	0.147916	-0.446718	-0.314599	-0.501788	0.191698	0.240747
MDP0000195797	module 6	black	0.930913	0.365988	-0.804306	-0.136062	0.540026	0.533236	-0.0515008	-0.631636	0.0622827	-0.390405	-0.254355	-0.401815	0.219331	0.261724
MDP0000237666	module 6	black	0.903175	0.651445	-0.786458	-0.293941	0.314621	0.590045	0.164611	-0.383384	-0.0951071	-0.00974324	0.0525992	-0.655357	0.365276	0.285562
MDP0000169320	module 6	black	-0.83056	-0.185139	0.628706	0.190224	-0.472969	-0.504408	0.098688	0.7837	-0.0765907	0.523211	0.27657	0.13423	-0.133712	-0.196539
MDP0000273159	module 6	black	0.796466	0.798825	-0.613169	-0.460414	0.0837311	0.519088	0.262256	-0.234174	0.282574	0.226597	-0.0234857	-0.706939	0.422411	0.271708
MDP0000535805	module 6	black	0.821639	0.354183	-0.499283	-0.423643	0.221772	0.595609	0.0665524	-0.75143	-0.0242239	-0.299615	-0.219992	-0.170967	0.390569	0.237643
MDP0000311620	module 6	black	0.77063	0.702974	-0.528357	-0.46467	0.0597592	0.386471	0.0952152	-0.332907	-0.0703867	0.149352	-0.115272	-0.573842	0.518537	0.303375
MDP0000220312	module 6	black	0.83043	0.476731	-0.598667	-0.360359	0.288564	0.446654	-0.0344909	-0.568999	0.226162	-0.202337	-0.255122	-0.37496	0.322824	0.319405
MDP0000262469	module 6	black	0.9063	0.479924	-0.721755	-0.294062	0.366029	0.653043	0.133125	-0.576458	0.186929	-0.231503	-0.292251	-0.436856	0.36343	0.361343
MDP0000443176	module 6	black	0.826901	0.517224	-0.712883	-0.22545	0.343779	0.532326	0.0750239	-0.403668	0.090389	-0.107846	-0.133699	-0.527152	0.254238	0.28625
MDP0000336670	module 6	black	0.463133	0.186757	-0.238067	-0.322975	0.0329469	0.493659	0.233458	-0.507294	-0.312391	-0.135944	0.105615	-0.0154666	0.0397282	0.018017
MDP0000123573	module 6	black	-0.904667	-0.576205	0.719333	0.353147	-0.322691	-0.580384	-0.149496	0.517207	-0.265913	0.136093	0.11348	0.515448	-0.336777	-0.308775
MDP0000230504	module 6	black	0.850221	0.361343	-0.741983	-0.166287	0.442491	0.801261	0.256669	-0.55144	-0.0759752	-0.295444	-0.201545	-0.384435	0.228959	0.358915
MDP0000308997	module 6	black	-0.873813	-0.570043	0.624296	0.441338	-0.208306	-0.633672	-0.227983	0.554976	-0.220447	0.0907461	0.0441874	0.441153	-0.364016	-0.205075
MDP0000202307	module 6	black	0.926156	0.721108	-0.762762	-0.383755	0.261594	0.605927	0.19407	-0.384969	0.0178048	0.0357797	-0.0560353	-0.68172	0.453978	0.348539
MDP0000307103	module 6	black	-0.890847	-0.699907	0.649302	0.49276	-0.150666	-0.623388	-0.228362	0.465734	-0.165876	-0.0322951	0.028766	0.571325	-0.548195	-0.367178
MDP0000258101	module 6	black	0.8471	0.259623	-0.776923	-0.0301549	0.632023	0.351869	-0.220329	-0.585035	0.169131	-0.486903	-0.389284	-0.345047	0.140292	0.17214
MDP0000236662	module 6	black	-0.893486	-0.417476	0.661668	0.349295	-0.337882	-0.589868	-0.0861313	0.691903	-0.0186222	0.290246	0.0735133	0.317096	-0.237438	-0.281543
MDP0000231274	module 6	black	0.515784	0.568979	-0.271413	-0.50537	-0.142209	0.131359	0.0502708	-0.265265	-0.0180092	0.217651	0.276073	-0.364553	0.295617	0.271945
MDP0000804928	module 6	black	0.597032	0.376126	-0.456809	-0.284744	0.137784	0.845864	0.501318	-0.364035	-0.0635009	-0.0516842	-0.112558	-0.305638	0.338668	0.449353
MDP0000275280	module 6	black	-0.925399	-0.449914	0.833154	0.17035	-0.498862	-0.64017	-0.143695	0.533214	-0.102148	0.278244	0.140738	0.495174	-0.24181	-0.319942
MDP0000130449	module 6	black	0.802177	0.105075	-0.78576	0.0920291	0.699115	0.647831	-0.028601	-0.608197	0.120398	-0.5835	-0.414054	-0.247646	0.0269387	0.0821799
MDP0000319974	module 6	black	0.897991	0.544733	-0.670293	-0.356956	0.290774	0.425022	-0.0394905	-0.570662	0.180163	-0.162096	-0.18058	-0.456333	0.445666	0.480626
MDP0000127988	module 6	black	0.692314	0.124635	-0.393529	-0.274455	0.318329	0.150404	-0.360703	-0.826533	0.0850299	-0.500028	-0.27951	0.0383604	0.141726	0.273779
MDP0000237605	module 6	black	0.828746	0.714161	-0.861714	-0.150101	0.361737	0.573614	0.253101	-0.0973569	-0.00696641	0.129022	0.0466018	-0.849073	0.477835	0.418565
MDP0000740655	module 6	black	0.733213	0.684827	-0.436001	-0.55236	-0.0218981	0.309182	0.0328951	-0.392629	0.0376313	0.139963	-0.0515339	-0.486489	0.506727	0.250941
MDP0000272542	module 6	black	0.81749	0.854024	-0.544686	-0.610215	-0.0466801	0.487676	0.260617	-0.321083	0.1528	0.282277	0.0556507	-0.663064	0.493522	0.373316
MDP0000896307	module 6	black	-0.912852	-0.784963	0.672344	0.533358	-0.102055	-0.705969	-0.383933	0.424813	-0.17918	-0.130403	-0.0557149	0.644367	-0.490697	-0.38648
MDP0000241508	module 6	black	-0.903675	-0.726841	0.844691	0.25215	-0.344767	-0.676959	-0.300452	0.242858	-0.122526	-0.0719045	0.0709	0.787684	-0.485547	-0.400078
MDP0000295390	module 6	black	0.857656	0.271762	-0.802367	0.000776646	0.631068	0.398025	-0.186147	-0.559448	0.0439054	-0.451849	-0.313449	-0.380058	0.170887	0.139881
MDP0000192494	module 6	black	0.421826	0.346339	-0.16449	-0.375283	-0.0547354	0.0473332	-0.0954748	-0.350485	0.0889176	0.0270002	-0.144114	-0.146206	0.0863444	-0.00140793
MDP0000484484	module 6	black	0.69214	0.419293	-0.454931	-0.374737	0.185482	0.488752	0.0872641	-0.495804	0.0655472	-0.142929	-0.27612	-0.29666	0.435713	0.230489
MDP0000212621	module 6	black	0.942478	0.456227	-0.880856	-0.104907	0.569727	0.560789	0.0344548	-0.495129	0.170469	-0.299862	-0.253786	-0.549711	0.278174	0.324635
MDP0000264764	module 6	black	0.937358	0.370115	-0.825353	-0.129549	0.578237	0.536984	-0.0604101	-0.616861	0.0562342	-0.408895	-0.313257	-0.420947	0.246593	0.250918
MDP0000187103	module 6	black	0.786041	0.174107	-0.553978	-0.217645	0.422516	0.551399	-0.0582402	-0.779009	0.156126	-0.500092	-0.377415	-0.0930974	0.187889	0.192583
MDP0000171430	module 6	black	0.918088	0.488029	-0.756456	-0.260786	0.418167	0.500462	0.0105579	-0.559865	0.0703144	-0.235329	-0.173892	-0.468739	0.229393	0.161212
MDP0000274902	module 6	black	0.622162	0.192751	-0.423816	-0.208315	0.326622	0.245503	-0.187373	-0.57653	0.503473	-0.372297	-0.390181	-0.117355	0.118936	0.057301
MDP0000139718	module 6	black	0.834977	0.62945	-0.842577	-0.165806	0.378625	0.693068	0.335526	-0.210767	-0.131054	0.0351705	0.0479935	-0.735791	0.248561	0.310415
MDP0000126942	module 6	black	0.544879	0.591621	-0.256871	-0.559369	-0.145883	0.30051	0.110518	-0.327804	0.309963	0.175692	-0.114728	-0.361315	0.539295	0.389467
MDP0000837051	module 6	black	0.900521	0.340889	-0.823758	-0.0677504	0.570886	0.516391	-0.0645029	-0.568997	-0.00824104	-0.38343	-0.220038	-0.421839	0.213076	0.203046
MDP0000722117	module 6	black	0.773794	0.53975	-0.52917	-0.398088	0.150619	0.451843	0.132837	-0.449603	-0.00587235	-0.0390161	-0.171475	-0.422534	0.470721	0.227243
MDP0000274920	module 6	black	0.883126	0.284184	-0.80648	-0.0149923	0.650598	0.404805	-0.216651	-0.582752	0.201028	-0.481874	-0.494059	-0.384214	0.256753	0.217392
MDP0000180408	module 6	black	0.883214	0.729566	-0.733087	-0.362831	0.243713	0.542203	0.155155	-0.327174	-0.0459983	0.0742845	-0.125897	-0.699383	0.54025	0.465031
MDP0000243178	module 6	black	0.798583	0.447735	-0.540613	-0.378068	0.254526	0.318914	-0.0759876	-0.592722	0.25039	-0.22118	-0.338895	-0.323271	0.413737	0.336791
MDP0000422421	module 6	black	0.957349	0.585635	-0.765735	-0.328265	0.357342	0.563064	0.0508871	-0.550398	0.24265	-0.161543	-0.210278	-0.539271	0.461205	0.449962
MDP0000202156	module 6	black	0.819556	0.580375	-0.750648	-0.215346	0.342664	0.479613	0.120744	-0.301373	-0.0975349	-0.0314102	-0.0385739	-0.62477	0.506067	0.516642
MDP0000235206	module 6	black	0.936333	0.599097	-0.716669	-0.389186	0.280797	0.624736	0.150573	-0.560929	0.291927	-0.119423	-0.154801	-0.510821	0.37059	0.359891
MDP0000617016	module 6	black	0.882313	0.662111	-0.57213	-0.554421	0.100748	0.505431	0.109517	-0.575403	-0.00574958	-0.00326976	0.0236895	-0.459151	0.31541	0.284223
MDP0000314407	module 6	black	-0.916455	-0.476729	0.891803	0.0655334	-0.574086	-0.529678	0.0152735	0.414492	-0.0329444	0.249869	0.243705	0.604561	-0.303578	-0.37257
MDP0000182785	module 6	black	0.829405	0.655979	-0.601557	-0.475193	0.0995532	0.629295	0.244459	-0.449757	-0.02424	0.0651081	0.042812	-0.520684	0.299921	0.360487
MDP0000447570	module 6	black	0.826407	0.668728	-0.590969	-0.480977	0.103308	0.749079	0.372218	-0.428176	0.290401	0.0707808	-0.0869695	-0.535729	0.453368	0.379472
MDP0000899206	module 6	black	-0.855199	-0.487459	0.732403	0.242379	-0.365922	-0.629121	-0.208999	0.493567	-0.160329	0.166935	0.0626244	0.481205	-0.256808	-0.335057
MDP0000218204	module 6	black	0.862861	0.620421	-0.657755	-0.370277	0.234579	0.493058	0.0737612	-0.465303	0.271703	-0.0354399	-0.058472	-0.533196	0.300505	0.258889
MDP0000657441	module 6	black	-0.649871	-0.356603	0.487721	0.21494	-0.257099	-0.0865486	0.340459	0.453844	-0.258703	0.173418	0.0655529	0.307142	-0.0567876	-0.0280909
MDP0000016671	module 6	black	-0.820791	-0.287166	0.825458	-0.0744196	-0.664546	-0.383139	0.236853	0.442554	-0.0976028	0.409373	0.468379	0.456616	-0.0944729	-0.161021
MDP0000290004	module 6	black	-0.867678	-0.765223	0.694751	0.423021	-0.16198	-0.54828	-0.186096	0.322308	-0.0075916	-0.136103	0.0522497	0.698412	-0.429325	-0.334527
MDP0000792721	module 6	black	0.845786	0.705492	-0.798014	-0.236388	0.299419	0.552426	0.203626	-0.191104	-0.0963994	0.109343	0.0106225	-0.772611	0.513852	0.350126
MDP0000121203	module 6	black	0.871892	0.599419	-0.781345	-0.210207	0.388307	0.505106	0.0752661	-0.346368	0.119953	-0.0786675	-0.158868	-0.642374	0.523294	0.346536
MDP0000126791	module 6	black	0.884753	0.500948	-0.636543	-0.364641	0.313308	0.50068	9.16e-05	-0.60898	0.129478	-0.215504	-0.286181	-0.398782	0.478412	0.33977
MDP0000177906	module 6	black	0.715093	0.360326	-0.500956	-0.337209	0.201397	0.778339	0.383696	-0.546426	0.195344	-0.183273	-0.151149	-0.252658	0.333333	0.332713
MDP0000887568	module 6	black	0.826815	0.79136	-0.680426	-0.441473	0.0870134	0.76769	0.504186	-0.237785	0.0251982	0.240331	0.0695354	-0.727293	0.525071	0.489524
MDP0000149769	module 6	black	0.851981	0.733931	-0.779644	-0.308876	0.241138	0.641805	0.371056	-0.226127	0.267024	0.143638	0.0999835	-0.753504	0.350415	0.369016
MDP0000187872	module 6	black	0.583962	0.789982	-0.238575	-0.716664	-0.329287	0.295823	0.236928	-0.258578	0.0970411	0.437901	0.313495	-0.481478	0.334649	0.176692
MDP0000870778	module 6	black	0.872957	0.274728	-0.856692	0.0596672	0.685736	0.395243	-0.205262	-0.522307	0.0500484	-0.455804	-0.313658	-0.429941	0.211007	0.200103
MDP0000141044	module 6	black	0.858683	0.560636	-0.685434	-0.319749	0.312247	0.491675	0.0571911	-0.448048	0.0410857	-0.112039	-0.190932	-0.521723	0.513843	0.270559
MDP0000139367	module 6	black	0.842241	0.359448	-0.57241	-0.344853	0.336703	0.420791	-0.136619	-0.736477	0.371467	-0.364731	-0.342442	-0.227943	0.165995	0.134764
MDP0000877937	module 6	black	-0.871484	-0.448957	0.573154	0.418245	-0.270151	-0.416799	0.116848	0.694599	-0.170673	0.262682	0.317962	0.299896	-0.321054	-0.235709
MDP0000205079	module 6	black	-0.877322	-0.521103	0.614689	0.427347	-0.243164	-0.53794	-0.0584907	0.629241	-0.0983579	0.171185	0.104768	0.385364	-0.306845	-0.268686
MDP0000300871	module 6	black	0.882856	0.237643	-0.851725	0.0405963	0.695191	0.465286	-0.151843	-0.578612	0.188582	-0.512974	-0.369405	-0.375786	0.182751	0.220457
MDP0000296767	module 6	black	0.886041	0.514484	-0.775844	-0.199239	0.436066	0.479549	-0.0225917	-0.461515	0.0309522	-0.196504	-0.218243	-0.542985	0.421201	0.372887
MDP0000392057	module 6	black	0.760227	0.733704	-0.583709	-0.483515	0.0499525	0.625902	0.379117	-0.292983	0.196166	0.201684	0.115292	-0.616547	0.199586	0.265403
MDP0000643281	module 6	black	0.916037	0.364015	-0.67428	-0.278626	0.43028	0.45562	-0.112881	-0.730035	0.115056	-0.394804	-0.344747	-0.289116	0.236535	0.186254
MDP0000269687	module 6	black	0.853141	0.625439	-0.740326	-0.260802	0.351251	0.458515	0.0363019	-0.335627	0.00860696	-0.0438362	-0.221157	-0.643964	0.454307	0.291733
MDP0000216660	module 6	black	0.929279	0.508794	-0.84053	-0.154234	0.504316	0.505797	0.0112499	-0.462742	0.188706	-0.229166	-0.235829	-0.571573	0.360117	0.338926
MDP0000221444	module 6	black	0.908373	0.684189	-0.743121	-0.382251	0.261845	0.674478	0.270984	-0.408295	0.182887	0.00946826	-0.100434	-0.634566	0.403276	0.268875
MDP0000308560	module 6	black	0.824442	0.852447	-0.665083	-0.478429	0.0604739	0.736961	0.496674	-0.201068	0.206035	0.292875	0.0287988	-0.772275	0.501329	0.437095
MDP0000203505	module 6	black	0.715137	0.667205	-0.428775	-0.544341	-0.0179629	0.550627	0.273456	-0.35202	-0.0509391	0.144088	-0.225235	-0.480516	0.599879	0.223429
MDP0000198090	module 6	black	0.900686	0.621865	-0.771101	-0.280658	0.351712	0.553452	0.152914	-0.394144	0.15223	-0.0621082	-0.162595	-0.628275	0.471558	0.311287
MDP0000192012	module 6	black	0.595091	0.232234	-0.460651	-0.132493	0.311713	0.178189	-0.196102	-0.425923	0.192039	-0.251537	-0.255783	-0.220191	0.295686	0.0647255
MDP0000909546	module 6	black	-0.914115	-0.546599	0.774639	0.252165	-0.39505	-0.553285	-0.0759245	0.486288	-0.103136	0.165047	0.253355	0.546449	-0.389613	-0.464242
MDP0000312405	module 6	black	0.716159	0.425669	-0.591659	-0.204858	0.323901	0.422311	0.0211335	-0.368797	0.0464283	-0.133668	-0.28511	-0.423962	0.352782	0.283603
MDP0000129423	module 6	black	-0.888466	-0.485677	0.584081	0.467273	-0.220876	-0.590975	-0.0983344	0.714346	-0.0879183	0.222891	0.112078	0.305523	-0.306367	-0.309477
MDP0000320685	module 6	black	0.916611	0.530593	-0.913997	-0.0710078	0.557696	0.600359	0.103334	-0.343368	0.121032	-0.18977	-0.257606	-0.674009	0.365134	0.299496
MDP0000906067	module 6	black	-0.884491	-0.273125	0.822391	0.0432885	-0.618389	-0.555611	0.0209218	0.611213	-0.13148	0.460901	0.263226	0.362646	-0.153233	-0.271557
MDP0000234847	module 6	black	-0.794644	-0.106952	0.703288	-0.00475933	-0.63263	-0.504801	0.13663	0.689735	-0.212046	0.591978	0.42156	0.173717	0.0524842	-0.0123822
MDP0000262512	module 6	black	-0.912594	-0.656166	0.688811	0.458082	-0.202293	-0.646586	-0.279351	0.503068	-0.139863	0.0215172	-0.04768	0.547262	-0.448362	-0.337581
MDP0000703817	module 6	black	0.803337	0.225386	-0.606052	-0.18512	0.424726	0.470093	-0.0524306	-0.690549	0.0789208	-0.434877	-0.362068	-0.180491	0.176748	0.247051
MDP0000297450	module 6	black	0.819088	0.861809	-0.654889	-0.490871	0.0401927	0.63766	0.391708	-0.205101	0.113926	0.311345	0.165005	-0.769786	0.39497	0.385937
MDP0000456821	module 6	black	0.887148	0.717274	-0.763184	-0.319681	0.285115	0.505556	0.114416	-0.303927	-0.062929	0.0581856	-0.0995525	-0.718254	0.548917	0.359173
MDP0000449345	module 6	black	0.944307	0.421089	-0.825271	-0.145943	0.548918	0.484213	-0.078629	-0.584647	0.138031	-0.354709	-0.303083	-0.465212	0.338026	0.416738
MDP0000259047	module 6	black	-0.832553	-0.455756	0.630523	0.343449	-0.260205	-0.61772	-0.223898	0.591773	-0.0509521	0.176604	-0.0223632	0.354751	-0.255268	-0.420214
MDP0000160567	module 6	black	0.764183	0.629289	-0.636428	-0.3067	0.233319	0.407537	0.0951984	-0.270712	0.374831	0.0427116	-0.185833	-0.608688	0.34439	0.0852456
MDP0000179937	module 6	black	0.812308	0.591349	-0.546466	-0.435002	0.15171	0.314723	-0.0959056	-0.509032	0.0838438	-0.0319874	-0.0881459	-0.44178	0.241985	0.2385
MDP0000321972	module 6	black	0.862066	0.681535	-0.799459	-0.274278	0.29055	0.844854	0.477947	-0.262339	0.156511	0.0778983	-0.00341523	-0.720427	0.362958	0.374109
MDP0000888095	module 6	black	0.849481	0.202778	-0.821793	0.0740288	0.715864	0.332517	-0.282104	-0.576877	0.145176	-0.546123	-0.426478	-0.348227	0.198034	0.226582
MDP0000416305	module 6	black	0.859614	0.481623	-0.826555	-0.110745	0.467622	0.758087	0.267181	-0.356873	0.00451573	-0.164176	-0.241635	-0.586003	0.357311	0.318767
MDP0000126972	module 6	black	0.933286	0.439521	-0.773929	-0.237592	0.46176	0.600515	0.0295651	-0.618446	0.065874	-0.321953	-0.28959	-0.427868	0.339161	0.381556
MDP0000192427	module 6	black	0.921288	0.370106	-0.832644	-0.0920076	0.589165	0.533009	-0.0625855	-0.572714	0.253268	-0.396655	-0.346528	-0.443137	0.237853	0.221916
MDP0000408791	module 6	black	-0.885281	-0.541905	0.875002	0.0805041	-0.521287	-0.553055	-0.100068	0.319135	-0.16903	0.152291	0.295841	0.672298	-0.362809	-0.355626
MDP0000596814	module 6	black	0.878993	0.386239	-0.789805	-0.0969564	0.539529	0.374654	-0.194857	-0.52169	0.180315	-0.336768	-0.289062	-0.457353	0.234689	0.166045
MDP0000518704	module 6	black	-0.652107	-0.258016	0.456292	0.22718	-0.294229	-0.159515	0.279031	0.558024	-0.0553475	0.299809	0.122745	0.182328	-0.146849	-0.0874332
MDP0000248869	module 6	black	0.868972	0.720828	-0.760671	-0.312033	0.269634	0.558734	0.235423	-0.275322	0.149393	0.0865267	-0.0585488	-0.722394	0.507596	0.494105
MDP0000208617	module 6	black	0.937603	0.62729	-0.676185	-0.440059	0.245408	0.543654	0.0780221	-0.584252	0.235761	-0.101068	-0.170707	-0.500251	0.435831	0.385505
MDP0000943742	module 6	black	0.852195	0.183697	-0.864601	0.109138	0.748935	0.499427	-0.122833	-0.552418	0.109877	-0.551323	-0.415316	-0.362151	0.134661	0.276043
MDP0000202256	module 6	black	0.904566	0.675684	-0.745522	-0.349208	0.287823	0.502089	0.115772	-0.40142	0.148164	-0.0124489	-0.134269	-0.63841	0.46124	0.387238
MDP0000891422	module 6	black	-0.695015	-0.577157	0.545996	0.288479	-0.188365	-0.232439	0.134624	0.28601	-0.278202	-0.0384043	0.173795	0.537981	-0.328812	-0.212041
MDP0000190580	module 6	black	-0.660614	-0.705189	0.466381	0.471751	0.0493586	-0.386214	-0.162442	0.230957	-0.117887	-0.277116	-0.21576	0.574283	-0.244918	-0.172566
MDP0000250093	module 6	black	0.90178	0.270045	-0.816719	-0.0406896	0.632834	0.493385	-0.124829	-0.630462	-0.0348015	-0.485215	-0.350828	-0.354975	0.251251	0.271749
MDP0000951420	module 6	black	-0.704716	-0.163731	0.642598	0.0109841	-0.542668	-0.280427	0.223717	0.524682	-0.0449899	0.455707	0.385729	0.241308	-0.16063	-0.227155
MDP0000568449	module 6	black	0.896177	0.415233	-0.851685	-0.0723916	0.568315	0.49356	-0.01383	-0.460503	0.0138512	-0.301207	-0.223203	-0.522679	0.373071	0.417098
MDP0000319220	module 6	black	-0.726985	-0.85377	0.32135	0.798075	0.288649	-0.481028	-0.292856	0.388645	-0.124269	-0.367517	-0.132965	0.511801	-0.525626	-0.314271
MDP0000232292	module 6	black	0.80855	0.842107	-0.52208	-0.610719	-0.059931	0.539949	0.320759	-0.309311	0.175642	0.28902	-0.00244648	-0.644535	0.547298	0.335764
MDP0000578117	module 6	black	-0.923085	-0.508863	0.853646	0.145008	-0.498586	-0.60604	-0.108249	0.447604	-0.101065	0.218243	0.158656	0.583945	-0.46192	-0.400174
MDP0000145401	module 6	black	0.861055	0.794176	-0.651934	-0.511552	0.0707821	0.642163	0.408067	-0.330696	-0.0126095	0.201642	0.176234	-0.675748	0.551254	0.449616
MDP0000646610	module 6	black	0.928361	0.442377	-0.798425	-0.17354	0.507388	0.49258	-0.0791245	-0.56705	0.297276	-0.320295	-0.33784	-0.469243	0.264895	0.319075
MDP0000471520	module 6	black	0.948464	0.508077	-0.777355	-0.28182	0.413758	0.693966	0.167344	-0.575426	0.0213789	-0.230305	-0.228604	-0.48379	0.391644	0.380598
MDP0000203502	module 6	black	0.638637	0.698829	-0.373197	-0.548195	-0.0911305	0.231442	0.056682	-0.280844	0.177825	0.240405	0.102271	-0.499464	0.395376	0.123203
MDP0000942678	module 6	black	0.670733	0.433409	-0.433794	-0.314468	0.184794	0.0844489	-0.305282	-0.45254	-0.075184	-0.120737	-0.307703	-0.325664	0.482522	0.186587
MDP0000137804	module 6	black	-0.826425	-0.0928232	0.804868	-0.112475	-0.741366	-0.42571	0.20326	0.636352	-0.029324	0.627164	0.378184	0.243566	-0.0506759	-0.203976
MDP0000756536	module 6	black	0.867628	0.551924	-0.825539	-0.149407	0.436067	0.50352	0.0707575	-0.339289	0.0651176	-0.109992	-0.0605843	-0.633698	0.333601	0.395112
MDP0000222628	module 6	black	0.929531	0.367408	-0.775925	-0.162386	0.534785	0.428201	-0.148981	-0.64557	0.133388	-0.409482	-0.341341	-0.384491	0.317436	0.315984
MDP0000507097	module 6	black	0.918448	0.738118	-0.670885	-0.474367	0.171047	0.51239	0.133791	-0.450025	0.160762	0.0543821	-0.068996	-0.618963	0.52866	0.34923
MDP0000317018	module 6	black	0.974738	0.499216	-0.846426	-0.213975	0.483215	0.643468	0.0841623	-0.566552	0.0759669	-0.261832	-0.193521	-0.525261	0.287671	0.322382
MDP0000287839	module 6	black	0.847416	0.836747	-0.513593	-0.66591	-0.0726483	0.541712	0.261259	-0.418043	0.14902	0.238387	0.004887	-0.597068	0.545934	0.370214
MDP0000278621	module 6	black	0.84605	0.699908	-0.589578	-0.496024	0.10099	0.409178	0.111927	-0.438427	0.23487	0.0842057	0.0673749	-0.548327	0.325874	0.223611
MDP0000530457	module 6	black	0.832631	0.579944	-0.705037	-0.292691	0.284307	0.558418	0.219737	-0.388304	-0.0316931	-0.034852	0.110983	-0.559452	0.496355	0.552812
MDP0000278354	module 6	black	-0.825868	-0.18463	0.668595	0.126508	-0.518042	-0.514333	0.0693112	0.730578	-0.0394095	0.511315	0.182522	0.179178	-0.111439	-0.166922
MDP0000305630	module 6	black	0.716712	0.772342	-0.439605	-0.593597	-0.131705	0.474138	0.311773	-0.296682	0.16373	0.316302	0.20962	-0.561571	0.329561	0.202838
MDP0000249098	module 6	black	0.825707	0.786787	-0.472508	-0.68421	-0.0931047	0.553981	0.289301	-0.470762	0.111876	0.21266	0.105791	-0.520079	0.480777	0.330924
MDP0000281701	module 6	black	-0.825281	-0.842393	0.66039	0.474844	-0.051807	-0.645513	-0.399332	0.210542	-0.0804485	-0.294666	-0.116311	0.760723	-0.514825	-0.404322
MDP0000274582	module 6	black	0.830137	0.113228	-0.737765	0.0293748	0.677709	0.367389	-0.27446	-0.69442	0.153481	-0.624448	-0.470698	-0.196879	0.0482563	0.0864543
MDP0000296747	module 6	black	0.660382	0.581208	-0.265265	-0.658591	-0.164786	0.350985	0.0792186	-0.552607	-0.0329683	0.0954506	0.0922532	-0.263128	0.461637	0.254397
MDP0000412490	module 6	black	-0.754109	-0.0514958	0.59767	0.0867129	-0.519981	-0.483207	0.0868917	0.787749	-0.0807229	0.597064	0.190048	0.0301962	0.0179079	-0.205787
MDP0000156301	module 6	black	-0.781045	-0.19681	0.78076	-0.0563156	-0.634546	-0.58862	-0.0771174	0.513883	-0.204478	0.457726	0.298276	0.330369	-0.0917726	-0.228286
MDP0000274925	module 6	black	0.912034	0.524655	-0.580677	-0.485145	0.200439	0.534041	0.032822	-0.702916	0.0249624	-0.18667	-0.231589	-0.338719	0.455067	0.32034
MDP0000141028	module 6	black	-0.844779	-0.671328	0.576161	0.523542	-0.0705851	-0.613587	-0.286212	0.502877	-0.14124	-0.0700276	-0.13324	0.493525	-0.325847	-0.401614
MDP0000273828	module 6	black	0.630735	0.248372	-0.529731	-0.0971602	0.357114	0.32459	-0.105023	-0.44111	-0.107389	-0.260418	-0.141934	-0.261547	0.292049	0.119294
MDP0000438765	module 6	black	0.946624	0.562658	-0.816894	-0.249311	0.416817	0.544299	0.0754392	-0.497745	0.081551	-0.168695	-0.0998951	-0.573099	0.34583	0.365455
MDP0000364615	module 6	black	0.890375	0.262418	-0.847129	0.0217258	0.663909	0.537889	-0.0829076	-0.578538	0.0580998	-0.478644	-0.354291	-0.389474	0.21024	0.228076
MDP0000232001	module 6	black	-0.871199	-0.824355	0.59018	0.601488	-0.00476353	-0.537004	-0.228514	0.40025	-0.173902	-0.206707	-0.105442	0.637638	-0.464871	-0.349784
MDP0000153738	module 6	black	0.882964	0.594607	-0.795246	-0.21496	0.393938	0.495558	0.0726255	-0.366106	-0.00538839	-0.0864255	-0.12048	-0.636387	0.458472	0.456118
MDP0000328448	module 6	black	0.734868	0.778356	-0.384538	-0.68102	-0.18436	0.485389	0.27063	-0.387459	-0.0101648	0.293058	0.134819	-0.502896	0.551562	0.308908
MDP0000172849	module 6	black	0.699326	0.674041	-0.405525	-0.579277	-0.10867	0.522634	0.296555	-0.372062	-0.102396	0.217695	0.302381	-0.452133	0.513984	0.419366
MDP0000289586	module 6	black	0.845322	0.36402	-0.518647	-0.40975	0.260592	0.420142	-0.138343	-0.797461	0.135038	-0.346335	-0.218458	-0.177356	0.265837	0.264755
MDP0000709073	module 6	black	0.83951	0.580924	-0.644504	-0.392734	0.187818	0.787624	0.40107	-0.4518	0.0100038	-0.00965356	-0.0185887	-0.4953	0.352158	0.267588
MDP0000149513	module 6	black	0.694696	0.551716	-0.338066	-0.584187	-0.0471728	0.431203	0.099086	-0.513116	0.00870568	0.0290013	-0.147565	-0.299125	0.430308	0.231158
MDP0000133621	module 6	black	0.719443	0.226037	-0.715196	0.0144879	0.55559	0.602945	0.0904692	-0.432603	0.309155	-0.371552	-0.235349	-0.345736	0.0431207	0.0303835
MDP0000148121	module 6	black	-0.817614	-0.232542	0.651097	0.161999	-0.481303	-0.558786	-0.0089745	0.697097	-0.211819	0.462245	0.349902	0.208773	-0.157379	-0.19656
MDP0000150637	module 6	black	-0.817614	-0.232542	0.651097	0.161999	-0.481303	-0.558786	-0.0089745	0.697097	-0.211819	0.462245	0.349902	0.208773	-0.157379	-0.19656
MDP0000243086	module 6	black	0.876062	0.487476	-0.760165	-0.173935	0.455075	0.307351	-0.166351	-0.463467	-0.0112809	-0.218033	-0.182603	-0.52431	0.392053	0.275516
MDP0000280442	module 6	black	0.774195	0.474966	-0.68243	-0.193771	0.365251	0.499008	0.109866	-0.382797	0.411285	-0.137744	-0.14648	-0.495528	0.290967	0.211143
MDP0000245896	module 6	black	0.917929	0.551419	-0.73549	-0.30573	0.369449	0.486173	-0.0407266	-0.535038	0.343121	-0.185099	-0.260864	-0.511194	0.288054	0.214826
MDP0000316497	module 6	black	-0.722296	-0.252673	0.70259	-0.0384327	-0.584974	-0.257228	0.25472	0.419318	-0.252625	0.385439	0.264932	0.380762	-0.296542	-0.171915
MDP0000574053	module 6	black	0.809969	0.557144	-0.703882	-0.230002	0.320148	0.500719	0.119139	-0.342471	-0.0701539	-0.0509934	-0.167904	-0.566445	0.406483	0.403368
MDP0000361342	module 6	black	0.910038	0.754044	-0.664076	-0.493242	0.128945	0.583356	0.226022	-0.428342	0.160767	0.106977	-0.0109836	-0.625513	0.510409	0.38617
MDP0000185190	module 6	black	0.942285	0.700103	-0.714374	-0.441403	0.225725	0.531886	0.0982669	-0.48155	0.110211	-0.00671067	-0.100358	-0.606233	0.429146	0.30402
MDP0000725999	module 6	black	0.732798	0.798369	-0.406667	-0.668865	-0.179388	0.608951	0.386763	-0.329687	0.0172619	0.326646	0.0797409	-0.548386	0.575625	0.360064
MDP0000627178	module 6	black	0.832094	0.454249	-0.745252	-0.185668	0.37671	0.717861	0.29067	-0.425338	0.0442988	-0.153646	-0.0449242	-0.489931	0.293418	0.240087
MDP0000662097	module 6	black	0.810493	0.638538	-0.67354	-0.346782	0.206468	0.656386	0.287247	-0.332855	-0.0253107	0.0527244	-0.0493386	-0.60373	0.387632	0.331513
MDP0000271659	module 6	black	0.798919	0.876104	-0.648043	-0.501484	0.0209445	0.666538	0.465045	-0.153984	0.212681	0.342242	0.132582	-0.794935	0.537296	0.351436
MDP0000758053	module 6	black	0.849005	0.626618	-0.662654	-0.377586	0.224613	0.549878	0.133314	-0.425941	0.102635	-0.0121104	-0.142771	-0.555308	0.313732	0.246949
MDP0000441454	module 6	black	0.865458	0.534644	-0.517743	-0.504298	0.165526	0.336734	-0.138001	-0.686959	0.204082	-0.16403	-0.230516	-0.326989	0.369625	0.221605
MDP0000409354	module 6	black	0.904655	0.823612	-0.673083	-0.514975	0.099486	0.542339	0.216127	-0.351289	0.13433	0.178766	0.0199702	-0.704458	0.60193	0.400838
MDP0000262973	module 6	black	0.699195	0.823773	-0.42771	-0.643481	-0.173882	0.496221	0.337746	-0.26733	0.0415205	0.362037	0.257564	-0.598749	0.474871	0.365027
MDP0000799020	module 6	black	0.837046	0.823297	-0.50775	-0.674529	-0.0725139	0.625408	0.354158	-0.414738	0.12587	0.231899	0.0167943	-0.583507	0.549271	0.401182
MDP0000864442	module 6	black	0.830071	0.790659	-0.597124	-0.537386	0.00647288	0.735691	0.465397	-0.316391	0.0537515	0.244409	0.088271	-0.64597	0.493673	0.368617
MDP0000349724	module 6	black	-0.74328	-0.817778	0.545229	0.53671	0.0591636	-0.611824	-0.425914	0.210775	-0.0773264	-0.332812	-0.160077	0.680413	-0.346864	-0.321705
MDP0000159583	module 6	black	0.94997	0.55559	-0.810212	-0.253946	0.413912	0.59451	0.124289	-0.497121	0.0882244	-0.17381	-0.184373	-0.565433	0.44324	0.423352
MDP0000206206	module 6	black	-0.713816	-0.644039	0.386346	0.6269	0.124412	-0.653401	-0.463256	0.459136	-0.068726	-0.176183	-0.12537	0.384589	-0.425939	-0.366343
MDP0000638725	module 6	black	0.843062	0.593688	-0.675399	-0.338254	0.255517	0.474622	0.0464522	-0.41603	-0.0228062	-0.0420324	-0.086797	-0.551636	0.485218	0.253987
MDP0000191749	module 6	black	0.611802	0.657789	-0.285434	-0.553285	-0.114451	0.116035	-0.0845311	-0.318482	0.146831	0.196235	-0.185163	-0.427153	0.6506	0.351156
MDP0000386613	module 6	black	0.783135	0.399648	-0.61097	-0.284336	0.279871	0.785043	0.344759	-0.520432	-0.0421933	-0.187157	-0.236226	-0.347066	0.293556	0.28946
MDP0000142893	module 6	black	0.582613	0.687909	-0.261547	-0.676617	-0.287098	0.496073	0.402907	-0.34449	0.0339738	0.341675	0.437357	-0.387358	0.192257	0.237141
MDP0000182546	module 6	black	0.914994	0.524587	-0.813572	-0.204311	0.434747	0.611469	0.128358	-0.460852	-0.0637505	-0.17246	-0.130804	-0.563362	0.456691	0.399297
MDP0000253105	module 6	black	0.872231	0.563106	-0.628226	-0.42122	0.224052	0.652669	0.198824	-0.550959	0.292336	-0.107512	-0.20431	-0.445162	0.3607	0.241683
MDP0000363658	module 6	black	-0.669705	-0.628384	0.329676	0.651763	0.127633	-0.456307	-0.24163	0.464553	0.00778119	-0.145938	-0.144919	0.343288	-0.448179	-0.454817
MDP0000295794	module 6	black	0.815368	0.56077	-0.75841	-0.204631	0.321585	0.750282	0.393448	-0.307782	-0.0463119	-0.00879742	0.0400539	-0.607826	0.387008	0.468927
MDP0000238773	module 6	black	0.824056	0.600504	-0.578169	-0.450611	0.151824	0.42714	0.0802448	-0.510715	0.298563	-0.0215307	0.0145123	-0.458717	0.181043	0.250796
MDP0000284084	module 6	black	0.892695	0.60901	-0.828362	-0.199492	0.390593	0.661456	0.245302	-0.322387	0.109248	-0.0483857	-0.130165	-0.676444	0.504305	0.374599
MDP0000135455	module 6	black	-0.869119	-0.672561	0.850423	0.165628	-0.394628	-0.548033	-0.118907	0.212297	-0.0472727	-0.0350822	0.125763	0.778612	-0.410143	-0.33303
MDP0000304854	module 6	black	0.833869	0.829181	-0.608128	-0.525874	0.0363046	0.502059	0.218226	-0.289998	0.12615	0.237738	0.0225106	-0.699396	0.590733	0.442168
MDP0000318032	module 6	black	-0.76263	-0.631961	0.559769	0.459907	-0.0834948	-0.634225	-0.372658	0.413553	-0.205007	-0.0805705	-0.177577	0.491915	-0.226159	-0.29981
MDP0000265359	module 6	black	0.864976	0.744319	-0.709076	-0.418204	0.184715	0.689733	0.369055	-0.313708	0.0847939	0.116979	-0.0676251	-0.685746	0.455765	0.266051
MDP0000158858	module 6	black	0.924374	0.511111	-0.920635	-0.0704219	0.562078	0.600176	0.0876695	-0.378941	0.16053	-0.210422	-0.174329	-0.648076	0.256987	0.263496
MDP0000269469	module 6	black	-0.858235	-0.619184	0.545583	0.564674	-0.0714331	-0.623288	-0.284756	0.584524	-0.124893	0.00961483	-0.111295	0.408447	-0.420747	-0.375108
MDP0000541168	module 6	black	0.974712	0.594825	-0.820855	-0.292486	0.392214	0.678176	0.163668	-0.519857	0.157825	-0.150565	-0.178443	-0.583392	0.385284	0.37453
MDP0000301453	module 6	black	0.82118	0.733141	-0.511146	-0.606074	-0.0383601	0.570645	0.290307	-0.455294	0.141521	0.156654	0.0667893	-0.512758	0.476083	0.384882
MDP0000298901	module 6	black	0.732301	0.726724	-0.450336	-0.566085	-0.0474443	0.317249	0.093795	-0.345717	0.113754	0.196817	0.0194048	-0.537322	0.590998	0.386817
MDP0000283741	module 6	black	0.859715	0.475581	-0.736516	-0.195942	0.416172	0.440669	-0.0291811	-0.482614	-0.0420363	-0.211142	-0.213107	-0.490075	0.438503	0.49487
MDP0000158714	module 6	black	-0.788257	-0.672656	0.361699	0.717505	0.118901	-0.50967	-0.18529	0.586713	-0.0131325	-0.0964082	0.0443193	0.349549	-0.59027	-0.402658
MDP0000574890	module 6	black	0.856632	0.70347	-0.633041	-0.429216	0.157408	0.457109	0.0914088	-0.385945	0.195289	0.0762682	-0.0282502	-0.604303	0.432035	0.143377
MDP0000581293	module 6	black	0.673218	0.931505	-0.382629	-0.71639	-0.291859	0.517862	0.462953	-0.15112	0.17091	0.534292	0.274972	-0.678995	0.488035	0.340637
MDP0000481448	module 6	black	0.747807	0.848465	-0.486386	-0.637422	-0.150628	0.721981	0.576725	-0.257247	0.123018	0.38365	0.210774	-0.639673	0.472302	0.421668
MDP0000221892	module 6	black	0.817598	0.660113	-0.877271	-0.0951512	0.400706	0.632593	0.306725	-0.10396	-0.0564676	0.088194	0.108763	-0.821203	0.403456	0.317705
MDP0000242554	module 6	black	0.823028	0.593675	-0.681119	-0.352472	0.212684	0.886605	0.504359	-0.390144	0.0577525	0.00816892	-0.0689439	-0.546497	0.344799	0.342315
MDP0000464704	module 6	black	0.938545	0.548244	-0.682883	-0.407606	0.29595	0.633124	0.121328	-0.642171	0.172229	-0.190714	-0.218197	-0.433258	0.440474	0.336514
MDP0000327940	module 6	black	-0.769025	-0.113914	0.627127	0.0932228	-0.5216	-0.573428	-0.0213286	0.727551	-0.162209	0.550317	0.391394	0.108525	-0.0385144	-0.220805
MDP0000146856	module 6	black	0.760944	0.869149	-0.466824	-0.654743	-0.142005	0.526303	0.344766	-0.288107	0.130482	0.359126	0.145058	-0.640037	0.471569	0.374629
MDP0000143804	module 6	black	0.863086	0.593801	-0.704143	-0.300759	0.297198	0.548703	0.104181	-0.392121	0.00937613	-0.0560028	-0.203746	-0.575301	0.501031	0.335593
MDP0000590964	module 6	black	0.906235	0.409665	-0.926187	0.00819217	0.631021	0.662131	0.110193	-0.417235	0.0762742	-0.305522	-0.208897	-0.575279	0.187135	0.237847
MDP0000175425	module 6	black	0.77577	0.814931	-0.499588	-0.61428	-0.0914024	0.616734	0.391203	-0.323812	-0.0538498	0.298935	0.181293	-0.60711	0.487498	0.365382
MDP0000190504	module 6	black	0.880413	0.616372	-0.692937	-0.39464	0.22457	0.853349	0.429017	-0.462543	0.0960696	-0.0246889	-0.112524	-0.542214	0.430799	0.378316
MDP0000143173	module 6	black	0.847594	0.841396	-0.573343	-0.584789	0.00354356	0.480387	0.184117	-0.337369	0.135761	0.240359	-0.02257	-0.670387	0.573636	0.314713
MDP0000263167	module 6	black	0.729723	0.867025	-0.381799	-0.739567	-0.234321	0.448041	0.284454	-0.323294	0.13384	0.382377	0.187452	-0.579441	0.466774	0.287892
MDP0000174854	module 6	black	0.877167	0.346155	-0.624275	-0.291488	0.389437	0.389496	-0.197858	-0.742377	0.0509307	-0.390468	-0.334188	-0.251537	0.326957	0.22668
MDP0000341008	module 6	black	-0.900003	-0.740879	0.827955	0.282002	-0.316443	-0.626702	-0.290165	0.240574	-0.0789918	-0.0884655	0.0524676	0.784821	-0.504844	-0.362243
MDP0000260553	module 6	black	0.867307	0.778776	-0.573419	-0.584232	0.0219817	0.506589	0.181234	-0.44841	0.191712	0.155032	0.0327203	-0.583964	0.39448	0.264941
MDP0000139844	module 6	black	0.756279	0.421576	-0.625073	-0.201069	0.349807	0.292132	-0.0698166	-0.412649	0.199621	-0.17247	-0.224838	-0.419557	0.19658	0.0345049
MDP0000206858	module 6	black	0.835682	0.77945	-0.587506	-0.539376	0.0479766	0.531479	0.258069	-0.369902	0.36548	0.171538	-0.0362109	-0.622506	0.408972	0.352809
MDP0000314694	module 6	black	0.822032	0.730578	-0.483816	-0.651002	-0.0656947	0.720875	0.403512	-0.47812	0.0923617	0.160177	-0.00945629	-0.487654	0.575486	0.39098
MDP0000198984	module 6	black	0.756611	0.622405	-0.529498	-0.437176	0.0684878	0.533037	0.277032	-0.390483	0.164865	0.101886	0.0599027	-0.483644	0.26138	0.310068
MDP0000261476	module 6	black	0.848415	0.671927	-0.559637	-0.526161	0.0769017	0.631946	0.228257	-0.493825	0.170139	0.041223	-0.0763346	-0.496701	0.492858	0.380528
MDP0000235313	module 6	black	0.926581	0.559493	-0.720314	-0.359305	0.316761	0.69873	0.189593	-0.567592	0.321319	-0.157085	-0.201117	-0.489007	0.351422	0.341198
MDP0000537168	module 6	black	0.737932	0.52118	-0.443343	-0.455808	0.113852	0.283397	-0.0690175	-0.515266	0.486706	-0.0755061	-0.255793	-0.345018	0.452633	0.232106
MDP0000267874	module 6	black	-0.847677	-0.675269	0.488554	0.603582	-0.0293058	-0.34287	0.0438103	0.573963	-0.186296	-0.0322995	0.0572107	0.433252	-0.413994	-0.290199
MDP0000268652	module 6	black	0.692515	0.742186	-0.429192	-0.602458	-0.152639	0.529766	0.377042	-0.309447	-0.020337	0.313849	0.439613	-0.528816	0.328332	0.325488
MDP0000713113	module 6	black	0.84636	0.481552	-0.499883	-0.487346	0.181911	0.361358	-0.128386	-0.708184	0.265424	-0.209025	-0.186343	-0.270625	0.320078	0.205978
MDP0000196867	module 6	black	0.904997	0.397005	-0.737051	-0.202877	0.48024	0.43338	-0.126152	-0.634294	0.0864043	-0.357126	-0.277853	-0.387066	0.322204	0.293868
MDP0000323911	module 6	black	0.795623	0.219177	-0.692883	-0.0565783	0.575935	0.29697	-0.263256	-0.615541	0.13772	-0.487766	-0.365295	-0.266702	0.157523	0.112895
MDP0000153538	module 6	black	0.871437	0.6435	-0.855375	-0.187856	0.37257	0.720179	0.337287	-0.252227	-0.0699787	0.0228778	0.0545047	-0.735739	0.346456	0.316185
MDP0000200867	module 6	black	0.864288	0.249568	-0.856437	0.0596505	0.70466	0.495856	-0.112381	-0.534968	0.234984	-0.488193	-0.337189	-0.405277	0.158385	0.140788
MDP0000193097	module 6	black	0.792549	0.897272	-0.501941	-0.662407	-0.135143	0.52406	0.327632	-0.274993	0.0674304	0.375078	0.142653	-0.677955	0.53258	0.419226
MDP0000245175	module 6	black	0.804143	0.211554	-0.562238	-0.244597	0.402214	0.528557	-0.0261002	-0.763689	0.10634	-0.46806	-0.388213	-0.121351	0.167091	0.262237
MDP0000147009	module 6	black	0.659761	0.853826	-0.357519	-0.679345	-0.250644	0.390236	0.285011	-0.206281	0.0302932	0.446131	0.183877	-0.603617	0.436891	0.244793
MDP0000235045	module 6	black	-0.804792	-0.853236	0.506292	0.629547	0.0746903	-0.445507	-0.204872	0.331767	-0.26885	-0.28657	-0.0602104	0.63921	-0.501179	-0.311009
MDP0000613781	module 6	black	-0.883886	-0.524516	0.716549	0.283991	-0.355792	-0.398566	0.0951911	0.524815	-0.226979	0.180598	0.073648	0.491269	-0.24402	-0.243045
MDP0000143958	module 6	black	0.695889	0.639324	-0.378926	-0.532924	-0.0195434	0.261085	0.0130555	-0.406132	0.380168	0.107906	-0.172123	-0.420912	0.440395	0.225464
MDP0000920355	module 6	black	0.875757	0.672359	-0.796185	-0.248902	0.33487	0.571274	0.20875	-0.269662	0.0633965	0.0298686	-0.184385	-0.717959	0.511175	0.323514
MDP0000304659	module 6	black	-0.732564	-0.633946	0.32788	0.72769	0.18885	-0.611566	-0.365505	0.597155	-0.0694542	-0.134857	-0.243093	0.2868	-0.283927	-0.355988
MDP0000187312	module 6	black	-0.795394	-0.835571	0.559559	0.574938	0.0203913	-0.602228	-0.383997	0.265025	-0.13487	-0.280541	-0.0882402	0.682144	-0.672656	-0.401575
MDP0000628465	module 6	black	0.783677	0.486529	-0.582787	-0.29689	0.273024	0.325681	-0.141714	-0.481235	0.0979002	-0.147437	-0.251075	-0.419612	0.467018	0.254851
MDP0000332125	module 6	black	0.8184	0.447928	-0.647948	-0.22757	0.369331	0.239069	-0.214508	-0.514132	0.00533123	-0.22113	-0.201415	-0.416548	0.366039	0.406025
MDP0000641838	module 6	black	0.836532	0.798124	-0.647123	-0.437654	0.133649	0.420404	0.133183	-0.253882	0.101555	0.183035	-0.119599	-0.723291	0.645695	0.369365
MDP0000165031	module 6	black	0.803308	0.145472	-0.827575	0.15315	0.730968	0.453713	-0.157004	-0.521608	-0.0589403	-0.535969	-0.360292	-0.33654	0.206688	0.24069
MDP0000893254	module 6	black	-0.856262	-0.172573	0.76546	0.0323461	-0.627961	-0.549597	0.0678173	0.680951	-0.0980263	0.550801	0.33862	0.243813	-0.0601474	-0.168328
MDP0000310899	module 6	black	0.965716	0.5776	-0.819009	-0.265814	0.416177	0.613805	0.110388	-0.507497	0.200534	-0.167378	-0.178043	-0.577864	0.348235	0.324889
MDP0000134728	module 6	black	0.885213	0.390226	-0.857251	-0.0164193	0.627248	0.407565	-0.129386	-0.444798	0.141794	-0.351766	-0.37868	-0.524549	0.299676	0.213604
MDP0000291461	module 6	black	-0.91947	-0.655332	0.833056	0.254794	-0.38007	-0.600439	-0.183769	0.340919	-0.12066	0.0365434	0.105114	0.699353	-0.485156	-0.364463
MDP0000200132	module 6	black	0.843413	0.241435	-0.752192	-0.0331052	0.617814	0.329562	-0.26484	-0.599805	0.151972	-0.497565	-0.432993	-0.318483	0.258186	0.226173
MDP0000271554	module 6	black	-0.863999	-0.301863	0.935463	-0.106319	-0.714125	-0.590115	-0.0267207	0.418808	-0.0914902	0.398962	0.194023	0.521483	-0.127091	-0.223497
MDP0000827821	module 6	black	0.886331	0.380995	-0.783415	-0.148323	0.508794	0.542548	-0.0238876	-0.564029	0.217215	-0.340016	-0.303202	-0.422479	0.121716	0.141275
MDP0000361511	module 6	black	0.921577	0.308691	-0.802694	-0.105029	0.585599	0.524654	-0.0934751	-0.661204	0.0269653	-0.462845	-0.319293	-0.354181	0.274691	0.286576
MDP0000771567	module 6	black	0.674278	0.627202	-0.397758	-0.467117	0.0143377	0.272077	-0.0399104	-0.327594	0.0317542	0.116656	-0.205477	-0.461296	0.566479	0.26041
MDP0000185088	module 6	black	-0.918867	-0.468253	0.877053	0.075474	-0.56293	-0.544732	-0.0137939	0.4356	-0.0419671	0.258082	0.158185	0.581879	-0.35983	-0.293966
MDP0000171530	module 6	black	-0.707182	-0.336024	0.4869	0.356352	-0.166678	-0.585142	-0.231466	0.618158	-0.0830082	0.189527	-0.109735	0.193413	-0.073155	-0.311223
MDP0000378203	module 6	black	-0.761024	-0.537065	0.604986	0.299197	-0.257039	-0.503722	-0.107126	0.348598	-0.103625	0.0533453	0.472195	0.509335	-0.472708	-0.299231
MDP0000138851	module 6	black	0.95195	0.545458	-0.691405	-0.39803	0.301005	0.494862	-0.0109739	-0.643384	0.145551	-0.200658	-0.202815	-0.43564	0.408044	0.353994
MDP0000243237	module 6	black	0.907653	0.267976	-0.831668	-0.0260116	0.655605	0.5176	-0.110698	-0.627286	0.255386	-0.498632	-0.371201	-0.363283	0.169692	0.204619
MDP0000323987	module 6	black	-0.558057	-0.155132	0.40049	0.0952391	-0.354298	-0.0656397	0.475054	0.491121	-0.106375	0.35908	0.587777	0.137882	-0.0549766	0.0311991
MDP0000585462	module 6	black	0.700749	0.609369	-0.458842	-0.443279	0.0328885	0.369542	0.137129	-0.319728	-0.0617098	0.120011	-0.108098	-0.477091	0.556711	0.27114
MDP0000323095	module 6	black	0.776598	0.544721	-0.525389	-0.415265	0.151713	0.302762	-0.0493108	-0.466245	0.159811	-0.0455018	-0.182863	-0.416124	0.383802	0.188124
MDP0000887072	module 6	black	-0.781152	-0.87317	0.477956	0.688246	0.155076	-0.670358	-0.463684	0.30094	-0.126729	-0.358629	-0.124072	0.63971	-0.514916	-0.306829
MDP0000925349	module 6	black	0.869835	0.592366	-0.718749	-0.334587	0.270017	0.847903	0.434294	-0.430643	0.118923	-0.0400022	-0.0891301	-0.555535	0.411105	0.305066
MDP0000201070	module 6	black	-0.908517	-0.342522	0.666981	0.300649	-0.403686	-0.585428	-0.0154746	0.774148	-0.0837143	0.405489	0.241819	0.24833	-0.243071	-0.30356
MDP0000058337	module 6	black	0.761777	0.523786	-0.639182	-0.280575	0.232659	0.846301	0.434906	-0.356065	-0.0435468	-0.0197194	-0.0877497	-0.507579	0.386356	0.218891
MDP0000055078	module 6	black	0.80547	0.259109	-0.501351	-0.313524	0.352636	0.248958	-0.317731	-0.78196	0.155523	-0.453797	-0.401322	-0.117978	0.314994	0.171617
MDP0000470984	module 6	black	0.883204	0.732486	-0.731121	-0.362947	0.218436	0.54739	0.186531	-0.319498	0.118553	0.10734	0.00744311	-0.696233	0.426346	0.330722
MDP0000451107	module 6	black	0.858615	0.789835	-0.691154	-0.428693	0.159386	0.487673	0.200443	-0.268252	-0.0249413	0.172569	-0.0277819	-0.729261	0.528499	0.340635
MDP0000253547	module 6	black	-0.817738	-0.845355	0.533218	0.634294	0.080283	-0.559368	-0.301354	0.343606	-0.152311	-0.293359	-0.215998	0.64087	-0.528072	-0.388848
MDP0000689946	module 6	black	0.837304	0.62534	-0.712309	-0.319976	0.245587	0.860925	0.483554	-0.34032	0.216242	0.027099	-0.088342	-0.608477	0.439598	0.349055
MDP0000773165	module 6	black	-0.344203	-0.0672825	0.313867	0.01311	-0.243711	-0.317479	-0.0885047	0.266621	0.517981	0.216055	0.128192	0.101196	-0.18939	-0.0410114
MDP0000239820	module 6	black	0.894824	0.6328	-0.609431	-0.479436	0.179177	0.427606	0.000137174	-0.55824	0.104263	-0.0577316	-0.137407	-0.480268	0.579227	0.413727
MDP0000188214	module 6	black	0.842022	0.278358	-0.589005	-0.284672	0.40232	0.476142	-0.0981696	-0.754451	0.171714	-0.445505	-0.421637	-0.177377	0.274992	0.22447
MDP0000815270	module 6	black	0.88613	0.465924	-0.832793	-0.121721	0.507874	0.501849	0.00174298	-0.435821	0.0180435	-0.225166	-0.151201	-0.554029	0.176456	0.187053
MDP0000225983	module 6	black	-0.690104	-0.0879075	0.627773	-0.00305356	-0.532824	-0.538351	-0.0622628	0.599355	-0.085681	0.496314	0.214262	0.144193	-0.0217176	-0.197476
MDP0000288088	module 6	black	0.963757	0.668372	-0.771743	-0.374306	0.291997	0.602638	0.141116	-0.482526	0.0949297	-0.0500541	-0.10731	-0.616371	0.43152	0.328108
MDP0000150279	module 6	black	0.683736	0.70421	-0.298176	-0.69322	-0.206942	0.38637	0.181781	-0.426179	0.00847692	0.24313	0.050871	-0.397277	0.449006	0.261544
MDP0000601800	module 6	black	0.746815	0.427299	-0.528571	-0.322079	0.227978	0.318673	-0.0477046	-0.5231	0.048277	-0.171084	-0.241387	-0.327258	0.433665	0.457433
MDP0000120546	module 6	black	0.623882	0.826252	-0.313818	-0.703335	-0.304289	0.421414	0.346244	-0.236692	0.1048	0.456001	0.314641	-0.546271	0.33046	0.247762
MDP0000148289	module 6	black	0.623882	0.826252	-0.313818	-0.703335	-0.304289	0.421414	0.346244	-0.236692	0.1048	0.456001	0.314641	-0.546271	0.33046	0.247762
MDP0000175240	module 6	black	0.88902	0.26705	-0.622434	-0.27899	0.418529	0.555877	-0.0805593	-0.81978	0.12386	-0.476135	-0.376732	-0.166758	0.240688	0.216552
MDP0000193639	module 6	black	0.871045	0.784674	-0.823548	-0.27551	0.275007	0.61505	0.313546	-0.154922	0.105948	0.173068	0.000379094	-0.843709	0.546077	0.387727
MDP0000309014	module 6	black	-0.806194	-0.240547	0.701353	0.1227	-0.490111	-0.650624	-0.145242	0.637	-0.156336	0.417992	0.16931	0.255761	-0.0439443	-0.211596
MDP0000187697	module 6	black	0.916282	0.559103	-0.923396	-0.0874485	0.528957	0.665138	0.214041	-0.325527	0.0663386	-0.137107	-0.109161	-0.698497	0.390281	0.40171
MDP0000803194	module 6	black	0.862397	0.341703	-0.677962	-0.200051	0.473325	0.352203	-0.234123	-0.648459	0.226801	-0.394442	-0.376353	-0.318872	0.24831	0.123877
MDP0000224489	module 6	black	0.84407	0.45999	-0.774552	-0.140708	0.460356	0.466053	0.0408099	-0.408036	0.125407	-0.212506	-0.193212	-0.526755	0.345353	0.183079
MDP0000925883	module 6	black	0.677331	0.133538	-0.543581	-0.104734	0.440513	0.547196	0.0437733	-0.605218	0.300583	-0.451302	-0.319759	-0.125683	0.132202	0.136704
MDP0000815242	module 6	black	0.770985	0.725609	-0.42819	-0.652821	-0.109955	0.671114	0.407772	-0.430373	0.144543	0.201676	-0.03129	-0.472496	0.510062	0.336118
MDP0000800581	module 6	black	-0.902214	-0.412043	0.783502	0.200334	-0.456074	-0.626586	-0.0924695	0.587914	-0.0408599	0.295114	-0.000120829	0.424931	-0.151439	-0.23816
MDP0000319422	module 6	black	0.722767	0.877466	-0.41233	-0.693088	-0.22048	0.530698	0.406316	-0.253896	0.0969715	0.424517	0.177719	-0.621813	0.472161	0.337291
MDP0000796883	module 6	black	0.848924	0.260377	-0.954541	0.180034	0.772545	0.603766	0.0162546	-0.39396	0.120923	-0.440561	-0.275242	-0.517983	0.11551	0.198244
MDP0000130864	module 6	black	-0.777673	-0.58254	0.378148	0.639225	0.0614391	-0.407944	-0.0563458	0.640164	-0.125471	-0.0195405	-0.0568236	0.281325	-0.358619	-0.42008
MDP0000150140	module 6	black	-0.846224	-0.585508	0.760706	0.229991	-0.342632	-0.626221	-0.255533	0.332442	-0.153546	0.0387316	0.0733534	0.616724	-0.393306	-0.254056
MDP0000785886	module 6	black	0.626769	0.722417	-0.291217	-0.705042	-0.289853	0.728394	0.577591	-0.344054	-0.0221549	0.351684	0.24568	-0.421721	0.381711	0.380829
MDP0000265633	module 6	black	0.861868	0.651125	-0.732884	-0.31484	0.290951	0.624771	0.220851	-0.34219	0.281442	0.00363881	-0.1623	-0.637961	0.451078	0.363144
MDP0000196762	module 6	black	-0.914899	-0.443902	0.845884	0.133744	-0.520685	-0.656948	-0.15613	0.511351	-0.186349	0.278104	0.161333	0.510597	-0.222578	-0.29774
MDP0000212365	module 6	black	0.825561	0.825681	-0.541968	-0.621681	-0.0639323	0.555548	0.329227	-0.362502	-0.0284857	0.273903	0.226758	-0.622172	0.550875	0.421704
MDP0000219404	module 6	black	0.689306	0.719552	-0.46481	-0.524808	-0.0728814	0.504525	0.349812	-0.281971	-0.0711639	0.269459	0.284714	-0.547681	0.540086	0.490153
MDP0000764876	module 6	black	0.689306	0.719552	-0.46481	-0.524808	-0.0728814	0.504525	0.349812	-0.281971	-0.0711639	0.269459	0.284714	-0.547681	0.540086	0.490153
MDP0000165880	module 6	black	0.719234	0.828767	-0.35404	-0.733986	-0.234312	0.382366	0.206978	-0.355004	0.110303	0.352112	0.168708	-0.528043	0.41587	0.239883
MDP0000481097	module 6	black	-0.800988	-0.161397	0.749591	-0.0159076	-0.617553	-0.554901	-0.00215709	0.61866	-0.182414	0.513357	0.283836	0.251922	-0.0264688	-0.184933
MDP0000151000	module 6	black	0.92067	0.793167	-0.710245	-0.473849	0.152455	0.638362	0.30001	-0.364175	0.076096	0.133853	-0.0610991	-0.700465	0.547206	0.39862
MDP0000625274	module 6	black	0.822344	0.774147	-0.637029	-0.450075	0.100626	0.545285	0.239525	-0.284611	0.383903	0.188567	0.0196078	-0.682542	0.447604	0.304339
MDP0000798833	module 6	black	0.822344	0.774147	-0.637029	-0.450075	0.100626	0.545285	0.239525	-0.284611	0.383903	0.188567	0.0196078	-0.682542	0.447604	0.304339
MDP0000298108	module 6	black	0.897459	0.745156	-0.613345	-0.534479	0.0924676	0.495641	0.130183	-0.462439	0.135848	0.0956264	-0.0365961	-0.581798	0.425734	0.218652
MDP0000311133	module 6	black	-0.811485	-0.150945	0.62357	0.146168	-0.494234	-0.451063	0.181713	0.788007	-0.112651	0.541751	0.25729	0.114047	0.0654232	-0.120479
MDP0000629440	module 6	black	0.787518	0.550336	-0.520204	-0.454798	0.127837	0.368488	0.040042	-0.505758	0.0923281	-0.0376418	-0.108283	-0.39332	0.341678	0.256064
MDP0000145643	module 6	black	-0.86477	-0.692568	0.767747	0.322792	-0.240081	-0.681172	-0.362217	0.312605	-0.0973645	-0.092338	-0.191328	0.688728	-0.266706	-0.329317
MDP0000178529	module 6	black	-0.86477	-0.692568	0.767747	0.322792	-0.240081	-0.681172	-0.362217	0.312605	-0.0973645	-0.092338	-0.191328	0.688728	-0.266706	-0.329317
MDP0000655267	module 6	black	0.639532	0.487922	-0.357849	-0.434733	0.0421798	0.22113	-0.0705965	-0.445304	0.32497	-0.01606	-0.143757	-0.304656	0.445847	0.310889
MDP0000807889	module 6	black	0.753758	0.843902	-0.522142	-0.592522	-0.115875	0.755434	0.591549	-0.226835	0.0297093	0.375841	0.152689	-0.670897	0.4758	0.407593
MDP0000534197	module 6	black	-0.779559	-0.772622	0.451861	0.650686	0.115368	-0.537311	-0.302167	0.421851	-0.13032	-0.24306	-0.237413	0.5184	-0.369189	-0.350589
MDP0000781028	module 6	black	-0.8543	-0.217399	0.758367	0.0296744	-0.620117	-0.440258	0.197038	0.651235	-0.189983	0.523043	0.447553	0.288844	-0.0553335	-0.157837
MDP0000885511	module 6	black	0.892379	0.701755	-0.626106	-0.519554	0.129572	0.678615	0.267341	-0.49021	0.235568	0.0365486	-0.120488	-0.550338	0.47204	0.331186
MDP0000499282	module 6	black	0.896666	0.341793	-0.893114	0.0136496	0.636267	0.64092	0.0635864	-0.476475	-0.0206314	-0.369793	-0.285945	-0.495883	0.277962	0.349649
MDP0000945657	module 6	black	-0.851532	-0.221968	0.547231	0.304487	-0.397951	-0.405034	0.223611	0.873909	-0.136604	0.520805	0.397456	0.0803585	-0.188669	-0.193958
MDP0000299277	module 6	black	0.875377	0.732838	-0.624309	-0.502563	0.133536	0.5528	0.197386	-0.425296	0.28195	0.0700331	-0.137723	-0.59677	0.588624	0.348031
MDP0000785123	module 6	black	-0.920528	-0.635604	0.740507	0.369407	-0.294309	-0.65804	-0.234911	0.482056	-0.218011	0.0684945	0.116856	0.577383	-0.37989	-0.31002
MDP0000685137	module 6	black	-0.854636	-0.626655	0.539158	0.550023	-0.0782063	-0.573653	-0.205008	0.581879	-0.0948285	0.00678259	-0.050818	0.420938	-0.429703	-0.329593
MDP0000425918	module 6	black	0.716011	0.797298	-0.446422	-0.605405	-0.144706	0.430361	0.276248	-0.278189	0.0765989	0.338819	0.217779	-0.588452	0.366176	0.296035
MDP0000198054	module 6	black	0.774008	0.792902	-0.423673	-0.660052	-0.129804	0.371185	0.150173	-0.394694	0.178904	0.263277	0.0518293	-0.532683	0.454676	0.264814
MDP0000744273	module 6	black	0.770623	0.888003	-0.492492	-0.659699	-0.127564	0.565541	0.424635	-0.246122	0.10763	0.375266	0.116405	-0.678848	0.64267	0.435448
MDP0000299828	module 6	black	0.786952	0.654147	-0.504733	-0.501439	0.0767779	0.353104	0.0225057	-0.439694	-0.136603	0.0604823	-0.116959	-0.486187	0.617515	0.36874
MDP0000308419	module 6	black	0.817052	0.750908	-0.604275	-0.436119	0.112806	0.401697	0.092252	-0.297111	0.223579	0.159241	-0.0598501	-0.654238	0.466368	0.222612
MDP0000787281	module 6	black	0.883294	0.713438	-0.582338	-0.555922	0.0801541	0.647305	0.270774	-0.49547	0.17661	0.0648874	-0.121657	-0.532901	0.617162	0.408131
MDP0000252992	module 6	black	0.798768	0.820446	-0.535465	-0.587548	-0.0436247	0.64154	0.386006	-0.312395	0.0544597	0.275299	0.0455978	-0.643182	0.648301	0.434817
MDP0000150068	module 6	black	-0.79762	-0.259328	0.676884	0.144489	-0.465236	-0.632431	-0.139213	0.624662	-0.189847	0.394366	0.209278	0.260912	-0.0814923	-0.179034
MDP0000699611	module 6	black	0.7621	0.895194	-0.458813	-0.684023	-0.178478	0.558018	0.373959	-0.260011	0.0745064	0.400612	0.119789	-0.662865	0.583916	0.338498
MDP0000323212	module 6	black	0.886826	0.214718	-0.840417	0.0448533	0.710346	0.426207	-0.207952	-0.617042	0.148001	-0.552429	-0.420997	-0.343887	0.168903	0.233089
MDP0000255770	module 6	black	0.931454	0.651983	-0.655881	-0.505333	0.188396	0.64618	0.213115	-0.585979	0.139618	-0.055255	-0.0606478	-0.496482	0.389459	0.349945
MDP0000127134	module 6	black	0.724813	0.82899	-0.467674	-0.607511	-0.141097	0.654014	0.455076	-0.241812	0.212406	0.367424	0.0791563	-0.636203	0.490151	0.375612
MDP0000831656	module 6	black	-0.809141	-0.293361	0.841868	-0.0494187	-0.616038	-0.602762	-0.118055	0.434386	-0.151215	0.35287	0.12394	0.451284	-0.0731579	-0.237526
MDP0000324249	module 6	black	0.546248	0.105468	-0.379359	-0.151913	0.275248	0.332423	-0.0394678	-0.547197	0.252669	-0.355083	-0.230241	-0.0423271	0.158436	0.0209429
MDP0000141893	module 6	black	0.885367	0.45778	-0.795954	-0.150291	0.477212	0.548141	0.071265	-0.481235	0.336292	-0.245621	-0.215263	-0.505128	0.243778	0.309882
MDP0000230387	module 6	black	0.827965	0.82411	-0.643514	-0.4775	0.0824973	0.550308	0.278677	-0.238681	0.0120147	0.245371	0.0278682	-0.731285	0.578599	0.3747
MDP0000321344	module 6	black	0.790816	0.173142	-0.619778	-0.0977926	0.517722	0.269792	-0.295409	-0.698084	0.149603	-0.518506	-0.397968	-0.168772	0.245298	0.19331
MDP0000195837	module 6	black	0.884079	0.874489	-0.633592	-0.57742	0.0204418	0.578262	0.300659	-0.328372	0.175221	0.25916	0.0775234	-0.718366	0.534228	0.412624
MDP0000181490	module 6	black	0.798008	0.78537	-0.455404	-0.663386	-0.106352	0.467477	0.231004	-0.432543	0.0491467	0.225339	0.0360557	-0.527192	0.584386	0.494672
MDP0000151417	module 6	black	0.898703	0.7782	-0.67225	-0.495657	0.105219	0.596859	0.26629	-0.391397	0.070943	0.151249	0.0574161	-0.656741	0.38756	0.378069
MDP0000369704	module 6	black	0.591871	0.516017	-0.376448	-0.375015	0.0398739	0.324363	0.132954	-0.304194	0.495391	0.0747347	-0.176057	-0.382758	0.368487	0.29366
MDP0000312359	module 6	black	0.914419	0.374186	-0.747191	-0.208906	0.4761	0.645751	0.0886286	-0.643627	0.183322	-0.365156	-0.307556	-0.364984	0.26306	0.231539
MDP0000532501	module 6	black	0.939282	0.517771	-0.927252	-0.0759685	0.566516	0.660679	0.147077	-0.389642	0.111524	-0.209982	-0.190616	-0.653166	0.315129	0.252797
MDP0000361887	module 6	black	0.898916	0.306162	-0.882785	0.0373067	0.693038	0.465145	-0.131065	-0.518865	0.0854897	-0.447789	-0.375654	-0.458291	0.265494	0.349437
MDP0000280901	module 6	black	0.890421	0.681063	-0.596094	-0.524757	0.134496	0.504472	0.132189	-0.528247	0.296553	0.00373902	-0.128166	-0.506713	0.437855	0.348381
MDP0000940098	module 6	black	0.796279	0.903688	-0.508549	-0.672218	-0.14564	0.550117	0.37585	-0.286384	0.0797615	0.383216	0.213273	-0.679737	0.499714	0.424446
MDP0000182265	module 6	black	-0.742011	-0.0734751	0.610369	0.0749646	-0.521812	-0.532308	0.0164297	0.740072	-0.16392	0.568886	0.283492	0.0706927	0.0077738	-0.196417
MDP0000171795	module 6	black	-0.822882	-0.349831	0.790849	0.0679553	-0.514464	-0.649679	-0.187919	0.478713	-0.129885	0.293816	0.0578719	0.433793	-0.119607	-0.304337
MDP0000204234	module 6	black	-0.805935	-0.474936	0.697598	0.24227	-0.318064	-0.727271	-0.364875	0.447729	-0.146499	0.117575	0.0135336	0.463674	-0.168556	-0.307178
MDP0000547021	module 6	black	0.955489	0.622587	-0.878341	-0.20009	0.459019	0.58983	0.118772	-0.386476	0.222722	-0.112835	-0.175373	-0.690459	0.446219	0.353027
MDP0000253476	module 6	black	0.88442	0.568376	-0.566034	-0.487849	0.185319	0.348563	-0.102201	-0.641525	0.210448	-0.138345	-0.120103	-0.385592	0.490067	0.330474
MDP0000906138	module 6	black	0.812643	0.695065	-0.64266	-0.391292	0.172274	0.434033	0.160464	-0.293585	0.0346454	0.107741	-0.0332195	-0.63421	0.605521	0.354443
MDP0000271781	module 6	black	0.647036	0.779698	-0.235778	-0.762728	-0.3121	0.295172	0.14751	-0.36799	0.039401	0.362356	0.155842	-0.430578	0.51119	0.278887
MDP0000295888	module 6	black	-0.676105	-0.476304	0.612212	0.203804	-0.243534	-0.638407	-0.307018	0.259647	0.323077	-0.00919384	0.0373156	0.505294	-0.295621	-0.315959
MDP0000807958	module 6	black	0.860791	0.457896	-0.709615	-0.203232	0.434465	0.301275	-0.214284	-0.509489	0.137773	-0.254174	-0.304499	-0.46334	0.408149	0.207525
MDP0000794528	module 6	black	-0.793682	-0.380199	0.585448	0.330338	-0.254162	-0.66624	-0.258969	0.619842	-0.202316	0.224985	0.00888147	0.276777	-0.0624808	-0.290363
MDP0000173534	module 5	blue	-0.581749	-0.956232	0.490729	0.484989	0.170747	-0.4873	-0.518614	-0.164528	-0.10377	-0.628042	-0.298405	0.886195	-0.614904	-0.405149
MDP0000253926	module 5	blue	-0.47962	-0.923064	0.338837	0.563969	0.315311	-0.484048	-0.580497	-0.167886	0.0220821	-0.691856	-0.376656	0.780536	-0.612641	-0.397286
MDP0000319881	module 5	blue	-0.416077	-0.945214	0.357156	0.483544	0.306783	-0.460244	-0.618818	-0.332567	0.000374518	-0.780244	-0.40402	0.874034	-0.659837	-0.388234
MDP0000125814	module 5	blue	-0.165311	-0.766206	0.100991	0.440545	0.419031	-0.0967575	-0.409385	-0.38664	-0.105854	-0.761663	-0.448267	0.654945	-0.505622	-0.252791
MDP0000404506	module 5	blue	-0.639576	-0.914691	0.532114	0.458138	0.0965751	-0.43167	-0.370005	-0.0627695	-0.003832	-0.529186	-0.259151	0.847394	-0.554367	-0.397481
MDP0000603877	module 5	blue	-0.519518	-0.931408	0.390232	0.534186	0.251318	-0.403619	-0.452695	-0.154696	-0.156178	-0.648114	-0.298868	0.813938	-0.670964	-0.40544
MDP0000176789	module 5	blue	-0.55872	-0.9465	0.445453	0.496995	0.192399	-0.405517	-0.449079	-0.160014	-0.146537	-0.62771	-0.217102	0.857648	-0.664302	-0.42638
MDP0000613481	module 5	blue	-0.491416	-0.926998	0.391417	0.497163	0.241313	-0.368963	-0.461464	-0.201299	-0.106318	-0.664515	-0.31494	0.830089	-0.633333	-0.37616
MDP0000909457	module 5	blue	-0.400378	-0.656684	0.157969	0.560017	0.293474	-0.341729	-0.352531	0.0791679	-0.232575	-0.417511	-0.0745626	0.428496	-0.446043	-0.236948
MDP0000041421	module 5	blue	-0.508294	-0.95398	0.283733	0.665435	0.373446	-0.37494	-0.465688	-0.0796663	-0.0935634	-0.681273	-0.235679	0.7362	-0.673668	-0.41501
MDP0000197294	module 5	blue	-0.524893	-0.931775	0.426501	0.496067	0.221485	-0.492556	-0.541226	-0.178874	-0.142719	-0.647463	-0.288142	0.842517	-0.602312	-0.342317
MDP0000284421	module 5	blue	-0.414242	-0.916991	0.353059	0.462589	0.296388	-0.440615	-0.595118	-0.314501	-0.04673	-0.75138	-0.405035	0.848049	-0.625122	-0.356257
MDP0000285347	module 5	blue	-0.658308	-0.897945	0.487944	0.530561	0.111848	-0.38624	-0.293149	0.0321123	-0.210111	-0.462904	-0.163923	0.778494	-0.574692	-0.297225
MDP0000877281	module 5	blue	-0.538931	-0.943854	0.193496	0.819018	0.4777	-0.399308	-0.458451	0.0897818	-0.117611	-0.648521	-0.296184	0.608975	-0.656411	-0.398747
MDP0000486790	module 5	blue	-0.596912	-0.9758	0.467935	0.545504	0.21037	-0.490549	-0.534518	-0.128645	-0.108338	-0.646142	-0.319368	0.869966	-0.649202	-0.434676
MDP0000173864	module 5	blue	-0.238702	-0.885338	0.144429	0.529662	0.478309	-0.283733	-0.585709	-0.409848	0.0230446	-0.87036	-0.444859	0.752533	-0.599645	-0.29326
MDP0000310638	module 5	blue	-0.544088	-0.969879	0.346894	0.636479	0.324369	-0.426048	-0.513562	-0.0972621	-0.21293	-0.679201	-0.285351	0.78897	-0.675256	-0.402318
MDP0000123015	module 5	blue	-0.320024	-0.840966	0.242063	0.467595	0.355971	-0.368004	-0.575754	-0.307203	-0.0115152	-0.741238	-0.470476	0.737515	-0.543789	-0.270074
MDP0000354964	module 5	blue	-0.530989	-0.944371	0.419439	0.516891	0.24538	-0.468315	-0.551733	-0.176515	0.0220566	-0.669657	-0.35411	0.843252	-0.621034	-0.406932
MDP0000581549	module 5	blue	-0.517007	-0.907427	0.357813	0.549055	0.257544	-0.254893	-0.346281	-0.117023	-0.222555	-0.622972	-0.258053	0.769099	-0.556176	-0.371734
MDP0000261719	module 5	blue	-0.25115	-0.835362	0.168297	0.474509	0.395685	-0.242665	-0.465746	-0.34123	-0.0852603	-0.769099	-0.398011	0.713742	-0.559411	-0.412475
MDP0000608268	module 5	blue	-0.252807	-0.857618	0.158563	0.504819	0.41822	-0.224294	-0.514515	-0.365592	-0.150949	-0.800066	-0.340518	0.727947	-0.578882	-0.32183
MDP0000812673	module 5	blue	-0.60983	-0.975289	0.326199	0.744657	0.36643	-0.508801	-0.526466	0.0586555	-0.112414	-0.626652	-0.317973	0.712639	-0.664134	-0.424911
MDP0000298511	module 5	blue	-0.623418	-0.959995	0.399259	0.637723	0.263022	-0.474207	-0.452666	0.0129829	-0.114881	-0.592326	-0.230263	0.769077	-0.640118	-0.351774
MDP0000215104	module 5	blue	-0.623488	-0.934435	0.3495	0.69282	0.301496	-0.448542	-0.422807	0.093583	-0.135383	-0.551884	-0.266787	0.690106	-0.645143	-0.417589
MDP0000484742	module 5	blue	-0.631956	-0.812577	0.427093	0.526622	0.125171	-0.354183	-0.232507	0.119394	-0.293651	-0.396851	-0.0826825	0.660192	-0.488099	-0.402241
MDP0000175796	module 5	blue	-0.493162	-0.956807	0.335398	0.601583	0.326901	-0.450525	-0.557534	-0.157503	-0.0814306	-0.706605	-0.357931	0.796231	-0.600903	-0.378384
MDP0000811831	module 5	blue	-0.691334	-0.910474	0.428817	0.6561	0.206112	-0.424109	-0.315131	0.157478	-0.206048	-0.474215	-0.175245	0.696463	-0.543021	-0.411388
MDP0000652413	module 5	blue	-0.649299	-0.97231	0.392294	0.698967	0.296083	-0.549999	-0.521404	0.0596806	-0.13282	-0.592858	-0.251644	0.751652	-0.671601	-0.392569
MDP0000232662	module 5	blue	-0.627557	-0.881578	0.385512	0.630411	0.24431	-0.474587	-0.41263	0.112426	-0.0792974	-0.48904	-0.234131	0.67093	-0.606451	-0.415552
MDP0000915514	module 5	blue	-0.629086	-0.894474	0.447803	0.551005	0.172862	-0.437267	-0.384774	0.0293859	-0.142546	-0.503654	-0.295962	0.75004	-0.543102	-0.306462
MDP0000136103	module 5	blue	-0.434475	-0.902879	0.276668	0.58407	0.3529	-0.398282	-0.538603	-0.181566	-0.189645	-0.707381	-0.327192	0.744724	-0.598167	-0.351565
MDP0000622549	module 5	blue	-0.378224	-0.912758	0.242948	0.568432	0.397883	-0.361237	-0.55515	-0.264585	-0.00988511	-0.776752	-0.379723	0.765303	-0.647023	-0.434453
MDP0000156351	module 5	blue	-0.662948	-0.92882	0.395004	0.676174	0.250872	-0.391373	-0.329433	0.12379	-0.121739	-0.512318	-0.25795	0.701327	-0.61592	-0.38825
MDP0000620420	module 5	blue	-0.431892	-0.963873	0.298277	0.584223	0.369623	-0.410656	-0.571037	-0.244052	-0.0561889	-0.770577	-0.385953	0.815316	-0.611214	-0.353168
MDP0000157695	module 5	blue	-0.590224	-0.761914	0.383232	0.559659	0.164306	-0.508148	-0.450852	0.112263	-0.108497	-0.411978	-0.159687	0.598535	-0.505581	-0.35498
MDP0000298232	module 5	blue	-0.463154	-0.851596	0.265263	0.591646	0.327065	-0.268541	-0.356627	-0.0595225	-0.112686	-0.597835	-0.306182	0.659078	-0.593437	-0.376865
MDP0000606400	module 5	blue	-0.554738	-0.983415	0.339415	0.671729	0.359665	-0.493199	-0.567804	-0.0690895	-0.105929	-0.691795	-0.364399	0.775879	-0.633547	-0.379574
MDP0000146242	module 5	blue	-0.582991	-0.983255	0.448735	0.563147	0.242199	-0.527546	-0.576223	-0.13811	-0.0805363	-0.668527	-0.323825	0.866727	-0.646124	-0.415023
MDP0000279182	module 5	blue	-0.285979	-0.887006	0.173096	0.545334	0.454569	-0.367601	-0.632332	-0.346056	-0.0316164	-0.833404	-0.456272	0.742008	-0.535	-0.273163
MDP0000201027	module 5	blue	-0.446617	-0.949366	0.317185	0.5816	0.360981	-0.526117	-0.661536	-0.221753	-0.0887358	-0.757729	-0.427033	0.802904	-0.520573	-0.273203
MDP0000432882	module 5	blue	-0.441737	-0.948752	0.262107	0.638652	0.410326	-0.405538	-0.581842	-0.184735	-0.036217	-0.763158	-0.411123	0.761366	-0.62794	-0.35497
MDP0000231298	module 5	blue	0.55972	0.52302	-0.433316	-0.351413	0.0210802	0.337047	0.208088	-0.233541	0.0490306	0.157159	0.489639	-0.430617	0.16749	0.308014
MDP0000276241	module 5	blue	-0.599786	-0.742649	0.398467	0.476659	0.0929562	-0.187434	-0.0162846	0.138392	-0.115778	-0.323313	-0.130892	0.602103	-0.583244	-0.311636
MDP0000453826	module 5	blue	-0.64088	-0.976179	0.447114	0.607708	0.226854	-0.494307	-0.463022	-0.0197434	-0.13968	-0.59419	-0.198632	0.815791	-0.635902	-0.392519
MDP0000264960	module 5	blue	-0.633073	-0.941586	0.553325	0.44781	0.0936745	-0.523624	-0.500801	-0.131184	-0.0755313	-0.571908	-0.24564	0.899707	-0.635336	-0.407231
MDP0000228839	module 5	blue	-0.630072	-0.840484	0.391002	0.5846	0.187309	-0.412142	-0.292587	0.124684	-0.243408	-0.426939	-0.0260519	0.653764	-0.541518	-0.319255
MDP0000279176	module 5	blue	-0.437864	-0.946909	0.38644	0.465932	0.272907	-0.44957	-0.601583	-0.324379	-0.0853526	-0.760345	-0.394668	0.886979	-0.602355	-0.358864
MDP0000321537	module 5	blue	-0.418961	-0.964332	0.223159	0.666715	0.458535	-0.413371	-0.59228	-0.189448	-0.0663525	-0.788661	-0.428618	0.749434	-0.634433	-0.389706
MDP0000670224	module 5	blue	0.608898	0.536708	-0.42765	-0.399989	0.0392974	0.486075	0.217729	-0.300048	-0.0388912	0.0941752	-0.0276204	-0.421794	0.189018	0.117769
MDP0000311052	module 5	blue	-0.613422	-0.963841	0.519064	0.49855	0.163453	-0.568939	-0.594381	-0.141612	-0.052946	-0.627757	-0.335492	0.895137	-0.616342	-0.380726
MDP0000567264	module 5	blue	-0.645147	-0.851324	0.482047	0.504905	0.119362	-0.39955	-0.313204	0.0640084	-0.103679	-0.442163	-0.271079	0.728629	-0.554346	-0.411984
MDP0000212352	module 5	blue	-0.314902	-0.842416	0.244985	0.476235	0.350995	-0.502395	-0.68418	-0.331598	0.0369845	-0.756276	-0.38511	0.746123	-0.529952	-0.227036
MDP0000277557	module 5	blue	-0.422489	-0.881182	0.303347	0.515745	0.297736	-0.331308	-0.451228	-0.217344	0.0640833	-0.677517	-0.26855	0.758894	-0.599003	-0.365461
MDP0000692523	module 5	blue	-0.422625	-0.919879	0.376896	0.437439	0.253249	-0.374812	-0.513517	-0.327775	-0.0689026	-0.729523	-0.31027	0.8696	-0.624989	-0.426027
MDP0000749555	module 5	blue	-0.63962	-0.957883	0.519258	0.507922	0.141807	-0.514664	-0.482312	-0.0818477	-0.134808	-0.574653	-0.256766	0.869549	-0.588055	-0.383115
MDP0000301925	module 5	blue	-0.478788	-0.856574	0.304825	0.572009	0.291238	-0.421357	-0.475654	-0.0769217	-0.0608943	-0.595916	-0.235469	0.692971	-0.580997	-0.372313
MDP0000551995	module 5	blue	-0.452679	-0.863613	0.218847	0.648352	0.385344	-0.32929	-0.417417	-0.0492611	-0.0830019	-0.633181	-0.301318	0.637314	-0.698297	-0.536542
MDP0000772040	module 5	blue	-0.583845	-0.837241	0.40354	0.512795	0.150871	-0.335807	-0.242236	0.027033	-0.185707	-0.457647	-0.110355	0.70037	-0.558039	-0.248012
MDP0000170360	module 5	blue	-0.600141	-0.96772	0.491855	0.512421	0.181988	-0.489133	-0.512785	-0.14289	-0.0949432	-0.638885	-0.2969	0.886335	-0.591552	-0.403409
MDP0000455180	module 5	blue	-0.584612	-0.967529	0.496738	0.485927	0.170227	-0.486571	-0.518158	-0.179895	-0.0914741	-0.646922	-0.293396	0.903807	-0.63054	-0.384007
MDP0000727570	module 5	blue	-0.584612	-0.967529	0.496738	0.485927	0.170227	-0.486571	-0.518158	-0.179895	-0.0914741	-0.646922	-0.293396	0.903807	-0.63054	-0.384007
MDP0000594326	module 5	blue	0.407505	0.794921	-0.153466	-0.651602	-0.432613	0.34221	0.427483	0.0127961	-0.0874919	0.618482	0.407568	-0.542317	0.594631	0.389494
MDP0000211837	module 5	blue	-0.542395	-0.936984	0.342941	0.64213	0.341493	-0.518335	-0.588076	-0.0658411	0.0519927	-0.66989	-0.376901	0.750545	-0.684303	-0.517242
MDP0000242756	module 5	blue	0.419622	0.560481	-0.238707	-0.432271	-0.191966	0.416636	0.368043	-0.147348	-0.0525705	0.323001	0.315388	-0.391157	0.240621	0.21127
MDP0000235097	module 5	blue	-0.449363	-0.90187	0.362274	0.499715	0.277061	-0.444654	-0.574618	-0.23395	-0.195343	-0.695754	-0.407569	0.811634	-0.667357	-0.414139
MDP0000120761	module 5	blue	-0.506815	-0.8443	0.26381	0.652767	0.329014	-0.438455	-0.477229	0.0232393	-0.200409	-0.555114	-0.193973	0.613957	-0.593931	-0.321431
MDP0000170782	module 5	blue	-0.380399	-0.956302	0.146138	0.712068	0.517653	-0.302609	-0.512427	-0.18241	-0.0549102	-0.806898	-0.38995	0.702352	-0.677619	-0.380332
MDP0000717184	module 5	blue	-0.604059	-0.979802	0.373128	0.682866	0.318875	-0.509545	-0.546986	-0.0111357	-0.11047	-0.644547	-0.312141	0.769443	-0.671389	-0.412376
MDP0000250895	module 5	blue	-0.615727	-0.985163	0.434705	0.606506	0.242947	-0.465852	-0.481578	-0.0656037	-0.135634	-0.627499	-0.256992	0.833909	-0.681311	-0.407154
MDP0000451869	module 5	blue	-0.445509	-0.881077	0.267209	0.596411	0.354706	-0.449898	-0.546134	-0.126566	-0.0393714	-0.658611	-0.333986	0.699193	-0.700761	-0.359428
MDP0000432351	module 5	blue	0.451862	0.693967	-0.35832	-0.434289	-0.194752	0.515101	0.587732	0.0200723	-0.0500718	0.47995	0.737232	-0.591773	0.328121	0.307694
MDP0000177898	module 5	blue	-0.479622	-0.927569	0.283567	0.643725	0.377922	-0.512744	-0.611502	-0.110358	-0.126842	-0.69013	-0.346132	0.725669	-0.550797	-0.315017
MDP0000150328	module 5	blue	0.2242	0.385722	-0.162669	-0.266529	-0.146959	0.1952	0.259504	0.0230502	-0.207107	0.288884	0.363064	-0.313617	0.0952066	0.00560395
MDP0000231147	module 5	blue	-0.446608	-0.949283	0.232876	0.681918	0.438177	-0.458381	-0.583124	-0.143087	-0.126738	-0.745863	-0.312876	0.72972	-0.609949	-0.277988
MDP0000647876	module 5	blue	-0.54598	-0.973417	0.319953	0.681883	0.370009	-0.472276	-0.564425	-0.061672	-0.13277	-0.690013	-0.340947	0.759221	-0.645805	-0.436466
MDP0000178134	module 5	blue	-0.499643	-0.953673	0.42008	0.491593	0.241828	-0.454011	-0.551919	-0.245117	-0.112961	-0.707102	-0.352138	0.879135	-0.596815	-0.345823
MDP0000266144	module 5	blue	0.647728	0.675099	-0.459213	-0.485873	-0.0633239	0.783737	0.585988	-0.242034	0.162317	0.264929	0.261486	-0.538178	0.379881	0.185582
MDP0000304883	module 5	blue	-0.293107	-0.893369	0.207717	0.530687	0.438448	-0.403481	-0.659237	-0.367378	-0.0171581	-0.847904	-0.514653	0.770397	-0.576351	-0.346697
MDP0000153539	module 5	blue	-0.604119	-0.98964	0.414389	0.625722	0.277182	-0.491912	-0.51633	-0.0622729	-0.0914022	-0.648562	-0.317757	0.820917	-0.65891	-0.408028
MDP0000291494	module 5	blue	-0.697769	-0.949248	0.569688	0.516714	0.103102	-0.561294	-0.508611	-0.015538	-0.0983189	-0.527334	-0.312227	0.862903	-0.610343	-0.423983
MDP0000310001	module 5	blue	-0.525251	-0.968702	0.372935	0.57814	0.286395	-0.388554	-0.458096	-0.156679	-0.133487	-0.683597	-0.27142	0.827982	-0.656287	-0.361824
MDP0000157208	module 5	blue	-0.333737	-0.920438	0.268831	0.488681	0.367086	-0.367866	-0.596251	-0.376714	-0.119179	-0.814846	-0.399729	0.829067	-0.627734	-0.348711
MDP0000130825	module 5	blue	0.474051	0.533711	-0.31635	-0.416376	-0.0940559	0.371777	0.310092	-0.172826	-0.0219603	0.239203	0.52831	-0.395533	0.245672	0.123186
MDP0000169727	module 5	blue	0.573061	0.895052	-0.4721	-0.500491	-0.170743	0.543402	0.58076	0.0992392	-0.0371781	0.581893	0.414423	-0.806987	0.570673	0.394696
MDP0000634790	module 5	blue	-0.251246	-0.340246	0.105406	0.305251	0.134426	-0.172196	-0.191213	0.100075	0.0972075	-0.175533	-0.172489	0.208022	-0.560632	-0.447095
MDP0000407613	module 5	blue	-0.548131	-0.962497	0.37457	0.593877	0.277903	-0.340196	-0.399604	-0.105841	-0.162977	-0.654413	-0.332737	0.804931	-0.613991	-0.364931
MDP0000640764	module 5	blue	-0.700209	-0.833526	0.465155	0.563833	0.0891076	-0.468681	-0.296269	0.173528	-0.147917	-0.348775	0.100092	0.671954	-0.581693	-0.378642
MDP0000290600	module 5	blue	-0.490735	-0.963527	0.286488	0.667458	0.389724	-0.448972	-0.562979	-0.113273	-0.0941045	-0.719904	-0.365523	0.753682	-0.612642	-0.325476
MDP0000255961	module 5	blue	-0.618738	-0.955558	0.348424	0.716809	0.321221	-0.495314	-0.501619	0.0601832	-0.214685	-0.594831	-0.257476	0.714761	-0.634905	-0.37893
MDP0000182993	module 5	blue	-0.406553	-0.858361	0.314053	0.466528	0.26726	-0.398793	-0.520108	-0.23528	-0.273003	-0.661494	-0.252359	0.763317	-0.586297	-0.36828
MDP0000443113	module 5	blue	-0.505289	-0.9236	0.25081	0.692086	0.401709	-0.461324	-0.503126	-0.0170757	-0.133515	-0.654739	-0.263085	0.674468	-0.593169	-0.310983
MDP0000294124	module 5	blue	-0.50043	-0.935413	0.299359	0.611062	0.323177	-0.31597	-0.359941	-0.100589	-0.0783327	-0.65522	-0.158889	0.751157	-0.666425	-0.369514
MDP0000298203	module 5	blue	-0.618163	-0.873474	0.403117	0.579367	0.208203	-0.329948	-0.295109	0.0519545	0.0407517	-0.501785	-0.243491	0.702887	-0.705052	-0.400339
MDP0000252806	module 5	blue	-0.355148	-0.835889	0.221807	0.55861	0.409071	-0.473805	-0.640194	-0.201639	0.0269692	-0.71854	-0.483061	0.671286	-0.617212	-0.483806
MDP0000291213	module 5	blue	-0.509961	-0.933909	0.271077	0.675224	0.390091	-0.407554	-0.458281	-0.0473488	-0.132834	-0.673796	-0.319711	0.704174	-0.626303	-0.447354
MDP0000240415	module 5	blue	-0.551607	-0.96011	0.477266	0.471907	0.1852	-0.464911	-0.517001	-0.216019	-0.0897724	-0.667182	-0.289197	0.903228	-0.599337	-0.360833
MDP0000552270	module 5	blue	-0.542645	-0.96366	0.453961	0.509567	0.228903	-0.513745	-0.59428	-0.201814	-0.0961887	-0.693012	-0.376898	0.882009	-0.565079	-0.353087
MDP0000317061	module 5	blue	-0.264504	-0.550292	0.240507	0.287317	0.179554	-0.506011	-0.51453	-0.184265	0.0707515	-0.46904	-0.302538	0.510132	-0.187052	-0.0133357
MDP0000122792	module 5	blue	-0.68208	-0.984145	0.474899	0.628011	0.212583	-0.524987	-0.482018	0.0230381	-0.101252	-0.573487	-0.23543	0.818892	-0.668599	-0.428661
MDP0000244752	module 5	blue	-0.179713	-0.825756	0.114725	0.465415	0.450406	-0.178243	-0.488722	-0.447397	-0.164887	-0.840354	-0.417017	0.721184	-0.634053	-0.30543
MDP0000169052	module 5	blue	-0.285845	-0.690569	0.143843	0.507511	0.337772	-0.299353	-0.417576	-0.158262	-0.0252408	-0.58167	-0.224125	0.539516	-0.532217	-0.26203
MDP0000220179	module 5	blue	-0.435014	-0.963586	0.281783	0.607195	0.396629	-0.433425	-0.587722	-0.218724	-0.090825	-0.771361	-0.402148	0.795302	-0.638455	-0.393221
MDP0000695737	module 5	blue	-0.662368	-0.937756	0.552688	0.465671	0.084686	-0.437736	-0.367708	-0.0646772	-0.137977	-0.527046	-0.190104	0.873827	-0.622729	-0.411739
MDP0000245535	module 5	blue	-0.456838	-0.769319	0.209289	0.617887	0.32666	-0.273862	-0.285506	0.0698847	-0.199106	-0.496523	-0.273601	0.529137	-0.615712	-0.470617
MDP0000160020	module 5	blue	-0.490499	-0.918191	0.241027	0.702952	0.420814	-0.580256	-0.666502	-0.0369769	-0.144366	-0.685118	-0.36359	0.669552	-0.600362	-0.366237
MDP0000280252	module 5	blue	0.425433	0.727936	-0.151171	-0.602506	-0.350176	0.197052	0.223472	-0.0472372	-0.188466	0.500416	0.150095	-0.488626	0.587372	0.211033
MDP0000140444	module 5	blue	-0.402031	-0.884537	0.318922	0.472766	0.277603	-0.310756	-0.461065	-0.27795	-0.177262	-0.701158	-0.335938	0.795556	-0.559932	-0.343047
MDP0000771204	module 5	blue	-0.418525	-0.864682	0.34214	0.467912	0.259755	-0.435051	-0.562097	-0.2428	0.0675413	-0.669622	-0.37955	0.781951	-0.549504	-0.331217
MDP0000155426	module 5	blue	-0.578742	-0.903557	0.431089	0.515052	0.176784	-0.303313	-0.279243	-0.05482	-0.176473	-0.549757	-0.295564	0.785437	-0.536862	-0.32128
MDP0000945834	module 5	blue	-0.666992	-0.882295	0.392251	0.654988	0.220134	-0.366182	-0.263864	0.176511	-0.125397	-0.445761	-0.234452	0.653402	-0.612	-0.386772
MDP0000925058	module 5	blue	-0.521633	-0.887688	0.392939	0.502988	0.205969	-0.411587	-0.43807	-0.125407	-0.208074	-0.589151	-0.170809	0.78119	-0.620362	-0.4588
MDP0000214697	module 5	blue	-0.681194	-0.854038	0.404385	0.651234	0.185769	-0.472987	-0.374237	0.187096	-0.126313	-0.409693	-0.110465	0.639971	-0.661838	-0.345584
MDP0000637513	module 5	blue	-0.296703	-0.905666	0.221623	0.513781	0.415485	-0.387495	-0.621221	-0.372217	-0.013315	-0.835222	-0.484455	0.792005	-0.559397	-0.326858
MDP0000213432	module 5	blue	0.335746	0.524062	-0.29196	-0.294262	-0.128874	0.505879	0.548819	0.0612809	0.0296007	0.374932	0.194389	-0.474766	0.18129	0.15306
MDP0000271903	module 5	blue	-0.600559	-0.922206	0.413661	0.600019	0.249084	-0.539163	-0.549455	-0.0048613	-0.117514	-0.578412	-0.344844	0.755406	-0.59305	-0.362466
MDP0000167322	module 5	blue	-0.626992	-0.951979	0.330713	0.74281	0.341011	-0.470903	-0.459056	0.0998241	-0.10767	-0.58588	-0.269181	0.687101	-0.681104	-0.360241
MDP0000189965	module 5	blue	-0.626992	-0.951979	0.330713	0.74281	0.341011	-0.470903	-0.459056	0.0998241	-0.10767	-0.58588	-0.269181	0.687101	-0.681104	-0.360241
MDP0000172717	module 5	blue	-0.253351	-0.721184	0.157775	0.443672	0.339415	-0.190218	-0.353295	-0.231687	-0.108318	-0.630337	-0.413393	0.599111	-0.327865	-0.00726132
MDP0000580985	module 5	blue	-0.750391	-0.89973	0.516432	0.595048	0.116281	-0.477318	-0.336414	0.176563	-0.0929136	-0.417178	-0.18647	0.734188	-0.564518	-0.436693
MDP0000224040	module 5	blue	-0.183405	-0.8372	0.192452	0.397204	0.400923	-0.300271	-0.617252	-0.505489	-0.0678829	-0.864107	-0.497137	0.78624	-0.452203	-0.385294
MDP0000294849	module 5	blue	-0.448534	-0.889112	0.304251	0.548156	0.305068	-0.420344	-0.54477	-0.178088	-0.164781	-0.665228	-0.211812	0.755407	-0.714835	-0.447421
MDP0000144978	module 5	blue	-0.635866	-0.638161	0.331462	0.55458	0.0871612	-0.425144	-0.220373	0.33621	-0.139788	-0.172204	0.281844	0.42463	-0.554783	-0.350827
MDP0000312185	module 5	blue	0.474567	0.65135	-0.262945	-0.514625	-0.206709	0.504077	0.452923	-0.11918	0.273681	0.368825	0.163833	-0.471521	0.485098	0.104139
MDP0000930114	module 5	blue	-0.557367	-0.954571	0.329276	0.674076	0.340643	-0.498661	-0.532687	-0.0355683	-0.0698421	-0.649979	-0.234876	0.743173	-0.699808	-0.38022
MDP0000144792	module 5	blue	-0.446417	-0.848374	0.154688	0.696478	0.429246	-0.251321	-0.31203	0.0287065	0.0127302	-0.614385	-0.369372	0.56104	-0.538093	-0.343813
MDP0000254608	module 5	blue	-0.499537	-0.77399	0.212347	0.652662	0.334697	-0.403617	-0.40633	0.116155	-0.230411	-0.47191	-0.200856	0.509403	-0.69854	-0.347754
MDP0000214225	module 5	blue	-0.365799	-0.93788	0.278589	0.520811	0.368704	-0.37851	-0.58587	-0.334336	-0.0393795	-0.800926	-0.415416	0.826297	-0.608043	-0.335067
MDP0000152010	module 5	blue	-0.515388	-0.971088	0.401534	0.537666	0.274272	-0.462778	-0.560718	-0.210441	-0.103749	-0.712727	-0.343084	0.863989	-0.618473	-0.374528
MDP0000916321	module 5	blue	0.439472	0.640703	-0.235736	-0.549876	-0.303404	0.72749	0.720422	-0.114738	-0.0360193	0.4442	0.579042	-0.431817	0.269289	0.185098
MDP0000469627	module 5	blue	-0.241571	-0.501152	0.13539	0.287891	0.146474	0.20493	0.216321	-0.0866543	-0.0980988	-0.326131	-0.00802007	0.4184	-0.376974	-0.201789
MDP0000672731	module 5	blue	-0.501615	-0.957818	0.205509	0.779666	0.471719	-0.466718	-0.560666	-0.00328941	-0.0940258	-0.695278	-0.332624	0.660697	-0.67035	-0.402667
MDP0000883083	module 5	blue	-0.494973	-0.908423	0.221311	0.729469	0.442966	-0.430994	-0.551563	-0.000542529	0.0535831	-0.673944	-0.423112	0.634739	-0.591905	-0.37135
MDP0000191794	module 5	blue	-0.258871	-0.855811	0.260318	0.40606	0.354755	-0.450638	-0.740553	-0.453991	-0.0347511	-0.82992	-0.473075	0.811071	-0.523392	-0.366786
MDP0000249205	module 5	blue	0.55353	0.827852	-0.341194	-0.603673	-0.262493	0.357313	0.421921	-0.0574367	0.288165	0.511263	0.33765	-0.637769	0.483505	0.37139
MDP0000157213	module 5	blue	0.610858	0.793056	-0.358578	-0.616791	-0.244707	0.540134	0.447655	-0.186962	-0.0554301	0.440903	0.346741	-0.574049	0.472525	0.47482
MDP0000205727	module 5	blue	-0.700437	-0.951423	0.585564	0.490319	0.0783253	-0.556675	-0.487597	-0.0348389	-0.0807668	-0.520886	-0.255183	0.882769	-0.606628	-0.39529
MDP0000270559	module 5	blue	-0.542146	-0.984123	0.413966	0.55988	0.274202	-0.482123	-0.564838	-0.179037	-0.0967293	-0.703792	-0.354201	0.864472	-0.638316	-0.388645
MDP0000906801	module 5	blue	0.650742	0.592027	-0.48064	-0.410978	0.00789606	0.574793	0.357633	-0.290751	0.235579	0.167085	0.251573	-0.478434	0.312046	0.230131
MDP0000304555	module 5	blue	-0.520286	-0.874691	0.28605	0.674283	0.370962	-0.631142	-0.684706	0.0138362	-0.0232331	-0.610028	-0.388799	0.641992	-0.64092	-0.456381
MDP0000322053	module 5	blue	-0.635348	-0.880272	0.532392	0.434228	0.0575452	-0.471595	-0.36952	-0.0565636	-0.148096	-0.473018	-0.0597256	0.828366	-0.604811	-0.347005
MDP0000309933	module 5	blue	0.684127	0.639519	-0.516534	-0.456675	-0.00462692	0.731454	0.583432	-0.273705	0.0684468	0.20174	0.234371	-0.520059	0.356427	0.441386
MDP0000136075	module 5	blue	-0.227806	-0.850919	0.159761	0.49138	0.447369	-0.378133	-0.678196	-0.402479	0.0505825	-0.83711	-0.472956	0.733842	-0.599861	-0.312228
MDP0000290291	module 5	blue	-0.602235	-0.894519	0.436611	0.55581	0.189984	-0.487987	-0.498352	-0.0112797	-0.120791	-0.526131	-0.272242	0.75461	-0.638969	-0.457538
MDP0000295085	module 5	blue	-0.609337	-0.93975	0.477473	0.526084	0.173631	-0.456168	-0.45842	-0.088625	-0.16827	-0.594828	-0.281158	0.841807	-0.621685	-0.417749
MDP0000206991	module 5	blue	-0.361613	-0.939496	0.303626	0.492021	0.351656	-0.429062	-0.640866	-0.370771	-0.0690002	-0.816418	-0.424517	0.855185	-0.570721	-0.326286
MDP0000179353	module 5	blue	-0.538135	-0.948051	0.21288	0.804274	0.460657	-0.454988	-0.533747	0.057991	-0.0982369	-0.660746	-0.298239	0.633425	-0.715419	-0.459675
MDP0000260541	module 5	blue	0.621405	0.650452	-0.410116	-0.495867	-0.0893086	0.644563	0.44635	-0.220329	-0.161109	0.261161	0.0728494	-0.501925	0.444579	0.292713
MDP0000695033	module 5	blue	-0.794564	-0.897137	0.69037	0.432863	-0.0531577	-0.628919	-0.426862	0.0772814	-0.0487544	-0.379341	-0.176177	0.865944	-0.549696	-0.374584
MDP0000259902	module 5	blue	0.321258	0.564133	-0.204099	-0.374869	-0.158503	0.242267	0.342617	0.0431533	0.433337	0.367749	0.130064	-0.456143	0.356644	0.131683
MDP0000914171	module 5	blue	0.595487	0.635454	-0.401203	-0.474954	-0.0748011	0.639606	0.503104	-0.206427	0.185241	0.249776	-0.0344219	-0.49518	0.477263	0.370196
MDP0000685698	module 5	blue	-0.726377	-0.953329	0.564339	0.548215	0.108247	-0.570697	-0.466241	0.0372701	-0.103492	-0.503742	-0.207788	0.843242	-0.611481	-0.406695
MDP0000245344	module 5	blue	0.558043	0.845303	-0.361081	-0.559603	-0.226865	0.452721	0.415593	-0.0214944	0.287354	0.503804	0.130272	-0.68159	0.476182	0.107791
MDP0000210119	module 5	blue	-0.594362	-0.94458	0.520357	0.468149	0.148085	-0.553738	-0.574851	-0.157011	-0.0509181	-0.622799	-0.375859	0.889737	-0.56021	-0.357767
MDP0000164953	module 5	blue	-0.537094	-0.764416	0.373778	0.527125	0.200264	-0.645377	-0.594388	0.0292776	0.025171	-0.471034	-0.292792	0.624308	-0.559313	-0.200817
MDP0000574166	module 5	blue	0.560741	0.870939	-0.339198	-0.628933	-0.288121	0.597588	0.589371	-0.031321	0.00202109	0.566979	0.296474	-0.672042	0.519604	0.364823
MDP0000901201	module 5	blue	-0.536425	-0.992224	0.379125	0.604578	0.317902	-0.487753	-0.582607	-0.161149	-0.0852428	-0.722294	-0.362594	0.842773	-0.661972	-0.392907
MDP0000133269	module 5	blue	-0.385059	-0.836491	0.289605	0.482456	0.296247	-0.296856	-0.4844	-0.217057	-0.218245	-0.666363	-0.488373	0.719283	-0.480607	-0.279597
MDP0000470223	module 5	blue	-0.391191	-0.936996	0.315319	0.500093	0.345766	-0.415859	-0.603502	-0.336173	-0.0916787	-0.794862	-0.402425	0.847618	-0.656141	-0.347964
MDP0000244980	module 5	blue	-0.612332	-0.83042	0.304259	0.725717	0.316652	-0.527476	-0.495928	0.215703	-0.121289	-0.46207	-0.326491	0.550606	-0.554459	-0.480667
MDP0000821124	module 5	blue	-0.66558	-0.938031	0.420483	0.664342	0.230424	-0.45812	-0.403056	0.0934781	-0.107509	-0.521436	-0.212546	0.732728	-0.617161	-0.388645
MDP0000247896	module 5	blue	-0.60276	-0.780482	0.355139	0.562082	0.170741	-0.138782	-0.0527569	0.157085	-0.178888	-0.378018	-0.177145	0.58942	-0.529754	-0.36828
MDP0000669809	module 5	blue	-0.595751	-0.980827	0.474816	0.535396	0.204298	-0.496578	-0.528439	-0.140728	-0.145785	-0.649077	-0.299001	0.883811	-0.625247	-0.366189
MDP0000305623	module 5	blue	0.410804	0.840442	-0.291631	-0.515279	-0.329684	0.430339	0.573628	0.190881	0.0776111	0.681708	0.461129	-0.711873	0.449795	0.310622
MDP0000387793	module 5	blue	0.25097	0.757759	-0.15638	-0.465775	-0.376457	0.305343	0.497368	0.284661	-0.0916477	0.698071	0.260893	-0.633639	0.344071	0.204588
MDP0000202465	module 5	blue	0.342196	0.662953	-0.310115	-0.335166	-0.217202	0.382641	0.488534	0.176674	-0.131213	0.547783	0.685187	-0.611821	0.247933	0.232178
MDP0000513732	module 5	blue	-0.592203	-0.983332	0.405961	0.625046	0.277396	-0.523242	-0.551117	-0.0744994	-0.161519	-0.65175	-0.268266	0.819219	-0.665037	-0.403994
MDP0000071268	module 5	blue	0.4578	0.665963	-0.362696	-0.402007	-0.165035	0.567423	0.607696	-0.00201692	-0.0909462	0.44041	0.5129	-0.564946	0.226585	0.349305
MDP0000134325	module 5	blue	0.392878	0.68934	-0.166282	-0.560392	-0.310018	0.178867	0.248786	-0.0393216	0.100683	0.458871	0.308886	-0.47701	0.528212	0.263236
MDP0000265806	module 5	blue	-0.571431	-0.829788	0.352197	0.569031	0.224766	-0.314246	-0.277694	0.0690858	-0.171024	-0.473721	-0.257023	0.646755	-0.595335	-0.401484
MDP0000269094	module 5	blue	0.595856	0.843665	-0.428292	-0.541919	-0.19321	0.613645	0.561594	-0.0272005	-0.0886401	0.509446	0.391935	-0.706963	0.476862	0.330788
MDP0000152668	module 5	blue	-0.394382	-0.710577	0.240676	0.495315	0.290568	-0.357227	-0.405582	-0.0599459	0.0925327	-0.534121	-0.451992	0.560302	-0.435869	-0.158679
MDP0000146360	module 5	blue	-0.586119	-0.987075	0.452474	0.557832	0.233508	-0.499158	-0.538288	-0.141445	-0.0892021	-0.666517	-0.320487	0.873428	-0.657762	-0.409494
MDP0000299114	module 5	blue	-0.586119	-0.987075	0.452474	0.557832	0.233508	-0.499158	-0.538288	-0.141445	-0.0892021	-0.666517	-0.320487	0.873428	-0.657762	-0.409494
MDP0000298527	module 5	blue	0.316	0.537876	-0.299596	-0.30402	-0.165045	0.488076	0.602307	0.10336	-0.157618	0.436785	0.784235	-0.491068	0.108761	0.242278
MDP0000279433	module 5	blue	0.209237	0.723244	-0.160275	-0.403877	-0.368744	0.22555	0.475036	0.335731	0.108518	0.717388	0.644876	-0.636241	0.279076	0.185845
MDP0000319416	module 5	blue	-0.641939	-0.86399	0.356881	0.657275	0.237027	-0.384965	-0.323727	0.168724	-0.16446	-0.44534	-0.120554	0.624519	-0.671915	-0.342011
MDP0000239958	module 5	blue	-0.568694	-0.785254	0.36917	0.523101	0.145544	-0.433549	-0.333881	0.0459191	-0.312438	-0.406424	0.182689	0.64414	-0.67768	-0.315864
MDP0000235584	module 5	blue	0.383574	0.796115	-0.199327	-0.625366	-0.431339	0.52321	0.68599	0.0681812	0.0299795	0.660576	0.628397	-0.575442	0.387449	0.317076
MDP0000139736	module 5	blue	0.300933	0.542908	-0.116548	-0.435714	-0.287605	0.281624	0.281781	-0.0522309	0.089877	0.401362	0.290197	-0.363243	0.382322	0.253955
MDP0000219647	module 5	blue	-0.762846	-0.888228	0.563621	0.535382	0.0407469	-0.440793	-0.224004	0.168154	-0.175827	-0.369295	-0.144124	0.758294	-0.506237	-0.3082
MDP0000303240	module 5	blue	0.561538	0.930231	-0.308162	-0.692602	-0.339666	0.402667	0.458933	-0.00843679	0.0612691	0.610327	0.21655	-0.69611	0.599778	0.339587
MDP0000271244	module 5	blue	-0.61866	-0.942021	0.515624	0.480991	0.127349	-0.436225	-0.402301	-0.102925	-0.117087	-0.570307	-0.249328	0.868189	-0.553186	-0.350553
MDP0000457862	module 5	blue	0.513564	0.671337	-0.243565	-0.597503	-0.254475	0.667138	0.564266	-0.184203	-0.0694554	0.376043	0.0900015	-0.437341	0.56418	0.413805
MDP0000308573	module 5	blue	-0.439639	-0.893324	0.194545	0.701655	0.441678	-0.482409	-0.609754	-0.0467085	-0.216771	-0.671463	-0.328883	0.633951	-0.618001	-0.360917
MDP0000316559	module 5	blue	-0.569583	-0.905698	0.24443	0.747845	0.366793	-0.379695	-0.357541	0.119821	-0.216929	-0.556104	-0.122652	0.612779	-0.587933	-0.294403
MDP0000176820	module 5	blue	-0.286786	-0.882547	0.207762	0.492658	0.39948	-0.344934	-0.579748	-0.36705	0.0831747	-0.808111	-0.395432	0.769304	-0.554979	-0.284954
MDP0000320084	module 5	blue	-0.321778	-0.89225	0.166165	0.607542	0.463808	-0.351962	-0.588488	-0.248233	-0.0824599	-0.795401	-0.514945	0.70133	-0.554016	-0.411757
MDP0000441757	module 5	blue	-0.724376	-0.895033	0.551686	0.53976	0.0849225	-0.557071	-0.443068	0.0919999	-0.186036	-0.431218	-0.224198	0.779282	-0.505634	-0.285798
MDP0000414314	module 5	blue	-0.696528	-0.879441	0.448855	0.630842	0.177149	-0.531112	-0.430306	0.177	-0.140557	-0.427863	-0.22153	0.675878	-0.574399	-0.341637
MDP0000246753	module 5	blue	0.673724	0.842254	-0.356003	-0.696331	-0.233581	0.370335	0.285331	-0.26597	0.18752	0.397252	0.13711	-0.573544	0.48684	0.390461
MDP0000589422	module 5	blue	-0.537041	-0.85267	0.393128	0.51656	0.225427	-0.579656	-0.624089	-0.0856413	-0.0567563	-0.577294	-0.235974	0.736118	-0.633122	-0.388701
MDP0000245028	module 5	blue	-0.402819	-0.885463	0.208818	0.623724	0.41104	-0.465036	-0.595137	-0.161342	-0.124165	-0.710723	-0.199223	0.690084	-0.668222	-0.420569
MDP0000818944	module 5	blue	0.319618	0.55646	-0.141261	-0.516714	-0.333804	0.557297	0.629593	-0.0734739	-0.186229	0.436895	0.420261	-0.345411	0.0997729	0.261695
MDP0000249114	module 5	blue	-0.414039	-0.885779	0.159704	0.717425	0.489498	-0.4516	-0.58083	-0.0521796	-0.121681	-0.705361	-0.334456	0.608519	-0.451983	-0.349017
MDP0000445374	module 5	blue	-0.414039	-0.885779	0.159704	0.717425	0.489498	-0.4516	-0.58083	-0.0521796	-0.121681	-0.705361	-0.334456	0.608519	-0.451983	-0.349017
MDP0000613486	module 5	blue	-0.414039	-0.885779	0.159704	0.717425	0.489498	-0.4516	-0.58083	-0.0521796	-0.121681	-0.705361	-0.334456	0.608519	-0.451983	-0.349017
MDP0000126587	module 5	blue	-0.423018	-0.39947	0.353154	0.237376	-0.0168897	-0.397558	-0.321784	0.115375	0.204086	-0.154994	-0.343893	0.369027	-0.463327	-0.401731
MDP0000196937	module 5	blue	0.529752	0.832221	-0.392584	-0.49242	-0.201069	0.416516	0.400096	0.0635095	-0.0935443	0.545819	0.331888	-0.721573	0.578509	0.485182
MDP0000166644	module 5	blue	-0.489177	-0.973259	0.358315	0.57874	0.324161	-0.466501	-0.590413	-0.210399	-0.0599912	-0.739888	-0.40415	0.839378	-0.615753	-0.354797
MDP0000306329	module 5	blue	-0.491821	-0.9691	0.372764	0.564527	0.316474	-0.4834	-0.615074	-0.214894	-0.124853	-0.740914	-0.377799	0.846617	-0.590076	-0.353897
MDP0000949258	module 5	blue	0.518763	0.780833	-0.348746	-0.53716	-0.24125	0.396542	0.458536	-0.0453135	0.0312406	0.508143	0.593843	-0.615943	0.360975	0.282
MDP0000719386	module 5	blue	-0.616333	-0.954659	0.530652	0.459691	0.120665	-0.472879	-0.466528	-0.151227	-0.138322	-0.597628	-0.199637	0.904661	-0.606622	-0.389484
MDP0000231674	module 5	blue	0.540282	0.648952	-0.358586	-0.467973	-0.121491	0.534664	0.377402	-0.152077	0.0216554	0.321789	0.204338	-0.499575	0.233864	0.16062
MDP0000301127	module 5	blue	-0.632068	-0.963954	0.503877	0.525644	0.174729	-0.506294	-0.500357	-0.0923426	-0.00770685	-0.606808	-0.284854	0.868306	-0.653279	-0.457953
MDP0000139113	module 5	blue	0.58878	0.62051	-0.386904	-0.444222	-0.032084	0.378491	0.141024	-0.212443	0.0275695	0.191647	-0.0901528	-0.48832	0.645539	0.432642
MDP0000287040	module 5	blue	-0.639015	-0.749426	0.435138	0.500453	0.0620202	-0.314452	-0.174727	0.173189	-0.0777736	-0.28894	-0.147975	0.600074	-0.547848	-0.370013
MDP0000618683	module 5	blue	-0.632108	-0.83345	0.425711	0.579179	0.181328	-0.586894	-0.495446	0.110579	-0.113822	-0.453177	-0.232254	0.664827	-0.594436	-0.389355
MDP0000566354	module 5	blue	-0.608438	-0.873864	0.36065	0.62361	0.23843	-0.444919	-0.359364	0.0895898	-0.145536	-0.489806	-0.139197	0.672996	-0.698102	-0.311384
MDP0000137434	module 5	blue	-0.663558	-0.942067	0.407126	0.665224	0.24335	-0.465159	-0.430853	0.0905493	-0.151	-0.527437	-0.188815	0.729387	-0.731632	-0.458896
MDP0000174090	module 5	blue	-0.536027	-0.935947	0.25318	0.739145	0.410114	-0.368776	-0.433009	0.0299755	-0.0684227	-0.640981	-0.356084	0.660479	-0.659175	-0.411287
MDP0000161249	module 5	blue	0.29857	0.614383	-0.179301	-0.45099	-0.302946	0.545312	0.674624	0.105798	-0.157292	0.522159	0.397079	-0.479362	0.491749	0.300847
MDP0000271624	module 5	blue	0.211671	0.450251	-0.0374012	-0.375987	-0.232924	0.00971224	0.078903	-0.00313352	0.473098	0.314379	0.0900435	-0.290775	0.366261	-0.0468555
MDP0000145050	module 5	blue	-0.424178	-0.434578	0.184007	0.398332	0.0890217	0.185545	0.360611	0.285501	-0.0857263	-0.105837	-0.0665257	0.247632	-0.208205	-0.182465
MDP0000130400	module 5	blue	-0.659987	-0.895049	0.367916	0.682607	0.253394	-0.333597	-0.244817	0.174255	-0.144822	-0.47135	-0.149071	0.64888	-0.538597	-0.370963
MDP0000261545	module 5	blue	-0.796591	-0.902239	0.646969	0.495565	-0.00660438	-0.601104	-0.437653	0.130077	-0.0537257	-0.380577	-0.194514	0.822454	-0.585074	-0.465047
MDP0000134621	module 5	blue	-0.546715	-0.986246	0.3325	0.672469	0.36053	-0.477097	-0.55228	-0.0806079	-0.0669046	-0.698808	-0.364983	0.780443	-0.662685	-0.433808
MDP0000295593	module 5	blue	-0.564589	-0.961255	0.274974	0.765859	0.415724	-0.542388	-0.59314	0.046095	-0.162316	-0.649759	-0.331448	0.680632	-0.624922	-0.37805
MDP0000798019	module 5	blue	0.72802	0.660847	-0.537899	-0.400111	0.0924783	0.447297	0.222786	-0.273389	0.35567	0.133111	-0.156414	-0.571131	0.431416	0.294194
MDP0000222253	module 5	blue	-0.476342	-0.947097	0.308841	0.607149	0.360829	-0.415232	-0.510881	-0.162451	-0.0323976	-0.720075	-0.353877	0.782445	-0.656861	-0.369921
MDP0000227119	module 5	blue	-0.382525	-0.81762	0.152332	0.636022	0.416579	-0.211814	-0.316701	-0.0555987	-0.0215135	-0.619547	-0.334466	0.574801	-0.549822	-0.411186
MDP0000269776	module 5	blue	-0.687463	-0.911119	0.557258	0.469033	0.0523961	-0.369758	-0.25893	0.00174	-0.161085	-0.461196	-0.188957	0.837119	-0.609967	-0.393947
MDP0000295257	module 5	blue	-0.441258	-0.8924	0.210178	0.693668	0.445799	-0.42703	-0.559661	-0.0568419	-0.139302	-0.694527	-0.486778	0.642328	-0.454781	-0.319895
MDP0000219774	module 5	blue	-0.479105	-0.802065	0.26594	0.594926	0.321428	-0.468097	-0.564253	0.00997142	-0.134138	-0.565	-0.392509	0.596832	-0.532902	-0.257234
MDP0000305510	module 5	blue	-0.634359	-0.978409	0.429777	0.65034	0.269418	-0.582812	-0.598293	-0.00587091	-0.146444	-0.620414	-0.303701	0.796004	-0.603715	-0.427801
MDP0000546593	module 5	blue	-0.516816	-0.934986	0.430207	0.480132	0.218298	-0.425151	-0.491592	-0.195891	-0.0993505	-0.662279	-0.345949	0.854293	-0.558331	-0.448448
MDP0000162018	module 5	blue	-0.688169	-0.884257	0.489125	0.583373	0.153443	-0.607375	-0.513845	0.104519	0.0168212	-0.474763	-0.23295	0.728142	-0.513331	-0.444721
MDP0000796629	module 5	blue	-0.346231	-0.783916	0.226472	0.497248	0.327776	-0.340893	-0.447576	-0.156781	-0.135027	-0.621153	-0.429587	0.63567	-0.377349	-0.090501
MDP0000950876	module 5	blue	-0.645468	-0.964435	0.380464	0.70823	0.307297	-0.53497	-0.528646	0.0718479	-0.0710477	-0.591496	-0.328001	0.72833	-0.617377	-0.347291
MDP0000167705	module 5	blue	-0.537639	-0.824961	0.343114	0.58462	0.252516	-0.535235	-0.515868	0.0278362	-0.263772	-0.511933	-0.264938	0.648259	-0.329343	-0.0923284
MDP0000281471	module 5	blue	-0.65431	-0.872632	0.367669	0.69052	0.247732	-0.553263	-0.474312	0.18087	-0.227946	-0.462503	-0.19214	0.626256	-0.524695	-0.316949
MDP0000217517	module 5	blue	0.258869	0.664354	-0.269738	-0.333874	-0.26726	0.642906	0.84718	0.310244	-0.145781	0.635954	0.531831	-0.639112	0.452473	0.449169
MDP0000305474	module 5	blue	-0.63844	-0.979081	0.401409	0.67369	0.285695	-0.502153	-0.490776	0.0267055	-0.118173	-0.602778	-0.260063	0.771828	-0.63296	-0.383068
MDP0000304705	module 5	blue	-0.610952	-0.949929	0.362739	0.684074	0.306837	-0.527794	-0.551441	0.0299264	-0.178624	-0.595791	-0.273748	0.730095	-0.729536	-0.410263
MDP0000148807	module 5	blue	-0.605445	-0.963236	0.370254	0.681033	0.305081	-0.529874	-0.543191	0.000483335	-0.116804	-0.618746	-0.249691	0.7561	-0.663592	-0.365873
MDP0000269678	module 5	blue	0.692976	0.845421	-0.427882	-0.620124	-0.156057	0.420299	0.321938	-0.189593	0.0540315	0.3867	0.0407966	-0.642669	0.537253	0.313936
MDP0000296110	module 5	blue	-0.445653	-0.660349	0.197089	0.557409	0.263545	-0.211017	-0.152071	0.139104	0.0252075	-0.395445	-0.161085	0.436305	-0.268499	-0.217547
MDP0000172763	module 5	blue	0.382348	0.854019	-0.224228	-0.570329	-0.392112	0.402658	0.558447	0.184223	0.106131	0.702424	0.413996	-0.686837	0.589129	0.209094
MDP0000145267	module 5	blue	0.284193	0.56885	-0.121208	-0.445452	-0.305554	0.288674	0.335527	0.0118602	0.00463542	0.465543	0.388845	-0.385909	0.212164	0.29603
MDP0000238940	module 5	blue	0.5592	0.897554	-0.408201	-0.545688	-0.227394	0.500113	0.520127	0.0519044	-0.0044668	0.579923	0.284754	-0.763229	0.502101	0.337508
MDP0000600199	module 5	blue	-0.437222	-0.973031	0.309257	0.58292	0.372231	-0.447381	-0.618594	-0.257237	-0.0750436	-0.788085	-0.419219	0.831014	-0.620351	-0.383176
MDP0000242830	module 5	blue	0.675218	0.909251	-0.437653	-0.648692	-0.2338	0.600953	0.52413	-0.125084	-0.00107912	0.511328	0.319328	-0.705193	0.516851	0.395823
MDP0000311023	module 5	blue	-0.546873	-0.763675	0.373638	0.542157	0.222627	-0.618728	-0.672343	0.0566674	0.0349191	-0.480889	-0.423911	0.604519	-0.417321	-0.356396
MDP0000240888	module 5	blue	-0.559014	-0.986104	0.433094	0.55419	0.256316	-0.487061	-0.561158	-0.171122	-0.0849234	-0.694425	-0.350521	0.87376	-0.649152	-0.401648
MDP0000682144	module 5	blue	-0.36515	-0.774025	0.202073	0.491266	0.298588	0.0308121	-0.0510497	-0.132754	-0.168049	-0.58176	-0.30677	0.623727	-0.494886	-0.185878
MDP0000150425	module 5	blue	0.558886	0.867928	-0.396165	-0.55528	-0.216397	0.407998	0.441453	0.0293019	0.172859	0.552311	0.447463	-0.726384	0.509068	0.248422
MDP0000880247	module 5	blue	-0.498173	-0.891448	0.21161	0.705451	0.398908	-0.196686	-0.262312	0.0312614	-0.110219	-0.60669	-0.327626	0.620094	-0.63794	-0.360041
MDP0000161125	module 5	blue	0.559533	0.684792	-0.431216	-0.463482	-0.149551	0.799238	0.726156	-0.113349	-0.0506136	0.394672	0.440561	-0.564171	0.231221	0.361594
MDP0000295765	module 5	blue	-0.41688	-0.96124	0.232957	0.65278	0.45546	-0.429121	-0.606905	-0.205964	-0.0758749	-0.796944	-0.457505	0.760098	-0.655842	-0.388962
MDP0000184736	module 5	blue	-0.641742	-0.974552	0.393447	0.674787	0.278778	-0.407119	-0.388706	0.0366269	-0.14609	-0.58969	-0.256013	0.765233	-0.678531	-0.402675
MDP0000294971	module 5	blue	-0.641742	-0.974552	0.393447	0.674787	0.278778	-0.407119	-0.388706	0.0366269	-0.14609	-0.58969	-0.256013	0.765233	-0.678531	-0.402675
MDP0000169820	module 5	blue	-0.340827	-0.829216	0.254098	0.487651	0.342577	-0.529575	-0.700853	-0.268203	0.00189994	-0.706715	-0.299759	0.71708	-0.46363	-0.298699
MDP0000153380	module 5	blue	-0.667294	-0.939579	0.568302	0.471378	0.0862462	-0.531481	-0.485871	-0.0684235	-0.155347	-0.535052	-0.263926	0.883257	-0.635644	-0.411912
MDP0000902717	module 5	blue	-0.173942	-0.743857	0.116124	0.425107	0.401799	-0.181494	-0.438939	-0.399832	-0.0416013	-0.756714	-0.327537	0.656867	-0.593565	-0.211043
MDP0000299720	module 5	blue	-0.243755	-0.62338	0.193871	0.380628	0.303826	-0.572129	-0.760456	-0.222371	-0.0748544	-0.583369	-0.377329	0.533825	-0.50372	-0.459976
MDP0000247704	module 5	blue	0.338835	0.757729	-0.140757	-0.574066	-0.395914	0.273926	0.439818	0.0884077	0.36404	0.612791	0.391765	-0.538967	0.492785	0.407414
MDP0000178197	module 5	blue	-0.63991	-0.979588	0.433562	0.643193	0.263158	-0.547568	-0.549557	-0.00186156	-0.0964127	-0.614884	-0.334262	0.799108	-0.601612	-0.391036
MDP0000125043	module 5	blue	0.740669	0.744224	-0.577074	-0.45797	0.0229989	0.75846	0.522673	-0.227507	0.0860233	0.257979	0.0967154	-0.645929	0.356111	0.3037
MDP0000140484	module 5	blue	0.60014	0.855853	-0.335446	-0.662769	-0.311747	0.505219	0.486124	-0.126908	-0.0304474	0.534719	0.392167	-0.616306	0.439313	0.344022
MDP0000298635	module 5	blue	0.60014	0.855853	-0.335446	-0.662769	-0.311747	0.505219	0.486124	-0.126908	-0.0304474	0.534719	0.392167	-0.616306	0.439313	0.344022
MDP0000225509	module 5	blue	0.343831	0.842739	-0.138975	-0.582002	-0.396938	0.173725	0.310238	0.184423	0.079388	0.676006	0.133354	-0.64572	0.710548	0.375665
MDP0000846147	module 5	blue	-0.749217	-0.910354	0.576192	0.545102	0.0731119	-0.590037	-0.455214	0.101167	-0.0374669	-0.43016	-0.265416	0.79527	-0.616108	-0.37735
MDP0000319299	module 5	blue	-0.564673	-0.971138	0.401099	0.601125	0.292019	-0.540219	-0.596966	-0.106423	-0.124513	-0.676218	-0.358336	0.817624	-0.621046	-0.41283
MDP0000313388	module 5	blue	-0.508566	-0.960032	0.245867	0.724436	0.422569	-0.429354	-0.528822	-0.0530758	-0.109213	-0.699792	-0.292072	0.709151	-0.709246	-0.393298
MDP0000145065	module 5	blue	-0.649595	-0.926229	0.400943	0.682063	0.258862	-0.538771	-0.501161	0.106306	-0.129013	-0.526105	-0.275548	0.706423	-0.627152	-0.468938
MDP0000196399	module 5	blue	-0.479246	-0.782162	0.310748	0.494114	0.209361	-0.242578	-0.185885	-0.0246852	-0.159358	-0.490466	-0.127455	0.640504	-0.577015	-0.294041
MDP0000243083	module 5	blue	0.520456	0.892602	-0.329342	-0.581994	-0.29571	0.41588	0.496318	0.0728161	0.144137	0.621601	0.289905	-0.724035	0.60164	0.374218
MDP0000148169	module 5	blue	0.520396	0.897417	-0.34216	-0.593337	-0.31549	0.459267	0.525558	0.0583133	0.0237173	0.642963	0.441383	-0.725601	0.433065	0.229202
MDP0000252034	module 5	blue	0.251126	0.823888	-0.11614	-0.530005	-0.430725	0.135058	0.391571	0.300892	0.0957312	0.747766	0.391694	-0.667314	0.672387	0.241107
MDP0000313224	module 5	blue	-0.521252	-0.885382	0.217331	0.711705	0.371463	-0.289092	-0.295563	0.0622044	-0.159277	-0.565296	-0.113802	0.608154	-0.651691	-0.301783
MDP0000639729	module 5	blue	-0.463489	-0.959879	0.235058	0.69506	0.442347	-0.468981	-0.598865	-0.116071	-0.111673	-0.746067	-0.363018	0.723504	-0.646598	-0.390557
MDP0000888428	module 5	blue	-0.645526	-0.729385	0.468235	0.476019	0.0698808	-0.51196	-0.424179	0.173489	-0.14203	-0.322724	-0.230237	0.59487	-0.318	-0.366947
MDP0000180683	module 5	blue	0.307505	0.651835	-0.156378	-0.483637	-0.345093	0.386277	0.513272	0.0603996	0.0225203	0.554323	0.402411	-0.47255	0.122966	0.306392
MDP0000133334	module 5	blue	0.574629	0.843028	-0.237546	-0.722017	-0.341997	0.339656	0.26916	-0.184633	0.16988	0.483486	0.216062	-0.545216	0.442819	0.181697
MDP0000210067	module 5	blue	-0.334638	-0.418996	0.237808	0.205334	-0.0244409	0.310879	0.418884	0.04339	-0.167525	-0.147221	-0.0103617	0.378259	-0.253679	-0.0604219
MDP0000161758	module 5	blue	0.578456	0.722362	-0.38129	-0.501985	-0.136876	0.327551	0.232228	-0.128144	-0.0243238	0.354098	0.04596	-0.573473	0.436756	0.375968
MDP0000179477	module 5	blue	0.557641	0.876842	-0.351541	-0.598125	-0.262029	0.480825	0.48789	0.0119001	0.13053	0.565332	0.184435	-0.705173	0.527976	0.329609
MDP0000538331	module 5	blue	-0.494394	-0.970684	0.237244	0.742653	0.45906	-0.451197	-0.568777	-0.0537169	-0.0878776	-0.729686	-0.445721	0.705871	-0.620951	-0.384904
MDP0000610354	module 5	blue	0.344209	0.761617	-0.170749	-0.5506	-0.336212	0.338627	0.418645	0.120065	0.268339	0.589432	0.174167	-0.583033	0.337363	0.109403
MDP0000152286	module 5	blue	0.217159	0.758251	-0.13982	-0.468241	-0.395327	0.234383	0.476499	0.32172	0.0689933	0.722242	0.46946	-0.640604	0.440308	0.356972
MDP0000233439	module 5	blue	0.464591	0.874167	-0.289031	-0.609408	-0.352927	0.60576	0.723705	0.096627	-0.0432237	0.657362	0.385989	-0.691366	0.496406	0.353712
MDP0000188157	module 5	blue	-0.539541	-0.98333	0.378345	0.601971	0.310712	-0.457728	-0.531927	-0.139335	-0.0710013	-0.704088	-0.369777	0.828759	-0.594347	-0.389998
MDP0000169895	module 5	blue	0.395098	0.779806	-0.180895	-0.574302	-0.350035	0.286852	0.440145	0.0847311	0.102434	0.588524	0.252838	-0.580129	0.763405	0.369213
MDP0000135041	module 5	blue	0.610834	0.705192	-0.349686	-0.598976	-0.17005	0.475013	0.398112	-0.257888	-0.173838	0.308128	0.29363	-0.485625	0.555454	0.299445
MDP0000252740	module 5	blue	-0.318429	-0.914241	0.21131	0.554135	0.435475	-0.344115	-0.577639	-0.32775	0.0636189	-0.826712	-0.46228	0.773634	-0.60104	-0.370676
MDP0000139990	module 5	blue	0.345288	0.764308	-0.0998377	-0.645307	-0.413286	0.266025	0.34299	0.0232911	0.24769	0.565214	0.223049	-0.505277	0.575968	0.327874
MDP0000258100	module 5	blue	-0.640781	-0.848131	0.311969	0.727358	0.270282	-0.408124	-0.362412	0.234275	-0.272306	-0.421405	-0.188489	0.559646	-0.585189	-0.403586
MDP0000946443	module 5	blue	0.706612	0.766422	-0.565079	-0.464214	-0.0286566	0.751984	0.577283	-0.165233	-0.133613	0.337879	0.24814	-0.671284	0.349581	0.309802
MDP0000319227	module 5	blue	0.519268	0.817581	-0.425343	-0.488031	-0.216681	0.633944	0.675148	0.0725008	-0.0455009	0.567076	0.501366	-0.719094	0.481548	0.441798
MDP0000187927	module 5	blue	0.478675	0.742379	-0.236529	-0.59094	-0.276758	0.256919	0.273381	-0.0878151	0.0402649	0.447627	0.20125	-0.522241	0.517738	0.360602
MDP0000290937	module 5	blue	-0.468303	-0.966513	0.237358	0.713386	0.45738	-0.470827	-0.601108	-0.112406	-0.0259394	-0.754864	-0.402172	0.727259	-0.67986	-0.373374
MDP0000280947	module 5	blue	0.445207	0.814589	-0.18708	-0.63177	-0.372888	0.194882	0.266434	-0.00930631	0.0359626	0.582395	0.216512	-0.566878	0.394798	0.290437
MDP0000275704	module 5	blue	0.400727	0.812645	-0.272022	-0.4812	-0.266221	0.105873	0.20545	0.168321	-0.0218153	0.601793	0.332283	-0.692587	0.656768	0.392386
MDP0000136489	module 5	blue	0.402198	0.747016	-0.259919	-0.479633	-0.241764	0.247773	0.330551	0.0867071	0.262398	0.513445	0.170475	-0.606837	0.560057	0.331262
MDP0000175186	module 5	blue	0.598277	0.811918	-0.315111	-0.630403	-0.25822	0.406258	0.288947	-0.162113	-0.140824	0.450534	0.123889	-0.583416	0.62148	0.386351
MDP0000172627	module 5	blue	0.232659	0.824075	-0.100012	-0.529082	-0.442373	0.128428	0.39092	0.305829	0.11244	0.763996	0.40195	-0.657933	0.585154	0.312445
MDP0000320684	module 5	blue	0.314916	0.736614	-0.105104	-0.586759	-0.383156	0.228894	0.348231	0.101238	0.0762416	0.574447	0.0776535	-0.522243	0.656473	0.370591
MDP0000134420	module 5	blue	0.34101	0.834332	-0.170451	-0.552323	-0.381467	0.139205	0.275413	0.202716	-0.0704931	0.691383	0.299796	-0.664502	0.55044	0.165178
MDP0000253645	module 5	blue	0.750061	0.897107	-0.60154	-0.495796	-0.0388558	0.571241	0.437888	-0.0810739	-0.0478649	0.425231	0.234974	-0.812908	0.605822	0.424973
MDP0000905147	module 5	blue	0.362817	0.715243	-0.281751	-0.447352	-0.238348	0.431603	0.552992	0.137009	0.132487	0.533047	0.396792	-0.610612	0.356377	0.314791
MDP0000565292	module 5	blue	0.340969	0.843775	-0.1377	-0.602167	-0.431086	0.197486	0.369513	0.166477	0.120334	0.697999	0.351947	-0.63414	0.670212	0.376348
MDP0000325078	module 5	blue	-0.382504	-0.916416	0.259683	0.578027	0.405172	-0.482802	-0.680037	-0.255014	-0.0312428	-0.790582	-0.496417	0.764461	-0.572538	-0.398526
MDP0000269231	module 5	blue	0.642371	0.845699	-0.524843	-0.496018	-0.127176	0.730838	0.645252	-0.0319332	0.0466946	0.487095	0.383459	-0.751948	0.392105	0.36377
MDP0000556407	module 5	blue	0.471393	0.900673	-0.350908	-0.554908	-0.316395	0.574391	0.699638	0.170878	0.0137527	0.692073	0.401525	-0.770814	0.58646	0.464443
MDP0000184590	module 5	blue	0.656718	0.852617	-0.387804	-0.604638	-0.183187	0.34046	0.237575	-0.140932	0.0987002	0.425446	0.096319	-0.655306	0.620233	0.274677
MDP0000214162	module 5	blue	0.35384	0.761332	-0.210397	-0.518718	-0.348319	0.494891	0.640338	0.158846	0.0434842	0.630379	0.236303	-0.610607	0.442786	0.321866
MDP0000141124	module 5	blue	0.748361	0.733903	-0.528682	-0.470709	0.0512058	0.304512	0.0760477	-0.275784	0.355835	0.175592	-0.000484608	-0.612891	0.462349	0.238692
MDP0000283755	module 5	blue	-0.611334	-0.945603	0.536248	0.458442	0.134288	-0.577797	-0.586143	-0.153081	-0.073992	-0.613558	-0.293551	0.899625	-0.588675	-0.436891
MDP0000183910	module 5	blue	0.569344	0.638998	-0.446153	-0.437658	-0.100026	0.773912	0.715829	-0.151864	-0.0211086	0.326405	0.473598	-0.53094	0.266914	0.34917
MDP0000246295	module 5	blue	-0.716459	-0.874343	0.441448	0.636947	0.181064	-0.521757	-0.334622	0.219585	-0.105211	-0.414743	-0.132801	0.660546	-0.506671	-0.343654
MDP0000294725	module 5	blue	0.704208	0.692868	-0.496591	-0.499184	-0.0451499	0.713777	0.522931	-0.292782	0.153946	0.248216	0.359199	-0.547723	0.449554	0.35733
MDP0000250124	module 5	blue	-0.645382	-0.952653	0.367337	0.716408	0.305271	-0.507244	-0.487441	0.0945711	-0.16933	-0.56495	-0.271014	0.709215	-0.707394	-0.414957
MDP0000256052	module 5	blue	0.716989	0.857192	-0.508006	-0.579597	-0.122136	0.526785	0.377406	-0.174287	-0.0985257	0.400165	0.287597	-0.696098	0.532642	0.365892
MDP0000208334	module 5	blue	0.6633	0.731489	-0.350038	-0.640539	-0.16704	0.370419	0.244262	-0.319648	0.0830371	0.276371	0.0392903	-0.483072	0.625613	0.319648
MDP0000315917	module 5	blue	0.568489	0.865644	-0.424762	-0.523355	-0.196415	0.539917	0.502597	0.0513034	0.00715478	0.542766	0.155182	-0.748771	0.571023	0.30699
MDP0000141595	module 5	blue	-0.585486	-0.922676	0.463873	0.511126	0.187688	-0.472768	-0.466994	-0.104497	-0.0218502	-0.600057	-0.317089	0.830195	-0.573416	-0.327021
MDP0000263717	module 5	blue	0.650254	0.804216	-0.349318	-0.692653	-0.248266	0.609424	0.541318	-0.248631	-0.026854	0.393938	0.151412	-0.540889	0.429232	0.303458
MDP0000141709	module 5	blue	0.460715	0.68328	-0.219631	-0.532462	-0.226144	0.16113	0.21372	-0.105772	0.165222	0.388309	0.176263	-0.474885	0.621654	0.42229
MDP0000209776	module 5	blue	0.648573	0.880355	-0.488202	-0.518268	-0.132629	0.540524	0.410165	-0.0147009	-0.042915	0.484071	0.157342	-0.775152	0.634318	0.283767
MDP0000906147	module 5	blue	0.377423	0.705307	-0.234635	-0.445449	-0.223399	0.0509951	0.0970156	0.088785	0.206685	0.487929	0.239647	-0.576771	0.266454	0.162607
MDP0000131015	module 5	blue	0.624791	0.779417	-0.335422	-0.673657	-0.234273	0.599475	0.488889	-0.258147	0.0580103	0.376008	0.114789	-0.518444	0.36677	0.376443
MDP0000147478	module 5	blue	-0.759456	-0.894921	0.580923	0.553598	0.0670389	-0.701754	-0.570273	0.136325	-0.17736	-0.413753	-0.221278	0.770604	-0.514642	-0.407758
MDP0000292237	module 5	blue	-0.645951	-0.990449	0.434344	0.652938	0.269612	-0.526899	-0.518723	0.00141211	-0.100358	-0.619396	-0.334903	0.805702	-0.623644	-0.403501
MDP0000297007	module 5	blue	0.615831	0.631691	-0.495501	-0.359197	0.0225228	0.691432	0.524203	-0.151021	0.0224152	0.246831	0.0545373	-0.570874	0.318881	0.250375
MDP0000129248	module 5	blue	0.549072	0.817406	-0.262552	-0.657462	-0.312972	0.285734	0.271334	-0.12543	0.229372	0.490257	0.219607	-0.568554	0.547081	0.324762
MDP0000320739	module 5	blue	0.729465	0.895843	-0.580098	-0.521499	-0.0741167	0.748467	0.637496	-0.0705382	0.0795976	0.446484	0.187605	-0.799582	0.631816	0.45443
MDP0000258167	module 5	blue	0.600179	0.836919	-0.379042	-0.614203	-0.241726	0.612293	0.558547	-0.094863	-0.13312	0.495924	0.252011	-0.64298	0.461107	0.231893
MDP0000498419	module 5	blue	0.327045	0.866749	-0.318687	-0.425184	-0.315738	0.420981	0.672846	0.383012	-0.0190698	0.783657	0.602802	-0.820987	0.440632	0.271442
MDP0000464636	module 5	blue	-0.661644	-0.847727	0.427416	0.611033	0.188181	-0.609787	-0.533286	0.128517	0.0618142	-0.45267	-0.160395	0.667125	-0.716458	-0.493718
MDP0000264879	module 5	blue	-0.677944	-0.971289	0.522857	0.550392	0.149551	-0.471135	-0.427106	-0.0267108	-0.117395	-0.561969	-0.258698	0.858799	-0.62992	-0.420344
MDP0000716986	module 5	blue	0.0985352	0.470269	-0.0785975	-0.190641	-0.199201	-0.182817	-0.058402	0.280467	0.00157295	0.471116	0.242042	-0.44682	0.169086	0.0220803
MDP0000302604	module 5	blue	0.630866	0.943981	-0.428652	-0.585958	-0.204351	0.393862	0.365317	0.00923427	0.173356	0.558193	0.166507	-0.792169	0.678505	0.346326
MDP0000263198	module 5	blue	0.357045	0.892026	-0.181751	-0.607047	-0.431557	0.207168	0.400924	0.208287	0.0499556	0.743867	0.335918	-0.703035	0.617227	0.319306
MDP0000251161	module 5	blue	-0.61634	-0.937272	0.547992	0.452535	0.122104	-0.578776	-0.572625	-0.147376	-0.119892	-0.600685	-0.341402	0.896757	-0.581735	-0.384709
MDP0000284705	module 5	blue	-0.653982	-0.978209	0.524262	0.537477	0.163015	-0.545861	-0.534137	-0.0791309	-0.0968955	-0.600053	-0.312884	0.881311	-0.620866	-0.417211
MDP0000803333	module 5	blue	0.667171	0.918627	-0.448204	-0.628583	-0.20958	0.566968	0.486921	-0.0752173	-0.0845891	0.516498	0.228896	-0.739624	0.552115	0.285824
MDP0000925901	module 5	blue	-0.440586	-0.970737	0.320542	0.575664	0.368	-0.469187	-0.631661	-0.258281	-0.0720888	-0.789427	-0.434425	0.835414	-0.617344	-0.378445
MDP0000287857	module 5	blue	0.410316	0.796186	-0.237015	-0.505093	-0.270668	0.0882403	0.128893	0.103566	0.112671	0.559477	0.211764	-0.647473	0.552886	0.281873
MDP0000210519	module 5	blue	0.30216	0.764928	-0.0976488	-0.574896	-0.415973	0.281427	0.451722	0.149168	0.213273	0.646234	0.243365	-0.549021	0.481937	0.238802
MDP0000902581	module 5	blue	0.30216	0.764928	-0.0976488	-0.574896	-0.415973	0.281427	0.451722	0.149168	0.213273	0.646234	0.243365	-0.549021	0.481937	0.238802
MDP0000302965	module 5	blue	-0.544453	-0.900224	0.423504	0.505305	0.219683	-0.500785	-0.545051	-0.120766	-0.0437783	-0.618329	-0.388896	0.792892	-0.521594	-0.325632
MDP0000261777	module 5	blue	0.560429	0.891082	-0.29596	-0.700926	-0.367874	0.502497	0.559222	-0.0794396	0.0833445	0.594287	0.513365	-0.631678	0.531277	0.4582
MDP0000332753	module 5	blue	0.310473	0.444871	-0.180944	-0.342086	-0.165492	0.406423	0.414833	-0.0521225	0.0719941	0.298125	0.0343343	-0.321605	0.0732474	0.101768
MDP0000785379	module 5	blue	-0.62923	-0.97054	0.450269	0.599924	0.239767	-0.492024	-0.518352	-0.0379111	-0.0933159	-0.617972	-0.351123	0.81804	-0.646386	-0.426318
MDP0000192272	module 5	blue	-0.473892	-0.793151	0.315914	0.510897	0.22978	-0.31503	-0.319598	-0.0565946	-0.070108	-0.528443	-0.302172	0.659054	-0.421003	-0.188589
MDP0000127365	module 5	blue	0.52774	0.881818	-0.327272	-0.582432	-0.262425	0.366714	0.377072	0.0432597	0.0612198	0.574283	0.220188	-0.707392	0.645101	0.429015
MDP0000448755	module 5	blue	0.437975	0.640497	-0.238858	-0.467063	-0.21095	0.437456	0.406712	-0.0365299	-0.0941862	0.403517	-0.0214416	-0.480172	0.464825	0.218897
MDP0000322171	module 5	blue	0.610602	0.895026	-0.451692	-0.512683	-0.176961	0.387959	0.363793	0.0271341	0.0069839	0.542567	0.235097	-0.778097	0.667737	0.484254
MDP0000320017	module 5	blue	-0.527453	-0.982993	0.271286	0.727874	0.42436	-0.451077	-0.526012	-0.0448625	-0.103146	-0.713067	-0.354839	0.731569	-0.62951	-0.390188
MDP0000722300	module 5	blue	-0.692425	-0.958886	0.450084	0.665024	0.23369	-0.565931	-0.510959	0.103625	-0.113421	-0.53898	-0.310924	0.752661	-0.578237	-0.441819
MDP0000758643	module 5	blue	-0.492104	-0.987312	0.289159	0.671234	0.410677	-0.455298	-0.585899	-0.14157	-0.110669	-0.755371	-0.382139	0.780226	-0.661798	-0.40754
MDP0000286961	module 5	blue	0.330107	0.856319	-0.204384	-0.501551	-0.360014	0.193645	0.378734	0.281762	0.128218	0.71873	0.207778	-0.728374	0.707571	0.474112
MDP0000305338	module 5	blue	-0.601945	-0.717397	0.322576	0.626517	0.230783	-0.522539	-0.408126	0.268445	0.121272	-0.342659	-0.370152	0.47269	-0.458167	-0.249296
MDP0000671900	module 5	blue	0.48302	0.86613	-0.376573	-0.50368	-0.24144	0.525112	0.615703	0.166385	-0.0246842	0.631258	0.226049	-0.763459	0.597781	0.423987
MDP0000264173	module 5	blue	0.556747	0.828742	-0.366647	-0.600315	-0.283295	0.749086	0.752518	-0.0502732	-0.0937393	0.549568	0.35852	-0.644254	0.453527	0.416747
MDP0000715898	module 5	blue	0.631602	0.569618	-0.472961	-0.381974	0.0494698	0.676698	0.435004	-0.264763	0.00883036	0.137557	-0.051701	-0.471503	0.471173	0.380534
MDP0000123374	module 5	blue	0.361006	0.828145	-0.168514	-0.64591	-0.471968	0.50772	0.682464	0.108219	-0.1535	0.714229	0.523927	-0.595448	0.309666	0.318156
MDP0000230913	module 5	blue	0.48512	0.94007	-0.24729	-0.702333	-0.429944	0.401567	0.498814	0.0569325	0.128466	0.707238	0.394222	-0.694205	0.505256	0.337326
MDP0000761754	module 5	blue	0.657369	0.895112	-0.399631	-0.661727	-0.237133	0.409221	0.361055	-0.132632	0.189925	0.487673	0.277129	-0.676238	0.523304	0.388916
MDP0000598637	module 5	blue	0.573003	0.901165	-0.291737	-0.695877	-0.351985	0.483529	0.462951	-0.0686691	0.0756846	0.591974	0.280325	-0.646748	0.616411	0.3826
MDP0000120600	module 5	blue	0.213178	0.804927	-0.157238	-0.461867	-0.411613	0.403316	0.688818	0.400464	0.0145211	0.795183	0.328308	-0.703481	0.578217	0.33591
MDP0000193684	module 5	blue	-0.378822	-0.864404	0.291721	0.477911	0.31237	-0.372903	-0.559224	-0.266489	-0.118616	-0.719363	-0.362658	0.760529	-0.523745	-0.391512
MDP0000584095	module 5	blue	-0.485384	-0.972448	0.374087	0.54502	0.310298	-0.451034	-0.584271	-0.241651	-0.07538	-0.751167	-0.392595	0.861779	-0.63864	-0.387079
MDP0000510763	module 5	blue	0.453388	0.8769	-0.302303	-0.53678	-0.297045	0.435206	0.480689	0.166261	0.0516315	0.651045	0.18846	-0.744135	0.583109	0.255967
MDP0000313786	module 5	blue	-0.485589	-0.891003	0.299389	0.567966	0.287844	-0.194508	-0.258116	-0.0966446	-0.224762	-0.613657	-0.243597	0.724107	-0.659291	-0.381537
MDP0000673185	module 5	blue	0.595231	0.811965	-0.42227	-0.525098	-0.166886	0.399627	0.350878	-0.064463	0.107987	0.463565	0.319727	-0.667984	0.363579	0.251391
MDP0000151118	module 5	blue	0.494602	0.89445	-0.181374	-0.761264	-0.456442	0.32662	0.402217	-0.065335	0.181808	0.631709	0.350727	-0.586541	0.458695	0.190486
MDP0000882090	module 5	blue	0.431608	0.701501	-0.307238	-0.443727	-0.18042	0.275018	0.303147	0.0236792	0.0500802	0.440989	0.292457	-0.585322	0.475754	0.245309
MDP0000217147	module 5	blue	0.186068	0.831299	-0.131754	-0.44511	-0.431069	0.256734	0.532551	0.456604	-0.054194	0.835575	0.306222	-0.738028	0.664116	0.348779
MDP0000313798	module 5	blue	0.186068	0.831299	-0.131754	-0.44511	-0.431069	0.256734	0.532551	0.456604	-0.054194	0.835575	0.306222	-0.738028	0.664116	0.348779
MDP0000288468	module 5	blue	0.563105	0.932161	-0.312952	-0.688199	-0.365252	0.420619	0.491953	-0.0169721	0.0997952	0.63992	0.465073	-0.69672	0.57377	0.44142
MDP0000256621	module 5	blue	0.362745	0.840498	-0.215968	-0.532247	-0.352998	0.187269	0.322777	0.220053	-0.0168721	0.689061	0.31753	-0.695912	0.617679	0.320399
MDP0000261732	module 5	blue	0.303963	0.728085	-0.17282	-0.500612	-0.366556	0.443045	0.598434	0.169096	-0.100767	0.634203	0.417829	-0.572486	0.5171	0.363598
MDP0000897417	module 5	blue	0.452812	0.858759	-0.267663	-0.641834	-0.3994	0.660989	0.775382	0.0591018	0.0527269	0.669541	0.465141	-0.648198	0.388316	0.380783
MDP0000293599	module 5	blue	0.200194	0.393928	-0.102389	-0.28744	-0.172057	-0.0254356	-0.0055508	0.00900431	0.00876868	0.290095	0.367683	-0.288146	0.243392	0.033177
MDP0000346042	module 5	blue	0.0874513	0.350773	-0.0697137	-0.176845	-0.150903	0.0496387	0.233668	0.205392	0.463601	0.3271	-0.0894213	-0.32432	0.334548	0.367266
MDP0000294705	module 5	blue	-0.533836	-0.710076	0.255929	0.546238	0.182383	-0.0802126	0.0553375	0.177082	-0.216396	-0.329171	0.153648	0.498798	-0.516078	-0.325662
MDP0000299891	module 5	blue	0.189568	0.852128	-0.190617	-0.407683	-0.407806	0.328162	0.660876	0.512175	0.000181451	0.880337	0.541037	-0.797783	0.48996	0.271525
MDP0000852606	module 5	blue	-0.469488	-0.908021	0.401425	0.460363	0.246028	-0.543113	-0.629259	-0.2458	-0.0402038	-0.689295	-0.361411	0.839842	-0.538917	-0.400924
MDP0000499091	module 5	blue	-0.490055	-0.918282	0.27175	0.672145	0.408757	-0.526408	-0.611134	-0.0483287	-0.093849	-0.69671	-0.498243	0.687315	-0.449204	-0.352457
MDP0000636345	module 5	blue	0.649636	0.753822	-0.381425	-0.602722	-0.182588	0.526828	0.376446	-0.232486	-0.0449461	0.355989	0.111084	-0.544141	0.503911	0.320508
MDP0000798088	module 5	blue	-0.551146	-0.649466	0.32544	0.460673	0.0769481	-0.0377473	0.0617472	0.179526	-0.228329	-0.243046	-0.0692512	0.488866	-0.610412	-0.238302
MDP0000815966	module 5	blue	0.209526	0.761436	-0.140712	-0.450862	-0.387873	0.227142	0.469804	0.368792	-0.0657888	0.73752	0.305801	-0.667087	0.636855	0.356681
MDP0000233860	module 5	blue	-0.525981	-0.917244	0.444291	0.483008	0.215577	-0.502057	-0.593781	-0.191077	-0.105093	-0.662207	-0.395791	0.84599	-0.528475	-0.295926
MDP0000298345	module 5	blue	0.29982	0.902463	-0.194565	-0.529005	-0.412783	0.304028	0.543762	0.353446	0.201089	0.812507	0.336315	-0.770852	0.620989	0.318995
MDP0000929829	module 5	blue	-0.612361	-0.839531	0.338407	0.661175	0.241788	-0.369772	-0.305937	0.15473	-0.302033	-0.441189	-0.249498	0.60986	-0.530888	-0.207908
MDP0000254535	module 5	blue	0.364826	0.673889	-0.252575	-0.484707	-0.314718	0.63239	0.76292	0.0551225	-0.0348659	0.553034	0.656564	-0.524421	0.242915	0.331518
MDP0000303178	module 5	blue	0.371351	0.900004	-0.24204	-0.582426	-0.429503	0.491787	0.724926	0.248191	-0.0727112	0.788892	0.560379	-0.739859	0.591739	0.386096
MDP0000219184	module 5	blue	0.627145	0.742299	-0.449203	-0.501313	-0.104864	0.464609	0.33266	-0.170966	-0.0900028	0.345321	0.33017	-0.60035	0.45931	0.529523
MDP0000487042	module 5	blue	0.486991	0.886307	-0.268177	-0.618155	-0.353128	0.418601	0.472534	0.0716908	0.129544	0.639518	0.218191	-0.687566	0.575086	0.232565
MDP0000320729	module 5	blue	0.437394	0.857386	-0.31456	-0.522205	-0.312251	0.583586	0.692054	0.159287	0.203896	0.669093	0.374107	-0.722874	0.394554	0.248405
MDP0000258989	module 5	blue	0.673476	0.918099	-0.541902	-0.531165	-0.131968	0.648483	0.601393	-0.000930663	0.0918966	0.528285	0.334887	-0.817621	0.480712	0.391647
MDP0000682227	module 5	blue	0.574915	0.774719	-0.295797	-0.654711	-0.264622	0.444949	0.344389	-0.218056	0.147745	0.404856	0.302695	-0.513589	0.347085	0.294521
MDP0000288768	module 5	blue	0.456847	0.801263	-0.316183	-0.459717	-0.216639	0.27607	0.290071	0.107753	0.0498809	0.56067	0.212855	-0.689222	0.446251	0.2282
MDP0000792139	module 5	blue	0.274269	0.877426	-0.211854	-0.505569	-0.415509	0.458835	0.705473	0.38218	0.000602462	0.820854	0.453517	-0.768664	0.552018	0.322344
MDP0000642505	module 5	blue	0.512497	0.736067	-0.25069	-0.594138	-0.266424	0.371569	0.30239	-0.158023	0.00184407	0.421005	0.172936	-0.497546	0.56646	0.496984
MDP0000728083	module 5	blue	0.416262	0.887019	-0.174266	-0.658917	-0.42889	0.299925	0.399846	0.0787331	0.226273	0.681229	0.278319	-0.640345	0.534177	0.291651
MDP0000235220	module 5	blue	-0.33599	-0.843968	0.211509	0.536631	0.402778	-0.365428	-0.567299	-0.226955	-0.161672	-0.730985	-0.489283	0.683357	-0.49029	-0.403638
MDP0000268208	module 5	blue	-0.726663	-0.915058	0.410736	0.725417	0.230236	-0.538972	-0.430845	0.229412	-0.14008	-0.442436	-0.0860622	0.65778	-0.669498	-0.427013
MDP0000623276	module 5	blue	0.4397	0.885101	-0.33578	-0.502813	-0.28437	0.373086	0.484231	0.203351	0.26762	0.674239	0.418719	-0.770356	0.454644	0.263441
MDP0000274626	module 5	blue	0.613921	0.891234	-0.321201	-0.710442	-0.297737	0.507669	0.487517	-0.136923	0.0552507	0.512189	0.179582	-0.628382	0.623712	0.516446
MDP0000297582	module 5	blue	-0.322363	-0.876035	0.228985	0.509189	0.395488	-0.39502	-0.593494	-0.317046	0.224704	-0.787487	-0.460006	0.757562	-0.681829	-0.455092
MDP0000212976	module 5	blue	-0.479221	-0.945793	0.220408	0.739037	0.463642	-0.478303	-0.622234	-0.0578565	-0.0961547	-0.724836	-0.397213	0.682152	-0.62419	-0.392951
MDP0000811129	module 5	blue	0.659658	0.887946	-0.384766	-0.640834	-0.199656	0.351592	0.261657	-0.130109	0.169913	0.449306	0.0723859	-0.677378	0.702762	0.370873
MDP0000906293	module 5	blue	0.659658	0.887946	-0.384766	-0.640834	-0.199656	0.351592	0.261657	-0.130109	0.169913	0.449306	0.0723859	-0.677378	0.702762	0.370873
MDP0000127848	module 5	blue	0.563239	0.744898	-0.321486	-0.615279	-0.255506	0.692221	0.614274	-0.193649	0.184244	0.415571	0.396474	-0.516065	0.37523	0.308606
MDP0000318884	module 5	blue	0.399752	0.738812	-0.256466	-0.519035	-0.310149	0.672444	0.795857	0.100554	-0.0478304	0.574215	0.372643	-0.591948	0.645444	0.348908
MDP0000333631	module 5	blue	-0.731584	-0.916094	0.496015	0.619756	0.14933	-0.542242	-0.418448	0.151026	-0.0605119	-0.453413	-0.167457	0.7387	-0.585989	-0.427836
MDP0000387627	module 5	blue	0.347523	0.821582	-0.202181	-0.512281	-0.325823	0.0973489	0.279173	0.212311	0.248956	0.652018	0.15654	-0.673795	0.486459	0.175733
MDP0000206932	module 5	blue	-0.637534	-0.877984	0.459245	0.570758	0.186482	-0.610543	-0.608623	0.0469765	-0.0790553	-0.503778	-0.289113	0.724003	-0.581937	-0.463964
MDP0000230486	module 5	blue	0.605389	0.646615	-0.32623	-0.508094	-0.0793977	0.214385	-0.0103312	-0.255666	-0.093246	0.209892	-0.152396	-0.465158	0.611627	0.196455
MDP0000744418	module 5	blue	0.41836	0.873369	-0.226396	-0.589259	-0.367875	0.264204	0.347134	0.14566	-0.10152	0.671461	0.277982	-0.695372	0.691073	0.303038
MDP0000273624	module 5	blue	0.663229	0.800884	-0.459759	-0.556406	-0.105805	0.588093	0.423617	-0.165212	0.208999	0.360892	0.123467	-0.639576	0.395836	0.330877
MDP0000322436	module 5	blue	0.314805	0.695802	-0.188887	-0.427298	-0.270389	0.0391448	0.142424	0.171988	0.0912084	0.544822	0.223783	-0.580326	0.607997	0.268245
MDP0000225718	module 5	blue	0.559226	0.799343	-0.334793	-0.554937	-0.204423	0.340824	0.276506	-0.0583228	0.144783	0.458775	0.0566402	-0.626044	0.585373	0.245232
MDP0000191584	module 5	blue	-0.663809	-0.90347	0.518484	0.531296	0.150599	-0.665635	-0.620188	0.0116288	-0.134926	-0.531753	-0.357443	0.791407	-0.479284	-0.318545
MDP0000680183	module 5	blue	-0.6433	-0.954022	0.528721	0.4912	0.127753	-0.424417	-0.391147	-0.084178	-0.140269	-0.572719	-0.270887	0.877655	-0.565796	-0.394091
MDP0000161665	module 5	blue	0.680005	0.881689	-0.533607	-0.527789	-0.121892	0.628714	0.529139	-0.0462563	-0.0184516	0.487428	0.327346	-0.775016	0.449008	0.343959
MDP0000224616	module 5	blue	-0.470003	-0.762728	0.179423	0.659001	0.354703	-0.38421	-0.364472	0.105689	-0.148111	-0.480948	-0.213024	0.497147	-0.779045	-0.361014
MDP0000839696	module 5	blue	0.488334	0.638026	-0.298309	-0.516132	-0.214266	0.723777	0.666073	-0.130549	0.140959	0.372504	0.187695	-0.459753	0.200102	0.159709
MDP0000054634	module 5	blue	-0.320165	-0.903239	0.260406	0.496009	0.384971	-0.430475	-0.670531	-0.372023	-0.0483351	-0.824891	-0.440868	0.811032	-0.562139	-0.331128
MDP0000320618	module 5	blue	0.605871	0.953121	-0.474143	-0.534733	-0.185272	0.541758	0.544416	0.0990407	0.136607	0.601458	0.256494	-0.850028	0.609272	0.288914
MDP0000290263	module 5	blue	0.481604	0.663181	-0.272667	-0.523977	-0.216764	0.318524	0.274203	-0.161838	0.00109755	0.371519	0.450107	-0.467423	0.243461	0.307019
MDP0000491142	module 5	blue	0.562101	0.909826	-0.418467	-0.55263	-0.232576	0.497939	0.514199	0.0715366	0.266125	0.601066	0.334007	-0.777677	0.447834	0.295959
MDP0000305793	module 5	blue	-0.292029	-0.719194	0.118636	0.531294	0.359739	-0.246937	-0.471298	-0.14229	-0.21951	-0.590028	-0.301271	0.528013	-0.549734	-0.325481
MDP0000399594	module 5	blue	-0.294622	-0.752885	0.105265	0.524143	0.370411	0.0773162	-0.064925	-0.150994	-0.152161	-0.608262	-0.329018	0.563904	-0.545179	-0.166262
MDP0000156175	module 5	blue	0.514332	0.941422	-0.37966	-0.558441	-0.28167	0.533623	0.600914	0.156393	0.0827279	0.683444	0.305283	-0.81054	0.510392	0.34024
MDP0000950619	module 5	blue	-0.286049	-0.830096	0.173637	0.49866	0.402433	-0.355689	-0.567914	-0.293312	-0.0238512	-0.752542	-0.345994	0.692815	-0.638697	-0.35726
MDP0000208497	module 5	blue	0.618783	0.764456	-0.283041	-0.654022	-0.209995	0.247046	0.131908	-0.283946	0.235885	0.324852	0.00702118	-0.490909	0.613271	0.357691
MDP0000828573	module 5	blue	0.521257	0.924285	-0.240237	-0.703339	-0.391299	0.363218	0.428945	-0.000145998	0.186581	0.642155	0.207274	-0.664645	0.657127	0.379896
MDP0000321643	module 5	blue	0.376824	0.928227	-0.23217	-0.574418	-0.403853	0.321425	0.519775	0.258115	0.198079	0.775903	0.315106	-0.769116	0.610405	0.372575
MDP0000292845	module 5	blue	0.675459	0.94459	-0.486864	-0.579959	-0.158978	0.476453	0.417318	-0.0227365	0.160539	0.524205	0.202171	-0.802652	0.683528	0.427201
MDP0000155209	module 5	blue	0.289423	0.863343	-0.202748	-0.47869	-0.371555	0.247125	0.477965	0.361972	0.029485	0.778772	0.318228	-0.757769	0.661244	0.276211
MDP0000285569	module 5	blue	-0.55217	-0.948556	0.356899	0.620797	0.28979	-0.361168	-0.400259	-0.0673312	-0.130385	-0.634156	-0.326099	0.770462	-0.657818	-0.410832
MDP0000872008	module 5	blue	0.733315	0.877665	-0.524847	-0.540969	-0.0679574	0.421111	0.24663	-0.126419	-0.0119895	0.391188	0.0846616	-0.752026	0.696003	0.341494
MDP0000679031	module 5	blue	0.137052	0.786249	-0.132569	-0.384764	-0.407423	0.313631	0.615247	0.497852	-0.0140468	0.83103	0.337378	-0.726004	0.446692	0.245563
MDP0000189366	module 5	blue	0.21744	0.841634	-0.14988	-0.496252	-0.457781	0.372093	0.655821	0.400514	-0.111358	0.848437	0.567314	-0.719856	0.43687	0.189617
MDP0000282711	module 5	blue	-0.46269	-0.912205	0.367895	0.476897	0.234036	-0.26542	-0.351672	-0.229891	-0.0941954	-0.660818	-0.30858	0.827381	-0.635026	-0.370316
MDP0000152947	module 5	blue	-0.667535	-0.981599	0.516703	0.56503	0.171199	-0.557728	-0.536189	-0.0476167	-0.0916259	-0.587047	-0.261204	0.866624	-0.664505	-0.452676
MDP0000193206	module 5	blue	0.729062	0.869562	-0.485222	-0.610628	-0.133908	0.640965	0.520368	-0.194815	0.130677	0.403887	0.107715	-0.686954	0.592417	0.439223
MDP0000135761	module 5	blue	0.599227	0.900433	-0.429608	-0.546058	-0.194703	0.555597	0.505595	0.0358312	0.15264	0.547595	0.0842729	-0.771264	0.578795	0.357464
MDP0000288970	module 5	blue	0.427823	0.927596	-0.272009	-0.581604	-0.355096	0.354037	0.485742	0.209902	0.162558	0.718431	0.232324	-0.769614	0.623394	0.301317
MDP0000185820	module 5	blue	-0.126769	-0.408491	0.136537	0.202054	0.146036	-0.203415	-0.362224	-0.242795	-0.205353	-0.356406	-0.130007	0.404236	-0.541572	-0.214066
MDP0000783760	module 5	blue	0.288839	0.744797	-0.207152	-0.499869	-0.394375	0.633434	0.828214	0.218726	-0.0131405	0.691405	0.506125	-0.611386	0.351606	0.289978
MDP0000705053	module 5	blue	0.52341	0.623667	-0.290187	-0.578196	-0.2249	0.76006	0.738126	-0.228903	0.0998695	0.321298	0.420435	-0.403851	0.478073	0.435334
MDP0000202889	module 5	blue	0.347487	0.889523	-0.28408	-0.457997	-0.314398	0.275729	0.473807	0.344247	0.0239028	0.753144	0.384976	-0.810583	0.698528	0.414739
MDP0000094804	module 5	blue	-0.603103	-0.858381	0.351505	0.637395	0.28349	-0.542581	-0.52102	0.0977922	-0.0652267	-0.532335	-0.298027	0.642696	-0.495077	-0.316977
MDP0000221865	module 5	blue	0.410126	0.866528	-0.235023	-0.571596	-0.376034	0.37262	0.49763	0.154083	-0.000789472	0.690165	0.302253	-0.690072	0.504874	0.382436
MDP0000754445	module 5	blue	0.747398	0.860831	-0.555322	-0.510246	-0.0410167	0.46253	0.270392	-0.134607	-0.0261997	0.378339	0.102225	-0.749798	0.628228	0.366417
MDP0000462818	module 5	blue	0.703816	0.749893	-0.556078	-0.466516	-0.0283609	0.797447	0.62261	-0.178279	0.136223	0.312652	0.139812	-0.652432	0.411791	0.39902
MDP0000151252	module 5	blue	-0.526583	-0.913265	0.330558	0.635289	0.343366	-0.495538	-0.579529	-0.0360141	-0.0654646	-0.650688	-0.495588	0.708656	-0.460687	-0.350274
MDP0000330738	module 5	blue	-0.413849	-0.780769	0.137668	0.692156	0.450302	-0.469407	-0.629469	0.0393552	-0.0334251	-0.594375	-0.413581	0.497646	-0.617313	-0.363387
MDP0000171134	module 5	blue	0.526633	0.847244	-0.241498	-0.681591	-0.347738	0.274271	0.318423	-0.0739574	-0.069585	0.556036	0.276002	-0.586754	0.674214	0.440455
MDP0000130786	module 5	blue	0.383527	0.923138	-0.240062	-0.581292	-0.409545	0.426776	0.613729	0.262109	0.081187	0.783738	0.318926	-0.761944	0.612847	0.340248
MDP0000175388	module 5	blue	-0.565312	-0.974539	0.464304	0.526979	0.225517	-0.537938	-0.598231	-0.176929	-0.112842	-0.683185	-0.383949	0.884487	-0.585309	-0.379064
MDP0000156139	module 5	blue	0.494332	0.852234	-0.289624	-0.560799	-0.254261	0.133096	0.159489	0.0518053	0.104593	0.549349	0.121635	-0.684008	0.668314	0.281141
MDP0000218545	module 5	blue	0.353773	0.894769	-0.196967	-0.582396	-0.416257	0.244345	0.448211	0.241542	0.0851868	0.75799	0.387695	-0.718014	0.556053	0.294477
MDP0000235396	module 5	blue	-0.264663	-0.828334	0.13818	0.551898	0.45624	-0.350738	-0.603886	-0.3029	-0.00587406	-0.770502	-0.4593	0.670251	-0.674894	-0.355893
MDP0000009224	module 5	blue	0.278385	0.744235	-0.182012	-0.467184	-0.36951	0.482227	0.674689	0.219441	0.0858804	0.672315	0.451595	-0.609262	0.496713	0.384572
MDP0000281790	module 5	blue	0.554661	0.659052	-0.352685	-0.444503	-0.0942425	0.361018	0.213968	-0.166495	-0.0984293	0.295723	0.051934	-0.510629	0.560539	0.401416
MDP0000120381	module 5	blue	0.636407	0.976881	-0.448353	-0.611178	-0.232451	0.507546	0.496069	0.0322133	0.104991	0.606071	0.272095	-0.822858	0.661127	0.390486
MDP0000216692	module 5	blue	0.255405	0.856554	-0.15171	-0.504134	-0.41667	0.205671	0.424956	0.369043	-0.0150925	0.790854	0.284479	-0.732066	0.696726	0.27485
MDP0000150257	module 5	blue	0.355008	0.761431	-0.295954	-0.451123	-0.302927	0.563005	0.739242	0.204708	0.0391591	0.645453	0.479043	-0.664219	0.336705	0.474404
MDP0000306587	module 5	blue	-0.545995	-0.923234	0.346545	0.6531	0.332595	-0.602814	-0.652625	-0.0371011	-0.111335	-0.642683	-0.42905	0.725952	-0.512621	-0.261925
MDP0000136877	module 5	blue	0.579962	0.929027	-0.29215	-0.745055	-0.391285	0.523399	0.538795	-0.0871362	0.107924	0.615741	0.459705	-0.653807	0.630233	0.425429
MDP0000143488	module 5	blue	0.626883	0.86871	-0.367111	-0.645852	-0.233605	0.475661	0.430641	-0.116512	0.18619	0.480289	0.263359	-0.653432	0.643772	0.29808
MDP0000145027	module 5	blue	0.563696	0.767812	-0.330971	-0.595535	-0.255965	0.530389	0.471027	-0.128246	0.0515953	0.45244	0.202691	-0.56765	0.503117	0.495756
MDP0000457509	module 5	blue	0.648747	0.798407	-0.38692	-0.614344	-0.170454	0.377973	0.282712	-0.204336	0.262678	0.369363	0.211731	-0.584884	0.555988	0.289404
MDP0000297963	module 5	blue	0.420563	0.86233	-0.208876	-0.598767	-0.362812	0.280081	0.363225	0.133697	0.143227	0.646943	0.129748	-0.671785	0.705378	0.2634
MDP0000313460	module 5	blue	0.629313	0.940294	-0.551621	-0.452572	-0.100868	0.535218	0.533976	0.135296	0.226304	0.572428	0.216347	-0.899558	0.62948	0.425551
MDP0000662684	module 5	blue	0.449951	0.70735	-0.163369	-0.627909	-0.354846	0.328961	0.287936	-0.124416	-0.0696623	0.466861	0.150589	-0.445972	0.421952	0.271061
MDP0000154438	module 5	blue	0.445888	0.7174	-0.217793	-0.539877	-0.234271	0.232677	0.185409	-0.0336889	-0.0417565	0.43441	0.0552833	-0.531108	0.628335	0.147036
MDP0000530255	module 5	blue	0.454444	0.842129	-0.25663	-0.591929	-0.34444	0.468307	0.564635	0.0852257	0.0296149	0.624269	0.217474	-0.656379	0.762849	0.504473
MDP0000276332	module 5	blue	-0.465464	-0.965588	0.344437	0.572639	0.35265	-0.511706	-0.66433	-0.233853	-0.00532898	-0.770216	-0.452686	0.833322	-0.609474	-0.406515
MDP0000596615	module 5	blue	-0.657264	-0.969623	0.492787	0.569057	0.19131	-0.532309	-0.496085	-0.0302388	-0.0472142	-0.585332	-0.270867	0.839404	-0.61425	-0.436368
MDP0000250591	module 5	blue	0.436004	0.898751	-0.253981	-0.640621	-0.408	0.664799	0.809232	0.133095	0.0285324	0.717589	0.418657	-0.69842	0.595113	0.396202
MDP0000120543	module 5	blue	-0.575756	-0.952702	0.376545	0.641539	0.315816	-0.55312	-0.569333	-0.0344108	-0.048033	-0.651005	-0.37582	0.76558	-0.507717	-0.331384
MDP0000656794	module 5	blue	0.619295	0.734847	-0.369554	-0.548834	-0.142551	0.35804	0.247863	-0.234392	0.153626	0.325451	0.331703	-0.535569	0.418192	0.2599
MDP0000253199	module 5	blue	0.575377	0.658286	-0.350592	-0.496384	-0.118988	0.50347	0.414088	-0.20445	0.456141	0.282969	0.0415858	-0.480133	0.362881	0.241622
MDP0000150669	module 5	blue	0.556926	0.939787	-0.444596	-0.526643	-0.231174	0.633376	0.666831	0.142434	0.0552083	0.654327	0.347384	-0.837032	0.5645	0.398022
MDP0000878404	module 5	blue	-0.80782	-0.874273	0.671189	0.432113	-0.0868546	-0.492135	-0.263203	0.127828	-0.196159	-0.318419	-0.0172684	0.826943	-0.522005	-0.3364
MDP0000251956	module 5	blue	0.530237	0.66882	-0.360504	-0.463474	-0.153433	0.444741	0.40382	-0.134299	-0.0332504	0.370908	0.553179	-0.522668	0.279375	0.231914
MDP0000236852	module 5	blue	0.539453	0.59567	-0.3193	-0.465546	-0.0562461	0.131682	0.00593896	-0.233132	0.512447	0.172418	-0.054739	-0.432909	0.449011	0.243709
MDP0000748324	module 5	blue	-0.628286	-0.933504	0.513107	0.504985	0.144016	-0.560355	-0.520237	-0.0660102	-0.221361	-0.56945	-0.294611	0.844959	-0.471225	-0.404051
MDP0000144832	module 5	blue	-0.703608	-0.942466	0.57532	0.508956	0.0920318	-0.560923	-0.474291	-0.00452415	-0.108873	-0.513563	-0.282727	0.858337	-0.534372	-0.376429
MDP0000646811	module 5	blue	0.319262	0.883566	-0.15542	-0.582808	-0.437309	0.20428	0.427793	0.263842	-0.0436519	0.776554	0.33958	-0.703474	0.662427	0.337966
MDP0000649880	module 5	blue	0.71289	0.858128	-0.477675	-0.581152	-0.133467	0.466925	0.323474	-0.169148	-0.0807629	0.408495	0.252747	-0.689662	0.558275	0.366862
MDP0000219767	module 5	blue	0.413397	0.839665	-0.30196	-0.497587	-0.299526	0.356557	0.531051	0.189539	0.315504	0.656838	0.407994	-0.720126	0.503456	0.271573
MDP0000197773	module 5	blue	0.43184	0.869007	-0.208067	-0.657095	-0.444525	0.536812	0.641175	0.0656945	0.0422646	0.695033	0.46559	-0.633024	0.565202	0.458168
MDP0000325672	module 5	blue	0.211483	0.736237	-0.110812	-0.447513	-0.375215	0.049509	0.282845	0.284586	0.203731	0.672804	0.241512	-0.596745	0.376363	0.220916
MDP0000901016	module 5	blue	0.44801	0.911489	-0.383751	-0.46591	-0.274468	0.430902	0.560967	0.271084	0.0689147	0.72357	0.446511	-0.842259	0.581888	0.374005
MDP0000320419	module 5	blue	-0.684834	-0.919885	0.536403	0.531959	0.114854	-0.560425	-0.496671	0.00902435	-0.0981128	-0.511726	-0.243758	0.819707	-0.587508	-0.378998
MDP0000080407	module 5	blue	0.517517	0.853478	-0.267907	-0.653274	-0.350087	0.538388	0.569091	-0.0479568	-0.0226037	0.583127	0.344307	-0.613417	0.499276	0.344112
MDP0000695512	module 5	blue	0.601841	0.955149	-0.395093	-0.62995	-0.272886	0.467616	0.489162	0.0216627	0.116319	0.609116	0.237556	-0.773293	0.673976	0.408752
MDP0000398010	module 5	blue	0.475507	0.826961	-0.325223	-0.525258	-0.286399	0.348227	0.40904	0.0821867	-0.0163963	0.60444	0.459418	-0.684769	0.41801	0.315466
MDP0000215279	module 5	blue	0.499064	0.888588	-0.309604	-0.58916	-0.327256	0.39988	0.43667	0.0917521	-0.139595	0.647427	0.335235	-0.721703	0.686696	0.345959
MDP0000294443	module 5	blue	0.4376	0.836433	-0.213233	-0.632969	-0.360306	0.290234	0.39018	0.0383289	0.300608	0.593531	0.289249	-0.611073	0.438258	0.32511
MDP0000143596	module 5	blue	0.586504	0.876044	-0.499724	-0.477881	-0.170864	0.677359	0.677404	0.0811711	-0.061331	0.579988	0.431002	-0.800482	0.439511	0.4096
MDP0000690541	module 5	blue	-0.658446	-0.962855	0.557249	0.490006	0.115952	-0.533128	-0.508452	-0.0948071	-0.109176	-0.575364	-0.276156	0.8987	-0.605372	-0.398787
MDP0000143289	module 5	blue	0.486287	0.90307	-0.400155	-0.496015	-0.271864	0.537444	0.639179	0.193755	0.0801749	0.68766	0.427816	-0.808467	0.481515	0.391246
MDP0000724767	module 5	blue	0.548774	0.904477	-0.435303	-0.50975	-0.193081	0.536402	0.559409	0.143573	0.0258508	0.600758	0.181547	-0.81612	0.71733	0.43244
MDP0000191110	module 5	blue	0.289741	0.877698	-0.106299	-0.614003	-0.477306	0.138271	0.379114	0.256562	0.179721	0.771502	0.294671	-0.673046	0.6127	0.264837
MDP0000441758	module 5	blue	-0.491506	-0.829315	0.245914	0.68946	0.387482	-0.593932	-0.648272	0.0585227	0.128109	-0.586779	-0.380758	0.576632	-0.491216	-0.388256
MDP0000226074	module 5	blue	-0.717202	-0.897423	0.445906	0.678482	0.203567	-0.664573	-0.56565	0.201213	-0.158446	-0.44678	-0.189062	0.675587	-0.593805	-0.450815
MDP0000600063	module 5	blue	0.305795	0.875378	-0.282815	-0.431167	-0.353025	0.417812	0.664974	0.413427	-0.020344	0.820058	0.483845	-0.820133	0.537828	0.356078
MDP0000214577	module 5	blue	0.787263	0.898305	-0.583714	-0.550645	-0.0553073	0.60872	0.39345	-0.167235	0.0963044	0.388119	0.127744	-0.77177	0.606023	0.416924
MDP0000221217	module 5	blue	0.278918	0.836221	-0.220463	-0.462476	-0.366161	0.357603	0.620978	0.360751	0.00044826	0.763457	0.343917	-0.739676	0.657821	0.454411
MDP0000209731	module 5	blue	0.583423	0.86989	-0.357278	-0.605334	-0.219242	0.33234	0.287604	-0.0605141	0.210664	0.490154	0.133876	-0.676788	0.609278	0.490499
MDP0000312257	module 5	blue	0.456717	0.781904	-0.182502	-0.675007	-0.418824	0.473539	0.510516	-0.07318	-0.174102	0.575777	0.36031	-0.51172	0.411729	0.257515
MDP0000834828	module 5	blue	0.507851	0.887105	-0.276601	-0.6207	-0.33835	0.333065	0.370537	0.0435629	-0.0169503	0.62111	0.268901	-0.683346	0.62055	0.372283
MDP0000146680	module 5	blue	0.765332	0.79982	-0.592418	-0.512139	-0.0185968	0.793446	0.62062	-0.23343	0.103381	0.305983	0.292287	-0.67938	0.458118	0.458297
MDP0000276517	module 5	blue	0.667671	0.941619	-0.468483	-0.589195	-0.18931	0.441416	0.36844	-0.0343177	0.00378651	0.543407	0.243316	-0.78801	0.550338	0.345743
MDP0000589608	module 5	blue	0.557292	0.922519	-0.468646	-0.486688	-0.189144	0.460807	0.521373	0.163015	-0.0216428	0.632926	0.333969	-0.849869	0.666139	0.435359
MDP0000573835	module 5	blue	-0.30724	-0.844705	0.246966	0.463284	0.366339	-0.481397	-0.73455	-0.345797	0.0205346	-0.779918	-0.496442	0.751664	-0.632119	-0.427262
MDP0000575908	module 5	blue	0.467655	0.919197	-0.263561	-0.620248	-0.360954	0.272183	0.364406	0.115035	-0.00934553	0.681078	0.364581	-0.726178	0.675974	0.364529
MDP0000656112	module 5	blue	0.590897	0.887429	-0.257919	-0.747178	-0.340054	0.409886	0.38426	-0.143581	0.164813	0.513524	0.0546931	-0.593749	0.679324	0.407696
MDP0000565846	module 5	blue	-0.578524	-0.96474	0.493109	0.496125	0.18784	-0.547315	-0.597371	-0.181497	-0.0963934	-0.660635	-0.344715	0.897755	-0.611438	-0.408339
MDP0000474039	module 5	blue	0.642613	0.896454	-0.384258	-0.656034	-0.238153	0.414609	0.333252	-0.119161	0.0678712	0.49906	0.217806	-0.681188	0.53034	0.30689
MDP0000446783	module 5	blue	0.62107	0.874129	-0.317583	-0.698195	-0.290894	0.341069	0.266222	-0.163141	0.123868	0.490361	0.183064	-0.612458	0.449132	0.19125
MDP0000668095	module 5	blue	0.422554	0.779248	-0.296156	-0.485637	-0.24548	0.44985	0.497697	0.113081	0.144978	0.552339	0.0706859	-0.649839	0.309847	0.233206
MDP0000440066	module 5	blue	0.44228	0.94688	-0.160312	-0.736229	-0.489869	0.291763	0.418876	0.0807447	0.0566695	0.740581	0.299131	-0.66776	0.679083	0.329431
MDP0000467560	module 5	blue	0.44228	0.94688	-0.160312	-0.736229	-0.489869	0.291763	0.418876	0.0807447	0.0566695	0.740581	0.299131	-0.66776	0.679083	0.329431
MDP0000137531	module 5	blue	0.384736	0.912935	-0.278919	-0.50965	-0.349937	0.353696	0.499566	0.291779	0.00876482	0.769785	0.326019	-0.799535	0.614424	0.358796
MDP0000769741	module 5	blue	0.384926	0.833534	-0.332346	-0.465098	-0.296418	0.651711	0.814134	0.260652	-0.0594983	0.701755	0.422199	-0.753905	0.393256	0.350456
MDP0000818967	module 5	blue	0.417249	0.820574	-0.161041	-0.645733	-0.418099	0.155586	0.254977	0.0164818	-0.036088	0.625246	0.390461	-0.566301	0.44573	0.292693
MDP0000248765	module 5	blue	0.665484	0.895451	-0.347608	-0.719337	-0.261555	0.462795	0.352766	-0.192639	0.227692	0.456918	0.0597967	-0.629846	0.604787	0.334928
MDP0000617396	module 5	blue	-0.342851	-0.690158	0.158553	0.567751	0.374459	-0.410064	-0.505157	-0.0103846	0.191627	-0.556935	-0.508474	0.478686	-0.25243	-0.345981
MDP0000253829	module 5	blue	0.795564	0.902008	-0.629572	-0.496704	0.0088459	0.613818	0.414153	-0.124445	0.149002	0.371489	0.0634927	-0.81788	0.62618	0.336777
MDP0000206669	module 5	blue	0.58114	0.937436	-0.358171	-0.654075	-0.293624	0.481503	0.490969	-0.00604469	0.213198	0.591728	0.239202	-0.731774	0.59142	0.377524
MDP0000301516	module 5	blue	0.550489	0.925652	-0.276423	-0.702899	-0.355713	0.382149	0.39956	-0.0246089	0.141877	0.601151	0.176697	-0.677728	0.738091	0.471668
MDP0000142384	module 5	blue	0.521422	0.814569	-0.220951	-0.68856	-0.332947	0.377186	0.356123	-0.107071	0.0407353	0.492734	0.144334	-0.548348	0.672758	0.232228
MDP0000157380	module 5	blue	0.64188	0.834615	-0.41097	-0.609803	-0.216038	0.511539	0.46159	-0.16568	0.0131452	0.450696	0.453214	-0.631562	0.49779	0.387845
MDP0000836708	module 5	blue	0.308249	0.809472	-0.179306	-0.55207	-0.42642	0.502876	0.757676	0.223866	-0.054221	0.737366	0.576538	-0.638959	0.562519	0.432746
MDP0000265846	module 5	blue	0.628004	0.880893	-0.428851	-0.591647	-0.203483	0.469669	0.484935	-0.0604297	-0.0320036	0.520747	0.436101	-0.71103	0.493438	0.314837
MDP0000470095	module 5	blue	0.458792	0.897082	-0.262943	-0.655203	-0.416539	0.546883	0.686278	0.092035	0.0366155	0.702731	0.460945	-0.684319	0.574859	0.430815
MDP0000889721	module 5	blue	0.458792	0.897082	-0.262943	-0.655203	-0.416539	0.546883	0.686278	0.092035	0.0366155	0.702731	0.460945	-0.684319	0.574859	0.430815
MDP0000538208	module 5	blue	0.76951	0.903746	-0.612671	-0.50877	-0.029713	0.66329	0.491286	-0.0998082	-0.0247123	0.418584	0.178863	-0.815791	0.631579	0.470921
MDP0000226891	module 5	blue	-0.543521	-0.904225	0.260069	0.738421	0.401558	-0.511721	-0.52071	0.075719	-0.0963559	-0.61284	-0.374013	0.6291	-0.461726	-0.317821
MDP0000290858	module 5	blue	0.515746	0.844488	-0.272548	-0.614371	-0.291869	0.361747	0.384334	-0.0199549	0.359042	0.539732	0.130601	-0.626852	0.528273	0.335078
MDP0000504522	module 5	blue	0.515746	0.844488	-0.272548	-0.614371	-0.291869	0.361747	0.384334	-0.0199549	0.359042	0.539732	0.130601	-0.626852	0.528273	0.335078
MDP0000324584	module 5	blue	-0.585169	-0.864681	0.414322	0.539163	0.205008	-0.434482	-0.400657	6.32e-05	-0.0167836	-0.53005	-0.373135	0.730376	-0.652918	-0.399895
MDP0000388232	module 5	blue	0.537511	0.908646	-0.408631	-0.553784	-0.274348	0.612367	0.669169	0.0966055	0.0248785	0.65237	0.458443	-0.775993	0.438448	0.374977
MDP0000756894	module 5	blue	-0.466292	-0.824849	0.177897	0.713549	0.434594	-0.392333	-0.449033	0.0732898	-0.0276218	-0.593876	-0.45532	0.542006	-0.493198	-0.222675
MDP0000663593	module 5	blue	0.416627	0.608814	-0.168328	-0.519651	-0.259856	0.0874749	0.0740198	-0.135065	-0.127479	0.371732	0.217617	-0.386324	0.439084	0.208811
MDP0000184998	module 5	blue	0.683744	0.895883	-0.444576	-0.600994	-0.156194	0.411207	0.299898	-0.122058	0.163093	0.448664	0.09068	-0.712328	0.62559	0.458928
MDP0000014365	module 5	blue	-0.277737	-0.638478	0.189664	0.426652	0.340312	-0.571922	-0.735382	-0.148946	0.135759	-0.588999	-0.602389	0.510512	-0.280881	-0.278714
MDP0000267350	module 5	blue	0.481458	0.721602	-0.243787	-0.628368	-0.354982	0.741944	0.738614	-0.137064	-0.0235886	0.495646	0.541577	-0.472803	0.339999	0.392818
MDP0000916647	module 5	blue	0.375199	0.640643	-0.116805	-0.556298	-0.326176	0.218841	0.300461	-0.0843691	0.285385	0.434727	0.201148	-0.391802	0.345558	0.197894
MDP0000177126	module 5	blue	0.36694	0.91187	-0.141371	-0.673	-0.47373	0.330088	0.508996	0.179826	0.14908	0.753069	0.2269	-0.676002	0.697495	0.32219
MDP0000139221	module 5	blue	0.683232	0.793593	-0.367896	-0.649506	-0.165768	0.322706	0.212783	-0.284665	-0.017937	0.324636	0.0851564	-0.546419	0.72368	0.448553
MDP0000319744	module 5	blue	0.488132	0.69303	-0.232933	-0.535107	-0.219663	0.148052	0.0528695	-0.147403	-0.0554739	0.370903	0.108299	-0.483734	0.521939	0.25347
MDP0000281114	module 5	blue	0.408377	0.888621	-0.252042	-0.573725	-0.346979	0.386758	0.543017	0.189709	0.239317	0.685851	0.266293	-0.726262	0.623832	0.310996
MDP0000795432	module 5	blue	0.698105	0.889396	-0.39992	-0.674508	-0.201327	0.425232	0.31287	-0.195833	0.170867	0.422669	0.0356574	-0.653327	0.688184	0.471928
MDP0000736035	module 5	blue	0.642167	0.850018	-0.369893	-0.652822	-0.219466	0.515215	0.44945	-0.16066	0.14605	0.445189	0.218391	-0.623244	0.556322	0.230115
MDP0000123354	module 5	blue	0.515821	0.570384	-0.255786	-0.502018	-0.0926213	0.184633	-0.0175743	-0.274798	0.346934	0.149114	-0.219982	-0.369518	0.443724	0.210113
MDP0000127882	module 5	blue	0.352438	0.905805	-0.273514	-0.522146	-0.388037	0.482503	0.714054	0.329125	0.0200569	0.807723	0.501871	-0.795478	0.596788	0.384311
MDP0000453797	module 5	blue	0.493915	0.889285	-0.249882	-0.656887	-0.385782	0.474693	0.518671	0.0267452	0.199794	0.647807	0.260359	-0.659856	0.475102	0.258566
MDP0000144790	module 5	blue	0.602515	0.817691	-0.276331	-0.676655	-0.253681	0.265113	0.187173	-0.194165	0.163942	0.41309	0.0873007	-0.550196	0.612944	0.327712
MDP0000773839	module 5	blue	0.384247	0.695365	-0.19292	-0.549579	-0.343849	0.386834	0.553678	0.00337971	0.0158775	0.528628	0.520318	-0.491527	0.597849	0.613293
MDP0000336462	module 5	blue	0.646657	0.64183	-0.478791	-0.434037	0.00583884	0.425699	0.26592	-0.243631	0.436061	0.186622	0.301906	-0.525596	0.275286	0.152774
MDP0000248039	module 5	blue	-0.625469	-0.934138	0.46355	0.534899	0.164785	-0.319477	-0.289626	-0.0325192	-0.11248	-0.550382	-0.245737	0.810961	-0.588273	-0.396501
MDP0000265094	module 5	blue	-0.623816	-0.964773	0.516189	0.498974	0.147765	-0.44987	-0.434828	-0.118197	-0.0903833	-0.599509	-0.288242	0.88952	-0.623245	-0.369053
MDP0000324910	module 5	blue	0.491389	0.449682	-0.362311	-0.320984	0.0181332	0.336075	0.191042	-0.217273	0.290561	0.0999017	0.172656	-0.364209	0.353752	0.286186
MDP0000533178	module 5	blue	0.573847	0.857687	-0.352436	-0.633548	-0.291237	0.686234	0.677765	-0.0543426	-0.0432794	0.554252	0.259335	-0.655866	0.655189	0.506812
MDP0000131094	module 5	blue	0.483356	0.87814	-0.39805	-0.500688	-0.259951	0.619301	0.69709	0.182552	0.0102744	0.657757	0.349467	-0.786348	0.505026	0.381803
MDP0000323779	module 5	blue	0.644441	0.934101	-0.343219	-0.72524	-0.313117	0.476696	0.455375	-0.125973	0.189332	0.547001	0.198283	-0.67152	0.669325	0.455108
MDP0000248991	module 5	blue	0.24133	0.849381	-0.114148	-0.536898	-0.452869	0.187601	0.447608	0.348304	0.035177	0.80091	0.381356	-0.698937	0.649032	0.204204
MDP0000122340	module 5	blue	0.634737	0.873266	-0.275533	-0.753524	-0.316771	0.372853	0.303218	-0.225199	0.202067	0.460788	0.0723818	-0.566657	0.691955	0.457228
MDP0000231490	module 5	blue	0.5768	0.927282	-0.478323	-0.513113	-0.21019	0.645963	0.66601	0.123076	-0.0163858	0.636026	0.369497	-0.838364	0.483466	0.344901
MDP0000931334	module 5	blue	-0.524672	-0.679256	0.392647	0.435842	0.119206	-0.637091	-0.538842	0.0802832	0.0729572	-0.367891	-0.186922	0.567396	-0.421858	-0.216283
MDP0000233483	module 5	blue	0.478916	0.919518	-0.358076	-0.51408	-0.268214	0.361395	0.454047	0.204224	0.0983935	0.670402	0.263807	-0.811048	0.719329	0.490788
MDP0000693594	module 5	blue	0.686149	0.59805	-0.484734	-0.37249	0.125843	0.178625	-0.104839	-0.290339	0.272868	0.0582295	-0.194345	-0.506928	0.435566	0.197782
MDP0000434420	module 5	blue	0.778105	0.875807	-0.547751	-0.56026	-0.0481342	0.491711	0.274933	-0.205756	0.203243	0.35053	0.0298587	-0.728643	0.540474	0.251757
MDP0000185837	module 5	blue	0.528504	0.917374	-0.265076	-0.696388	-0.356171	0.370734	0.432669	-0.004829	0.191294	0.603973	0.18549	-0.672715	0.70692	0.359597
MDP0000220523	module 5	blue	0.453513	0.915505	-0.193392	-0.712342	-0.456268	0.356377	0.448094	0.052754	0.000998292	0.701957	0.317362	-0.651396	0.529191	0.322245
MDP0000494270	module 5	blue	0.444832	0.939255	-0.170431	-0.752304	-0.494756	0.372089	0.503035	0.0680014	0.00167169	0.732676	0.369715	-0.659375	0.724579	0.402039
MDP0000917573	module 5	blue	-0.588796	-0.969735	0.47632	0.533661	0.21466	-0.560093	-0.607077	-0.144223	-0.108761	-0.659031	-0.362322	0.874391	-0.6001	-0.409073
MDP0000154807	module 5	blue	0.382422	0.907286	-0.194766	-0.611179	-0.420317	0.304829	0.456103	0.190633	0.243484	0.741754	0.323432	-0.707079	0.579561	0.313116
MDP0000228456	module 5	blue	0.571473	0.842556	-0.266878	-0.680306	-0.308306	0.408685	0.354677	-0.147383	0.329925	0.492014	0.101338	-0.57747	0.533687	0.374795
MDP0000234215	module 5	blue	0.426742	0.913882	-0.149145	-0.736273	-0.477131	0.349264	0.468888	0.0667951	0.065233	0.701898	0.252902	-0.634026	0.640103	0.327
MDP0000840536	module 5	blue	0.359191	0.720484	-0.235363	-0.512186	-0.345236	0.452016	0.590595	0.0814167	-0.0543259	0.592984	0.694929	-0.5573	0.316996	0.287952
MDP0000153000	module 5	blue	-0.502066	-0.963323	0.217419	0.766849	0.470754	-0.447755	-0.562202	-0.023084	-0.087413	-0.718022	-0.392149	0.679088	-0.702197	-0.396002
MDP0000599531	module 5	blue	-0.539909	-0.815989	0.377599	0.573414	0.250471	-0.664596	-0.711383	0.0120294	-0.0769264	-0.533277	-0.509304	0.651312	-0.505499	-0.352579
MDP0000722139	module 5	blue	-0.539909	-0.815989	0.377599	0.573414	0.250471	-0.664596	-0.711383	0.0120294	-0.0769264	-0.533277	-0.509304	0.651312	-0.505499	-0.352579
MDP0000146673	module 5	blue	0.570768	0.952673	-0.281164	-0.727986	-0.373757	0.398233	0.432454	-0.0306654	0.0999872	0.629773	0.198251	-0.689198	0.655237	0.350566
MDP0000778486	module 5	blue	0.528269	0.896262	-0.380717	-0.514163	-0.208957	0.309389	0.298601	0.119113	0.096774	0.579542	0.0674642	-0.784862	0.706	0.321361
MDP0000157932	module 5	blue	0.52526	0.719939	-0.376556	-0.494602	-0.190435	0.526194	0.529153	-0.0739614	-0.151388	0.429383	0.45375	-0.573389	0.479665	0.355217
MDP0000690401	module 5	blue	0.53929	0.945779	-0.274546	-0.707035	-0.393075	0.395509	0.428728	0.00919794	0.146333	0.660944	0.280351	-0.69812	0.613339	0.39332
MDP0000284624	module 5	blue	0.345706	0.853762	-0.203636	-0.551818	-0.375904	0.270081	0.479587	0.241977	0.114439	0.709111	0.334601	-0.700806	0.755879	0.354664
MDP0000390121	module 5	blue	0.628221	0.812004	-0.328831	-0.662474	-0.253051	0.497994	0.430052	-0.224119	0.0850295	0.434009	0.214076	-0.550603	0.46949	0.383708
MDP0000647167	module 5	blue	0.59519	0.757172	-0.391992	-0.556057	-0.192451	0.769324	0.703594	-0.140446	0.0434573	0.418307	0.203304	-0.576703	0.421304	0.365649
MDP0000842644	module 5	blue	0.488453	0.820796	-0.339885	-0.52018	-0.234542	0.422262	0.523904	0.0938507	0.109996	0.566635	0.293654	-0.690556	0.723829	0.541277
MDP0000176870	module 5	blue	0.631157	0.911901	-0.371994	-0.682943	-0.288138	0.606051	0.550972	-0.112962	0.162303	0.544074	0.294566	-0.677695	0.504442	0.383847
MDP0000924440	module 5	blue	0.331631	0.77153	-0.125543	-0.575083	-0.423883	0.294349	0.465468	0.10792	0.113535	0.655183	0.326876	-0.548815	0.445008	0.29149
MDP0000278809	module 5	blue	0.629794	0.810531	-0.396156	-0.554025	-0.13794	0.317857	0.262106	-0.121457	0.261148	0.39603	0.0959023	-0.633754	0.517011	0.276038
MDP0000205216	module 5	blue	0.710412	0.893247	-0.492666	-0.574138	-0.131439	0.485374	0.358416	-0.121949	0.119326	0.450432	0.110424	-0.736293	0.452142	0.31389
MDP0000815065	module 5	blue	0.468088	0.919848	-0.18548	-0.727308	-0.440214	0.361013	0.451063	0.0341642	0.15674	0.67103	0.218884	-0.645447	0.622852	0.338483
MDP0000258968	module 5	blue	0.417207	0.843894	-0.276731	-0.488253	-0.271518	0.226794	0.344609	0.206285	0.234451	0.628206	0.0914243	-0.72888	0.624516	0.271544
MDP0000147201	module 5	blue	0.687263	0.817987	-0.464834	-0.561195	-0.100647	0.629684	0.498465	-0.169457	0.0449781	0.362618	-0.0243751	-0.658558	0.608711	0.41113
MDP0000127077	module 5	blue	0.449998	0.889773	-0.286835	-0.557549	-0.311667	0.276801	0.374813	0.159569	0.0109212	0.660327	0.229436	-0.737506	0.7234	0.386914
MDP0000614851	module 5	blue	-0.654236	-0.740746	0.492445	0.492712	0.0691459	-0.731207	-0.645111	0.16376	-0.16426	-0.34298	-0.241668	0.616715	-0.363062	-0.374394
MDP0000122917	module 5	blue	0.345493	0.81817	-0.231262	-0.527442	-0.341225	0.443113	0.588009	0.225172	0.243665	0.669085	0.303733	-0.681598	0.58652	0.381857
MDP0000302533	module 5	blue	0.631447	0.878876	-0.504146	-0.500778	-0.145257	0.567977	0.519234	0.00378456	0.127445	0.513177	0.335201	-0.778304	0.506343	0.440182
MDP0000222724	module 5	blue	-0.250042	-0.723776	0.0539201	0.526448	0.395194	0.120187	-0.0476234	-0.157339	-0.139257	-0.604948	-0.281997	0.52159	-0.4528	-0.0467733
MDP0000128968	module 5	blue	0.656385	0.933352	-0.458939	-0.597008	-0.199858	0.539386	0.508713	-0.0350886	0.180211	0.54477	0.230273	-0.769736	0.506666	0.377028
MDP0000212980	module 5	blue	0.519937	0.900388	-0.242192	-0.719052	-0.395741	0.337137	0.408937	-0.0383874	0.168761	0.609886	0.369149	-0.625852	0.56252	0.344448
MDP0000723073	module 5	blue	-0.31277	-0.459846	0.224457	0.245319	0.0687997	-0.0591971	0.0136574	-0.0270013	-0.181462	-0.275302	0.0675598	0.409916	-0.0288579	0.0855994
MDP0000656720	module 5	blue	0.677837	0.857044	-0.454707	-0.615915	-0.190954	0.726468	0.62907	-0.1477	-0.00883299	0.455642	0.222136	-0.674558	0.63394	0.500361
MDP0000252590	module 5	blue	0.50801	0.931023	-0.322791	-0.595198	-0.319261	0.266373	0.349154	0.112585	0.0855232	0.666812	0.281735	-0.760552	0.574844	0.340394
MDP0000785966	module 5	blue	0.554678	0.842283	-0.238674	-0.692835	-0.320207	0.312904	0.269647	-0.124481	0.176787	0.496121	0.05094	-0.567323	0.587573	0.310035
MDP0000341606	module 5	blue	0.283427	0.896221	-0.114785	-0.607837	-0.488046	0.211094	0.433872	0.29562	0.0683306	0.814037	0.331488	-0.702939	0.620499	0.292845
MDP0000932944	module 5	blue	0.641755	0.911502	-0.358902	-0.673995	-0.25415	0.40644	0.338244	-0.1134	0.0621851	0.508369	0.134222	-0.682658	0.752162	0.403156
MDP0000249090	module 5	blue	0.173555	0.674779	-0.19173	-0.33629	-0.326994	0.459699	0.682564	0.383784	-0.187666	0.708146	0.637145	-0.63718	0.401927	0.268206
MDP0000262032	module 5	blue	0.599929	0.843514	-0.313937	-0.671119	-0.300422	0.476154	0.419922	-0.157861	0.0556293	0.50424	0.292505	-0.587803	0.348916	0.248109
MDP0000241187	module 5	blue	0.357202	0.844743	-0.141059	-0.620343	-0.426659	0.215212	0.344629	0.136545	0.282843	0.686304	0.266928	-0.625365	0.582943	0.168097
MDP0000546502	module 5	blue	0.478204	0.9255	-0.26005	-0.646646	-0.37449	0.322354	0.419415	0.100473	-0.0999098	0.686053	0.277394	-0.716673	0.667606	0.344554
MDP0000327019	module 5	blue	0.790361	0.87796	-0.623713	-0.486305	0.0161807	0.555527	0.376286	-0.142812	0.254566	0.344859	0.0776017	-0.790624	0.64454	0.410287
MDP0000797453	module 5	blue	0.327991	0.872806	-0.247038	-0.461975	-0.344278	0.243774	0.442427	0.335265	0.0980512	0.768414	0.345398	-0.777895	0.458437	0.20121
MDP0000950987	module 5	blue	0.327991	0.872806	-0.247038	-0.461975	-0.344278	0.243774	0.442427	0.335265	0.0980512	0.768414	0.345398	-0.777895	0.458437	0.20121
MDP0000252099	module 5	blue	0.593548	0.916477	-0.294046	-0.706703	-0.337933	0.33176	0.306865	-0.0928159	0.177904	0.570284	0.217726	-0.654389	0.508178	0.227869
MDP0000899816	module 5	blue	0.473335	0.884491	-0.283191	-0.579546	-0.299643	0.284127	0.34299	0.10886	0.255014	0.609533	0.143159	-0.715781	0.764537	0.409751
MDP0000171041	module 5	blue	-0.408432	-0.958088	0.206074	0.671897	0.463076	-0.354956	-0.542575	-0.181736	-0.171742	-0.784165	-0.456252	0.736407	-0.627861	-0.348044
MDP0000223369	module 5	blue	-0.590025	-0.652617	0.482937	0.411355	0.0540038	-0.760038	-0.668714	0.135521	0.0461278	-0.31546	-0.431346	0.564201	-0.290339	-0.491942
MDP0000361378	module 5	blue	0.646175	0.558555	-0.498959	-0.33776	0.125409	0.332294	0.0524164	-0.278496	-0.00488285	0.0627458	-0.0456046	-0.491588	0.412425	0.358899
MDP0000132623	module 5	blue	0.391576	0.851418	-0.111922	-0.711967	-0.502014	0.332058	0.451554	0.0356864	0.0304123	0.69698	0.379006	-0.558536	0.393733	0.227518
MDP0000683814	module 5	blue	0.530964	0.934532	-0.254996	-0.716194	-0.410824	0.460573	0.527568	0.00202688	0.0340708	0.67023	0.304775	-0.676073	0.574118	0.276603
MDP0000508371	module 5	blue	0.37893	0.815941	-0.200687	-0.597995	-0.373929	0.545141	0.683034	0.131472	0.182123	0.637319	0.240242	-0.624785	0.672184	0.393384
MDP0000141009	module 5	blue	0.200601	0.548162	-0.201538	-0.256421	-0.227413	0.468105	0.64385	0.247607	0.0239263	0.539203	0.420134	-0.507535	0.126041	0.227203
MDP0000232080	module 5	blue	0.527836	0.864808	-0.203568	-0.731107	-0.396352	0.23924	0.231352	-0.110813	0.084283	0.567656	0.282728	-0.565517	0.475699	0.212067
MDP0000364750	module 5	blue	0.559487	0.898153	-0.269557	-0.702949	-0.363474	0.470291	0.491529	-0.0660748	0.197426	0.588332	0.184151	-0.633343	0.575943	0.395075
MDP0000215375	module 5	blue	0.367806	0.900362	-0.208871	-0.588627	-0.430513	0.285044	0.442522	0.220712	0.0289439	0.767986	0.420306	-0.721798	0.533545	0.32828
MDP0000615948	module 5	blue	0.514789	0.922225	-0.427818	-0.471544	-0.204073	0.492897	0.570844	0.212864	0.131243	0.649864	0.199354	-0.851523	0.697197	0.432639
MDP0000736852	module 5	blue	0.299089	0.885454	-0.214051	-0.503251	-0.387805	0.22923	0.458631	0.356928	-0.0334767	0.801777	0.40647	-0.7742	0.554157	0.340675
MDP0000374881	module 5	blue	0.497878	0.897767	-0.212883	-0.701473	-0.410352	0.287282	0.325311	-0.00797068	0.0751796	0.639352	0.274533	-0.633116	0.523145	0.206578
MDP0000942873	module 5	blue	0.391366	0.867857	-0.226509	-0.606606	-0.388269	0.536136	0.694589	0.16699	0.242541	0.691016	0.304102	-0.683267	0.621184	0.388056
MDP0000319827	module 5	blue	0.20456	0.839686	-0.182998	-0.42845	-0.406452	0.29665	0.615345	0.468486	0.0541388	0.84046	0.447207	-0.764371	0.569551	0.360918
MDP0000261585	module 5	blue	0.249911	0.654557	-0.138118	-0.481444	-0.356207	0.394472	0.554511	0.130162	0.224705	0.56248	0.438888	-0.492991	0.357457	0.334907
MDP0000204348	module 5	blue	0.581171	0.899117	-0.291119	-0.681123	-0.299682	0.296473	0.267739	-0.0753176	0.128679	0.529883	0.0745952	-0.6554	0.787543	0.436532
MDP0000939633	module 5	blue	0.697586	0.904651	-0.425638	-0.655683	-0.182371	0.449091	0.346454	-0.155886	0.112311	0.442945	0.0603445	-0.693479	0.739825	0.476819
MDP0000503246	module 5	blue	0.515652	0.921311	-0.296306	-0.653261	-0.369363	0.475907	0.57162	0.054608	-0.0171358	0.66493	0.371942	-0.707057	0.723664	0.529805
MDP0000948507	module 5	blue	0.487519	0.923649	-0.337501	-0.554249	-0.291894	0.350142	0.453091	0.162887	0.103182	0.674932	0.240223	-0.782082	0.646737	0.444011
MDP0000598572	module 4	brown	0.441329	0.291415	-0.411877	-0.123986	0.176855	0.245877	0.0988806	-0.197025	-0.010459	-0.0134943	0.458365	-0.298861	0.0715575	0.0834321
MDP0000266204	module 4	brown	-0.709717	-0.276118	0.885234	-0.220689	-0.700646	-0.504435	-0.0774964	0.177745	-0.0508742	0.298957	0.245045	0.572803	-0.18959	-0.229217
MDP0000319175	module 4	brown	-0.647077	-0.230961	0.905338	-0.369133	-0.780354	-0.438009	0.00281943	0.0599267	-0.161589	0.303388	0.357711	0.615016	-0.105651	-0.0748678
MDP0000670935	module 4	brown	-0.650742	-0.451271	0.822258	-0.13952	-0.52615	-0.438267	-0.127975	-0.010291	-0.0652363	0.0335107	0.0750436	0.723556	-0.328254	-0.273016
MDP0000240942	module 4	brown	-0.749973	-0.468305	0.935254	-0.177657	-0.642715	-0.476544	-0.0844509	0.0425735	-0.0967929	0.111197	0.188252	0.774167	-0.362529	-0.329212
MDP0000216952	module 4	brown	-0.760505	-0.401712	0.918198	-0.198707	-0.689584	-0.41132	0.0629874	0.12629	-0.120577	0.211598	0.30495	0.700672	-0.264114	-0.223918
MDP0000710097	module 4	brown	-0.780455	-0.409592	0.943353	-0.196841	-0.698006	-0.461589	0.00896486	0.134772	-0.112732	0.21334	0.330244	0.711671	-0.237135	-0.215988
MDP0000228658	module 4	brown	-0.554004	-0.317951	0.543855	0.0175517	-0.341618	-0.0685392	0.303924	0.237111	-0.185841	0.119528	0.15718	0.401976	-0.0910872	-0.236103
MDP0000828077	module 4	brown	0.542576	0.187118	-0.723809	0.252972	0.588408	0.50075	0.0774163	-0.11849	0.114791	-0.236953	-0.134121	-0.464737	0.00827905	0.130934
MDP0000126901	module 4	brown	-0.683608	-0.421184	0.9022	-0.225854	-0.647867	-0.431533	-0.0734577	-0.019541	-0.0680521	0.108731	0.141219	0.756295	-0.353347	-0.26557
MDP0000251604	module 4	brown	0.795293	0.322307	-0.792089	-0.0229184	0.517506	0.666224	0.195235	-0.415981	0.138504	-0.284208	-0.103554	-0.446387	0.191296	0.285528
MDP0000201106	module 4	brown	0.794249	0.406746	-0.878659	0.0678031	0.590035	0.429979	0.0152565	-0.2573	0.105547	-0.203924	-0.0683666	-0.612347	0.117532	0.311411
MDP0000319851	module 4	brown	-0.762638	-0.514931	0.913973	-0.0950403	-0.579797	-0.521142	-0.159708	0.061746	-0.165194	0.0610157	0.113267	0.779018	-0.292404	-0.290504
MDP0000751498	module 4	brown	0.832025	0.441381	-0.794595	-0.0911571	0.491164	0.497875	0.0550598	-0.385543	0.0507685	-0.210244	-0.188952	-0.535907	0.25753	0.43936
MDP0000209432	module 4	brown	-0.75946	-0.452229	0.899546	-0.141798	-0.630266	-0.451186	-0.0154332	0.107134	-0.124438	0.149097	0.337302	0.724862	-0.311688	-0.256156
MDP0000197108	module 4	brown	0.686232	0.547375	-0.630044	-0.262973	0.20938	0.806087	0.542594	-0.22038	0.0368671	0.0734547	0.0831951	-0.559175	0.338448	0.196914
MDP0000917496	module 4	brown	0.577201	0.162873	-0.748312	0.236889	0.587509	0.655062	0.257519	-0.168062	-0.230138	-0.270774	-0.126277	-0.430543	0.0444459	0.218173
MDP0000256558	module 4	brown	0.665231	0.305191	-0.720155	0.0688277	0.502657	0.624336	0.212004	-0.22627	0.136831	-0.207292	-0.276435	-0.48513	0.293164	0.174444
MDP0000218445	module 4	brown	-0.783616	-0.604961	0.913179	-0.0288332	-0.50976	-0.552112	-0.250031	0.0299962	-0.158257	-0.0305179	0.0467022	0.840817	-0.400831	-0.309711
MDP0000230223	module 4	brown	0.794984	0.277928	-0.889489	0.166595	0.719718	0.411529	-0.125819	-0.351033	-0.0408955	-0.3919	-0.280553	-0.516181	0.198517	0.332846
MDP0000595696	module 4	brown	0.400248	0.13571	-0.730802	0.444782	0.663704	0.327116	0.10952	0.131478	0.0249182	-0.195337	-0.109879	-0.532425	0.00341595	0.118916
MDP0000235782	module 4	brown	0.775006	0.410694	-0.875239	0.0870941	0.614956	0.432188	-0.014052	-0.22231	-0.0390515	-0.208681	-0.210571	-0.636283	0.184742	0.336509
MDP0000260827	module 4	brown	-0.738247	-0.540884	0.915385	-0.130969	-0.57757	-0.502199	-0.149099	-0.0179512	-0.117342	0.0132964	0.254364	0.833109	-0.305011	-0.278056
MDP0000234427	module 4	brown	0.837476	0.438517	-0.898187	0.0194801	0.588384	0.546083	0.0797977	-0.296425	0.00953187	-0.20864	-0.105959	-0.628443	0.169361	0.225401
MDP0000192979	module 4	brown	0.313155	0.136852	-0.720845	0.495366	0.605023	0.358278	0.206028	0.268015	-0.0223107	-0.0849862	0.114667	-0.579861	0.0236717	0.20997
MDP0000652797	module 4	brown	0.638089	0.329629	-0.858534	0.271816	0.674806	0.323335	-0.0613202	-0.0205565	0.220855	-0.193159	-0.244893	-0.670172	0.212417	0.223557
MDP0000284920	module 4	brown	0.611773	0.373697	-0.857383	0.223819	0.568849	0.63801	0.34861	0.0482167	0.0539618	-0.0539755	-0.0383367	-0.700629	0.163909	0.302825
MDP0000060934	module 4	brown	-0.619139	-0.371657	0.724221	-0.116821	-0.525502	-0.294089	0.0189111	0.0958238	-0.190893	0.13277	0.1585	0.586801	-0.367222	-0.176866
MDP0000288107	module 4	brown	0.677194	0.374302	-0.852877	0.178375	0.590764	0.548449	0.208845	-0.0458323	-0.129194	-0.12081	-0.163673	-0.668904	0.348864	0.416591
MDP0000254558	module 4	brown	0.699127	0.196891	-0.953691	0.384827	0.834647	0.40024	-0.0784632	-0.139892	0.0967862	-0.375533	-0.253184	-0.58826	0.0400654	0.124445
MDP0000561228	module 4	brown	-0.862707	-0.453189	0.960164	-0.0758625	-0.6447	-0.582683	-0.120541	0.268066	-0.164974	0.218227	0.101929	0.682742	-0.247919	-0.277091
MDP0000140817	module 4	brown	-0.783848	-0.395478	0.937358	-0.179718	-0.687693	-0.519169	-0.0711852	0.159617	-0.114163	0.220347	0.206363	0.686157	-0.263078	-0.204273
MDP0000476942	module 4	brown	0.471498	0.233354	-0.832644	0.466377	0.708452	0.294681	0.00792371	0.186401	-0.0689179	-0.140542	-0.197368	-0.680072	0.0514256	0.159538
MDP0000242552	module 4	brown	-0.730381	-0.47677	0.86007	-0.116507	-0.575373	-0.426064	-0.0116437	0.0783783	-0.118499	0.0923592	0.223316	0.730717	-0.296516	-0.255469
MDP0000122512	module 4	brown	-0.442973	-0.118805	0.707641	-0.395644	-0.689406	-0.143976	0.164905	-0.0484224	-0.0941831	0.278973	0.366104	0.486213	-0.124034	-0.144981
MDP0000213971	module 4	brown	-0.775177	-0.244989	0.94689	-0.286642	-0.811164	-0.433838	0.0969547	0.251928	-0.125748	0.404903	0.339683	0.569751	-0.161787	-0.187188
MDP0000304068	module 4	brown	-0.767521	-0.176635	0.941427	-0.315806	-0.844481	-0.458068	0.0962759	0.302312	-0.113155	0.476329	0.334302	0.50475	-0.115887	-0.161837
MDP0000271797	module 4	brown	-0.694111	-0.425649	0.848113	-0.157087	-0.606704	-0.397255	-0.0152273	0.0410883	-0.126682	0.12831	0.403485	0.708164	-0.377475	-0.21845
MDP0000315537	module 4	brown	0.22974	0.105945	-0.394825	0.216222	0.322794	0.140506	0.0334727	0.076616	-0.0793401	-0.0590148	0.170302	-0.309398	-0.209659	-0.175422
MDP0000839984	module 4	brown	0.63616	0.126534	-0.885754	0.418419	0.837756	0.379155	-0.135818	-0.138121	0.111502	-0.422373	-0.412006	-0.516615	0.0637589	0.0558123
MDP0000266125	module 4	brown	0.686143	0.130477	-0.783504	0.214457	0.694032	0.392118	-0.094297	-0.341957	0.000176428	-0.428639	-0.269649	-0.370113	0.0701567	0.128415
MDP0000188551	module 4	brown	-0.731388	-0.140251	0.879647	-0.260897	-0.782712	-0.410631	0.100164	0.349431	-0.0635231	0.487331	0.265232	0.423642	-0.0735577	-0.215077
MDP0000290091	module 4	brown	0.547006	0.226368	-0.822094	0.39769	0.726979	0.218335	-0.143846	0.060087	0.0739679	-0.229564	-0.374649	-0.623419	0.17373	0.0653895
MDP0000951975	module 4	brown	-0.689074	-0.270898	0.894458	-0.279593	-0.734627	-0.407414	0.0304679	0.125089	-0.0978929	0.296292	0.314365	0.603252	-0.214322	-0.190314
MDP0000558147	module 4	brown	-0.795815	-0.564328	0.876502	-0.0178605	-0.528504	-0.450795	-0.0705228	0.106157	-0.255218	0.0461102	0.247374	0.776087	-0.388439	-0.293131
MDP0000176889	module 4	brown	0.859477	0.440341	-0.885127	-0.013908	0.569671	0.62259	0.140883	-0.332585	-0.0934878	-0.222784	-0.139013	-0.606437	0.313351	0.271757
MDP0000204871	module 4	brown	-0.77854	-0.215587	0.883443	-0.171653	-0.719564	-0.489956	0.00754755	0.384198	-0.070108	0.42553	0.178402	0.453603	-0.0919183	-0.276271
MDP0000942775	module 4	brown	0.696161	0.437131	-0.881427	0.127666	0.549979	0.707968	0.378927	-0.0543457	0.0144621	-0.0575072	0.0574565	-0.703879	0.071215	0.124893
MDP0000071677	module 4	brown	-0.725631	-0.533454	0.91682	-0.15097	-0.579685	-0.447007	-0.0910143	-0.0313155	-0.103278	0.00372115	0.0969205	0.836158	-0.287159	-0.245258
MDP0000144744	module 4	brown	-0.748965	-0.406551	0.869967	-0.156914	-0.638478	-0.367774	0.131573	0.154387	-0.143742	0.1999	0.402421	0.669235	-0.267413	-0.23953
MDP0000867709	module 4	brown	0.635134	0.354927	-0.748256	0.0812781	0.494355	0.346831	0.0144159	-0.173537	-0.00128817	-0.148377	-0.0332883	-0.548246	0.00536628	0.182458
MDP0000677476	module 4	brown	0.560569	0.24542	-0.903546	0.444609	0.75667	0.374361	0.0115282	0.0989721	0.0278604	-0.194357	-0.173477	-0.689637	0.0259092	0.127999
MDP0000287354	module 4	brown	-0.793626	-0.262889	0.947791	-0.248408	-0.791815	-0.513749	0.0336367	0.282185	-0.110668	0.397059	0.338221	0.565072	-0.15878	-0.212965
MDP0000124048	module 4	brown	0.697671	0.390666	-0.784255	0.037062	0.497933	0.631415	0.22802	-0.19728	0.154876	-0.149623	-0.16112	-0.572423	0.227536	0.316782
MDP0000131461	module 4	brown	0.673456	0.0968389	-0.894347	0.369244	0.80617	0.592766	0.0785099	-0.239819	-0.0588884	-0.44747	-0.183279	-0.448848	0.0177495	0.17196
MDP0000285384	module 4	brown	-0.496078	-0.236264	0.77428	-0.346528	-0.643069	-0.272989	0.0101388	-0.0957707	0.0702232	0.162096	0.168646	0.607054	-0.167024	-0.182854
MDP0000550724	module 4	brown	-0.665981	-0.458938	0.853387	-0.182294	-0.587978	-0.368229	-0.0357972	-0.0259538	-0.155059	0.0619903	0.274055	0.755809	-0.26042	-0.252424
MDP0000285709	module 4	brown	0.625467	0.221367	-0.88896	0.332187	0.719699	0.666827	0.293586	-0.0673393	0.198391	-0.263876	-0.146958	-0.585735	0.0207557	0.133816
MDP0000597792	module 4	brown	0.739237	0.252762	-0.835119	0.160627	0.667294	0.439049	-0.0624294	-0.309179	-0.00408009	-0.348139	-0.237451	-0.485507	0.086348	0.0369229
MDP0000173198	module 4	brown	-0.713839	-0.250763	0.887166	-0.248118	-0.711355	-0.459379	-0.0149883	0.21353	-0.0447517	0.31951	0.101601	0.545449	-0.0964909	-0.239351
MDP0000130792	module 4	brown	-0.684832	-0.403235	0.855327	-0.153746	-0.586858	-0.413195	-0.0938245	0.0745808	-0.103739	0.119148	0.110189	0.673466	-0.202458	-0.269608
MDP0000315612	module 4	brown	0.762534	0.476822	-0.772245	-0.0399709	0.468514	0.522464	0.0924097	-0.220714	0.0122913	-0.115284	-0.310447	-0.620438	0.432309	0.226466
MDP0000232208	module 4	brown	0.775278	0.569079	-0.812591	-0.114557	0.367127	0.778976	0.416457	-0.177305	-0.0619157	0.0391279	0.0555161	-0.696836	0.214018	0.289854
MDP0000159863	module 4	brown	0.604361	0.390514	-0.577621	-0.0581577	0.361415	0.189142	-0.172672	-0.187844	0.173629	-0.0959876	-0.224728	-0.489981	0.391463	0.00850401
MDP0000169869	module 4	brown	0.74076	0.255908	-0.909171	0.226319	0.70624	0.652317	0.12898	-0.250618	-0.0206758	-0.328784	-0.158615	-0.546	-0.00733998	0.154442
MDP0000191386	module 4	brown	-0.460541	-0.213622	0.764131	-0.369483	-0.635921	-0.309382	-0.040718	-0.127101	-0.0414274	0.147437	0.100014	0.592493	0.0253858	-0.0611521
MDP0000322428	module 4	brown	0.795273	0.475257	-0.835251	0.0172776	0.538284	0.329452	-0.112781	-0.239375	0.0552359	-0.148104	-0.148133	-0.648908	0.260072	0.303501
MDP0000317726	module 4	brown	0.77266	0.369279	-0.879075	0.101913	0.636977	0.598064	0.1036	-0.25918	0.313191	-0.258892	-0.210049	-0.595219	0.0308565	0.118818
MDP0000245037	module 4	brown	0.640156	0.137147	-0.859631	0.320637	0.72796	0.680096	0.189652	-0.197077	0.0591441	-0.366088	-0.135985	-0.466765	-0.046615	0.110085
MDP0000314158	module 4	brown	-0.733307	-0.337318	0.956972	-0.260213	-0.713738	-0.601947	-0.185648	0.118017	-0.137539	0.229667	0.0870402	0.673049	-0.0598531	-0.204746
MDP0000218748	module 4	brown	-0.70983	-0.461943	0.904712	-0.192726	-0.625672	-0.434266	-0.0359679	0.0036114	-0.0485692	0.0872927	0.237756	0.776994	-0.251693	-0.222482
MDP0000182376	module 4	brown	-0.674487	-0.348784	0.883525	-0.248483	-0.676705	-0.455177	-0.0980065	0.0452131	-0.160306	0.187515	0.291327	0.677748	-0.307919	-0.35684
MDP0000183853	module 4	brown	-0.662236	-0.332215	0.878243	-0.246522	-0.669531	-0.390365	-0.0194843	0.0501761	-0.0619624	0.193375	0.115598	0.658546	-0.241763	-0.249533
MDP0000502952	module 4	brown	-0.738757	-0.529532	0.918168	-0.112984	-0.570584	-0.502404	-0.177041	0.0118843	-0.100575	0.0276149	0.021885	0.810233	-0.30429	-0.270605
MDP0000153759	module 4	brown	0.738266	0.179557	-0.881521	0.248468	0.771557	0.55708	0.0205016	-0.315617	0.30139	-0.447472	-0.342298	-0.461904	0.0470112	0.105756
MDP0000264634	module 4	brown	0.868674	0.373689	-0.89345	0.0191188	0.622752	0.547267	0.0180225	-0.408116	0.0456625	-0.31605	-0.06599	-0.541458	0.177494	0.216097
MDP0000127640	module 4	brown	0.755567	0.416692	-0.906223	0.111766	0.59493	0.656636	0.28738	-0.138604	-0.128754	-0.136793	-0.0554735	-0.676212	0.154022	0.261302
MDP0000744397	module 4	brown	0.558484	0.323265	-0.781441	0.208647	0.53065	0.675179	0.387144	0.0225371	-0.101637	-0.0570794	-0.0097604	-0.620104	0.0550355	0.146306
MDP0000141915	module 4	brown	0.703736	0.133089	-0.89937	0.343079	0.827291	0.383836	-0.142616	-0.278679	-0.0570348	-0.475396	-0.255487	-0.468137	0.0627491	0.187519
MDP0000224509	module 4	brown	0.763613	0.308445	-0.9382	0.221234	0.716646	0.529258	0.0805246	-0.20236	0.0165235	-0.28688	-0.141897	-0.611065	0.107578	0.215366
MDP0000189624	module 4	brown	-0.678739	-0.444951	0.906444	-0.202691	-0.596514	-0.52368	-0.211326	-0.01163	-0.00279167	0.0477222	-0.0505137	0.760412	-0.128813	-0.314031
MDP0000194023	module 4	brown	0.884261	0.482096	-0.947461	0.0402826	0.626331	0.597723	0.112261	-0.272721	0.160618	-0.20373	-0.242718	-0.694361	0.29732	0.227218
MDP0000174059	module 4	brown	0.787864	0.258723	-0.860755	0.109935	0.64714	0.645807	0.125918	-0.395104	0.0143019	-0.366597	-0.0774573	-0.457503	0.0218885	0.25308
MDP0000350718	module 4	brown	0.48368	0.309343	-0.586466	0.0147489	0.302393	0.560802	0.393434	-0.0840194	-0.221465	0.000687983	0.325633	-0.45465	-0.0663863	0.164974
MDP0000609912	module 4	brown	-0.475414	-0.183257	0.695945	-0.286931	-0.597	-0.299744	0.0268978	-0.0155276	0.0188187	0.202773	0.214098	0.499393	-0.0969703	-0.0110567
MDP0000592603	module 4	brown	-0.706339	-0.316843	0.860675	-0.20352	-0.676135	-0.401129	0.0399386	0.143967	-0.113609	0.258011	0.244657	0.609328	-0.242429	-0.0776289
MDP0000321447	module 4	brown	0.77009	0.467105	-0.800195	-0.0105243	0.514779	0.377102	-0.0721616	-0.221359	-0.0760226	-0.142577	-0.268311	-0.635148	0.425082	0.264406
MDP0000622972	module 4	brown	-0.699287	-0.234529	0.920846	-0.339544	-0.794191	-0.387452	0.0903264	0.146962	-0.141433	0.342753	0.284998	0.591567	-0.0564696	-0.0645393
MDP0000514023	module 4	brown	0.721236	0.416021	-0.920334	0.223287	0.665517	0.452758	0.0462368	-0.0387417	0.119801	-0.138693	-0.217738	-0.745148	0.216607	0.0944187
MDP0000248377	module 4	brown	-0.7595	-0.546123	0.89263	-0.0808803	-0.557799	-0.444072	-0.0761851	0.0343374	-0.059107	0.0348709	0.18644	0.802808	-0.425939	-0.274918
MDP0000293843	module 4	brown	-0.876989	-0.617202	0.930925	0.0512121	-0.514346	-0.564293	-0.168695	0.186914	-0.0821336	0.0349972	0.0631008	0.796791	-0.359574	-0.350923
MDP0000470390	module 4	brown	-0.804393	-0.586533	0.917085	-0.0435702	-0.541523	-0.458025	-0.0633418	0.0747821	-0.0975135	0.0174009	0.103834	0.824346	-0.390433	-0.312616
MDP0000178729	module 4	brown	0.576249	0.35996	-0.87037	0.324739	0.631923	0.388416	0.0973379	0.134269	-0.0197262	-0.0668331	-0.120449	-0.749601	0.132594	0.241318
MDP0000142642	module 4	brown	0.83423	0.360906	-0.882961	0.0723106	0.652981	0.424939	-0.0663526	-0.355349	-0.00762536	-0.325547	-0.271632	-0.557606	0.316437	0.351267
MDP0000149942	module 4	brown	-0.754215	-0.170935	0.870742	-0.209846	-0.753162	-0.427289	0.104952	0.379471	-0.105895	0.472763	0.264739	0.428235	-0.114338	-0.215255
MDP0000186009	module 4	brown	0.521137	0.270239	-0.781136	0.319337	0.645669	0.177797	-0.10735	0.0665771	-0.0921999	-0.152271	-0.114696	-0.624785	0.090118	0.064665
MDP0000131222	module 4	brown	-0.611013	-0.289228	0.796875	-0.212262	-0.607215	-0.362922	0.0191649	0.0778104	-0.0392609	0.205332	0.130354	0.584535	-0.220698	-0.145608
MDP0000187841	module 4	brown	-0.611013	-0.289228	0.796875	-0.212262	-0.607215	-0.362922	0.0191649	0.0778104	-0.0392609	0.205332	0.130354	0.584535	-0.220698	-0.145608
MDP0000270591	module 4	brown	0.494522	0.280766	-0.836746	0.386273	0.661815	0.509547	0.234405	0.17326	0.207592	-0.101001	-0.117342	-0.693147	0.0269633	0.115615
MDP0000302440	module 4	brown	-0.759113	-0.536084	0.893431	-0.0778019	-0.550793	-0.475728	-0.0944663	0.0490894	0.0398056	0.0338292	0.155792	0.78881	-0.340291	-0.271994
MDP0000319871	module 4	brown	0.772208	0.486287	-0.937454	0.123443	0.596769	0.62506	0.198089	-0.082929	-0.0545265	-0.085295	-0.13152	-0.767822	0.285925	0.314877
MDP0000319760	module 4	brown	0.67184	0.491159	-0.87569	0.115996	0.500501	0.617547	0.343856	0.0234923	-0.100367	0.0276199	0.109017	-0.76815	0.143899	0.252106
MDP0000274415	module 4	brown	0.828214	0.48378	-0.768318	-0.114662	0.454879	0.510685	0.0472636	-0.35886	0.0633843	-0.16375	-0.20698	-0.564646	0.414909	0.248698
MDP0000854241	module 4	brown	0.685186	0.385966	-0.772024	0.0471557	0.516713	0.481261	0.181109	-0.180511	0.34875	-0.167843	-0.138474	-0.571466	0.25338	0.229516
MDP0000269116	module 4	brown	-0.828803	-0.468576	0.939435	-0.0899097	-0.638963	-0.558401	-0.106016	0.205578	-0.19885	0.18631	0.242957	0.709302	-0.205451	-0.152213
MDP0000273274	module 4	brown	-0.752953	-0.482638	0.893806	-0.0865961	-0.555109	-0.623415	-0.271256	0.105707	-0.0754797	0.0808087	0.0817981	0.727234	-0.236912	-0.277675
MDP0000790376	module 4	brown	-0.721466	-0.399831	0.892193	-0.174513	-0.645688	-0.426769	-0.0327276	0.0909183	-0.0851835	0.17337	0.239816	0.689058	-0.24911	-0.211765
MDP0000212593	module 4	brown	-0.734473	-0.18773	0.82053	-0.155852	-0.687043	-0.425449	0.0477058	0.380427	-0.108433	0.431871	0.253447	0.405947	-0.132405	-0.282623
MDP0000243470	module 4	brown	0.724686	0.399382	-0.78519	0.0607221	0.522256	0.355815	-0.0781796	-0.211287	-0.14027	-0.17027	-0.106847	-0.587684	0.327549	0.199964
MDP0000221713	module 4	brown	-0.230155	-0.14584	0.360672	-0.142997	-0.285855	-0.065078	0.0818503	-0.0873076	0.329285	0.0272604	0.0675185	0.323441	-0.0778293	-0.0243069
MDP0000144572	module 4	brown	-0.76302	-0.26028	0.93195	-0.268507	-0.786901	-0.445633	0.0712972	0.231883	-0.0962499	0.3786	0.351446	0.577586	-0.226222	-0.20807
MDP0000158407	module 4	brown	0.769516	0.115974	-0.917671	0.293627	0.841526	0.486789	-0.0971094	-0.390224	0.0977523	-0.537033	-0.292025	-0.416272	-0.0461727	0.144361
MDP0000260834	module 4	brown	-0.638133	-0.36215	0.898033	-0.317925	-0.688632	-0.402785	-0.0313491	-0.0544988	-0.0593337	0.137228	0.230296	0.734138	-0.231535	-0.186766
MDP0000228029	module 4	brown	0.829866	0.369366	-0.899709	0.0577706	0.622939	0.772478	0.241862	-0.337252	0.109494	-0.276066	-0.197717	-0.569055	0.112144	0.236516
MDP0000230475	module 4	brown	0.737448	0.486994	-0.907285	0.152433	0.612692	0.413238	0.0414232	-0.0347539	0.092776	-0.0825724	-0.167018	-0.779482	0.299829	0.249536
MDP0000242575	module 4	brown	0.694923	0.165225	-0.910593	0.373078	0.835622	0.32964	-0.166567	-0.188434	0.0227702	-0.431891	-0.40753	-0.529942	0.171257	0.208226
MDP0000910487	module 4	brown	0.35412	0.195106	-0.654433	0.305086	0.483318	0.733737	0.572481	0.177533	-0.16004	-0.0403179	-0.0185993	-0.532458	0.16334	0.204395
MDP0000275150	module 4	brown	-0.671749	-0.406942	0.90003	-0.214794	-0.62694	-0.499494	-0.189109	-0.0223663	-0.071087	0.102032	0.146972	0.737384	-0.208863	-0.216276
MDP0000396307	module 4	brown	0.797517	0.186354	-0.916612	0.234426	0.805006	0.49	-0.101736	-0.382013	0.167943	-0.490456	-0.355124	-0.463338	0.109633	0.160981
MDP0000470297	module 4	brown	0.725602	0.402974	-0.694244	-0.0769219	0.394144	0.441591	0.0386945	-0.343315	-0.101453	-0.151182	0.0114521	-0.478449	0.222847	0.309815
MDP0000399163	module 4	brown	-0.73073	-0.418144	0.905851	-0.193089	-0.657454	-0.413242	0.0217911	0.0774613	-0.13937	0.161602	0.279612	0.720574	-0.162694	-0.13392
MDP0000289041	module 4	brown	0.499917	0.174514	-0.776533	0.333038	0.616749	0.485413	0.187034	-0.0154047	-0.0609716	-0.204549	0.140318	-0.510094	-0.111405	0.00172078
MDP0000306139	module 4	brown	-0.691863	-0.526413	0.883947	-0.152946	-0.562604	-0.378687	-0.0653615	-0.0656539	-0.0843563	-0.01124	0.130947	0.829453	-0.338107	-0.320151
MDP0000250558	module 4	brown	0.542636	0.295008	-0.863105	0.382368	0.67553	0.425281	0.118915	0.141577	-0.146761	-0.113846	-0.175515	-0.711434	0.210108	0.161341
MDP0000397802	module 4	brown	0.542636	0.295008	-0.863105	0.382368	0.67553	0.425281	0.118915	0.141577	-0.146761	-0.113846	-0.175515	-0.711434	0.210108	0.161341
MDP0000266496	module 4	brown	0.705847	0.272044	-0.912436	0.262359	0.718801	0.654826	0.200727	-0.150152	0.129382	-0.279457	-0.190895	-0.598177	0.105191	0.204118
MDP0000227454	module 4	brown	0.419798	0.140683	-0.76624	0.442748	0.64865	0.58782	0.285818	0.149286	-0.0280818	-0.152598	-0.125773	-0.56365	0.00417341	0.168599
MDP0000119634	module 4	brown	-0.770614	-0.472296	0.929944	-0.160608	-0.648371	-0.439782	0.00347661	0.0821764	-0.123297	0.13105	0.233056	0.765019	-0.267415	-0.220134
MDP0000266556	module 4	brown	0.77901	0.433762	-0.896966	0.109016	0.604262	0.567912	0.0692247	-0.168993	-0.0340723	-0.161788	-0.173787	-0.684715	0.254922	0.196862
MDP0000308722	module 4	brown	-0.820044	-0.402862	0.952123	-0.141858	-0.684437	-0.587318	-0.120925	0.218622	-0.0931219	0.241601	0.164528	0.669101	-0.278565	-0.275888
MDP0000321774	module 4	brown	0.49654	0.215967	-0.814833	0.372451	0.642351	0.715495	0.407659	0.106392	-0.123223	-0.142203	-0.100602	-0.611824	0.0951575	0.177184
MDP0000871402	module 4	brown	0.447404	0.18179	-0.79557	0.441749	0.671973	0.491703	0.258352	0.156594	0.167551	-0.157412	-0.129981	-0.606488	0.139325	0.233186
MDP0000550728	module 4	brown	0.806848	0.438713	-0.868319	0.0252502	0.552345	0.636658	0.21489	-0.254312	0.0802075	-0.171831	-0.116851	-0.626188	0.243567	0.241805
MDP0000185169	module 4	brown	0.639035	0.0838091	-0.799426	0.292035	0.707942	0.616322	0.115847	-0.281093	-0.131843	-0.426414	-0.270877	-0.374239	0.125428	0.232305
MDP0000690140	module 4	brown	0.589856	0.269268	-0.872476	0.348414	0.705205	0.495849	0.131772	0.0189216	0.00131927	-0.205754	-0.194827	-0.645055	0.163778	0.263767
MDP0000547463	module 4	brown	0.581702	0.341337	-0.852232	0.292264	0.629558	0.421519	0.0988423	0.0855467	-0.125295	-0.0892509	-0.0939431	-0.705754	0.0651547	0.140822
MDP0000122452	module 4	brown	0.776161	0.417647	-0.922004	0.133361	0.622068	0.568609	0.13958	-0.161568	-0.0301963	-0.168518	-0.132999	-0.686892	0.119192	0.239512
MDP0000270907	module 4	brown	-0.760976	-0.317232	0.922871	-0.238664	-0.744559	-0.408777	0.120971	0.19688	-0.08048	0.311293	0.329238	0.62724	-0.192501	-0.151862
MDP0000250529	module 4	brown	0.701804	0.395924	-0.857811	0.154311	0.598388	0.431489	0.0188778	-0.0967641	-0.0951959	-0.142481	-0.151619	-0.669703	0.112228	0.11143
MDP0000710999	module 4	brown	-0.767815	-0.29426	0.954745	-0.270841	-0.780538	-0.447338	0.0667877	0.203541	-0.154976	0.337433	0.257406	0.622286	-0.133122	-0.134894
MDP0000697237	module 4	brown	-0.821218	-0.423736	0.956957	-0.124335	-0.652546	-0.57576	-0.128945	0.217408	-0.1444	0.207361	0.0965398	0.684169	-0.146184	-0.270435
MDP0000212614	module 4	brown	-0.511725	-0.180874	0.725486	-0.351707	-0.686852	-0.0645432	0.317814	0.00976798	-0.116591	0.276996	0.364717	0.521597	-0.261286	-0.105363
MDP0000254924	module 4	brown	0.748359	0.507663	-0.924493	0.12849	0.577171	0.554899	0.176263	-0.022728	-0.0314883	-0.0383879	-0.0559326	-0.796812	0.261845	0.246118
MDP0000312770	module 4	brown	-0.615069	-0.308991	0.84914	-0.292297	-0.69169	-0.317765	0.0529289	-0.0047167	-0.104009	0.200743	0.309138	0.661022	-0.2294	-0.18063
MDP0000198404	module 4	brown	0.781976	0.519196	-0.840894	-0.049925	0.467119	0.563076	0.234648	-0.189246	0.0601309	-0.0547978	0.146546	-0.675595	0.172877	0.249307
MDP0000266660	module 4	brown	-0.790927	-0.338821	0.919122	-0.159672	-0.679038	-0.583681	-0.0455182	0.265753	-0.0852642	0.280339	0.168572	0.597606	-0.0268147	-0.121544
MDP0000320690	module 4	brown	0.691367	0.478787	-0.664708	-0.1351	0.317389	0.340392	0.103469	-0.253381	-0.0884857	-0.027459	0.297223	-0.536317	0.251488	0.330949
MDP0000768248	module 4	brown	0.676414	0.326298	-0.904063	0.234551	0.641185	0.665041	0.262145	-0.0802611	-0.016937	-0.167868	0.0498889	-0.64715	0.00454126	0.137065
MDP0000147335	module 4	brown	-0.453466	-0.118363	0.647217	-0.361109	-0.659144	-0.0991658	0.331277	0.0317463	-0.203998	0.313386	0.6462	0.438325	-0.152413	-0.0492373
MDP0000322306	module 4	brown	-0.817926	-0.527633	0.901584	0.00821091	-0.525572	-0.607213	-0.241403	0.187969	-0.0833643	0.0880335	0.0654707	0.725156	-0.187424	-0.193138
MDP0000278185	module 4	brown	0.243487	0.161854	-0.586135	0.343694	0.412428	0.457067	0.353059	0.252451	-0.139286	0.0355358	0.22535	-0.509164	-0.199937	0.0951972
MDP0000283036	module 4	brown	-0.777457	-0.516126	0.72765	0.165338	-0.39661	-0.492956	-0.12663	0.297401	-0.239968	0.109559	0.185994	0.580427	-0.378908	-0.266707
MDP0000196040	module 4	brown	0.808749	0.465902	-0.86614	0.0266341	0.573111	0.399542	-0.0393742	-0.23492	-0.115819	-0.169465	-0.180917	-0.66283	0.335333	0.255315
MDP0000235176	module 4	brown	-0.52622	-0.26788	0.683708	-0.139091	-0.472229	-0.49304	-0.221885	0.0768794	0.172936	0.124895	-0.039812	0.493656	-0.330339	-0.417534
MDP0000298577	module 4	brown	0.67209	0.16247	-0.929469	0.376632	0.814809	0.590103	0.121778	-0.160648	0.123012	-0.390761	-0.216244	-0.538361	0.0350586	0.17327
MDP0000164054	module 4	brown	0.645757	0.510622	-0.548586	-0.27062	0.152315	0.390267	0.149387	-0.282133	-0.0661358	0.0661936	0.45584	-0.476164	0.188824	0.213461
MDP0000725802	module 4	brown	-0.755649	-0.484924	0.95504	-0.183251	-0.645314	-0.521453	-0.150987	0.0188255	-0.0699416	0.0891361	0.148935	0.802801	-0.320355	-0.29462
MDP0000268855	module 4	brown	0.78408	0.394605	-0.935026	0.16222	0.667009	0.483804	0.0455602	-0.169824	-0.0966271	-0.209971	-0.135294	-0.677724	0.242236	0.274183
MDP0000185333	module 4	brown	-0.779634	-0.557197	0.886143	-0.0501256	-0.549203	-0.399102	-0.00652154	0.0788989	-0.128757	0.0428072	0.143444	0.789734	-0.390119	-0.254978
MDP0000004754	module 4	brown	-0.833721	-0.501109	0.900864	-0.0363307	-0.596159	-0.4697	-0.0158474	0.20069	-0.101426	0.15974	0.278804	0.714337	-0.443365	-0.292582
MDP0000144481	module 4	brown	-0.759757	-0.369878	0.949798	-0.236774	-0.732627	-0.46395	0.00250386	0.126029	-0.117455	0.244847	0.258163	0.694923	-0.213103	-0.159316
MDP0000259687	module 4	brown	0.39857	0.121965	-0.643429	0.327371	0.539899	0.361614	0.11903	0.0323035	0.023056	-0.173149	0.0556203	-0.434585	-0.0901861	0.143705
MDP0000181482	module 4	brown	-0.565651	-0.188108	0.84372	-0.347513	-0.70724	-0.544493	-0.236532	0.0267859	-0.111929	0.264438	0.225962	0.556293	-0.0264415	-0.229908
MDP0000242569	module 4	brown	-0.547764	-0.296361	0.837372	-0.332053	-0.635415	-0.471491	-0.143441	-0.108074	0.129988	0.105432	0.0682183	0.678418	-0.181127	-0.153768
MDP0000265372	module 4	brown	-0.399625	-0.257624	0.668749	-0.297374	-0.534345	-0.242871	-0.0605094	-0.18761	-0.130851	0.0577773	0.14791	0.596872	-0.170739	-0.112655
MDP0000077683	module 4	brown	0.818594	0.366063	-0.927702	0.141037	0.67911	0.53112	0.015036	-0.26149	-0.129714	-0.27622	-0.228503	-0.621662	0.21022	0.174524
MDP0000181606	module 4	brown	0.720763	0.321384	-0.903814	0.192187	0.667525	0.523445	0.138965	-0.177771	0.104468	-0.241059	0.0637002	-0.604429	-0.0151824	0.137488
MDP0000158457	module 4	brown	0.688664	0.224153	-0.944409	0.376996	0.818607	0.428787	-0.0441931	-0.0998468	0.0447661	-0.341263	-0.329101	-0.617038	0.106358	0.169533
MDP0000136330	module 4	brown	0.536007	0.361399	-0.697868	0.0929987	0.418535	0.58599	0.396251	0.0106137	0.169786	-0.0132869	0.0843705	-0.587338	0.241099	0.137422
MDP0000317288	module 4	brown	0.467746	0.257898	-0.785852	0.414276	0.67876	0.185389	-0.101716	0.167686	0.207055	-0.144847	-0.249722	-0.663484	0.131433	0.142275
MDP0000708334	module 4	brown	0.728279	0.472875	-0.788663	-0.0212672	0.439014	0.433255	0.110553	-0.172711	0.0889344	-0.0518518	0.137451	-0.63651	0.21204	0.101651
MDP0000312449	module 4	brown	-0.515365	-0.359554	0.698048	-0.206527	-0.52205	-0.22648	0.110783	-0.0806553	-0.202882	0.0713244	0.409389	0.647802	-0.266796	-0.117584
MDP0000258693	module 4	brown	0.6759	0.294553	-0.731528	0.0969579	0.59653	0.240553	-0.212229	-0.26259	0.062235	-0.306221	-0.406427	-0.484363	0.337448	0.320958
MDP0000300522	module 4	brown	0.700165	0.0692283	-0.922235	0.413348	0.892965	0.418249	-0.153535	-0.284552	0.0398341	-0.543143	-0.369582	-0.437898	-0.0179127	0.118264
MDP0000750217	module 4	brown	0.453446	0.221924	-0.69261	0.267741	0.52475	0.56515	0.253637	0.0429821	-0.113188	-0.117686	-0.0778809	-0.522049	0.161778	0.337262
MDP0000315323	module 4	brown	0.865497	0.447341	-0.914024	7.71e-05	0.578839	0.678056	0.16767	-0.323359	-0.031836	-0.208762	-0.146327	-0.62888	0.193843	0.285698
MDP0000232618	module 4	brown	0.824182	0.229945	-0.937053	0.224149	0.804822	0.450564	-0.151848	-0.376046	0.083173	-0.46978	-0.365598	-0.506134	0.118918	0.112639
MDP0000121041	module 4	brown	0.767777	0.482401	-0.744918	-0.126889	0.3988	0.607377	0.19981	-0.286358	0.254323	-0.104203	-0.159889	-0.572825	0.211328	0.0171038
MDP0000314547	module 4	brown	0.764533	0.449248	-0.895346	0.0800029	0.554439	0.792061	0.380483	-0.149796	0.0600198	-0.0991868	-0.0702142	-0.68718	0.192156	0.290777
MDP0000304933	module 4	brown	0.456247	0.181267	-0.844923	0.52171	0.755051	0.281381	0.00908161	0.205486	0.119168	-0.18284	-0.184618	-0.662813	0.104608	0.21451
MDP0000291034	module 4	brown	0.749785	0.451544	-0.885368	0.0935092	0.570378	0.704395	0.278783	-0.135482	0.187636	-0.119321	-0.215012	-0.69236	0.125243	0.247416
MDP0000258644	module 4	brown	0.732893	0.490104	-0.842239	0.088075	0.535156	0.380766	0.0121506	-0.0924693	0.0579245	-0.0657851	-0.100677	-0.721198	0.359773	0.263605
MDP0000237988	module 4	brown	0.756719	0.494304	-0.864959	0.0256461	0.485945	0.664001	0.277413	-0.133203	-0.199864	-0.0345312	0.0599026	-0.704952	0.180606	0.294425
MDP0000318115	module 4	brown	0.488497	0.192107	-0.827622	0.462575	0.7372	0.31521	-0.0051	0.13788	-0.0780938	-0.198566	-0.174498	-0.634774	0.189393	0.120185
MDP0000141961	module 4	brown	-0.531825	-0.340462	0.807421	-0.289851	-0.598657	-0.336738	-0.0916907	-0.142035	-0.105925	0.0621727	0.0534771	0.701691	-0.15616	-0.0723315
MDP0000309327	module 4	brown	0.815873	0.604602	-0.892591	-0.00958882	0.497612	0.540481	0.15192	-0.0999719	0.0398171	0.00237594	-0.153061	-0.806654	0.384134	0.275201
MDP0000515080	module 4	brown	0.686109	0.36025	-0.854083	0.211006	0.662938	0.263301	-0.125659	-0.0754336	0.037923	-0.194367	-0.257937	-0.661679	0.323555	0.2602
MDP0000610843	module 4	brown	-0.533982	-0.311201	0.700553	-0.165556	-0.506905	-0.345448	-0.038077	-0.00520869	0.0592947	0.107284	0.158063	0.5747	-0.293112	-0.130653
MDP0000466017	module 4	brown	-0.778388	-0.533494	0.949031	-0.124891	-0.599687	-0.532531	-0.161619	0.0353185	-0.0863096	0.0480358	0.0828184	0.820858	-0.267553	-0.25497
MDP0000729319	module 4	brown	0.617848	0.375173	-0.90099	0.291862	0.65249	0.453817	0.143263	0.0847864	0.0284612	-0.0904811	-0.077779	-0.749146	0.0816803	0.20168
MDP0000293981	module 4	brown	0.717645	0.401185	-0.914627	0.214537	0.672848	0.484585	0.0908815	-0.0629808	0.203343	-0.166291	-0.221621	-0.717491	0.215449	0.220376
MDP0000172418	module 4	brown	0.860305	0.530899	-0.930583	0.0094818	0.581116	0.614258	0.162937	-0.217633	0.144094	-0.13502	-0.19351	-0.734869	0.3483	0.293134
MDP0000224397	module 4	brown	0.400692	0.256614	-0.601321	0.181347	0.378831	0.678709	0.502094	0.102237	0.109926	0.010022	-0.00189854	-0.511803	0.0480506	0.0815943
MDP0000436890	module 4	brown	-0.422224	-0.11753	0.632238	-0.368279	-0.643185	0.126068	0.481451	-0.00693376	-0.0902596	0.286558	0.508605	0.444021	-0.18296	-0.0305849
MDP0000231545	module 4	brown	-0.784935	-0.380831	0.90224	-0.111847	-0.615458	-0.653597	-0.21211	0.230338	-0.117975	0.208903	0.0215151	0.616732	-0.110286	-0.159109
MDP0000177018	module 4	brown	-0.779112	-0.511489	0.940622	-0.0994233	-0.58591	-0.601289	-0.229484	0.0822908	-0.108108	0.0732889	0.0144076	0.781037	-0.333971	-0.334496
MDP0000133475	module 4	brown	-0.563035	-0.369328	0.796187	-0.228475	-0.571214	-0.346643	-0.0641938	-0.0945855	-0.0918534	0.0622767	0.103541	0.695629	-0.209805	-0.106831
MDP0000200122	module 4	brown	0.823537	0.241675	-0.880492	0.144912	0.748629	0.469328	-0.122502	-0.429893	0.235641	-0.465532	-0.377167	-0.45914	0.0982281	0.0883083
MDP0000288715	module 4	brown	-0.524092	-0.271885	0.852177	-0.386117	-0.669976	-0.541455	-0.27464	-0.148628	-0.10306	0.116767	0.162277	0.686873	-0.0948519	-0.225293
MDP0000854767	module 4	brown	0.39581	0.157375	-0.759709	0.44767	0.616328	0.486094	0.229801	0.171662	-0.0312209	-0.112591	0.0508077	-0.574013	-0.108993	0.0893225
MDP0000859430	module 4	brown	-0.663681	-0.484187	0.891979	-0.18404	-0.563607	-0.526989	-0.229946	-0.0707879	0.0297276	-0.00235616	0.0389269	0.800241	-0.223125	-0.318509
MDP0000218838	module 4	brown	-0.573583	-0.268914	0.879958	-0.366428	-0.689883	-0.5585	-0.223997	-0.0620354	-0.0744717	0.169969	0.109262	0.665501	-0.0718427	-0.154115
MDP0000129069	module 4	brown	0.758773	0.412409	-0.856654	0.109371	0.622412	0.290309	-0.136538	-0.188533	0.0468579	-0.21233	-0.20372	-0.647904	0.287873	0.198248
MDP0000130613	module 4	brown	0.507715	0.272016	-0.803378	0.313601	0.569259	0.590492	0.316708	0.0835343	-0.116131	-0.0715611	0.164903	-0.623767	-0.119207	0.152468
MDP0000498369	module 4	brown	0.690941	0.348307	-0.839882	0.170045	0.620942	0.506373	0.135528	-0.113414	-0.131933	-0.196678	-0.271454	-0.61912	0.362413	0.215788
MDP0000888042	module 4	brown	0.455096	0.166636	-0.67236	0.241862	0.494411	0.791748	0.467184	-0.0330984	-0.0787594	-0.144228	-0.042797	-0.445214	0.0036346	0.202372
MDP0000476376	module 4	brown	0.644813	0.412368	-0.683455	-0.0199035	0.408253	0.362806	0.0892784	-0.14718	0.277109	-0.0892938	-0.165576	-0.562061	0.402462	0.162318
MDP0000500735	module 4	brown	-0.697728	-0.268306	0.8887	-0.254863	-0.726702	-0.427335	0.0263423	0.151632	-0.0464656	0.307499	0.262173	0.587621	-0.184821	-0.190455
MDP0000283526	module 4	brown	0.891514	0.616332	-0.894859	-0.103407	0.484765	0.517627	0.0912012	-0.254455	0.14939	-0.0626595	-0.168188	-0.751753	0.37182	0.409224
MDP0000176819	module 4	brown	-0.782919	-0.297704	0.93033	-0.23787	-0.766469	-0.438542	0.08363	0.234302	-0.105197	0.353185	0.35358	0.60035	-0.286941	-0.225547
MDP0000197733	module 4	brown	0.838558	0.558995	-0.788861	-0.128011	0.457434	0.377774	-0.0659555	-0.302227	0.260074	-0.108419	-0.217598	-0.650209	0.332035	0.213749
MDP0000208667	module 4	brown	0.581843	0.28342	-0.849575	0.317191	0.670067	0.488892	0.179825	0.0330903	0.192934	-0.168234	-0.135093	-0.641776	0.0999689	0.175675
MDP0000149317	module 4	brown	-0.744627	-0.165188	0.813981	-0.162285	-0.701209	-0.368783	0.136255	0.419003	0.0495901	0.465672	0.283807	0.377015	-0.126479	-0.262042
MDP0000241227	module 4	brown	0.486206	0.296511	-0.67466	0.126378	0.397823	0.783694	0.526862	-0.00490966	-0.13536	-0.0302615	0.0201764	-0.526145	0.0657567	0.165317
MDP0000337873	module 4	brown	-0.65023	-0.368628	0.881579	-0.249087	-0.653711	-0.450033	-0.0854482	-0.0154104	-0.0404633	0.13553	0.193969	0.709283	-0.204288	-0.188642
MDP0000178517	module 4	brown	-0.495347	-0.154287	0.849076	-0.488053	-0.777378	-0.361417	-0.0595576	-0.11555	0.010502	0.258534	0.290046	0.607334	-0.170025	-0.236859
MDP0000235663	module 4	brown	-0.831319	-0.409616	0.840038	0.00123269	-0.59288	-0.53345	-0.0176344	0.343125	-0.181393	0.275209	0.481169	0.567512	-0.341823	-0.241489
MDP0000282378	module 4	brown	0.595582	0.327958	-0.886255	0.364292	0.696469	0.333134	0.000176854	0.102737	0.0265225	-0.131633	-0.20484	-0.732387	0.144885	0.049131
MDP0000320056	module 4	brown	-0.735852	-0.48204	0.871197	-0.0624787	-0.529969	-0.623299	-0.287341	0.0748002	-0.100323	0.0537255	0.0792341	0.724193	-0.303425	-0.262725
MDP0000134544	module 4	brown	0.390283	0.192076	-0.749255	0.404199	0.562507	0.591954	0.377007	0.1906	-0.111647	-0.0490033	0.138234	-0.591312	-0.107113	0.20854
MDP0000566117	module 4	brown	0.699184	0.145029	-0.876391	0.315501	0.789541	0.461574	-0.0391626	-0.258611	0.218983	-0.439809	-0.326664	-0.46571	0.0359425	0.152352
MDP0000326288	module 4	brown	-0.769991	-0.49817	0.897585	-0.10002	-0.593874	-0.490101	-0.0827425	0.0936561	-0.117335	0.105004	0.338332	0.7545	-0.418955	-0.329846
MDP0000240553	module 4	brown	0.546678	0.237693	-0.883358	0.443244	0.752129	0.394958	0.0466672	0.119147	-0.0487882	-0.196089	-0.187916	-0.682194	0.179032	0.151612
MDP0000308808	module 4	brown	0.854077	0.559789	-0.891783	-0.055756	0.511582	0.565911	0.135988	-0.224552	-0.0415325	-0.0836038	-0.159927	-0.728329	0.326887	0.216346
MDP0000300046	module 4	brown	0.651862	0.24937	-0.893504	0.355422	0.772627	0.311497	-0.111285	-0.0587699	0.0712217	-0.300186	-0.353495	-0.624564	0.211153	0.185299
MDP0000174607	module 4	brown	-0.682589	-0.431335	0.790345	-0.0421721	-0.460487	-0.643713	-0.350585	0.128044	0.0119715	0.0623907	0.0699689	0.627637	-0.315195	-0.417479
MDP0000173600	module 4	brown	0.476433	0.12857	-0.764895	0.421835	0.721495	0.429566	0.00678136	0.0492393	0.109661	-0.280589	-0.450842	-0.525791	0.0918973	0.0123582
MDP0000410984	module 4	brown	0.82055	0.413248	-0.852195	0.0377214	0.606065	0.427882	-0.0895089	-0.302222	-0.00406542	-0.258297	-0.287506	-0.597568	0.372669	0.166115
MDP0000175055	module 4	brown	0.420362	0.113732	-0.796498	0.518888	0.710508	0.342452	0.0539096	0.137899	-0.0804934	-0.202365	-0.0147608	-0.563999	-0.0296031	0.197549
MDP0000515106	module 4	brown	-0.647895	-0.464234	0.863968	-0.198341	-0.589226	-0.359214	-0.0397275	-0.0805809	-0.0991417	0.0342068	0.181018	0.789517	-0.387959	-0.264147
MDP0000297456	module 4	brown	-0.731891	-0.424372	0.92497	-0.205386	-0.661833	-0.470952	-0.0508418	0.0557503	-0.202043	0.146002	0.134814	0.740649	-0.259692	-0.246199
MDP0000282993	module 4	brown	-0.494272	-0.230623	0.846762	-0.428235	-0.677818	-0.491709	-0.248114	-0.154693	0.0263107	0.119031	-0.0115511	0.657464	0.0109226	-0.192094
MDP0000291992	module 4	brown	0.67102	0.423408	-0.819694	0.107469	0.500731	0.543061	0.151392	-0.067382	-0.258006	-0.0521796	0.00183942	-0.67146	0.204622	0.228926
MDP0000225502	module 4	brown	0.618551	0.379044	-0.898881	0.329474	0.685322	0.340468	0.0327892	0.11469	0.136101	-0.0964608	-0.195459	-0.772624	0.221669	0.200936
MDP0000030527	module 4	brown	0.621298	0.215873	-0.812027	0.245688	0.620607	0.483934	0.128783	-0.167935	-0.134836	-0.255954	0.143668	-0.493141	0.0185894	0.168289
MDP0000253341	module 4	brown	-0.35178	-0.257528	0.525959	-0.14899	-0.31566	-0.205351	-0.113635	-0.0665357	0.31344	-0.0274197	-0.248316	0.458084	-0.110181	-0.26999
MDP0000121418	module 4	brown	0.355832	0.193515	-0.767306	0.478922	0.624872	0.420752	0.235256	0.286466	0.00464495	-0.0483498	0.0727145	-0.648908	-0.155092	0.102573
MDP0000121134	module 4	brown	0.546315	0.174877	-0.900795	0.486044	0.79094	0.407765	0.0335758	0.0718507	0.0231993	-0.256297	-0.173483	-0.631988	-0.0113949	0.120169
MDP0000665847	module 4	brown	-0.85063	-0.594196	0.931936	0.00441826	-0.544003	-0.54152	-0.140776	0.14221	-0.0602826	0.047462	0.171541	0.803092	-0.379018	-0.316889
MDP0000785615	module 4	brown	0.717243	0.200363	-0.90683	0.280817	0.754319	0.652842	0.140235	-0.232049	0.0394656	-0.372027	-0.271947	-0.517597	0.0627965	0.264139
MDP0000312559	module 4	brown	-0.60021	-0.179398	0.887171	-0.392119	-0.764701	-0.490099	-0.115581	0.0442976	-0.0639701	0.302115	0.0689891	0.572065	-0.111319	-0.167014
MDP0000232058	module 4	brown	-0.812158	-0.5671	0.932115	-0.0314977	-0.543083	-0.613198	-0.248873	0.103877	-0.143658	0.0318725	0.0484725	0.798336	-0.361351	-0.386093
MDP0000156710	module 4	brown	0.675416	0.394124	-0.907216	0.259427	0.656714	0.525138	0.147735	0.0232855	0.149361	-0.120262	-0.205786	-0.744689	0.321469	0.210154
MDP0000315021	module 4	brown	-0.788145	-0.190265	0.935851	-0.255239	-0.804226	-0.564723	-0.021887	0.349116	-0.0843377	0.465811	0.297335	0.482311	-0.060376	-0.196642
MDP0000138035	module 4	brown	-0.714234	-0.526022	0.730943	0.126728	-0.348971	-0.690773	-0.396532	0.152731	-0.118937	-0.0185008	0.0793706	0.632991	-0.246656	-0.287985
MDP0000631844	module 4	brown	-0.885838	-0.553666	0.881959	0.104916	-0.509657	-0.612625	-0.180177	0.301079	-0.24143	0.130393	0.20569	0.684012	-0.333587	-0.269293
MDP0000308104	module 4	brown	-0.41001	-0.163326	0.724035	-0.385543	-0.599391	-0.382469	-0.108053	-0.112194	-0.0816165	0.144107	0.00225835	0.539348	0.199351	0.142266
MDP0000308543	module 4	brown	-0.765705	-0.338973	0.967852	-0.250202	-0.743559	-0.556383	-0.113911	0.151093	-0.110006	0.268878	0.173909	0.668141	-0.184114	-0.244071
MDP0000209313	module 4	brown	0.70395	0.330255	-0.886636	0.209854	0.667865	0.347338	-0.00619645	-0.135601	0.063175	-0.22392	0.0311215	-0.627009	0.122607	0.189538
MDP0000564469	module 4	brown	-0.652135	-0.124749	0.801729	-0.273184	-0.741934	-0.321265	0.225662	0.280539	-0.0590631	0.455212	0.401644	0.412335	-0.0746155	-0.0886632
MDP0000274905	module 4	brown	0.56997	0.146748	-0.842386	0.423327	0.76503	0.333041	-0.0726516	-0.0420124	0.193575	-0.326483	-0.290326	-0.542165	0.0962939	0.110371
MDP0000298165	module 4	brown	0.629904	0.368664	-0.655345	0.0269773	0.478398	0.054741	-0.299929	-0.178795	0.0630543	-0.163216	-0.278042	-0.520945	0.372995	0.190035
MDP0000516217	module 4	brown	-0.740663	-0.122372	0.901817	-0.322516	-0.834694	-0.382799	0.213201	0.34604	-0.0903898	0.512039	0.279391	0.435205	0.0308413	-0.102413
MDP0000149622	module 4	brown	0.700862	0.438048	-0.90848	0.184441	0.628271	0.501352	0.157571	-0.014441	0.0240605	-0.0997193	-0.149212	-0.749432	0.15201	0.202621
MDP0000137638	module 4	brown	-0.399061	-0.162906	0.660609	-0.369935	-0.588398	-0.143076	0.109771	-0.096469	0.0353796	0.165573	0.199984	0.508873	-0.0675774	-0.0567199
MDP0000334081	module 4	brown	0.718833	0.158014	-0.935466	0.348304	0.821006	0.53091	0.022925	-0.243347	-0.00385051	-0.43473	-0.199851	-0.509355	0.103197	0.255698
MDP0000165991	module 4	brown	0.686525	0.416964	-0.73012	0.0160373	0.485594	0.296385	0.00160215	-0.168549	0.226465	-0.13644	-0.212455	-0.581309	0.459394	0.306726
MDP0000799783	module 4	brown	-0.691122	-0.259016	0.749634	-0.146412	-0.636587	-0.276394	0.196732	0.27013	-0.165453	0.334553	0.389359	0.470264	-0.319003	-0.14495
MDP0000127643	module 4	brown	-0.606359	-0.260838	0.861484	-0.336505	-0.699593	-0.347725	0.0557874	0.0257267	-0.17348	0.223772	0.245069	0.621845	-0.0278639	-0.113848
MDP0000214900	module 4	brown	0.62266	0.433898	-0.780834	0.0860098	0.423876	0.643178	0.378447	-0.0258053	-0.124216	0.0309674	0.167593	-0.661017	0.0536341	0.280987
MDP0000161243	module 4	brown	-0.689673	-0.300553	0.824463	-0.157191	-0.591982	-0.544893	-0.102846	0.215584	0.0402132	0.228651	-0.0486417	0.540614	-0.0740017	-0.137496
MDP0000338059	module 4	brown	-0.836102	-0.521561	0.833732	0.0929425	-0.48239	-0.570794	-0.137419	0.273047	-0.0632864	0.117797	0.222848	0.65177	-0.423811	-0.360509
MDP0000145024	module 4	brown	0.75784	0.512092	-0.902666	0.0815085	0.556316	0.56205	0.17597	-0.0682183	-0.0543704	-0.0522564	-0.115806	-0.769485	0.274675	0.261467
MDP0000274866	module 4	brown	0.834602	0.561363	-0.898197	-0.0535229	0.477886	0.721308	0.311926	-0.197232	0.0414789	-0.0380879	-0.020584	-0.73301	0.217359	0.328277
MDP0000142241	module 4	brown	0.762172	0.494043	-0.930486	0.123722	0.574477	0.594359	0.208917	-0.0657519	-0.00290987	-0.0511135	0.013878	-0.77111	0.152029	0.211549
MDP0000130813	module 4	brown	0.659312	0.428488	-0.867767	0.178634	0.549308	0.661599	0.312342	0.00922085	-0.0684669	-0.0371689	-0.0275253	-0.729241	0.243878	0.37503
MDP0000451863	module 4	brown	0.68915	0.347156	-0.870639	0.241841	0.688768	0.313153	-0.12529	-0.0772399	-0.01519	-0.222166	-0.303929	-0.665993	0.324184	0.153806
MDP0000178934	module 4	brown	-0.740377	-0.393174	0.964389	-0.253763	-0.719106	-0.477284	-0.0640003	0.0524116	-0.101035	0.19211	0.215018	0.743108	-0.263916	-0.228582
MDP0000392904	module 4	brown	-0.740377	-0.393174	0.964389	-0.253763	-0.719106	-0.477284	-0.0640003	0.0524116	-0.101035	0.19211	0.215018	0.743108	-0.263916	-0.228582
MDP0000851204	module 4	brown	-0.740377	-0.393174	0.964389	-0.253763	-0.719106	-0.477284	-0.0640003	0.0524116	-0.101035	0.19211	0.215018	0.743108	-0.263916	-0.228582
MDP0000534490	module 4	brown	-0.831344	-0.365764	0.947843	-0.133803	-0.690116	-0.609401	-0.145852	0.275421	-0.0723701	0.286226	0.226033	0.620903	-0.234271	-0.290071
MDP0000319016	module 4	brown	0.826279	0.627732	-0.910166	-0.0248243	0.48659	0.519325	0.170744	-0.0956379	0.0377497	0.0259293	-0.0736819	-0.829125	0.318097	0.287895
MDP0000308416	module 4	brown	0.804262	0.461553	-0.871851	0.0534285	0.594971	0.374149	-0.0908481	-0.216352	-0.0475521	-0.18036	-0.246545	-0.672927	0.298593	0.195024
MDP0000331376	module 4	brown	0.797438	0.50009	-0.868013	0.00657007	0.509603	0.548964	0.170075	-0.190095	-0.136223	-0.0938569	-0.132088	-0.692536	0.433437	0.374906
MDP0000525119	module 4	brown	0.74715	0.114035	-0.908983	0.315411	0.831316	0.522672	-0.066824	-0.356668	0.0897245	-0.522056	-0.32422	-0.424551	-0.000283639	0.180999
MDP0000186169	module 4	brown	0.763875	0.348445	-0.94804	0.235925	0.732929	0.462092	-0.0147631	-0.149635	-0.093736	-0.261504	-0.233842	-0.670971	0.17566	0.169629
MDP0000682953	module 4	brown	0.447078	0.200146	-0.659988	0.224566	0.471724	0.643758	0.349563	-0.010643	-0.05413	-0.111443	-0.0579811	-0.47025	-0.0355892	0.157125
MDP0000126532	module 4	brown	0.702405	0.372965	-0.855823	0.203093	0.650247	0.259475	-0.17504	-0.106882	0.0430145	-0.195997	-0.221307	-0.660291	0.193941	0.0829215
MDP0000316608	module 4	brown	-0.691654	-0.224453	0.926899	-0.327438	-0.760524	-0.55689	-0.124224	0.151238	-0.0802462	0.31799	0.0785764	0.577197	-0.0335021	-0.227105
MDP0000663723	module 4	brown	-0.718322	-0.480413	0.903318	-0.162682	-0.604523	-0.425887	-0.0457162	0.00742966	-0.0637109	0.0761013	0.234615	0.782588	-0.299099	-0.274915
MDP0000221211	module 4	brown	-0.724963	-0.183945	0.907614	-0.313617	-0.815576	-0.368911	0.141191	0.240576	-0.0816373	0.434982	0.403365	0.517856	-0.0844826	-0.0909138
MDP0000284883	module 4	brown	-0.413861	-0.0877571	0.588361	-0.223597	-0.477769	-0.511177	-0.296722	0.125952	-0.162907	0.215319	-0.0773205	0.305584	0.175435	-0.15706
MDP0000371401	module 4	brown	0.741253	0.504113	-0.83243	0.0235384	0.475919	0.550177	0.193312	-0.136171	-0.0826736	-0.0472915	-0.035332	-0.692218	0.256266	0.400092
MDP0000298216	module 4	brown	0.678326	0.414653	-0.863893	0.158056	0.544905	0.711453	0.335802	-0.0338684	-0.182744	-0.0613295	-0.0464734	-0.69784	0.208074	0.2786
MDP0000551467	module 4	brown	-0.78447	-0.394147	0.972346	-0.211449	-0.711765	-0.529437	-0.0920562	0.139341	-0.103719	0.22022	0.170217	0.710044	-0.21632	-0.273641
MDP0000178438	module 4	brown	-0.695237	-0.174858	0.898818	-0.308467	-0.775098	-0.558212	-0.077248	0.247666	-0.0874771	0.404328	0.210443	0.495598	0.0794176	-0.122341
MDP0000321952	module 4	brown	-0.588958	-0.0396141	0.769864	-0.311146	-0.708934	-0.505527	-0.0556231	0.301483	-0.0742468	0.443172	0.0666212	0.317418	0.165332	-0.152053
MDP0000190478	module 4	brown	0.589665	0.281954	-0.916373	0.400828	0.725155	0.486502	0.144574	0.0813027	-0.0364497	-0.17114	-0.108257	-0.705	0.112259	0.250504
MDP0000302690	module 4	brown	-0.801482	-0.239461	0.919771	-0.192047	-0.760568	-0.550273	-0.0389901	0.355412	-0.113212	0.424177	0.272188	0.502363	-0.116655	-0.21394
MDP0000124034	module 4	brown	0.633521	0.322016	-0.942004	0.35221	0.712208	0.582007	0.229707	0.0575132	-0.00782273	-0.149099	-0.0959909	-0.726262	0.0768027	0.20825
MDP0000165351	module 4	brown	-0.79281	-0.573584	0.92874	-0.0502818	-0.547902	-0.601921	-0.248722	0.0481063	-0.147461	0.012215	0.17003	0.824854	-0.330302	-0.265559
MDP0000526341	module 4	brown	0.828508	0.607823	-0.8307	-0.109765	0.44833	0.437435	0.0599987	-0.208406	0.20619	-0.0346698	-0.091228	-0.732695	0.360444	0.205111
MDP0000178546	module 4	brown	0.805956	0.473913	-0.939531	0.117393	0.621571	0.524888	0.126704	-0.132239	-0.0246417	-0.129655	-0.15752	-0.74136	0.28092	0.276251
MDP0000763615	module 4	brown	0.701322	0.416128	-0.809574	0.110924	0.594658	0.248077	-0.137132	-0.117016	0.193678	-0.168189	-0.326063	-0.65702	0.320599	0.145612
MDP0000151619	module 4	brown	0.821586	0.43546	-0.90317	0.075314	0.615487	0.514001	0.056748	-0.256882	0.107172	-0.216871	-0.237865	-0.651103	0.311885	0.347832
MDP0000238087	module 4	brown	-0.481697	-0.169315	0.752093	-0.395836	-0.703265	-0.187801	0.163201	-0.0562506	-0.254356	0.260661	0.486797	0.55097	-0.0288938	-0.0233863
MDP0000761113	module 4	brown	-0.726435	-0.386379	0.708162	0.00872912	-0.495089	-0.185718	0.339595	0.318399	-0.10579	0.219187	0.305497	0.50473	-0.223691	-0.173153
MDP0000894557	module 4	brown	0.798041	0.233297	-0.873002	0.170783	0.742908	0.377443	-0.189954	-0.406797	0.23624	-0.460165	-0.3431	-0.461518	0.0965725	0.0898708
MDP0000219091	module 4	brown	-0.849804	-0.620804	0.860056	0.11205	-0.444496	-0.554135	-0.192157	0.210799	-0.20733	0.014802	0.106354	0.750589	-0.315074	-0.301852
MDP0000609966	module 4	brown	-0.762493	-0.177007	0.822781	-0.190051	-0.746292	-0.301551	0.27493	0.414023	-0.166303	0.491968	0.348837	0.401965	-0.189682	-0.120784
MDP0000257928	module 4	brown	0.609527	0.364256	-0.801435	0.24743	0.609155	0.21978	-0.115867	0.000615355	0.132191	-0.129074	-0.215999	-0.665338	0.207811	0.229763
MDP0000215498	module 4	brown	0.752517	0.449482	-0.749248	-0.0696242	0.465762	0.364882	-0.03354	-0.289246	0.227945	-0.171642	-0.202861	-0.561453	0.394031	0.442242
MDP0000935832	module 4	brown	-0.866567	-0.345815	0.957028	-0.129035	-0.720865	-0.557741	-0.0221014	0.354772	-0.104	0.352154	0.183572	0.58576	-0.180237	-0.236936
MDP0000885773	module 4	brown	-0.665431	-0.316473	0.863941	-0.243625	-0.680681	-0.366398	0.048311	0.0728049	-0.0400696	0.226557	0.243914	0.639493	-0.229044	-0.164743
MDP0000931048	module 4	brown	-0.624428	-0.287345	0.844444	-0.286538	-0.694366	-0.398957	-0.0168718	0.0212327	-0.0977158	0.226807	0.456069	0.63067	-0.214998	-0.150079
MDP0000771151	module 4	brown	0.694792	0.482666	-0.897096	0.151819	0.564213	0.562291	0.240503	0.0196385	0.171574	-0.0247263	-0.0718564	-0.779138	0.176464	0.279883
MDP0000390677	module 4	brown	-0.866653	-0.416385	0.958602	-0.108462	-0.694093	-0.502616	0.0319578	0.290414	-0.0824469	0.281228	0.310963	0.658169	-0.23955	-0.265352
MDP0000278283	module 4	brown	-0.776642	-0.222966	0.953956	-0.276521	-0.803514	-0.491001	0.0250689	0.284975	-0.0784768	0.421891	0.257418	0.540144	-0.10901	-0.245719
MDP0000269848	module 4	brown	0.827117	0.48391	-0.91048	0.023484	0.563976	0.544265	0.0986402	-0.228976	-0.0866577	-0.141936	-0.0554042	-0.688977	0.212842	0.231221
MDP0000320696	module 4	brown	0.830806	0.417032	-0.876968	0.0439775	0.616473	0.44631	-0.0444234	-0.305005	-0.0113204	-0.253796	-0.234372	-0.608598	0.353318	0.224859
MDP0000819897	module 4	brown	0.867083	0.410813	-0.941815	0.077712	0.659105	0.549353	0.0581385	-0.312734	-0.00425321	-0.266508	-0.205895	-0.632916	0.293935	0.273756
MDP0000234947	module 4	brown	-0.76748	-0.451416	0.938186	-0.15337	-0.640588	-0.618331	-0.2274	0.095094	-0.0961516	0.137295	0.244079	0.740637	-0.299535	-0.302702
MDP0000198094	module 4	brown	0.806498	0.342139	-0.922072	0.172617	0.720006	0.44108	-0.0675053	-0.259202	0.0812883	-0.315985	-0.320151	-0.609262	0.341854	0.321959
MDP0000202881	module 4	brown	0.806498	0.342139	-0.922072	0.172617	0.720006	0.44108	-0.0675053	-0.259202	0.0812883	-0.315985	-0.320151	-0.609262	0.341854	0.321959
MDP0000201702	module 4	brown	0.875325	0.53929	-0.943055	-0.00911478	0.55678	0.622239	0.179466	-0.231194	0.0838786	-0.114653	-0.0887538	-0.736274	0.283375	0.265615
MDP0000017063	module 4	brown	0.794664	0.525008	-0.917112	0.0720323	0.577775	0.537209	0.133746	-0.110682	0.0673559	-0.0819665	-0.137902	-0.771772	0.31224	0.262012
MDP0000607415	module 4	brown	-0.635522	-0.312157	0.676733	-0.0127223	-0.43436	-0.507434	-0.159297	0.255053	0.198646	0.15808	-0.0937924	0.450388	-0.124705	-0.0308301
MDP0000148708	module 4	brown	0.686652	0.387449	-0.949449	0.299908	0.706076	0.440646	0.0583734	0.0212437	0.0676318	-0.145285	-0.179051	-0.761544	0.170328	0.236189
MDP0000142957	module 4	brown	-0.750851	-0.227445	0.902105	-0.250097	-0.769991	-0.51391	0.0327184	0.269723	-0.115069	0.40762	0.428183	0.523988	-0.187675	-0.169466
MDP0000807856	module 4	brown	-0.499806	-0.30801	0.65818	-0.142621	-0.416332	-0.427998	-0.200168	0.00793705	0.420594	0.0307822	-0.0334105	0.530841	-0.192664	-0.338078
MDP0000198327	module 4	brown	0.649435	0.15914	-0.82497	0.263446	0.693593	0.760417	0.272535	-0.226877	-0.0260352	-0.353337	-0.249961	-0.449153	0.0913069	0.233087
MDP0000183523	module 4	brown	0.700583	0.494867	-0.881461	0.107775	0.507039	0.670349	0.368266	-0.0142507	0.079204	0.0140763	0.0592148	-0.757613	0.145792	0.308093
MDP0000164165	module 4	brown	0.743635	0.447018	-0.916344	0.169352	0.63179	0.503863	0.075061	-0.068044	0.0427288	-0.128916	-0.216508	-0.746555	0.238419	0.213783
MDP0000181169	module 4	brown	-0.801426	-0.232606	0.953182	-0.259436	-0.805415	-0.467674	0.107875	0.320485	-0.111431	0.432198	0.287707	0.537533	-0.0878045	-0.167114
MDP0000207157	module 4	brown	-0.723154	-0.202389	0.823736	-0.168023	-0.688642	-0.34461	0.112055	0.337889	-0.0891087	0.409903	0.196824	0.436253	-0.135502	-0.280975
MDP0000176604	module 4	brown	-0.793199	-0.524522	0.886301	0.00177953	-0.511607	-0.658396	-0.260354	0.174639	-0.0920355	0.0701162	0.0129513	0.72034	-0.207557	-0.26991
MDP0000286750	module 4	brown	-0.745789	-0.172591	0.927459	-0.297097	-0.816474	-0.475265	0.0538439	0.29112	-0.0758676	0.461999	0.306155	0.498103	-0.10007	-0.175856
MDP0000262685	module 4	brown	0.699789	0.454826	-0.905286	0.152879	0.558576	0.657256	0.334727	-0.0121591	-0.0241667	-0.0291486	0.0332326	-0.749934	0.144615	0.352805
MDP0000191837	module 4	brown	-0.662753	-0.097087	0.798723	-0.274254	-0.735757	-0.320547	0.208489	0.338053	-0.0496335	0.473691	0.267804	0.363017	-0.0641015	-0.183033
MDP0000277859	module 4	brown	0.783655	0.128778	-0.888561	0.257584	0.829362	0.379366	-0.221639	-0.431838	0.255015	-0.565037	-0.453096	-0.397305	0.069653	0.196167
MDP0000231032	module 4	brown	-0.616972	-0.305286	0.771324	-0.221656	-0.620827	-0.256275	0.172352	0.0955693	-0.165919	0.211626	0.451421	0.581559	-0.1919	-0.220396
MDP0000819499	module 4	brown	-0.791986	-0.26631	0.959203	-0.257993	-0.794102	-0.509262	0.0175086	0.265202	-0.106822	0.391085	0.344671	0.582575	-0.136113	-0.165633
MDP0000243164	module 4	brown	0.812147	0.331674	-0.88995	0.141144	0.70909	0.360933	-0.154477	-0.321453	0.132524	-0.357941	-0.382035	-0.564385	0.282196	0.24978
MDP0000149396	module 4	brown	-0.766465	-0.354814	0.958525	-0.244153	-0.733648	-0.466796	0.00960016	0.151533	-0.0756031	0.252479	0.185874	0.679757	-0.121545	-0.203089
MDP0000291093	module 4	brown	0.81639	0.309767	-0.963912	0.201971	0.751974	0.608175	0.095393	-0.27087	0.0831978	-0.344322	-0.300662	-0.600744	0.163873	0.239903
MDP0000866489	module 4	brown	-0.818266	-0.333129	0.961146	-0.199602	-0.742679	-0.554759	-0.0526599	0.254994	-0.0975097	0.319124	0.277718	0.622237	-0.161554	-0.207701
MDP0000397884	module 4	brown	0.650143	0.354954	-0.929608	0.320727	0.705124	0.504191	0.12883	0.0411174	0.0486645	-0.142536	-0.183779	-0.739693	0.0194339	0.103306
MDP0000361520	module 4	brown	0.50006	0.405277	-0.431403	-0.223602	0.139441	0.244554	0.028326	-0.222394	0.014545	0.0296729	0.23198	-0.372187	0.130092	0.254106
MDP0000361521	module 4	brown	0.50006	0.405277	-0.431403	-0.223602	0.139441	0.244554	0.028326	-0.222394	0.014545	0.0296729	0.23198	-0.372187	0.130092	0.254106
MDP0000264059	module 4	brown	0.750063	0.464628	-0.92694	0.144391	0.58649	0.616353	0.208575	-0.0679633	-0.0845793	-0.0783492	-0.0800887	-0.752224	0.242147	0.307234
MDP0000530198	module 4	brown	-0.60213	-0.173487	0.847118	-0.363274	-0.76872	-0.340767	0.0891046	0.0787864	-0.0965856	0.346493	0.420668	0.543037	-0.0955139	-0.12143
MDP0000778016	module 4	brown	-0.60213	-0.173487	0.847118	-0.363274	-0.76872	-0.340767	0.0891046	0.0787864	-0.0965856	0.346493	0.420668	0.543037	-0.0955139	-0.12143
MDP0000217063	module 4	brown	0.833044	0.334047	-0.898763	0.104338	0.687673	0.499055	-0.045143	-0.370551	0.13009	-0.358575	-0.290875	-0.543516	0.202976	0.25688
MDP0000298697	module 4	brown	0.696528	0.0893934	-0.893299	0.387222	0.875224	0.322253	-0.225311	-0.274529	0.149053	-0.528124	-0.441837	-0.441596	0.0548779	0.134642
MDP0000271168	module 4	brown	0.508086	0.241022	-0.893852	0.467341	0.730199	0.504397	0.19182	0.184965	-0.0673123	-0.135405	-0.0520805	-0.707582	0.0132059	0.157861
MDP0000149001	module 4	brown	-0.512127	-0.335488	0.61689	-0.0560559	-0.410629	-0.238073	-0.0311294	0.0413401	-0.0589297	0.0704539	0.157211	0.515796	-0.147239	-0.258634
MDP0000293898	module 4	brown	0.500315	0.336351	-0.717214	0.158649	0.410908	0.776394	0.581745	0.074131	-0.157684	0.0317514	0.111818	-0.606419	0.206159	0.318119
MDP0000843477	module 4	brown	-0.690232	-0.219429	0.838836	-0.223657	-0.708367	-0.392177	0.0784689	0.226352	-0.072851	0.361713	0.282777	0.502069	-0.159443	-0.152661
MDP0000900422	module 4	brown	-0.659904	-0.156912	0.89966	-0.360688	-0.796495	-0.540516	-0.103601	0.167288	-0.0516992	0.394727	0.225922	0.519412	-0.109418	-0.189434
MDP0000148978	module 4	brown	-0.749426	-0.440876	0.759982	0.0936642	-0.398981	-0.770312	-0.416239	0.291683	-0.0198605	0.0899494	-0.0704427	0.538892	-0.157138	-0.276246
MDP0000792811	module 4	brown	0.853685	0.65539	-0.883199	-0.103889	0.448276	0.568171	0.190508	-0.156244	-0.0166378	0.0269083	-0.0931087	-0.803907	0.399384	0.386431
MDP0000284529	module 4	brown	-0.642435	-0.410276	0.8951	-0.246195	-0.607898	-0.52734	-0.221482	-0.0613431	-0.129406	0.0540715	0.0470823	0.753106	-0.17285	-0.190576
MDP0000254890	module 4	brown	-0.384695	-0.25599	0.627529	-0.264919	-0.487482	-0.175779	-0.0090635	-0.167914	-0.0377495	0.0395114	0.115274	0.563743	-0.082377	-0.134513
MDP0000148196	module 4	brown	-0.829476	-0.473808	0.944089	-0.0886984	-0.618251	-0.509866	-0.0929942	0.193914	-0.0397559	0.155802	0.0654125	0.716595	-0.234172	-0.326981
MDP0000287293	module 4	brown	0.683682	0.350087	-0.667722	-0.0884439	0.347564	0.548626	0.187983	-0.353666	-0.203383	-0.135245	0.225575	-0.416751	0.0748707	0.327268
MDP0000508081	module 4	brown	-0.339935	-0.162786	0.561745	-0.305523	-0.440269	-0.150094	0.0769213	-0.0995108	0.282617	0.0725574	0.0792971	0.452039	-0.0924099	-0.0771471
MDP0000370315	module 4	brown	0.84304	0.534237	-0.877545	-0.0670774	0.479777	0.641817	0.220265	-0.259348	0.113446	-0.0904957	0.0211193	-0.686006	0.289815	0.35743
MDP0000130101	module 4	brown	-0.599164	-0.36102	0.785051	-0.143618	-0.504144	-0.670685	-0.381411	0.040082	0.050183	0.0714784	-0.0244533	0.616936	-0.125949	-0.237014
MDP0000362000	module 4	brown	-0.8486	-0.467099	0.924105	-0.0424862	-0.602498	-0.666656	-0.209543	0.252903	-0.0914044	0.187428	0.210759	0.676055	-0.28255	-0.360759
MDP0000949756	module 4	brown	-0.678295	-0.234252	0.756072	-0.113304	-0.597319	-0.340792	0.078041	0.297718	-0.0438843	0.330757	0.254293	0.435649	-0.191379	-0.30808
MDP0000147664	module 4	brown	-0.886254	-0.544156	0.946647	0.0171771	-0.556346	-0.638902	-0.193618	0.258499	-0.10682	0.118754	0.0306381	0.728773	-0.277601	-0.307989
MDP0000178059	module 4	brown	-0.886254	-0.544156	0.946647	0.0171771	-0.556346	-0.638902	-0.193618	0.258499	-0.10682	0.118754	0.0306381	0.728773	-0.277601	-0.307989
MDP0000273111	module 4	brown	-0.744231	-0.101031	0.847548	-0.236489	-0.753082	-0.454735	0.11233	0.452513	-0.0374003	0.519456	0.177505	0.340188	0.143564	-0.132063
MDP0000466284	module 4	brown	0.832146	0.417795	-0.795104	-0.092621	0.523871	0.554112	0.078853	-0.411217	0.210361	-0.265752	-0.291558	-0.513473	0.244777	0.208164
MDP0000167456	module 4	brown	-0.522125	-0.377596	0.472077	0.176533	-0.188234	-0.364611	-0.13192	0.21845	-0.253663	0.000173603	-0.0578845	0.380183	0.0154323	-0.213125
MDP0000198724	module 4	brown	-0.365235	-0.141608	0.686018	-0.405075	-0.631242	-0.257458	-0.027683	-0.176425	-0.117541	0.174336	0.243715	0.534811	-0.169427	-0.0933533
MDP0000168682	module 4	brown	-0.559573	-0.265435	0.837125	-0.33873	-0.673944	-0.375064	-0.00875922	-0.044274	-0.155792	0.175563	0.155941	0.637453	0.100674	-0.0444729
MDP0000128468	module 4	brown	-0.728423	-0.176848	0.898422	-0.300942	-0.8041	-0.419784	0.142715	0.278419	-0.115792	0.451406	0.472843	0.496457	-0.0177505	-0.0994069
MDP0000258751	module 4	brown	0.667694	0.299077	-0.836776	0.236178	0.685528	0.309811	-0.120362	-0.117537	-0.0564313	-0.259859	-0.359801	-0.602555	0.167316	0.0810454
MDP0000263035	module 4	brown	-0.369499	-0.190246	0.773761	-0.509296	-0.675244	-0.380183	-0.175444	-0.310571	-0.0858441	0.0917658	0.227597	0.666352	-0.0520149	-0.0557674
MDP0000200455	module 4	brown	0.735007	0.476211	-0.834446	0.0346268	0.481844	0.542297	0.166516	-0.127245	-0.159626	-0.0419956	0.00302923	-0.681967	0.164855	0.227963
MDP0000193152	module 4	brown	-0.722165	-0.284922	0.958856	-0.309157	-0.777947	-0.50928	-0.0851758	0.118456	-0.130584	0.296442	0.195076	0.644669	-0.102873	-0.192811
MDP0000857666	module 4	brown	0.683542	0.339481	-0.893976	0.22477	0.641234	0.649825	0.265437	-0.0857805	0.182287	-0.166462	-0.0630964	-0.65085	-0.0128054	0.181934
MDP0000817845	module 4	brown	0.714547	0.289684	-0.952449	0.323338	0.769271	0.429306	-0.0252492	-0.097749	-0.0548004	-0.278176	-0.237541	-0.660608	0.159704	0.192778
MDP0000261291	module 4	brown	-0.817804	-0.538648	0.915693	-0.0121945	-0.535373	-0.643589	-0.26211	0.165709	-0.152009	0.0680256	0.0723846	0.746383	-0.272402	-0.372139
MDP0000174423	module 4	brown	0.627581	0.132481	-0.858669	0.405203	0.82892	0.233163	-0.24631	-0.136607	0.176406	-0.423736	-0.455938	-0.510004	0.178809	0.168727
MDP0000191994	module 4	brown	-0.688986	-0.423107	0.820653	-0.130883	-0.554136	-0.403678	-0.0272216	0.0901635	-0.26525	0.116695	0.19611	0.669992	-0.138132	-0.0862519
MDP0000076511	module 4	brown	0.701751	0.369066	-0.948418	0.281266	0.708912	0.522263	0.135457	-0.0195755	0.188127	-0.175634	-0.180083	-0.731999	0.172718	0.273778
MDP0000301101	module 4	brown	-0.861486	-0.526627	0.844435	0.136714	-0.457516	-0.638188	-0.213904	0.343166	-0.0176975	0.122308	-0.00341043	0.62437	-0.308054	-0.308078
MDP0000147045	module 4	brown	0.806079	0.356433	-0.845793	0.0612224	0.639119	0.403649	-0.124188	-0.337228	0.12812	-0.324834	-0.417954	-0.546206	0.276612	0.225042
MDP0000321440	module 4	brown	-0.639899	-0.19708	0.771325	-0.167606	-0.594753	-0.634539	-0.248639	0.266925	-0.125342	0.299906	0.139226	0.417952	0.0835351	-0.214008
MDP0000150936	module 4	brown	0.678828	0.201465	-0.823219	0.269413	0.74604	0.172873	-0.291556	-0.234381	0.154182	-0.397527	-0.377317	-0.493676	0.175434	0.179955
MDP0000594639	module 4	brown	-0.645511	-0.466096	0.624889	0.105909	-0.288508	-0.424693	-0.149411	0.191057	-0.0831654	-0.0194788	-0.15314	0.537304	-0.188472	-0.169907
MDP0000409061	module 4	brown	-0.601262	-0.34205	0.658055	-0.0425083	-0.465072	-0.203363	0.168586	0.143769	-0.0258807	0.155276	0.319173	0.517641	-0.310434	-0.136533
MDP0000697620	module 4	brown	-0.652172	-0.391262	0.924906	-0.291289	-0.666383	-0.460527	-0.139779	-0.0601963	-0.0543416	0.101441	0.0765233	0.763916	-0.23371	-0.276476
MDP0000052608	module 4	brown	0.734889	0.471684	-0.879826	0.116381	0.558043	0.495692	0.121635	-0.0696652	-0.126073	-0.0720737	-0.150518	-0.731368	0.308176	0.278909
MDP0000215889	module 4	brown	-0.579296	-0.272203	0.802178	-0.258387	-0.578757	-0.423074	-0.0908838	0.0457406	0.000780849	0.149749	-0.063235	0.5768	0.0856748	-0.068653
MDP0000733033	module 4	brown	-0.75619	-0.422717	0.932148	-0.144316	-0.620494	-0.688848	-0.325712	0.11191	-0.0997669	0.141864	0.0511695	0.705303	-0.192154	-0.274534
MDP0000134935	module 4	brown	-0.680681	-0.435037	0.773425	-0.0288218	-0.428249	-0.625278	-0.309225	0.141367	0.0335333	0.0280918	-0.0912405	0.612258	-0.192996	-0.362654
MDP0000211987	module 4	brown	-0.6624	-0.394299	0.787191	-0.108273	-0.534606	-0.520489	-0.104751	0.0959493	-0.187488	0.108995	0.22522	0.627423	-0.0689398	0.0178666
MDP0000160053	module 4	brown	-0.726871	-0.349223	0.962865	-0.282657	-0.742032	-0.490681	-0.0901346	0.064886	-0.113081	0.223634	0.166222	0.707334	-0.176096	-0.220007
MDP0000789339	module 4	brown	-0.787995	-0.414206	0.917654	-0.149357	-0.667772	-0.474974	-0.00877081	0.176844	-0.185182	0.224304	0.251977	0.682683	-0.286473	-0.217434
MDP0000613004	module 4	brown	0.589774	0.231785	-0.865829	0.384752	0.725177	0.317283	-0.0329971	-0.00608753	0.18738	-0.241264	-0.0983761	-0.61203	0.066527	0.173197
MDP0000246881	module 4	brown	0.805481	0.470335	-0.925864	0.101066	0.628511	0.54244	0.0878743	-0.156218	0.0449762	-0.156971	-0.255039	-0.726175	0.223887	0.211542
MDP0000450934	module 4	brown	-0.601501	-0.278236	0.773356	-0.152294	-0.528724	-0.665163	-0.363343	0.115626	0.0638879	0.161819	0.00747718	0.529589	-0.0918229	-0.308803
MDP0000124654	module 4	brown	0.753366	0.283754	-0.952933	0.265602	0.7425	0.52272	0.0695485	-0.185043	0.0674615	-0.299504	-0.110077	-0.611953	0.0509901	0.192667
MDP0000001088	module 4	brown	-0.650908	-0.495653	0.635776	0.164009	-0.262509	-0.576171	-0.271026	0.17428	0.142015	-0.0372483	-0.0544116	0.564736	-0.37157	-0.242164
MDP0000783833	module 4	brown	0.621137	0.336613	-0.832786	0.168403	0.546056	0.732782	0.421741	-0.056797	-0.0737491	-0.107181	0.0483572	-0.615794	0.00872016	0.233087
MDP0000301628	module 4	brown	-0.739824	-0.34163	0.808632	-0.0677886	-0.544867	-0.488751	-0.0432439	0.29931	-0.0237113	0.224027	0.0138086	0.520868	0.0398989	-0.131648
MDP0000150978	module 4	brown	-0.736502	-0.473017	0.958529	-0.211732	-0.652478	-0.527547	-0.179151	-0.0128911	-0.0884055	0.0819939	0.152626	0.811406	-0.292641	-0.278068
MDP0000240032	module 4	brown	-0.643678	-0.199684	0.884948	-0.34068	-0.768734	-0.399083	0.0169085	0.10412	-0.0645589	0.336677	0.197404	0.563866	-0.121181	-0.15484
MDP0000798878	module 4	brown	-0.830758	-0.598671	0.845078	0.11844	-0.438555	-0.692244	-0.337092	0.202174	-0.197927	0.0230977	0.189331	0.727543	-0.438983	-0.317508
MDP0000222749	module 4	brown	0.854652	0.428304	-0.88564	-0.0148436	0.554765	0.733032	0.288481	-0.340855	-0.0784537	-0.209561	-0.0611314	-0.588994	0.322524	0.336331
MDP0000283022	module 4	brown	-0.807451	-0.626483	0.921172	0.00286241	-0.496619	-0.585479	-0.237333	0.0573257	-0.0854937	-0.0351809	0.0626859	0.848202	-0.381203	-0.369156
MDP0000120214	module 4	brown	-0.766268	-0.338249	0.887167	-0.121416	-0.625099	-0.692868	-0.29279	0.25366	-0.10744	0.248023	0.0604996	0.573412	-0.107178	-0.264932
MDP0000186231	module 4	brown	-0.75753	-0.42409	0.904131	-0.172753	-0.659783	-0.349343	0.122741	0.121621	-0.103771	0.182172	0.21922	0.709686	-0.295794	-0.215602
MDP0000507252	module 4	brown	0.834726	0.395787	-0.836724	0.00434714	0.60353	0.46105	-0.0708577	-0.362709	0.217861	-0.290295	-0.392474	-0.554355	0.22126	0.119464
MDP0000696314	module 4	brown	-0.543039	-0.266026	0.695215	-0.159338	-0.534697	-0.280187	-0.0115447	0.0668257	-0.0363346	0.178574	0.204788	0.510034	-0.219818	-0.270655
MDP0000260619	module 4	brown	-0.833521	-0.55587	0.892236	0.0217582	-0.524258	-0.49765	-0.0669505	0.198966	-0.102922	0.0838536	0.116931	0.738361	-0.230693	-0.222122
MDP0000281525	module 4	brown	-0.602418	-0.129443	0.71777	-0.287324	-0.718797	-0.108165	0.400318	0.228556	-0.184565	0.426238	0.591877	0.399207	-0.247955	-0.107403
MDP0000299402	module 4	brown	0.652095	0.416446	-0.795715	0.0529018	0.455726	0.861149	0.557145	-0.0809254	0.0844025	-0.0354844	0.0266508	-0.63172	0.0893748	0.219095
MDP0000160416	module 4	brown	0.585241	0.247057	-0.845642	0.358091	0.730405	0.333587	-0.0428524	0.0250924	0.237006	-0.239892	-0.360888	-0.627983	0.205535	0.140227
MDP0000300274	module 4	brown	-0.586758	-0.373492	0.908336	-0.354564	-0.675652	-0.437346	-0.136814	-0.160153	-0.040809	0.0695083	0.102281	0.787597	-0.199961	-0.179687
MDP0000230782	module 4	brown	-0.675519	-0.386277	0.895922	-0.192008	-0.594882	-0.641628	-0.314294	0.0347798	-0.0211008	0.103733	-0.00891877	0.690945	-0.105601	-0.314024
MDP0000187142	module 4	brown	-0.670787	-0.292746	0.833024	-0.187504	-0.590724	-0.536347	-0.12554	0.176221	0.0413035	0.201409	-0.0807323	0.553838	0.00445692	-0.0933068
MDP0000253318	module 4	brown	-0.744404	-0.395617	0.844579	-0.0689555	-0.54785	-0.561864	-0.171248	0.229978	-0.0379515	0.166879	0.0253602	0.597486	-0.116107	-0.279656
MDP0000766592	module 4	brown	-0.690451	-0.165759	0.828349	-0.220006	-0.693741	-0.55236	-0.068525	0.31242	-0.0924379	0.396739	0.165596	0.422008	0.0425619	-0.19535
MDP0000313863	module 4	brown	0.687328	0.169829	-0.792085	0.20251	0.697624	0.327814	-0.117984	-0.314114	0.0977049	-0.426112	-0.34036	-0.410266	0.251462	0.419675
MDP0000258538	module 4	brown	-0.885276	-0.44824	0.928125	-0.0391034	-0.63205	-0.518959	0.0223385	0.340742	-0.174619	0.254045	0.204424	0.639412	-0.234669	-0.293689
MDP0000765663	module 4	brown	0.687355	0.379661	-0.91105	0.244461	0.651292	0.448833	0.0852291	-0.02212	-0.0334824	-0.142938	-0.0720439	-0.714123	0.269646	0.334277
MDP0000230316	module 4	brown	-0.591156	-0.0900581	0.721177	-0.227871	-0.598428	-0.487699	-0.0865542	0.30658	0.192159	0.36346	-0.0203927	0.314907	0.115615	-0.218023
MDP0000749404	module 4	brown	0.556233	0.0969719	-0.864042	0.44742	0.797798	0.43762	0.0406437	-0.0566648	0.137436	-0.374739	-0.298039	-0.508248	0.000225611	0.144498
MDP0000272050	module 4	brown	-0.828189	-0.53804	0.861125	0.0650939	-0.49979	-0.50802	-0.0926565	0.242515	-0.0807251	0.113739	0.131082	0.691497	-0.387902	-0.379285
MDP0000231967	module 4	brown	-0.267205	-0.230177	0.474703	-0.141926	-0.253962	-0.643067	-0.536074	-0.156416	0.386568	-0.097416	-0.232731	0.440547	-0.0523317	-0.215356
MDP0000835304	module 4	brown	-0.775373	-0.22761	0.96196	-0.286375	-0.808283	-0.513975	0.0013509	0.269918	-0.0723513	0.411724	0.280113	0.553213	-0.0779463	-0.239212
MDP0000278217	module 4	brown	-0.74042	-0.482119	0.948938	-0.180457	-0.621429	-0.51528	-0.138272	0.0148095	-0.0175988	0.0644646	-0.00481274	0.799779	-0.144523	-0.176443
MDP0000274659	module 4	brown	-0.704351	-0.408254	0.906752	-0.22544	-0.67256	-0.395139	0.00633163	0.0325484	-0.143886	0.157019	0.182626	0.731842	-0.234776	-0.104971
MDP0000203241	module 4	brown	-0.731612	-0.420101	0.951346	-0.231312	-0.674995	-0.49445	-0.112348	0.0372026	-0.0658617	0.133586	0.0566476	0.755805	-0.116786	-0.143945
MDP0000770775	module 4	brown	-0.646333	-0.183838	0.927333	-0.419186	-0.828097	-0.387478	0.0358392	0.0841096	-0.176032	0.35858	0.235082	0.590185	-0.0370532	-0.112617
MDP0000739246	module 4	brown	-0.77322	-0.349978	0.957249	-0.213042	-0.719271	-0.556526	-0.12814	0.168997	-0.124539	0.258519	0.170842	0.658971	-0.201074	-0.271434
MDP0000269941	module 4	brown	-0.471867	-0.195118	0.831076	-0.467928	-0.720521	-0.317673	-0.0352205	-0.156149	-0.00122801	0.171377	0.111501	0.640298	-0.038718	-0.103173
MDP0000678574	module 4	brown	-0.554602	-0.242106	0.655909	-0.0703547	-0.430446	-0.661544	-0.387964	0.20182	-0.0438195	0.151353	-0.156759	0.407243	0.0601705	-0.217653
MDP0000165605	module 4	brown	0.758145	0.30451	-0.942616	0.224756	0.703519	0.603593	0.133449	-0.205249	0.0300354	-0.278742	-0.0440979	-0.606736	0.0677194	0.284641
MDP0000148887	module 4	brown	-0.71784	-0.254561	0.811986	-0.129422	-0.618658	-0.563465	-0.0778971	0.309117	0.0881362	0.314326	0.163609	0.46844	-0.0230179	-0.121731
MDP0000176429	module 4	brown	-0.57026	-0.140442	0.806397	-0.362732	-0.740814	-0.217621	0.217487	0.101534	-0.066096	0.350893	0.232001	0.496992	0.0417519	0.0331418
MDP0000249504	module 4	brown	-0.57026	-0.140442	0.806397	-0.362732	-0.740814	-0.217621	0.217487	0.101534	-0.066096	0.350893	0.232001	0.496992	0.0417519	0.0331418
MDP0000240055	module 4	brown	-0.738875	-0.378183	0.959958	-0.258063	-0.725477	-0.509191	-0.0830788	0.0668691	-0.179749	0.210035	0.266426	0.728483	-0.205926	-0.194211
MDP0000243888	module 4	brown	0.730188	0.581713	-0.908662	0.0797434	0.510466	0.625612	0.336978	0.0454249	0.00575605	0.0577219	-0.050309	-0.855539	0.353776	0.350625
MDP0000316217	module 4	brown	0.700199	0.37293	-0.909426	0.203173	0.622699	0.711406	0.32869	-0.0735442	0.0731785	-0.140859	-0.0763676	-0.677592	0.0740722	0.223242
MDP0000267064	module 4	brown	0.138559	0.0630404	-0.169007	0.048804	0.180102	-0.101473	-0.177109	-0.00584219	0.0110884	-0.0917023	-0.216238	-0.147393	0.285678	-0.108602
MDP0000187381	module 4	brown	-0.891391	-0.642541	0.910808	0.126038	-0.456327	-0.669466	-0.279563	0.225142	-0.0987983	0.0134555	0.0321272	0.780795	-0.370695	-0.329797
MDP0000268725	module 4	brown	-0.762626	-0.5479	0.930801	-0.0776723	-0.538686	-0.688423	-0.356027	0.0303028	0.0556792	-0.00359273	0.0136186	0.813488	-0.249514	-0.342423
MDP0000161883	module 4	brown	0.79045	0.230289	-0.908074	0.230071	0.79406	0.388039	-0.178734	-0.333637	0.172769	-0.453572	-0.442011	-0.509811	0.217426	0.224407
MDP0000892426	module 4	brown	0.806397	0.553894	-0.917735	0.0094007	0.526488	0.661717	0.280533	-0.124608	-0.0136819	-0.0450637	-0.0900473	-0.773027	0.289906	0.342001
MDP0000709727	module 4	brown	0.636149	0.312832	-0.900424	0.308855	0.687701	0.598047	0.234012	0.00317421	0.0936902	-0.168243	-0.211523	-0.678647	-0.000278473	0.164168
MDP0000241840	module 4	brown	-0.875928	-0.621582	0.912111	0.0998111	-0.477851	-0.682405	-0.304098	0.208381	-0.12136	0.03142	0.0750272	0.776854	-0.373155	-0.337116
MDP0000789304	module 4	brown	-0.413959	-0.168127	0.427546	-0.0489826	-0.356457	-0.0496538	0.250496	0.199592	-0.043681	0.202446	0.208139	0.266034	0.0470568	0.0330188
MDP0000764419	module 4	brown	-0.803397	-0.491928	0.942309	-0.0794759	-0.591176	-0.682441	-0.27914	0.144636	-0.0718989	0.107959	0.068569	0.740932	-0.245204	-0.33782
MDP0000287992	module 4	brown	0.789766	0.46433	-0.751008	-0.151422	0.378406	0.569759	0.173618	-0.370355	-0.0847849	-0.106094	0.132293	-0.523469	0.0149106	0.267978
MDP0000279299	module 4	brown	-0.490735	-0.278315	0.639645	-0.11736	-0.405809	-0.636013	-0.449367	0.0347412	-0.0987455	0.0656251	0.0295659	0.484247	-0.0240876	-0.203216
MDP0000301987	module 4	brown	0.600335	0.343339	-0.901067	0.314268	0.633366	0.572607	0.299246	0.0892167	-0.129124	-0.0751745	0.119199	-0.725748	0.151706	0.27654
MDP0000269497	module 4	brown	-0.579814	-0.350115	0.694171	-0.0505298	-0.415416	-0.619413	-0.397185	0.11999	0.0095355	0.0598236	-0.0135838	0.520604	0.0358881	-0.155797
MDP0000437033	module 4	brown	-0.378201	-0.164565	0.764074	-0.507035	-0.693189	-0.347645	-0.141023	-0.258681	-0.167901	0.139866	0.240478	0.629988	-0.193755	-0.179723
MDP0000523344	module 4	brown	-0.720024	-0.294199	0.973609	-0.330743	-0.779984	-0.527703	-0.0958606	0.0932702	-0.0807023	0.275887	0.194069	0.671602	-0.0961531	-0.210911
MDP0000270573	module 4	brown	-0.530763	-0.101473	0.77343	-0.3399	-0.649563	-0.538601	-0.20745	0.122816	0.111064	0.288586	-0.0877877	0.422732	0.153119	-0.129521
MDP0000253074	module 4	brown	-0.728164	-0.246536	0.919756	-0.288718	-0.771466	-0.483248	0.0179077	0.198352	-0.129378	0.359007	0.402733	0.578437	-0.0583226	-0.131225
MDP0000214258	module 4	brown	-0.838119	-0.657145	0.87945	0.0945442	-0.430319	-0.557884	-0.185156	0.135354	-0.0594156	-0.0539379	0.0530478	0.815248	-0.347339	-0.313456
MDP0000916930	module 4	brown	0.128465	0.0589111	-0.265649	0.126323	0.19071	0.246467	0.22197	0.0874134	-0.0218691	-0.010744	0.0666622	-0.200567	0.151824	0.119117
MDP0000507805	module 4	brown	-0.505175	-0.291147	0.851069	-0.430884	-0.703175	-0.220102	0.0627433	-0.200703	-0.0532347	0.114409	0.138588	0.73033	-0.206472	-0.179045
MDP0000326249	module 4	brown	-0.706045	-0.233087	0.768543	-0.0805093	-0.561745	-0.51748	-0.11118	0.373913	-0.0514824	0.322048	-0.0183536	0.402151	-0.0429126	-0.23503
MDP0000570409	module 4	brown	-0.811829	-0.51803	0.94881	-0.098716	-0.604348	-0.547045	-0.142629	0.123927	-0.101407	0.0943028	0.0594722	0.77523	-0.240211	-0.298165
MDP0000363088	module 4	brown	-0.779214	-0.49659	0.863422	-0.00314346	-0.519143	-0.553713	-0.171273	0.181707	-0.0227492	0.0927421	0.0423442	0.688509	-0.255327	-0.178503
MDP0000810744	module 4	brown	-0.649065	-0.181105	0.942911	-0.431528	-0.842773	-0.40934	0.0438063	0.0801796	-0.119448	0.355518	0.221446	0.596623	0.0636263	-0.0367
MDP0000166116	module 4	brown	0.759204	0.268163	-0.851533	0.196894	0.722327	0.288367	-0.228202	-0.29156	0.0141406	-0.377662	-0.402582	-0.523033	0.291963	0.176276
MDP0000239646	module 4	brown	0.655015	0.244426	-0.886763	0.290821	0.672495	0.642043	0.224824	-0.113669	-0.0610458	-0.23677	0.0376862	-0.577849	0.013985	0.182727
MDP0000807055	module 4	brown	-0.666064	-0.29217	0.91195	-0.30544	-0.691331	-0.513107	-0.123636	0.0632803	-0.0133291	0.20356	0.0450714	0.645366	-0.0370782	-0.14862
MDP0000148113	module 4	brown	-0.698672	-0.182334	0.859264	-0.248198	-0.698688	-0.452713	0.0238793	0.286261	0.037962	0.374854	0.0388351	0.460672	0.0814639	-0.0925646
MDP0000327154	module 4	brown	-0.570206	-0.431004	0.678936	0.030097	-0.31576	-0.685901	-0.538695	0.0582574	-0.0715293	-0.0572921	-0.276025	0.576252	-0.106994	-0.316639
MDP0000430897	module 4	brown	-0.744387	-0.179191	0.941179	-0.332678	-0.833435	-0.421261	0.108974	0.264469	-0.105854	0.451681	0.308308	0.52193	-0.0618427	-0.197551
MDP0000521416	module 4	brown	-0.744387	-0.179191	0.941179	-0.332678	-0.833435	-0.421261	0.108974	0.264469	-0.105854	0.451681	0.308308	0.52193	-0.0618427	-0.197551
MDP0000319865	module 4	brown	0.855031	0.541046	-0.866322	-0.0826089	0.470091	0.585975	0.185534	-0.268535	0.0628239	-0.0941539	-0.134378	-0.677674	0.363026	0.36494
MDP0000155473	module 4	brown	-0.747577	-0.356245	0.955849	-0.260144	-0.731029	-0.504571	-0.0603142	0.108078	-0.123164	0.234263	0.196265	0.693061	-0.146769	-0.169374
MDP0000750040	module 4	brown	-0.538712	-0.310984	0.696223	-0.144457	-0.452626	-0.336824	-0.0279925	0.0642808	0.0179863	0.0810938	-0.143002	0.535111	0.0440141	-0.115745
MDP0000151693	module 4	brown	-0.583262	-0.207708	0.885234	-0.398836	-0.732623	-0.541267	-0.157584	0.000802635	0.0433714	0.240088	0.106751	0.61115	-0.057492	-0.207539
MDP0000422586	module 4	brown	-0.702824	-0.273953	0.890144	-0.209943	-0.659879	-0.611371	-0.235741	0.187977	0.00487949	0.257739	0.0159152	0.56155	-0.0421089	-0.27706
MDP0000332825	module 4	brown	0.795874	0.433355	-0.769972	-0.0563613	0.518016	0.318461	-0.108839	-0.345965	0.119391	-0.230939	-0.331094	-0.547389	0.309394	0.217128
MDP0000237825	module 4	brown	0.676051	0.501838	-0.602551	-0.204418	0.277987	0.265061	-0.0874176	-0.250667	0.12625	-0.03771	-0.205528	-0.527016	0.395052	0.258519
MDP0000943789	module 4	brown	-0.769273	-0.261293	0.935931	-0.234901	-0.746213	-0.584504	-0.111321	0.264789	-0.0900619	0.350769	0.159625	0.555995	-0.0613534	-0.20931
MDP0000209214	module 4	brown	-0.580517	-0.29113	0.704463	-0.10032	-0.446717	-0.714064	-0.408618	0.113327	0.29689	0.103832	0.0102659	0.499171	-0.186425	-0.424237
MDP0000184940	module 4	brown	-0.721585	-0.403248	0.94016	-0.219197	-0.649905	-0.567883	-0.185869	0.0655577	-0.0559875	0.130645	-0.0190522	0.7222	-0.0821671	-0.218219
MDP0000060753	module 4	brown	-0.805979	-0.294178	0.930252	-0.201018	-0.744115	-0.473543	0.0616917	0.305136	-0.0378154	0.363552	0.276023	0.566622	-0.0939764	-0.219039
MDP0000309095	module 4	brown	-0.629304	-0.210591	0.896009	-0.359437	-0.761975	-0.436349	-0.00317968	0.0834459	0.0326872	0.300157	0.135816	0.584834	0.0453666	-0.171259
MDP0000255452	module 4	brown	-0.668986	-0.39692	0.901181	-0.263763	-0.663788	-0.379744	-0.0631006	-0.0185645	-0.186058	0.122364	0.157986	0.739919	-0.221173	-0.218154
MDP0000187224	module 4	brown	-0.764063	-0.386915	0.881426	-0.0809101	-0.593865	-0.651426	-0.257504	0.211067	-0.14113	0.194942	0.153405	0.616114	-0.18963	-0.276464
MDP0000940078	module 4	brown	0.683797	0.0665878	-0.742149	0.188143	0.69782	0.490128	-0.0832637	-0.454571	0.148235	-0.52836	-0.385024	-0.266965	0.121158	0.360961
MDP0000674305	module 4	brown	-0.636096	-0.277671	0.793633	-0.166639	-0.579898	-0.597672	-0.262542	0.151146	-0.249044	0.211848	0.117718	0.524727	-0.0207546	-0.244804
MDP0000560198	module 4	brown	0.632012	0.356584	-0.815746	0.173668	0.548013	0.59944	0.264028	-0.0324374	0.101658	-0.0959242	-0.0912354	-0.635903	0.129243	0.20403
MDP0000182445	module 4	brown	-0.607638	-0.204628	0.874788	-0.347174	-0.705246	-0.508607	-0.151828	0.069828	0.0029159	0.251211	0.0128282	0.570257	0.00566719	-0.127097
MDP0000294635	module 4	brown	0.66101	0.373292	-0.839817	0.152877	0.564043	0.640807	0.354996	-0.0654915	0.205479	-0.118587	-0.0700641	-0.640457	0.21327	0.29316
MDP0000213002	module 4	brown	-0.431439	-0.351191	0.603572	-0.0680159	-0.283283	-0.715162	-0.605595	-0.06447	0.0447681	-0.10445	-0.253382	0.539056	-0.0180439	-0.297406
MDP0000276796	module 4	brown	-0.436026	-0.258193	0.657341	-0.223457	-0.443578	-0.353556	-0.131197	-0.0526749	-0.114902	0.0260688	-0.306563	0.53353	0.144074	-0.147466
MDP0000295689	module 4	brown	0.787671	0.323828	-0.924768	0.196139	0.741154	0.452281	-0.0317765	-0.235929	0.219572	-0.328473	-0.377242	-0.60737	0.195785	0.194008
MDP0000138427	module 4	brown	-0.736959	-0.480002	0.933126	-0.176193	-0.617229	-0.523857	-0.1345	0.0140821	-0.0763421	0.0714433	0.159251	0.794239	-0.203677	-0.201964
MDP0000399796	module 4	brown	-0.641193	-0.12484	0.903687	-0.384859	-0.800929	-0.559899	-0.105999	0.163384	0.010873	0.399408	0.224146	0.498601	0.0771808	-0.164786
MDP0000503341	module 4	brown	0.768557	0.252662	-0.904732	0.215016	0.756416	0.441682	-0.068762	-0.293895	0.300181	-0.401477	-0.329376	-0.528836	0.0870114	0.11179
MDP0000130160	module 4	brown	-0.729344	-0.178648	0.912454	-0.306165	-0.783224	-0.548883	-0.0589973	0.267773	-0.0184325	0.410544	0.231453	0.496912	-0.0405504	-0.213461
MDP0000174791	module 4	brown	-0.721308	-0.492885	0.927969	-0.177237	-0.590559	-0.488171	-0.139032	-0.006652	-0.0368142	0.0330454	0.0270652	0.802898	-0.201557	-0.281445
MDP0000839021	module 4	brown	-0.575512	0.0389699	0.803043	-0.438461	-0.815538	-0.319123	0.170984	0.279809	-0.0528589	0.540275	0.228939	0.308778	0.214353	-0.0621151
MDP0000411997	module 4	brown	-0.729383	-0.555252	0.904175	-0.119322	-0.560489	-0.480774	-0.133784	-0.0390244	-0.127294	-0.00546146	0.268663	0.845717	-0.353099	-0.267661
MDP0000770904	module 4	brown	0.804031	0.564003	-0.908604	0.0371303	0.547352	0.452412	0.0733046	-0.101273	0.201414	-0.0538047	-0.148789	-0.79317	0.382334	0.284318
MDP0000520923	module 4	brown	-0.787728	-0.48341	0.819359	0.00942584	-0.525117	-0.47554	0.00359356	0.221196	-0.131974	0.144731	0.433049	0.656186	-0.318753	-0.230704
MDP0000902360	module 4	brown	-0.787728	-0.48341	0.819359	0.00942584	-0.525117	-0.47554	0.00359356	0.221196	-0.131974	0.144731	0.433049	0.656186	-0.318753	-0.230704
MDP0000125842	module 4	brown	-0.655376	-0.186924	0.841975	-0.268226	-0.724251	-0.426908	0.0244622	0.195104	-0.0619294	0.36156	0.227727	0.493338	-0.0927573	-0.141194
MDP0000797914	module 4	brown	-0.649703	-0.0148098	0.879879	-0.409366	-0.855473	-0.517439	-0.00958232	0.296787	-0.0504287	0.542025	0.252595	0.371352	0.0678738	-0.157978
MDP0000292272	module 4	brown	0.672101	0.393922	-0.943163	0.273718	0.661993	0.631541	0.280278	0.0429392	0.00753064	-0.101073	-0.131224	-0.762889	0.17027	0.265989
MDP0000268708	module 4	brown	-0.655403	-0.301183	0.782255	-0.121607	-0.512893	-0.680463	-0.33847	0.197806	0.0732024	0.160738	-0.0616361	0.513296	-0.0310592	-0.350636
MDP0000133811	module 4	brown	0.687952	0.202615	-0.810358	0.246052	0.712197	0.248173	-0.227099	-0.239804	0.0744322	-0.386187	-0.397593	-0.479143	0.203962	0.193088
MDP0000444186	module 4	brown	-0.470716	-0.0579871	0.812694	-0.484559	-0.748521	-0.478595	-0.15362	0.000424508	-0.0608951	0.309843	0.077518	0.476434	0.153226	-0.168125
MDP0000163684	module 4	brown	-0.713337	-0.040761	0.816709	-0.243956	-0.754083	-0.538596	0.0225056	0.475684	-0.0499641	0.562362	0.214555	0.273761	0.0857254	-0.188888
MDP0000137399	module 4	brown	0.623938	0.215248	-0.91783	0.376123	0.754995	0.539754	0.142943	-0.0449817	0.0909287	-0.273818	-0.099931	-0.607383	-0.0594175	0.186577
MDP0000443502	module 4	brown	0.805057	0.229939	-0.853622	0.130152	0.727862	0.387982	-0.144618	-0.423943	0.166959	-0.467519	-0.415551	-0.438281	0.214084	0.246996
MDP0000269989	module 4	brown	-0.26665	-0.142187	0.640483	-0.426042	-0.497727	-0.521427	-0.422446	-0.277891	0.185516	-0.0018213	-0.185527	0.532425	0.118264	-0.0924798
MDP0000729316	module 4	brown	-0.858596	-0.501904	0.890074	0.0542074	-0.512543	-0.704922	-0.298889	0.290827	-0.0592767	0.128394	-0.0349314	0.654887	-0.315134	-0.348709
MDP0000924331	module 4	brown	-0.690625	-0.180494	0.860666	-0.279998	-0.767682	-0.345487	0.131084	0.229499	-0.10505	0.413263	0.317702	0.492198	-0.167462	-0.148514
MDP0000242236	module 4	brown	-0.660998	-0.422918	0.776895	-0.0187706	-0.443585	-0.691406	-0.385568	0.120249	0.232045	0.0466932	-0.0650851	0.612583	-0.0652677	-0.12024
MDP0000181420	module 4	brown	-0.615033	-0.185515	0.932302	-0.436779	-0.815157	-0.498816	-0.101251	0.0212747	-0.069929	0.307645	0.144954	0.611238	0.016591	-0.0685747
MDP0000129144	module 4	brown	0.671883	0.339374	-0.897181	0.238845	0.644362	0.661442	0.256787	-0.0608413	0.0671605	-0.15495	-0.0588628	-0.665088	0.00801847	0.169439
MDP0000330133	module 4	brown	-0.311551	-0.244952	0.491022	-0.146681	-0.252844	-0.573369	-0.452387	-0.123709	0.301068	-0.102805	-0.20313	0.442144	0.0182379	-0.0817302
MDP0000324392	module 4	brown	-0.670053	-0.295725	0.821732	-0.164796	-0.619099	-0.483185	-0.117231	0.148637	-0.0702858	0.228666	0.108068	0.559623	-0.169663	-0.27895
MDP0000831174	module 4	brown	-0.788341	-0.277435	0.887216	-0.157121	-0.677546	-0.461147	0.0639994	0.348929	-0.0239115	0.347854	0.0943531	0.509159	0.016862	-0.177347
MDP0000199671	module 4	brown	-0.685774	-0.289188	0.881625	-0.228704	-0.645833	-0.635147	-0.230016	0.150191	0.0183312	0.222287	0.050544	0.581053	0.0122483	-0.213269
MDP0000209689	module 4	brown	-0.649168	-0.239136	0.894649	-0.33246	-0.758059	-0.386558	0.0372275	0.0752248	-0.00904171	0.300491	0.233454	0.607189	-0.157849	-0.135427
MDP0000642609	module 4	brown	-0.817628	-0.273518	0.904546	-0.14364	-0.729185	-0.449414	0.0661407	0.36893	-0.044932	0.410381	0.276728	0.508347	-0.139256	-0.196413
MDP0000122634	module 4	brown	-0.516913	-0.0365872	0.643682	-0.199503	-0.563379	-0.52787	-0.136805	0.306634	0.0829629	0.390355	-0.0338487	0.24603	0.0996487	-0.120984
MDP0000184528	module 4	brown	-0.636727	-0.273747	0.856565	-0.250179	-0.623046	-0.651423	-0.288351	0.0934767	0.0949842	0.188658	-0.024215	0.57921	0.0188658	-0.209693
MDP0000905117	module 4	brown	-0.316378	-0.136547	0.676054	-0.450481	-0.559881	-0.337938	-0.163226	-0.248087	0.34383	0.0641008	-0.0409063	0.552069	-0.0895782	-0.256137
MDP0000900345	module 4	brown	-0.588265	-0.185084	0.690973	-0.169754	-0.559343	-0.258188	0.140752	0.249615	0.00654875	0.289946	-0.0862351	0.390883	-0.149134	-0.162829
MDP0000311145	module 4	brown	-0.70068	-0.441995	0.906965	-0.172588	-0.596515	-0.60211	-0.284404	0.0177398	-0.00592333	0.0693259	0.0130937	0.742479	-0.22274	-0.345779
MDP0000283789	module 4	brown	-0.745936	-0.317409	0.909052	-0.195456	-0.659044	-0.668494	-0.247858	0.198636	0.00461012	0.243702	0.0867352	0.599155	-0.108146	-0.296056
MDP0000228673	module 4	brown	0.542286	0.148291	-0.650989	0.144516	0.509056	0.461339	0.169381	-0.217127	-0.00452704	-0.260053	0.12971	-0.341739	0.0731495	0.13076
MDP0000281786	module 4	brown	-0.605463	-0.0604131	0.860613	-0.410507	-0.799123	-0.463384	0.0310655	0.203725	0.0888	0.446482	0.13399	0.428275	0.11625	-0.125036
MDP0000232788	module 4	brown	0.798646	0.517035	-0.936434	0.0676638	0.569172	0.611759	0.227919	-0.114634	0.1732	-0.0794339	-0.0878049	-0.767778	0.276495	0.352972
MDP0000125194	module 4	brown	-0.0858596	-0.04376	0.323873	-0.266017	-0.246895	-0.241352	-0.180755	-0.223949	0.567953	-0.0270658	-0.167552	0.293088	-0.103392	-0.061824
MDP0000022950	module 4	brown	-0.662039	-0.312123	0.856907	-0.199232	-0.617974	-0.607526	-0.300625	0.106738	-0.079076	0.182913	0.0409343	0.596162	-0.0625902	-0.254794
MDP0000751972	module 4	brown	-0.879522	-0.565499	0.942975	0.0390969	-0.534663	-0.713891	-0.291014	0.236796	-0.12513	0.0882711	0.029642	0.745968	-0.266637	-0.287897
MDP0000197068	module 4	brown	-0.577356	-0.341871	0.732446	-0.144256	-0.513842	-0.423116	-0.174728	0.0141597	-0.106331	0.0883718	0.129349	0.591002	-0.131623	-0.180423
MDP0000243873	module 4	brown	-0.622201	-0.157285	0.861288	-0.354234	-0.74573	-0.509611	-0.0546266	0.133735	-0.103111	0.336603	0.191477	0.513057	0.162667	0.00504322
MDP0000464941	module 4	brown	-0.622201	-0.157285	0.861288	-0.354234	-0.74573	-0.509611	-0.0546266	0.133735	-0.103111	0.336603	0.191477	0.513057	0.162667	0.00504322
MDP0000527802	module 4	brown	-0.888422	-0.509814	0.923085	0.0345324	-0.571735	-0.547177	-0.0852798	0.311924	-0.0992475	0.186779	0.0755812	0.677955	-0.290954	-0.293198
MDP0000174664	module 4	brown	-0.676184	-0.155248	0.897261	-0.319582	-0.779126	-0.621332	-0.130047	0.2191	-0.0963892	0.404454	0.277857	0.490516	0.0717582	-0.180106
MDP0000292886	module 4	brown	-0.715275	-0.320049	0.930353	-0.238118	-0.688889	-0.64567	-0.246349	0.116872	0.0596855	0.223098	0.175046	0.64463	-0.105781	-0.313966
MDP0000317977	module 4	brown	-0.628079	-0.411603	0.600485	0.166125	-0.235565	-0.728575	-0.495798	0.276986	0.0163505	0.00614479	-0.275416	0.433896	-0.0719638	-0.234377
MDP0000132750	module 4	brown	-0.809178	-0.473921	0.802437	0.0678789	-0.474977	-0.583726	-0.162805	0.306175	-0.195675	0.14939	0.254126	0.59337	-0.165318	-0.161596
MDP0000308938	module 4	brown	-0.819393	-0.3972	0.973693	-0.180406	-0.712377	-0.545174	-0.0589785	0.204401	-0.107708	0.248508	0.17347	0.68723	-0.173938	-0.217486
MDP0000210829	module 4	brown	0.64466	0.189622	-0.874215	0.368349	0.804041	0.265181	-0.193994	-0.114885	0.240514	-0.37538	-0.418152	-0.55879	0.193046	0.194234
MDP0000727836	module 4	brown	-0.338111	-0.143583	0.663174	-0.381465	-0.512593	-0.369108	-0.213587	-0.148341	0.0606789	0.0685482	-0.277537	0.497057	0.168174	-0.0641492
MDP0000334484	module 4	brown	0.803351	0.524687	-0.8323	-0.0607566	0.481134	0.518338	0.0942644	-0.235765	0.127671	-0.102093	-0.181867	-0.66622	0.232137	0.303192
MDP0000891627	module 4	brown	-0.495112	-0.367356	0.682881	-0.104144	-0.379267	-0.64879	-0.47058	-0.0355447	-0.149835	-0.0356578	-0.167135	0.583479	0.0927885	-0.204597
MDP0000623588	module 4	brown	-0.691927	-0.549685	0.898182	-0.135875	-0.550854	-0.478113	-0.181096	-0.0968084	-0.117119	-0.0364289	0.118581	0.857754	-0.352542	-0.242628
MDP0000280623	module 4	brown	-0.892576	-0.690502	0.904052	0.145221	-0.434152	-0.599347	-0.212641	0.18815	-0.152615	-0.0370167	0.0299859	0.824449	-0.38022	-0.336342
MDP0000209283	module 4	brown	-0.850277	-0.43455	0.974225	-0.126108	-0.687421	-0.565743	-0.08672	0.230947	-0.133805	0.237751	0.208102	0.699121	-0.224127	-0.260454
MDP0000275309	module 4	brown	-0.684642	-0.0447924	0.886607	-0.397293	-0.859439	-0.365836	0.199106	0.322435	-0.0313223	0.549308	0.295522	0.392697	0.0734952	-0.073363
MDP0000170095	module 4	brown	-0.603235	-0.297944	0.649985	-0.00199168	-0.367945	-0.486881	-0.173466	0.266223	0.00693103	0.128061	-0.250064	0.410152	0.125269	-0.129252
MDP0000186866	module 4	brown	-0.766791	-0.119112	0.921632	-0.303111	-0.831779	-0.552697	0.02782	0.381796	-0.0245573	0.52215	0.290509	0.423265	0.017053	-0.147571
MDP0000252422	module 4	brown	-0.326185	-0.250519	0.491702	-0.11107	-0.262244	-0.515855	-0.481392	-0.0717692	-0.0583365	-0.0678395	-0.234504	0.424132	-0.0518795	-0.308017
MDP0000269859	module 4	brown	-0.787915	-0.302109	0.895692	-0.140155	-0.67139	-0.623513	-0.151333	0.325324	-0.167756	0.324322	0.176121	0.53347	-0.069482	-0.211348
MDP0000279281	module 4	brown	-0.82687	-0.434437	0.934089	-0.119432	-0.660915	-0.442797	0.0495789	0.229426	-0.151681	0.223899	0.266323	0.680635	-0.1734	-0.265434
MDP0000181085	module 4	brown	-0.560196	-0.14349	0.717938	-0.314757	-0.687079	0.0217453	0.477476	0.167897	-0.19329	0.35402	0.286691	0.430453	0.0726126	0.0154785
MDP0000198181	module 4	brown	-0.693128	-0.361111	0.870302	-0.204371	-0.60974	-0.478224	-0.0830768	0.113404	-0.11202	0.157185	0.0171123	0.644557	-0.0149053	-0.161298
MDP0000299118	module 4	brown	-0.801676	-0.328559	0.967184	-0.233814	-0.75831	-0.476061	0.0428524	0.229601	-0.148758	0.318411	0.263343	0.638643	-0.104391	-0.190566
MDP0000142895	module 4	brown	-0.808694	-0.181271	0.885253	-0.170624	-0.749948	-0.564916	-0.0103825	0.464408	-0.119162	0.495463	0.283244	0.401859	-0.0346124	-0.191285
MDP0000127542	module 4	brown	-0.602354	0.00189582	0.80746	-0.387447	-0.820475	-0.33561	0.166507	0.282251	-0.0687916	0.549431	0.38264	0.333426	-0.0711828	-0.155615
MDP0000364366	module 4	brown	0.800685	0.391314	-0.782151	-0.0187432	0.573293	0.242791	-0.212421	-0.362813	0.337304	-0.293532	-0.372853	-0.522201	0.30526	0.175166
MDP0000249227	module 4	brown	-0.781165	-0.202896	0.890746	-0.223586	-0.784377	-0.375453	0.22902	0.366394	-0.0992873	0.471682	0.387747	0.471875	-0.0714146	-0.123062
MDP0000898325	module 4	brown	-0.780142	-0.389865	0.982588	-0.228179	-0.724258	-0.55993	-0.122185	0.122203	-0.123048	0.221012	0.198954	0.719286	-0.16953	-0.245743
MDP0000554575	module 4	brown	-0.774221	-0.150728	0.942137	-0.312933	-0.846804	-0.489269	0.0640175	0.342877	-0.0827159	0.503809	0.32125	0.470814	-0.0510785	-0.189878
[truncated: 7,534 more rows]
