# Supplementary material for: Transcriptional regulation of bark freezing tolerance in apple (Malus domestica Borkh.)
Source: Hortic Res. 2020 Dec 1;7:205. doi: 10.1038/s41438-020-00432-8 (PMC7705664; doi:10.1038/s41438-020-00432-8)
Supplement: Supplementary file 3 — Table S3_7 Connectivity, gene significance (GS) and annotations of hub genes in module 7 [file 41438_2020_432_MOESM3_ESM.docx]

## Sheet: Hubgene_M1
Table S3_1 Connectivity, gene significance (GS) and annotations of hub genes in module 1
Hub gene	Module name	colorNEW	KME cyan	GS_LT	GS_ELR	GO term								Hmm name									TF
MDP0000255768	module 1	cyan	0.916464	-0.543448	-0.250605	GO:0043565	GO:0004222	GO:0003700	GO:0016021	GO:0006355	GO:0008270	GO:0006508	GO:0005524	WRKY	Peptidase_M41	FtsH_ext	AAA_lid_3	AAA					WRKY
MDP0000767097	module 1	cyan	0.937849	-0.585216	-0.352233	GO:0003700	GO:0006355	GO:0043565						WRKY									WRKY
MDP0000255104	module 1	cyan	0.809684	-0.598324	-0.398658	--	--	--	--	--	--	--	--	Myb_DNA-bind_4									Trihelix
MDP0000480581	module 1	cyan	0.816328	-0.616576	-0.349171	GO:0006355	GO:0003677							NAM									NAC
MDP0000868556	module 1	cyan	0.884505	-0.634313	-0.384992	GO:0006355	GO:0003677							NAM									NAC
MDP0000167107	module 1	cyan	0.924358	-0.643776	-0.395753	--	--	--	--	--	--	--	--	Myb_DNA-binding（2）	Myb_DNA-bind_6（2）								MYB
MDP0000322550	module 1	cyan	0.764835	-0.669263	-0.392214	GO:0008289	GO:0003677							START	PORR	Homeodomain							HD-ZIP
MDP0000564897	module 1	cyan	0.942054	-0.487096	-0.323397	GO:0003700	GO:0006355	GO:0043565						Homeodomain	HALZ								HD-ZIP
MDP0000640034	module 1	cyan	0.840454	-0.577701	-0.355292	--	--	--	--	--	--	--	--	GRAS	DELLA								GRAS
MDP0000166889	module 1	cyan	0.892794	-0.53703	-0.325105	GO:0003700	GO:0006355	GO:0008270	GO:0043565					GATA									GATA
MDP0000243375	module 1	cyan	0.794269	-0.67626	-0.41843	GO:0003700	GO:0006355							AP2									ERF
MDP0000181937	module 1	cyan	0.885676	-0.5403	-0.308521	GO:0008270	GO:0005515							zinc_ribbon_6	zf-RING_UBOX	zf-RING_5	zf-RING_2	zf-C3HC4					C2H2
MDP0000300820	module 1	cyan	0.94913	-0.547806	-0.270385	GO:0003700	GO:0006355	GO:0043565						bZIP_2	bZIP_1								bZIP
MDP0000280559	module 1	cyan	0.821089	-0.575346	-0.364784	GO:0003700	GO:0006355	GO:0043565						bZIP_2	bZIP_1								bZIP
MDP0000479652	module 1	cyan	0.888325	-0.631383	-0.382572	GO:0003700	GO:0006355	GO:0043565						bZIP_2	bZIP_1								bZIP
MDP0000301871	module 1	cyan	0.858467	-0.588927	-0.369806	--	--	--	--	--	--	--	--	HLH									bHLH
MDP0000257606	module 1	cyan	0.777047	-0.54401	-0.301013	GO:0007165	GO:0043531	GO:0005515	GO:0003677					TIR	NB-ARC	LRR_3	B3（3）						B3
MDP0000113336	module 1	cyan	0.757486	-0.544711	-0.434145	GO:0055114	GO:0016491							DIOX_N	2OG-FeII_Oxy								--
MDP0000134427	module 1	cyan	0.812056	-0.612501	-0.33603	GO:0055085								UAA									--
MDP0000381669	module 1	cyan	0.922714	-0.540121	-0.29672	GO:0051260								BTB_2									--
MDP0000298623	module 1	cyan	0.917863	-0.433667	-0.322584	GO:0050660	GO:0008762	GO:0055114						MurB_C	FAD_binding_4								--
MDP0000230416	module 1	cyan	0.866824	-0.615792	-0.430685	GO:0046983	GO:0005524	GO:0003677						zf-BED	DUF659	Dimer_Tnp_hAT	AAA						--
MDP0000273229	module 1	cyan	0.94118	-0.608011	-0.361768	GO:0045017	GO:0004144							WES_acyltransf	DUF1298								--
MDP0000214360	module 1	cyan	0.946825	-0.526694	-0.271432	GO:0043531	GO:0005515	GO:0007165						TIR_2	TIR	NB-ARC							--
MDP0000153847	module 1	cyan	0.960102	-0.546107	-0.266727	GO:0043531	GO:0005515	GO:0007165						TIR_2	TIR	NB-ARC							--
MDP0000703006	module 1	cyan	0.941451	-0.590222	-0.333618	GO:0043531								Rx_N	NB-ARC								--
MDP0000322399	module 1	cyan	0.989428	-0.533448	-0.311251	GO:0043531								TPT									--
MDP0000210772	module 1	cyan	0.821856	-0.635663	-0.35992	GO:0043531								NB-ARC									--
MDP0000309192	module 1	cyan	0.761657	-0.629657	-0.466804	GO:0043531	GO:0005515							SAM_2	SAM_1	Rx_N	NB-ARC						--
MDP0000129374	module 1	cyan	0.833253	-0.629756	-0.322859	GO:0043531	GO:0005515							Rx_N	NB-ARC	LRR_8							--
MDP0000210537	module 1	cyan	0.812505	-0.596933	-0.319637	GO:0043531	GO:0005515	GO:0007165						TIR_2	TIR	NB-ARC							--
MDP0000188164	module 1	cyan	0.861205	-0.612468	-0.352273	GO:0043531								NB-ARC	LRR_3								--
MDP0000442056	module 1	cyan	0.904944	-0.568394	-0.381418	GO:0043531								Rx_N	NB-ARC								--
MDP0000399716	module 1	cyan	0.823283	-0.616295	-0.334859	GO:0043531	GO:0005515	GO:0007165						TIR_2	TIR_2	TIR	TIR	NB-ARC	NB-ARC	LRR_3	LRR_3		--
MDP0000275724	module 1	cyan	0.836267	-0.576598	-0.359531	GO:0043531								Rx_N	NB-ARC								--
MDP0000234409	module 1	cyan	0.759281	-0.55248	-0.299254	GO:0043531	GO:0005515	GO:0007165						TIR_2	TIR	NB-ARC							--
MDP0000506162	module 1	cyan	0.827509	-0.647464	-0.362465	GO:0043531	GO:0005515	GO:0007165						TIR_2	TIR	NB-ARC	LRR_8	LRR_3					--
MDP0000281618	module 1	cyan	0.902023	-0.583207	-0.303811	GO:0019901	GO:0006355	GO:0000079						Cyclin_N									--
MDP0000747924	module 1	cyan	0.817552	-0.627821	-0.413874	GO:0019901	GO:0006355	GO:0000079						Cyclin_N									--
MDP0000264123	module 1	cyan	0.933599	-0.584689	-0.346046	GO:0016787								NUDIX									--
MDP0000210443	module 1	cyan	0.910221	-0.529803	-0.341395	GO:0016787								Asparaginase_2									--
MDP0000215747	module 1	cyan	0.878812	-0.620035	-0.344278	GO:0016773								PI3_PI4_kinase									--
MDP0000599335	module 1	cyan	0.913817	-0.563562	-0.302632	GO:0016567	GO:0004842							RVT_3	IBR								--
MDP0000750662	module 1	cyan	0.842105	-0.588515	-0.363357	GO:0016567	GO:0004842							U-box									--
MDP0000162592	module 1	cyan	0.818575	-0.528715	-0.338313	GO:0016567	GO:0004842							U-box									--
MDP0000263009	module 1	cyan	0.861307	-0.617631	-0.429711	GO:0016567	GO:0004842							U-box									--
MDP0000644255	module 1	cyan	0.832728	-0.632082	-0.329624	GO:0016567	GO:0004842							RVT_3	IBR	IBR							--
MDP0000189628	module 1	cyan	0.946401	-0.542692	-0.333547	GO:0016020	GO:0016798							Glyco_hydro_79n									--
MDP0000125002	module 1	cyan	0.795225	-0.561942	-0.363191	GO:0016020	GO:0008378	GO:0030246	GO:0006486					Gal-bind_lectin	Galactosyl_T								--
MDP0000318184	module 1	cyan	0.843934	-0.617318	-0.359767	GO:0016020	GO:0004970							SBP_bac_3	Peripla_BP_6	Lig_chan-Glu_bd	Lig_chan	ANF_receptor					--
MDP0000246887	module 1	cyan	0.87769	-0.563662	-0.346823	GO:0016020	GO:0016757							Fringe	DUF604								--
MDP0000244591	module 1	cyan	0.843558	-0.551449	-0.362484	GO:0009916	GO:0055114							AOX									--
MDP0000232326	module 1	cyan	0.863734	-0.570985	-0.45403	GO:0008312	GO:0006614	GO:0048500						SRP19									--
MDP0000894195	module 1	cyan	0.686603	-0.558668	-0.296269	GO:0008270	GO:0005515							zf-RING_UBOX	zf-RING_2	zf-rbx1	zf-C3HC4						--
MDP0000088428	module 1	cyan	0.791942	-0.568029	-0.36128	GO:0008270	GO:0003676							zf-CCHC	RRM_7	RRM_1							--
MDP0000230674	module 1	cyan	0.744966	-0.640654	-0.328198	GO:0006950	GO:0005516							Calmodulin_bind									--
MDP0000301862	module 1	cyan	0.954925	-0.54195	-0.309898	GO:0006811	GO:0016020	GO:0005216	GO:0055085					Ion_trans	cNMP_binding								--
MDP0000263295	module 1	cyan	0.909968	-0.666733	-0.32095	GO:0006811	GO:0016020	GO:0005216	GO:0055085					KHA	Ion_trans_2	Ion_trans	cNMP_binding	Ank_5（2）	Ank_4（2）	Ank_3	Ank_2（2）	Ank（2）	--
MDP0000248694	module 1	cyan	0.909968	-0.666733	-0.32095	GO:0006811	GO:0016020	GO:0005216	GO:0055085					KHA	Ion_trans_2	Ion_trans	cNMP_binding	Ank_5（2）	Ank_4（2）	Ank_3	Ank_2（2）	Ank（2）	--
MDP0000834854	module 1	cyan	0.918233	-0.540685	-0.257721	GO:0006633	GO:0016020	GO:0016747						FAE1_CUT1_RppA	Chal_sti_synt_C	ACP_syn_III_C							--
MDP0000804741	module 1	cyan	0.868872	-0.546541	-0.316737	GO:0006508	GO:0004185							Peptidase_S10									--
MDP0000114901	module 1	cyan	0.942213	-0.536591	-0.247018	GO:0006468	GO:0004672							Pkinase_Tyr	Pkinase								--
MDP0000256738	module 1	cyan	0.911125	-0.548491	-0.392089	GO:0006468	GO:0004672							Pkinase_Tyr	Pkinase								--
MDP0000314005	module 1	cyan	0.932806	-0.61854	-0.370982	GO:0006468	GO:0004672							Pkinase_Tyr	Pkinase	Malectin_like	Malectin	Malectin					--
MDP0000660436	module 1	cyan	0.921004	-0.583235	-0.342754	GO:0006468	GO:0004672	GO:0005524	GO:0048544					S_locus_glycop	Pkinase_Tyr	Pkinase	PAN_2	B_lectin					--
MDP0000309061	module 1	cyan	0.976448	-0.528888	-0.316927	GO:0006468	GO:0004672	GO:0048544						S_locus_glycop	S_locus_glycop	Pkinase_Tyr	Pkinase	PAN_2	B_lectin	B_lectin			--
MDP0000761516	module 1	cyan	0.940035	-0.501141	-0.301121	GO:0006468	GO:0004672							Stress-antifung	Stress-antifung	Pkinase_Tyr							--
MDP0000207770	module 1	cyan	0.983216	-0.522539	-0.309056	GO:0006468	GO:0005524	GO:0005515	GO:0004672					zf-CCHC_4	Pkinase_Tyr	Pkinase	Malectin_like	LRR_8	LRR_4				--
MDP0000123385	module 1	cyan	0.933313	-0.493048	-0.359007	GO:0006468	GO:0004672							Pkinase_Tyr	Pkinase	DUF3403							--
MDP0000158667	module 1	cyan	0.814941	-0.624264	-0.365653	GO:0006468	GO:0004672							Pkinase_Tyr	Pkinase								--
MDP0000603338	module 1	cyan	0.80494	-0.576459	-0.333022	GO:0006468	GO:0005524	GO:0004672						Pkinase_Tyr	Pkinase								--
MDP0000151537	module 1	cyan	0.795519	-0.617698	-0.310641	GO:0006468	GO:0004672							Pkinase_Tyr	Pkinase	Malectin_like	Malectin						--
MDP0000152969	module 1	cyan	0.851496	-0.593641	-0.389887	GO:0006468	GO:0005524	GO:0004672						Pkinase_Tyr	Pkinase								--
MDP0000285823	module 1	cyan	0.895991	-0.599374	-0.323421	GO:0006468	GO:0043531	GO:0004672						Rx_N	Pkinase_Tyr	Pkinase	NB-ARC						--
MDP0000203112	module 1	cyan	0.74597	-0.698685	-0.420546	GO:0006468	GO:0005524	GO:0004672						Pkinase_Tyr	Pkinase								--
MDP0000173299	module 1	cyan	0.595442	-0.67705	-0.319844	GO:0006468	GO:0005524	GO:0004672						Pkinase_Tyr	Pkinase								--
MDP0000211661	module 1	cyan	0.848924	-0.555873	-0.296309	GO:0006468	GO:0005524	GO:0004672						Pkinase_Tyr	Pkinase								--
MDP0000204617	module 1	cyan	0.818117	-0.533336	-0.345539	GO:0006468	GO:0004672	GO:0005524	GO:0048544					S_locus_glycop	Pkinase_Tyr	Pkinase	PAN_2	B_lectin					--
MDP0000189901	module 1	cyan	0.901065	-0.629637	-0.383559	GO:0006468	GO:0004672	GO:0005524	GO:0048544					S_locus_glycop	Pkinase_Tyr	Pkinase	B_lectin						--
MDP0000293167	module 1	cyan	0.808571	-0.605064	-0.376457	GO:0006468	GO:0005524	GO:0004672						Pkinase_Tyr	Pkinase								--
MDP0000566547	module 1	cyan	0.877965	-0.6349	-0.311787	GO:0006468	GO:0005524	GO:0004672						Pkinase_Tyr	Pkinase								--
MDP0000716700	module 1	cyan	0.801501	-0.607915	-0.419757	GO:0005975	GO:0008270	GO:0003676	GO:0004553					zf-RanBP	X8	RRM_1	Glyco_hydro_17						--
MDP0000215780	module 1	cyan	0.967799	-0.524323	-0.270208	GO:0005871	GO:0008017	GO:0007018	GO:0005524	GO:0003777				Microtub_bd	Kinesin								--
MDP0000270110	module 1	cyan	0.961226	-0.55168	-0.321068	GO:0005871	GO:0008017	GO:0007018	GO:0005524	GO:0003777				PP2C	Microtub_bd	Kinesin	Kinesin	CH					--
MDP0000161386	module 1	cyan	0.781541	-0.629022	-0.373918	GO:0005871	GO:0008017	GO:0007018	GO:0005524	GO:0003777				Microtub_bd	Kinesin								--
MDP0000281392	module 1	cyan	0.968179	-0.541396	-0.29558	GO:0005634								--	--	--	--	--	--	--	--	--	--
MDP0000535194	module 1	cyan	0.969096	-0.509834	-0.323354	GO:0005634	GO:0003712	GO:0030274						--	--	--	--	--	--	--	--	--	--
MDP0000456404	module 1	cyan	0.983905	-0.537171	-0.302107	GO:0005515								LRRNT_2	LRR_8	LRR_8	LRR_8	LRR_8	LRR_1	LRR_1	LRR_1		--
MDP0000307531	module 1	cyan	0.981984	-0.51471	-0.312114	GO:0005515								F-box-like	F-box	FBA_3							--
MDP0000499810	module 1	cyan	0.70691	-0.615456	-0.306719	GO:0005515								LRR_8									--
MDP0000127593	module 1	cyan	0.792643	-0.585065	-0.405217	GO:0005515								WD40	WD40								--
MDP0000580410	module 1	cyan	0.825337	-0.608431	-0.384592	GO:0005515								LRRNT_2	LRR_8	LRR_8	LRR_6	LRR_6					--
MDP0000155879	module 1	cyan	0.842312	-0.607612	-0.385222	GO:0005515								CCT									--
MDP0000466766	module 1	cyan	0.835276	-0.592251	-0.36082	GO:0005515								LRRNT_2	LRR_8	LRR_6	LRR_1	LRR_1					--
MDP0000524624	module 1	cyan	0.859411	-0.577645	-0.313913	GO:0005515								LRRNT_2	LRR_8	LRR_1							--
MDP0000786502	module 1	cyan	0.662666	-0.574447	-0.384041	GO:0005515								F-box-like	F-box								--
MDP0000181794	module 1	cyan	0.798176	-0.593347	-0.362075	GO:0005515								F-box									--
MDP0000219538	module 1	cyan	0.839623	-0.588266	-0.374538	GO:0005515								LRRNT_2	LRR_8	LRR_1	LRR_1						--
MDP0000187895	module 1	cyan	0.866312	-0.576181	-0.347643	GO:0005515								LRR_8（6）	LRR_6（2）	LRR_1							--
MDP0000155390	module 1	cyan	0.915759	-0.587641	-0.374124	GO:0005215	GO:0016020	GO:0055085						Xan_ur_permease									--
MDP0000565104	module 1	cyan	0.955142	-0.539889	-0.311672	GO:0005215	GO:0016020	GO:0006810						PTR2									--
MDP0000301049	module 1	cyan	0.925329	-0.567632	-0.334612	GO:0004367	GO:0005975	GO:0009331	GO:0046168	GO:0051287	GO:0003677	GO:0055114		NAD_Gly3P_dh_N	NAD_Gly3P_dh_C	ARID							--
MDP0000303139	module 1	cyan	0.728235	-0.603222	-0.338989	GO:0004222	GO:0006364							UPF0054									--
MDP0000276007	module 1	cyan	0.874355	-0.637479	-0.35036	GO:0004143	GO:0035556	GO:0007205						DAGK_cat	DAGK_acc	C1_1							--
MDP0000316944	module 1	cyan	0.811216	-0.613906	-0.346218	GO:0004012	GO:0016021	GO:0000287	GO:0015914	GO:0005524				PhoLip_ATPase_N	PhoLip_ATPase_C	Cation_ATPase							--
MDP0000208072	module 1	cyan	0.820859	-0.60278	-0.40858	GO:0003887	GO:0005524							DNA_pol3_gamma3	DNA_pol3_delta2	AAA							--
MDP0000242048	module 1	cyan	0.934689	-0.523646	-0.202425	GO:0003824	GO:0005515							PLDc_2	PLDc（3）	C2							--
MDP0000875405	module 1	cyan	0.833046	-0.524328	-0.367477	GO:0003824	GO:0008152							AMP-binding_C	AMP-binding								--
MDP0000918738	module 1	cyan	0.827227	-0.600235	-0.402262	GO:0000160								Response_reg									--
MDP0000119750	module 1	cyan	0.804265	-0.595288	-0.298991	GO:0000160								Response_reg									--
MDP0000236977	module 1	cyan	0.919237	-0.578192	-0.181368	--	--	--	--	--	--	--	--	DnaJ_C	DnaJ								--
MDP0000269242	module 1	cyan	0.918604	-0.528254	-0.275632	--	--	--	--	--	--	--	--	PPR_3（2）	PPR_2（2）	PPR_1	PPR（3）						--
MDP0000251583	module 1	cyan	0.957076	-0.523937	-0.273141	--	--	--	--	--	--	--	--	--	--	--	--	--	--	--	--	--	--
MDP0000298512	module 1	cyan	0.935121	-0.554845	-0.339297	--	--	--	--	--	--	--	--	Vps51	Exo84_C								--
MDP0000147375	module 1	cyan	0.929883	-0.551445	-0.303076	--	--	--	--	--	--	--	--	--	--	--	--	--	--	--	--	--	--
MDP0000380952	module 1	cyan	0.943753	-0.601282	-0.334802	--	--	--	--	--	--	--	--	--	--	--	--	--	--	--	--	--	--
MDP0000302221	module 1	cyan	0.971575	-0.565703	-0.340189	--	--	--	--	--	--	--	--	FBA_3	FBA_1								--
MDP0000540010	module 1	cyan	0.921324	-0.5127	-0.32723	--	--	--	--	--	--	--	--	--	--	--	--	--	--	--	--	--	--
MDP0000241823	module 1	cyan	0.922976	-0.502195	-0.30724	--	--	--	--	--	--	--	--	EF-hand_8	EF-hand_7	EF-hand_5	EF-hand_1						--
MDP0000681158	module 1	cyan	0.950711	-0.496193	-0.332934	--	--	--	--	--	--	--	--	DUF295									--
MDP0000323944	module 1	cyan	0.931507	-0.513399	-0.324948	--	--	--	--	--	--	--	--	--	--	--	--	--	--	--	--	--	--
MDP0000519742	module 1	cyan	0.954211	-0.504297	-0.309867	--	--	--	--	--	--	--	--	--	--	--	--	--	--	--	--	--	--
MDP0000819080	module 1	cyan	0.944955	-0.51702	-0.302654	--	--	--	--	--	--	--	--	DUF1712									--
MDP0000155387	module 1	cyan	0.94765	-0.477464	-0.312566	--	--	--	--	--	--	--	--	--	--	--	--	--	--	--	--	--	--
MDP0000251447	module 1	cyan	0.848713	-0.642876	-0.40402	--	--	--	--	--	--	--	--	--	--	--	--	--	--	--	--	--	--
MDP0000136639	module 1	cyan	0.528478	-0.600217	-0.363435	--	--	--	--	--	--	--	--	LRR_4									--
MDP0000154096	module 1	cyan	0.886757	-0.656939	-0.410062	--	--	--	--	--	--	--	--	--	--	--	--	--	--	--	--	--	--
MDP0000304723	module 1	cyan	0.810823	-0.616536	-0.379163	--	--	--	--	--	--	--	--	--	--	--	--	--	--	--	--	--	--
MDP0000150739	module 1	cyan	0.816986	-0.652184	-0.376294	--	--	--	--	--	--	--	--	KHA	Ion_trans_2	Ion_trans	cNMP_binding	Ank_5（2）	Ank_4（4）	Ank_3（2）	Ank_2（2）	Ank（3）	--
MDP0000368129	module 1	cyan	0.787183	-0.71624	-0.435887	--	--	--	--	--	--	--	--	--	--	--	--	--	--	--	--	--	--
MDP0000322416	module 1	cyan	0.752236	-0.524687	-0.336797	--	--	--	--	--	--	--	--	LRAT									--
MDP0000320614	module 1	cyan	0.84324	-0.526512	-0.338141	--	--	--	--	--	--	--	--	--	--	--	--	--	--	--	--	--	--
MDP0000219014	module 1	cyan	0.885929	-0.527195	-0.318577	--	--	--	--	--	--	--	--	--	--	--	--	--	--	--	--	--	--
MDP0000286576	module 1	cyan	0.816993	-0.574517	-0.418884	--	--	--	--	--	--	--	--	zf-met	zf-met	zf-C2H2_jaz							--
MDP0000436968	module 1	cyan	0.824239	-0.599126	-0.343829	--	--	--	--	--	--	--	--	--	--	--	--	--	--	--	--	--	--
MDP0000153394	module 1	cyan	0.782993	-0.636394	-0.379942	--	--	--	--	--	--	--	--	ABC1									--
MDP0000300543	module 1	cyan	0.910896	-0.545892	-0.348135	--	--	--	--	--	--	--	--	--	--	--	--	--	--	--	--	--	--
MDP0000249122	module 1	cyan	0.847667	-0.595366	-0.36944	--	--	--	--	--	--	--	--	DCP1									--
MDP0000721347	module 1	cyan	0.842336	-0.525188	-0.303406	--	--	--	--	--	--	--	--	--	--	--	--	--	--	--	--	--	--
MDP0000128941	module 1	cyan	0.875189	-0.60829	-0.344882	--	--	--	--	--	--	--	--	NIF									--
MDP0000154743	module 1	cyan	0.642946	-0.625593	-0.307796	--	--	--	--	--	--	--	--	--	--	--	--	--	--	--	--	--	--
MDP0000432746	module 1	cyan	0.905375	-0.62254	-0.34055	--	--	--	--	--	--	--	--	--	--	--	--	--	--	--	--	--	--
MDP0000255102	module 1	cyan	0.828065	-0.669964	-0.374682	--	--	--	--	--	--	--	--	UPF0052									--
MDP0000638489	module 1	cyan	0.900863	-0.606551	-0.327039	--	--	--	--	--	--	--	--	--	--	--	--	--	--	--	--	--	--
MDP0000758237	module 1	cyan	0.736697	-0.622188	-0.397906	--	--	--	--	--	--	--	--	LOR									--
MDP0000166899	module 1	cyan	0.778171	-0.590549	-0.353268	--	--	--	--	--	--	--	--	--	--	--	--	--	--	--	--	--	--
MDP0000257909	module 1	cyan	0.854726	-0.632083	-0.358876	--	--	--	--	--	--	--	--	--	--	--	--	--	--	--	--	--	--
MDP0000123328	module 1	cyan	0.793786	-0.662229	-0.355112	--	--	--	--	--	--	--	--	--	--	--	--	--	--	--	--	--	--
MDP0000928106	module 1	cyan	0.868046	-0.594347	-0.357982	--	--	--	--	--	--	--	--	DUF668; DUF3475									--
MDP0000341605	module 1	cyan	0.868381	-0.528137	-0.346462	--	--	--	--	--	--	--	--	--	--	--	--	--	--	--	--	--	--
MDP0000252353	module 1	cyan	0.876555	-0.624905	-0.352823	--	--	--	--	--	--	--	--	Hydrolase_4	FSH1	DLH	Abhydrolase_1	Choline_kinase	APH				--
MDP0000433544	module 1	cyan	0.768241	-0.63304	-0.349139	--	--	--	--	--	--	--	--	NmrA	NAD_binding_10	Epimerase	3Beta_HSD						--
MDP0000184265	module 1	cyan	0.818991	-0.640838	-0.347873	--	--	--	--	--	--	--	--	CK2S									--
MDP0000155220	module 1	cyan	0.879662	-0.562291	-0.299897	--	--	--	--	--	--	--	--	FBD									--
MDP0000119546	module 1	cyan	0.905663	-0.591291	-0.411353	--	--	--	--	--	--	--	--	DUF565									--
MDP0000506346	module 1	cyan	0.788433	-0.65728	-0.410455	--	--	--	--	--	--	--	--	Per1									--
MDP0000313450	module 1	cyan	0.877701	-0.565298	-0.330226	--	--	--	--	--	--	--	--	DUF773									--
MDP0000771629	module 1	cyan	0.811134	-0.672175	-0.413176	--	--	--	--	--	--	--	--	LRR_3	EF-hand_8	EF-hand_8	EF-hand_7	EF-hand_5	EF-hand_5				--
MDP0000295826	module 1	cyan	0.767717	-0.574165	-0.380175	--	--	--	--	--	--	--	--	Glycos_transf_2	Glyco_transf_21	Glyco_trans_2_3	Glyco_tranf_2_3						--
MDP0000276431	module 1	cyan	0.820826	-0.657825	-0.413511	--	--	--	--	--	--	--	--	--	--	--	--	--	--	--	--	--	--
MDP0000684170	module 1	cyan	0.794076	-0.54146	-0.37187	--	--	--	--	--	--	--	--	HSP70									--
MDP0000871616	module 1	cyan	0.886684	-0.628224	-0.40329	--	--	--	--	--	--	--	--	--	--	--	--	--	--	--	--	--	--
MDP0000209621	module 1	cyan	0.825694	-0.632951	-0.377379	--	--	--	--	--	--	--	--	--	--	--	--	--	--	--	--	--	--
MDP0000316092	module 1	cyan	0.840192	-0.54982	-0.367264	--	--	--	--	--	--	--	--	NAD_binding_4	GDP_Man_Dehyd	GDP_Man_Dehyd	Epimerase	Epimerase	3Beta_HSD				--
MDP0000227323	module 1	cyan	0.867037	-0.632201	-0.376069	--	--	--	--	--	--	--	--	--	--	--	--	--	--	--	--	--	--
MDP0000192746	module 1	cyan	0.776405	-0.761503	-0.413056	--	--	--	--	--	--	--	--	--	--	--	--	--	--	--	--	--	--
MDP0000307555	module 1	cyan	0.853989	-0.704207	-0.413767	--	--	--	--	--	--	--	--	PPR_long	PPR_3 (8)	PPR_2(11)	PPR_1(11)	PPR(13)	Cas1_AcylT				--
MDP0000336563	module 1	cyan	0.89839	-0.585865	-0.34609	--	--	--	--	--	--	--	--	SSXT									--
MDP0000669792	module 1	cyan	0.798712	-0.703568	-0.450368	--	--	--	--	--	--	--	--	--	--	--	--	--	--	--	--	--	--
MDP0000200139	module 1	cyan	0.821077	-0.565059	-0.302811	--	--	--	--	--	--	--	--	--	--	--	--	--	--	--	--	--	--
MDP0000191786	module 1	cyan	0.757047	-0.643143	-0.379003	--	--	--	--	--	--	--	--	PGG									--
MDP0000088633	module 1	cyan	0.763049	-0.562855	-0.331843	--	--	--	--	--	--	--	--	Sad1_UNC									--
MDP0000222705	module 1	cyan	0.776783	-0.59782	-0.397451	--	--	--	--	--	--	--	--	DUF1639									--

## Sheet: Hubgene_M2
Table S3_2 Connectivity, gene significance (GS) and annotations of hub genes in module 2
Hub gene	Module name	colorNEW	KME turquoise	GS_LT	GS_ELR	GO term						Hmm name														TF
MDP0000315045	module 2	turquoise	0.988728	-0.492815	-0.322461	GO:0003700	GO:0006355	GO:0043565				WRKY														WRKY
MDP0000146390	module 2	turquoise	0.993682	-0.490749	-0.325724	GO:0003700	GO:0006355	GO:0043565				WRKY														WRKY
MDP0000689162	module 2	turquoise	0.986398	-0.512699	-0.356064	GO:0003700	GO:0006355	GO:0043565				WRKY														WRKY
MDP0000129882	module 2	turquoise	0.984665	-0.492434	-0.333229	GO:0003700	GO:0006355	GO:0043565				WRKY	Plant_zn_clust													WRKY
MDP0000191017	module 2	turquoise	0.96459	-0.571623	-0.371937	GO:0003700	GO:0006355	GO:0043565				WRKY														WRKY
MDP0000272940	module 2	turquoise	0.96672	-0.516413	-0.341082	GO:0003700	GO:0006355	GO:0043565				WRKY	Plant_zn_clust													WRKY
MDP0000418900	module 2	turquoise	0.926973	-0.540938	-0.348577	GO:0003700	GO:0006355	GO:0043565				WRKY														WRKY
MDP0000118810	module 2	turquoise	0.75901	-0.510118	-0.343763	GO:0003700	GO:0006355	GO:0043565				WRKY														WRKY
MDP0000307516	module 2	turquoise	0.93054	-0.613395	-0.383535	GO:0003700	GO:0006355	GO:0043565				WRKY														WRKY
MDP0000304650	module 2	turquoise	0.958003	-0.592838	-0.374956	GO:0003677						Homeodomain														WOX
MDP0000239235	module 2	turquoise	0.821489	-0.59722	-0.358482	GO:0003677						Homeodomain														WOX
MDP0000195431	module 2	turquoise	0.98738	-0.522772	-0.343395	--	--	--	--	--	--	--	--	--	--	--	--	--	--	--	--	--	--	--	--	VOZ
MDP0000512279	module 2	turquoise	0.988265	-0.523297	-0.342788	--	--	--	--	--	--	--	--	--	--	--	--	--	--	--	--	--	--	--	--	VOZ
MDP0000097759	module 2	turquoise	0.813483	-0.582008	-0.382831	--	--	--	--	--	--	Myb_DNA-bind_4														Trihelix
MDP0000851695	module 2	turquoise	0.931938	-0.519203	-0.335235	--	--	--	--	--	--	TCP														TCP
MDP0000280307	module 2	turquoise	0.735207	-0.504017	-0.420621	GO:0006355	GO:0005634	GO:0003677				KNOX2	KNOX1	Homeobox_KN	ELK	Homeodomain										TALE
MDP0000788505	module 2	turquoise	0.920842	-0.568327	-0.393483	--	--	--	--	--	--	RWP-RK														Nin-like
MDP0000190029	module 2	turquoise	0.909312	-0.587161	-0.410744	--	--	--	--	--	--	CBFD_NFYB_HMF	Histone													NF-YC
MDP0000283975	module 2	turquoise	0.929427	-0.613965	-0.390803	GO:0006468	GO:0004672	GO:0006355	GO:0005515	GO:0003677	GO:0005524	Pkinase	Pkinase_Tyr	NAM	F-box											NAC
MDP0000136652	module 2	turquoise	0.967461	-0.515246	-0.322617	GO:0006355	GO:0003677					NAM														NAC
MDP0000182344	module 2	turquoise	0.969025	-0.54455	-0.320946	GO:0006355	GO:0003677					NAM														NAC
MDP0000759504	module 2	turquoise	0.995751	-0.496095	-0.326486	GO:0006355	GO:0003677					NAM														NAC
MDP0000205938	module 2	turquoise	0.988442	-0.495232	-0.329548	GO:0006355	GO:0003677					NAM														NAC
MDP0000311190	module 2	turquoise	0.954979	-0.557426	-0.341353	GO:0006355	GO:0003677					NAM														NAC
MDP0000206212	module 2	turquoise	0.89771	-0.565551	-0.371788	GO:0006355	GO:0003677					NAM														NAC
MDP0000183558	module 2	turquoise	0.750869	-0.487353	-0.400371	GO:0006355	GO:0003677					NAM														NAC
MDP0000289018	module 2	turquoise	0.960939	-0.550639	-0.375418	--	--	--	--	--	--	Myb_DNA-binding	Myb_DNA-binding													MYB
MDP0000298689	module 2	turquoise	0.963612	-0.48322	-0.332435	--	--	--	--	--	--	Myb_DNA-binding	Myb_DNA-binding	Myb_DNA-bind_6	Myb_DNA-bind_6											MYB
MDP0000463846	module 2	turquoise	0.995935	-0.445448	-0.333057	--	--	--	--	--	--	Myb_DNA-binding	Myb_DNA-binding	Myb_DNA-bind_6	Myb_DNA-bind_6											MYB
MDP0000275800	module 2	turquoise	0.915628	-0.531053	-0.347412	--	--	--	--	--	--	Myb_DNA-binding	Myb_DNA-binding	Myb_DNA-bind_6	Myb_DNA-bind_6											MYB
MDP0000281804	module 2	turquoise	0.984431	-0.493406	-0.325602	GO:0043531						RPW8	NB-ARC	LOB												LBD
MDP0000155579	module 2	turquoise	0.981134	-0.485165	-0.303375	GO:0003700	GO:0006355	GO:0005634	GO:0043565			HSF_DNA-bind														HSF
MDP0000243895	module 2	turquoise	0.971895	-0.575657	-0.372424	GO:0003700	GO:0006355	GO:0005634	GO:0043565			HSF_DNA-bind														HSF
MDP0000489886	module 2	turquoise	0.990139	-0.535715	-0.343553	GO:0003700	GO:0006355	GO:0005634	GO:0043565			HSF_DNA-bind														HSF
MDP0000127499	module 2	turquoise	0.974106	-0.480882	-0.341794	GO:0003700	GO:0006355	GO:0005634	GO:0043565			HSF_DNA-bind														HSF
MDP0000174161	module 2	turquoise	0.994925	-0.490355	-0.350509	GO:0003700	GO:0006355	GO:0005634	GO:0043565			HSF_DNA-bind														HSF
MDP0000119199	module 2	turquoise	0.942093	-0.595394	-0.418527	GO:0003700	GO:0006355	GO:0005634	GO:0043565			HSF_DNA-bind														HSF
MDP0000156088	module 2	turquoise	0.937387	-0.608037	-0.35174	GO:0003700	GO:0006355	GO:0005634	GO:0043565			HSF_DNA-bind														HSF
MDP0000809337	module 2	turquoise	0.964527	-0.527659	-0.345806	--	--	--	--	--	--	GRAS														GRAS
MDP0000205622	module 2	turquoise	0.973481	-0.523092	-0.357095	--	--	--	--	--	--	GRAS														GRAS
MDP0000453000	module 2	turquoise	0.824067	-0.49213	-0.351584	--	--	--	--	--	--	GRAS	GRAS													GRAS
MDP0000338280	module 2	turquoise	0.902557	-0.668157	-0.398094	GO:0003700	GO:0006355	GO:0008270	GO:0043565			GATA														GATA
MDP0000248942	module 2	turquoise	0.939606	-0.531885	-0.326376	GO:0003700	GO:0006355	GO:0008270	GO:0043565			GATA														GATA
MDP0000200243	module 2	turquoise	0.989636	-0.472355	-0.330796	--	--	--	--	--	--	Myb_DNA-binding														G2-like
MDP0000504079	module 2	turquoise	0.861954	-0.546791	-0.476504	--	--	--	--	--	--	Misat_Tub_SegII	Tubulin_3	Myb_DNA-binding												G2-like
MDP0000191680	module 2	turquoise	0.907829	-0.485271	-0.326472	GO:0003700	GO:0006355	GO:0007165	GO:0005515			TIR	TIR_2	AP2												ERF
MDP0000127123	module 2	turquoise	0.978595	-0.539393	-0.336126	GO:0003700	GO:0006355					AP2														ERF
MDP0000148178	module 2	turquoise	0.986816	-0.524501	-0.331586	GO:0003700	GO:0006355					AP2														ERF
MDP0000654314	module 2	turquoise	0.984631	-0.503931	-0.335072	GO:0003700	GO:0006355					AP2														ERF
MDP0000189347	module 2	turquoise	0.962286	-0.565921	-0.378372	GO:0003700	GO:0006355					AP2														ERF
MDP0000288465	module 2	turquoise	0.99415	-0.46216	-0.334914	GO:0003700	GO:0006355					AP2														ERF
MDP0000932292	module 2	turquoise	0.929405	-0.50982	-0.352938	GO:0003700	GO:0006355					AP2														ERF
MDP0000542633	module 2	turquoise	0.921744	-0.509256	-0.377462	GO:0003700	GO:0006355					AP2														ERF
MDP0000854039	module 2	turquoise	0.724564	-0.581602	-0.383423	GO:0003700	GO:0006355					AP2														ERF
MDP0000611302	module 2	turquoise	0.955462	-0.55415	-0.361727	GO:0006355	GO:0003677					zf-Dof														Dof
MDP0000290409	module 2	turquoise	0.918224	-0.515106	-0.339382	GO:0005634	GO:0005515	GO:0003677				CG-1	TIG	IQ	IQ											CAMTA
MDP0000172441	module 2	turquoise	0.796641	-0.608409	-0.380125	GO:0005634	GO:0046872	GO:0003723				zf-CCCH	zf-CCCH													C3H
MDP0000202598	module 2	turquoise	0.945972	-0.504836	-0.402235	GO:0046872						zf-CCCH	zf-C3HC4_3	zf-C3HC4												C3H
MDP0000768369	module 2	turquoise	0.95342	-0.54172	-0.351765	--	--	--	--	--	--	zf-C2H2_6	zf-C2H2_6													C2H2
MDP0000305771	module 2	turquoise	0.84335	-0.53112	-0.355012	GO:0003899	GO:0003677	GO:0008270	GO:0006351			DNA_RNApol_7kD	DNA_RNApol_7kD	zf-AN1												C2H2
MDP0000138052	module 2	turquoise	0.976568	-0.487157	-0.357153	GO:0003700	GO:0006355	GO:0043565				MFMR	MFMR_assoc	bZIP_1	bZIP_2											bZIP
MDP0000319187	module 2	turquoise	0.980461	-0.527158	-0.343315	GO:0003700	GO:0006355	GO:0043565				bZIP_2														bZIP
MDP0000159670	module 2	turquoise	0.784517	-0.549477	-0.360246	GO:0003700	GO:0006355	GO:0043565				bZIP_2														bZIP
MDP0000545420	module 2	turquoise	0.929831	-0.567421	-0.357018	GO:0003700	GO:0006355	GO:0043565				bZIP_1	bZIP_2													bZIP
MDP0000318229	module 2	turquoise	0.946147	-0.590638	-0.381301	GO:0046983						HLH														bHLH
MDP0000406270	module 2	turquoise	0.642488	-0.48353	-0.351612	GO:0046983						bHLH-MYC_N	HLH													bHLH
MDP0000249060	module 2	turquoise	0.701867	-0.48139	-0.371435	--	--	--	--	--	--	--	--	--	--	--	--	--	--	--	--	--	--	--	--	bHLH
MDP0000247912	M3	turquoise	0.681309	-0.363713	-0.142137	GO:0000166	GO:0008152	GO:0016491	--	--	--	adh_short_C2	adh_short	AA_kinase	KR	HLH	--	--	--	--	--	--	--	--	--	bHLH
MDP0000282531	module 2	turquoise	0.981382	-0.490463	-0.356413	GO:0005975	GO:0004553					Glyco_hydro_17	BES1_N	DUF502	X8											BES1
MDP0000306427	module 2	turquoise	0.991738	-0.511461	-0.329739	--	--	--	--	--	--	BES1_N														BES1
MDP0000309874	module 2	turquoise	0.554478	-0.503538	-0.327659	GO:0003677						B3	B3													B3
MDP0000224740	module 2	turquoise	0.960719	-0.521905	-0.377102	GO:0000160						Response_reg	Myb_DNA-binding													ARR-B
MDP0000274766	module 2	turquoise	0.987726	-0.521045	-0.345199	--	--	--	--	--	--	zinc_ribbon_9														--
MDP0000581514	module 2	turquoise	0.991789	-0.501785	-0.341658	--	--	--	--	--	--	zinc_ribbon_12														--
MDP0000471442	module 2	turquoise	0.902103	-0.532511	-0.326342	--	--	--	--	--	--	zinc_ribbon_12														--
MDP0000286851	module 2	turquoise	0.971543	-0.524122	-0.352323	--	--	--	--	--	--	zinc_ribbon_10														--
MDP0000233668	module 2	turquoise	0.976216	-0.485751	-0.329512	GO:0008270	GO:0005515					zf-RING_2	zf-RING_11	zf-C3HC4_2												--
MDP0000885639	module 2	turquoise	0.902251	-0.591514	-0.453097	GO:0008270	GO:0005515					zf-RING_2	zf-C3HC4_2	zf-C3HC4	zf-ANAPC11											--
MDP0000537022	module 2	turquoise	0.943829	-0.531477	-0.353358	GO:0008270	GO:0005515					zf-RING_2	zf-RING_11	zf-rbx1	zf-C3HC4_2	zf-C3HC4										--
MDP0000461884	module 2	turquoise	0.626239	-0.503452	-0.447601	GO:0008270	GO:0005515					zf-RING_2	zf-C3HC4_2	zinc_ribbon_9	zf-RING_11	zf-C3HC4										--
MDP0000675059	module 2	turquoise	0.824894	-0.57355	-0.584658	GO:0008270	GO:0005515					zf-RING_2	zf-C3HC4_2	zinc_ribbon_9	zf-RING_11	zf-rbx1	zf-C3HC4									--
MDP0000465593	module 2	turquoise	0.927189	-0.564728	-0.363353	GO:0008270	GO:0005515					zf-RING_2	zf-C3HC4_2	zf-RING_11	zf-rbx1	zf-C3HC4	zf-RING_UBOX	zf-ANAPC11								--
MDP0000167786	module 2	turquoise	0.916409	-0.490732	-0.349122	GO:0008270	GO:0005515					zf-RING_2	zf-rbx1	zf-C3HC4_2	zf-RING_UBOX	zf-C3HC4	zf-RING_11	zf-C3HC4_3								--
MDP0000365927	module 2	turquoise	0.976489	-0.427147	-0.333809	--	--	--	--	--	--	zf-LITAF-like														--
MDP0000240122	module 2	turquoise	0.616515	-0.492617	-0.439699	--	--	--	--	--	--	zf-HIT														--
MDP0000203930	module 2	turquoise	0.985181	-0.494724	-0.318094	--	--	--	--	--	--	zf-FLZ														--
MDP0000906648	module 2	turquoise	0.963416	-0.554013	-0.376866	--	--	--	--	--	--	zf-C3HC4_3	Prok-RING_4	zf-RING_2	zf-C3HC4											--
MDP0000189446	module 2	turquoise	0.956108	-0.401837	-0.340835	--	--	--	--	--	--	zf-C3HC4_3	zf-C3HC4_2	zf-C3HC4												--
MDP0000290488	module 2	turquoise	0.989838	-0.482104	-0.324367	GO:0046872						zf-C3HC4	zf-C3HC4_3	zf-C3HC4_2	zf-RING_2	zf-RING_5	zf-RING_UBOX									--
MDP0000141121	module 2	turquoise	0.988686	-0.47888	-0.325729	GO:0008270						zf-AN1	zf-AN1													--
MDP0000165407	module 2	turquoise	0.957559	-0.517159	-0.390986	GO:0008270	GO:0003677					zf-A20														--
MDP0000516205	module 2	turquoise	0.981633	-0.514178	-0.365852	GO:0008270	GO:0003677					zf-A20	zf-AN1													--
MDP0000693473	module 2	turquoise	0.932197	-0.50079	-0.337171	--	--	--	--	--	--	Yippee-Mis18														--
MDP0000023665	module 2	turquoise	0.821552	-0.507466	-0.413408	--	--	--	--	--	--	Yippee-Mis18														--
MDP0000139219	module 2	turquoise	0.977433	-0.405513	-0.335206	--	--	--	--	--	--	XYPPX														--
MDP0000334947	module 2	turquoise	0.872259	-0.591073	-0.370636	--	--	--	--	--	--	WCOR413														--
MDP0000244700	module 2	turquoise	0.791995	-0.509416	-0.354016	--	--	--	--	--	--	VIT1														--
MDP0000216487	module 2	turquoise	0.959441	-0.582043	-0.400055	--	--	--	--	--	--	UQ_con														--
MDP0000147123	module 2	turquoise	0.885463	-0.556353	-0.36807	--	--	--	--	--	--	UPF0114														--
MDP0000442083	module 2	turquoise	0.968596	-0.539023	-0.345084	GO:0006511						UFD1														--
MDP0000292934	module 2	turquoise	0.982445	-0.524715	-0.357626	GO:0008152	GO:0070569					UDPGP														--
MDP0000821787	module 2	turquoise	0.917464	-0.546946	-0.421128	GO:0016567	GO:0004842	GO:0005515				U-box	Arm													--
MDP0000820500	module 2	turquoise	0.978176	-0.570907	-0.383922	--	--	--	--	--	--	ubiquitin (6)	Rad60-SLD (6)	Ubiquitin_2 (6)												--
MDP0000720039	module 2	turquoise	0.995812	-0.513279	-0.348288	GO:0005515						ubiquitin (4)	Rad60-SLD （3）	Ubiquitin_2 （3）	Rad60-SLD_2											--
MDP0000189783	module 2	turquoise	0.98726	-0.521546	-0.382074	GO:0055085						UAA														--
MDP0000205969	module 2	turquoise	0.928936	-0.615946	-0.363898	GO:0003824	GO:0005992					Trehalose_PPase														--
MDP0000129573	module 2	turquoise	0.8975	-0.629363	-0.376822	GO:0003824	GO:0005992					Trehalose_PPase														--
MDP0000161691	module 2	turquoise	0.962164	-0.474846	-0.368894	--	--	--	--	--	--	TPR_1 (3)	TPR_2 (2)	TPR_11 (2)	TPR_11	STI1 (2)	TPR_8 (5)	TPR_16 (2)	TPR_7							--
MDP0000171027	module 2	turquoise	0.812651	-0.610074	-0.398188	--	--	--	--	--	--	TLD														--
MDP0000190736	module 2	turquoise	0.957681	-0.538363	-0.313733	GO:0007165	GO:0005515					TIR	TIR_2													--
MDP0000596845	module 2	turquoise	0.96673	-0.487477	-0.30019	GO:0007165	GO:0005515					TIR	TIR_2													--
MDP0000314565	module 2	turquoise	0.99067	-0.497911	-0.313468	GO:0043531	GO:0005515	GO:0007165				TIR	TIR_2	NB-ARC												--
MDP0000527034	module 2	turquoise	0.967461	-0.539496	-0.38988	GO:0007165	GO:0005515					TIR	TIR_2													--
MDP0000652722	module 2	turquoise	0.96394	-0.481949	-0.34043	GO:0007165	GO:0005515					TIR	TIR_2													--
MDP0000446522	module 2	turquoise	0.97885	-0.541534	-0.356855	GO:0043531	GO:0005515	GO:0007165				TIR	TIR	TIR_2	TIR_2	NB-ARC	NB-ARC	LRR_3								--
MDP0000136726	module 2	turquoise	0.961939	-0.536251	-0.36258	GO:0043531	GO:0005515	GO:0007165				TIR	TIR	TIR_2	TIR_2	NB-ARC										--
MDP0000573414	module 2	turquoise	0.964544	-0.524937	-0.329482	GO:0007165	GO:0005515					TIR	TIR_2	DUF1863												--
MDP0000637744	module 2	turquoise	0.960326	-0.580568	-0.364571	GO:0043531	GO:0005515	GO:0007165				TIR	NB-ARC	TIR_2												--
MDP0000309329	module 2	turquoise	0.983199	-0.564499	-0.369323	GO:0007165	GO:0005515					TIR	TIR_2													--
MDP0000662618	module 2	turquoise	0.996605	-0.475948	-0.328787	GO:0043531	GO:0005515	GO:0007165				TIR	NB-ARC	TIR_2												--
MDP0000258248	module 2	turquoise	0.947814	-0.594696	-0.379641	GO:0043531	GO:0005515	GO:0007165				TIR	NB-ARC	TIR_2												--
MDP0000654243	module 2	turquoise	0.857662	-0.554022	-0.361234	GO:0007165	GO:0005515					TIR	TIR_2													--
MDP0000310472	module 2	turquoise	0.929189	-0.582881	-0.358089	GO:0043531	GO:0005515	GO:0007165				TIR	NB-ARC	TIR_2	AAA_22	AAA										--
MDP0000566643	module 2	turquoise	0.932451	-0.526652	-0.327748	GO:0043531	GO:0005515	GO:0007165				TIR	NB-ARC	TIR_2												--
MDP0000239575	module 2	turquoise	0.854363	-0.521908	-0.382187	GO:0007165	GO:0005515					TIR	TIR_2													--
MDP0000194077	module 2	turquoise	0.943923	-0.587017	-0.430154	GO:0016846	GO:0043531	GO:0005515	GO:0007165			TIR	TIR	NB-ARC	Alliinase_C											--
MDP0000303496	module 2	turquoise	0.906483	-0.555921	-0.33499	GO:0043531	GO:0005515	GO:0007165				TIR	NB-ARC	TIR_2												--
MDP0000827008	module 2	turquoise	0.905585	-0.490412	-0.342631	GO:0007165	GO:0005515					TIR	TIR_2													--
MDP0000580157	module 2	turquoise	0.873328	-0.56413	-0.40816	GO:0043531	GO:0005515	GO:0007165				TIR	NB-ARC	TIR_2												--
MDP0000603006	module 2	turquoise	0.743581	-0.506554	-0.406199	GO:0043531	GO:0005515	GO:0007165				TIR	NB-ARC	TIR_2												--
MDP0000484463	module 2	turquoise	0.93798	-0.583855	-0.387143	GO:0007165	GO:0005515					TIR	TIR_2													--
MDP0000168665	module 2	turquoise	0.924727	-0.561893	-0.376349	GO:0016846	GO:0043531	GO:0005515	GO:0007165			TIR	NB-ARC	TIR_2	Alliinase_C											--
MDP0000681569	module 2	turquoise	0.905488	-0.589447	-0.373854	GO:0043531	GO:0005515	GO:0007165				TIR	NB-ARC	TIR_2												--
MDP0000573171	module 2	turquoise	0.954425	-0.511873	-0.375605	GO:0043531	GO:0005515	GO:0007165				TIR	NB-ARC	TIR_2												--
MDP0000216668	module 2	turquoise	0.84054	-0.511201	-0.367823	GO:0043531	GO:0005515	GO:0007165				TIR	TIR_2	NB-ARC												--
MDP0000449255	module 2	turquoise	0.835704	-0.558655	-0.351993	GO:0007165	GO:0005515					TIR	TIR_2													--
MDP0000754718	module 2	turquoise	0.936725	-0.59367	-0.344957	GO:0043531	GO:0005515	GO:0007165				TIR	NB-ARC	TIR_2	LRR_4	LRR_3										--
MDP0000182552	module 2	turquoise	0.932797	-0.595503	-0.36526	GO:0043531	GO:0005515	GO:0007165				TIR	NB-ARC	TIR_2												--
MDP0000277990	module 2	turquoise	0.915974	-0.633264	-0.432474	GO:0007165	GO:0005515					TIR	TIR_2													--
MDP0000187921	module 2	turquoise	0.908915	-0.573625	-0.369455	--	--	--	--	--	--	tify	CCT_2													--
MDP0000173535	module 2	turquoise	0.912975	-0.509657	-0.377285	--	--	--	--	--	--	tify	CCT_2													--
MDP0000663501	module 2	turquoise	0.97081	-0.454945	-0.398667	GO:0006508	GO:0004190					TAXi_N	Asp	TAXi_C												--
MDP0000151362	module 2	turquoise	0.983083	-0.481854	-0.318437	GO:0016020	GO:0005515					Syntaxin	SNARE													--
MDP0000151457	module 2	turquoise	0.983083	-0.481854	-0.318437	GO:0016020	GO:0005515					Syntaxin	SNARE													--
MDP0000065186	module 2	turquoise	0.781859	-0.667563	-0.342054	GO:0016020	GO:0005515					Syntaxin	SNARE													--
MDP0000232642	module 2	turquoise	0.909805	-0.601177	-0.344374	GO:0006413	GO:0003743					SUI1														--
MDP0000808262	module 2	turquoise	0.958755	-0.548898	-0.359565	GO:0022857	GO:0016021	GO:0055085				Sugar_tr	MFS_1													--
MDP0000221256	module 2	turquoise	0.899166	-0.582677	-0.462187	--	--	--	--	--	--	Suc_Fer-like														--
MDP0000169642	module 2	turquoise	0.979064	-0.546802	-0.353394	GO:0006468	GO:0004672					Stress-antifung	Stress-antifung	Pkinase_Tyr	Pkinase											--
MDP0000170450	module 2	turquoise	0.978421	-0.514002	-0.330749	GO:0042823	GO:0042819					SOR_SNZ														--
MDP0000543224	module 2	turquoise	0.939204	-0.584357	-0.394584	GO:0042823	GO:0042819					SOR_SNZ														--
MDP0000239495	module 2	turquoise	0.949475	-0.537454	-0.329137	GO:0007034						Snf7	ECH_2													--
MDP0000022760	module 2	turquoise	0.965344	-0.584087	-0.382309	GO:0005634	GO:0006511	GO:0007275				Sina														--
MDP0000127560	module 2	turquoise	0.742972	-0.589851	-0.356177	GO:0016740						SHMT														--
MDP0000656101	module 2	turquoise	0.937948	-0.573965	-0.387598	GO:0050661	GO:0033014	GO:0008883	GO:0055114			Shikimate_DH	GlutR_N	GlutR_dimer	F420_oxidored	TrkA_N	NAD_binding_2									--
MDP0000126194	module 2	turquoise	0.961819	-0.574687	-0.381613	--	--	--	--	--	--	Senescence														--
MDP0000732207	module 2	turquoise	0.881625	-0.520576	-0.374131	--	--	--	--	--	--	Senescence														--
MDP0000133079	module 2	turquoise	0.9929	-0.482435	-0.336068	GO:0033743	GO:0055114					SelR														--
MDP0000656078	module 2	turquoise	0.895456	-0.566252	-0.336488	GO:0006556	GO:0004478	GO:0005524				S-AdoMet_synt_C	S-AdoMet_synt_M	S-AdoMet_synt_N												--
MDP0000258387	module 2	turquoise	0.895456	-0.566252	-0.336488	GO:0006556	GO:0004478	GO:0005524				S-AdoMet_synt_C	S-AdoMet_synt_M	S-AdoMet_synt_N												--
MDP0000138086	module 2	turquoise	0.76832	-0.602352	-0.454905	--	--	--	--	--	--	Rx_N														--
MDP0000303337	module 2	turquoise	0.551878	-0.657397	-0.35503	--	--	--	--	--	--	RVT_3														--
MDP0000279220	module 2	turquoise	0.747559	-0.559347	-0.416733	GO:0016020						RSN1_7TM	PHM7_cyt	RSN1_TM												--
MDP0000171644	module 2	turquoise	0.987866	-0.51654	-0.34213	GO:0043531						RPW8	RPW8	NB-ARC												--
MDP0000170026	module 2	turquoise	0.959002	-0.51108	-0.344011	--	--	--	--	--	--	RPW8														--
MDP0000600903	module 2	turquoise	0.962336	-0.511419	-0.350843	GO:0043531						RPW8	NB-ARC													--
MDP0000222790	module 2	turquoise	0.993449	-0.490727	-0.326441	GO:0043531						RPW8	NB-ARC	AAA_22												--
MDP0000291035	module 2	turquoise	0.966063	-0.525865	-0.33657	GO:0043531						RPW8	NB-ARC													--
MDP0000918923	module 2	turquoise	0.939802	-0.544082	-0.383872	GO:0030598	GO:0017148					RIP														--
MDP0000151697	module 2	turquoise	0.974706	-0.55845	-0.379959	GO:0008270						RINGv														--
MDP0000867150	module 2	turquoise	0.955701	-0.552902	-0.350019	GO:0009052	GO:0004751					Rib_5-P_isom_A														--
MDP0000936452	module 2	turquoise	0.956621	-0.487906	-0.388218	GO:0006508	GO:0016021	GO:0004252				Rhomboid														--
MDP0000240378	module 2	turquoise	0.832821	-0.507153	-0.429348	GO:0006508	GO:0016021	GO:0004252				Rhomboid														--
MDP0000648927	module 2	turquoise	0.835693	-0.521132	-0.393553	--	--	--	--	--	--	Rep_fac-A_C														--
MDP0000608906	module 2	turquoise	0.983166	-0.511469	-0.360856	--	--	--	--	--	--	REF	RALF													--
MDP0000610480	module 2	turquoise	0.869903	-0.523322	-0.387342	GO:0007264	GO:0005525					Ras	Roc													--
MDP0000177833	module 2	turquoise	0.930244	-0.512923	-0.33722	GO:0005525						Ras	Roc	Arf	MMR_HSR1											--
MDP0000120328	module 2	turquoise	0.960157	-0.562709	-0.340032	--	--	--	--	--	--	RALF														--
MDP0000779202	module 2	turquoise	0.925652	-0.53692	-0.364389	GO:0005515						PRT_C	C2	C2	C2	C2										--
MDP0000365970	module 2	turquoise	0.941479	-0.598964	-0.384875	GO:0009116						Pribosyltran														--
MDP0000291621	module 2	turquoise	0.983793	-0.492451	-0.365084	GO:0016765	GO:0006468	GO:0004672				Prenyltransf	Pkinase_Tyr	Pkinase												--
MDP0000278168	module 2	turquoise	0.904705	-0.572904	-0.348125	GO:0043531						PPR_2 (6)	PPR_1 (5)	PPR_3 (6)	PPR (8)	NB-ARC	NB-ARC									--
MDP0000180993	module 2	turquoise	0.880915	-0.494996	-0.411533	--	--	--	--	--	--	PPR_2 (3)	PPR (10)	PPR_1	PPR_3 (2)											--
MDP0000320233	module 2	turquoise	0.835821	-0.525187	-0.388546	--	--	--	--	--	--	PPR (7)	PPR_2	PPR_1												--
MDP0000173425	module 2	turquoise	0.73879	-0.550448	-0.394086	--	--	--	--	--	--	PPI_Ypi1														--
MDP0000278218	module 2	turquoise	0.991877	-0.483572	-0.310998	GO:0006470	GO:0004722					PP2C														--
MDP0000290295	module 2	turquoise	0.977514	-0.540096	-0.389216	GO:0006470	GO:0004722					PP2C														--
MDP0000172953	module 2	turquoise	0.979796	-0.540119	-0.376559	GO:0006470	GO:0004722					PP2C														--
MDP0000160207	module 2	turquoise	0.993606	-0.516546	-0.335619	GO:0006470	GO:0004722					PP2C														--
MDP0000297722	module 2	turquoise	0.994884	-0.483101	-0.325237	GO:0006470	GO:0004722					PP2C														--
MDP0000876477	module 2	turquoise	0.943763	-0.591687	-0.402192	GO:0006470	GO:0004722					PP2C														--
MDP0000688572	module 2	turquoise	0.895921	-0.546349	-0.444857	GO:0006470	GO:0004722					PP2C														--
MDP0000259621	module 2	turquoise	0.938908	-0.600623	-0.368287	GO:0006470	GO:0004722					PP2C														--
MDP0000141481	module 2	turquoise	0.934369	-0.652239	-0.393139	GO:0006470	GO:0004722					PP2C														--
MDP0000254571	module 2	turquoise	0.840984	-0.628509	-0.385256	GO:0006470	GO:0004722					PP2C														--
MDP0000150379	module 2	turquoise	0.867648	-0.481371	-0.365262	GO:0006470	GO:0004722					PP2C														--
MDP0000126245	module 2	turquoise	0.983514	-0.505142	-0.332566	--	--	--	--	--	--	Pollen_allerg_1	DPBB_1													--
MDP0000448667	module 2	turquoise	0.901025	-0.629038	-0.439344	GO:0009298	GO:0005975	GO:0008270	GO:0004476			PMI_typeI	PMI_typeI													--
MDP0000222924	module 2	turquoise	0.891758	-0.527758	-0.353627	GO:0005515	GO:0003677					Plus-3	SWIB	GYF												--
MDP0000427444	module 2	turquoise	0.977227	-0.520537	-0.302665	GO:0006468	GO:0004672					Pkinase_Tyr	Pkinase	Malectin_like	Malectin	Malectin										--
MDP0000922388	module 2	turquoise	0.968601	-0.50028	-0.297544	GO:0006468	GO:0005515	GO:0004672				Pkinase_Tyr	Pkinase	LRR_8	LRR_8	LRR_1	LRR_1	LRRNT_2	LRR_6	LRR_6						--
MDP0000267830	module 2	turquoise	0.958268	-0.481785	-0.324096	GO:0006468	GO:0004672					Pkinase_Tyr	Pkinase_Tyr	Pkinase	Malectin_like	Malectin										--
MDP0000136032	module 2	turquoise	0.985521	-0.53117	-0.367885	GO:0006468	GO:0004672					Pkinase_Tyr	Pkinase													--
MDP0000148493	module 2	turquoise	0.958405	-0.520885	-0.367583	GO:0006468	GO:0004672					Pkinase_Tyr	Pkinase													--
MDP0000148170	module 2	turquoise	0.995209	-0.502765	-0.337871	GO:0006468	GO:0005515	GO:0004672				Pkinase_Tyr	Pkinase	LRRNT_2	LRR_8											--
MDP0000247000	module 2	turquoise	0.994853	-0.508945	-0.335388	GO:0006468	GO:0004672					Pkinase_Tyr	Malectin_like	Pkinase	Malectin	Malectin										--
MDP0000145972	module 2	turquoise	0.976734	-0.531056	-0.340088	GO:0006468	GO:0004672					Pkinase_Tyr	Pkinase													--
MDP0000161886	module 2	turquoise	0.966692	-0.572748	-0.406085	GO:0006468	GO:0004672					Pkinase_Tyr	Pkinase	Malectin_like												--
MDP0000217423	module 2	turquoise	0.994342	-0.512683	-0.340032	GO:0006468	GO:0004672					Pkinase_Tyr	Pkinase													--
MDP0000208634	module 2	turquoise	0.959679	-0.42111	-0.359063	GO:0006468	GO:0005524	GO:0004672				Pkinase_Tyr	Pkinase													--
MDP0000165382	module 2	turquoise	0.868391	-0.59984	-0.411815	GO:0006468	GO:0004672					Pkinase_Tyr														--
MDP0000712450	module 2	turquoise	0.877608	-0.649199	-0.417867	GO:0006468	GO:0004672					Pkinase_Tyr	Pkinase	LRRNT_2	LRRNT_2											--
MDP0000161440	module 2	turquoise	0.944463	-0.597597	-0.396758	GO:0006468	GO:0004672					Pkinase_Tyr	Pkinase	Malectin_like	Malectin	Malectin										--
MDP0000252216	module 2	turquoise	0.584446	-0.560263	-0.344452	GO:0006468	GO:0004672					Pkinase_Tyr	Pkinase	LRRNT_2												--
MDP0000187308	module 2	turquoise	0.855949	-0.563847	-0.406094	GO:0006468	GO:0004672					Pkinase_Tyr	Pkinase													--
MDP0000225497	module 2	turquoise	0.914427	-0.602863	-0.358913	GO:0006468	GO:0004672					Pkinase_Tyr	Pkinase													--
MDP0000301195	module 2	turquoise	0.908891	-0.53113	-0.352416	GO:0006468	GO:0004672					Pkinase_Tyr	Pkinase	Stress-antifung	Stress-antifung											--
MDP0000600164	module 2	turquoise	0.978623	-0.487109	-0.320869	GO:0006468	GO:0005524	GO:0004672				Pkinase	Pkinase_Tyr													--
MDP0000519318	module 2	turquoise	0.992367	-0.503103	-0.320807	GO:0006468	GO:0005524	GO:0005515	GO:0004672			Pkinase	Pkinase_Tyr	EGF												--
MDP0000666465	module 2	turquoise	0.981558	-0.509009	-0.31885	GO:0006468	GO:0005524	GO:0004672				Pkinase	Pkinase_Tyr													--
MDP0000307853	module 2	turquoise	0.99055	-0.48919	-0.314693	GO:0006468	GO:0005524	GO:0004672				Pkinase	Pkinase_Tyr	RCC1_2												--
MDP0000614281	module 2	turquoise	0.970157	-0.520225	-0.331683	GO:0006468	GO:0007165	GO:0005524	GO:0004672			Pkinase	Pkinase_Tyr	NAF												--
MDP0000294963	module 2	turquoise	0.993608	-0.509083	-0.330059	GO:0006468	GO:0030247	GO:0005509	GO:0004672			Pkinase	Pkinase_Tyr	GUB_WAK_bind	EGF_CA	EGF_CA	EGF									--
MDP0000570881	module 2	turquoise	0.994257	-0.491363	-0.331887	GO:0006468	GO:0004672					Pkinase	Pkinase_Tyr													--
MDP0000554360	module 2	turquoise	0.965988	-0.564435	-0.388566	GO:0006468	GO:0005509	GO:0004672				Pkinase	EF-hand_1 (2)	Pkinase_Tyr	EF-hand_6 (2)	EF-hand_7	EF-hand_5 (3)	EF-hand_8 (3)								--
MDP0000698220	module 2	turquoise	0.986112	-0.538243	-0.355501	GO:0006468	GO:0005524	GO:0004672				Pkinase	Pkinase_Tyr													--
MDP0000810486	module 2	turquoise	0.976903	-0.535922	-0.35445	GO:0006468	GO:0005524	GO:0004672				Pkinase	Pkinase_Tyr	B_lectin												--
MDP0000157711	module 2	turquoise	0.956263	-0.560458	-0.345869	GO:0006468	GO:0005524	GO:0004672				Pkinase	Pkinase_Tyr													--
MDP0000267621	module 2	turquoise	0.965532	-0.57741	-0.379285	GO:0006468	GO:0005524	GO:0004672				Pkinase	Pkinase_Tyr													--
MDP0000255330	module 2	turquoise	0.958965	-0.563155	-0.329171	GO:0006468	GO:0005524	GO:0004672				Pkinase	Pkinase_Tyr													--
MDP0000526036	module 2	turquoise	0.959771	-0.472747	-0.324757	GO:0006468	GO:0005524	GO:0004672				Pkinase	Pkinase_Tyr													--
MDP0000208913	module 2	turquoise	0.981927	-0.470593	-0.344228	--	--	--	--	--	--	Pkinase	Pkinase_Tyr	EF-hand_7 (2)	EF-hand_5 (3)	EF-hand_8 (2)	Kinase-like									--
MDP0000232344	module 2	turquoise	0.951907	-0.573764	-0.393893	GO:0006468	GO:0004672					Pkinase	EF-hand_1 (3)	EF-hand_7 (2)	EF-hand_8 (4)	EF-hand_6 (2)	Pkinase_Tyr	EF-hand_5 (4)	Kdo							--
MDP0000167175	module 2	turquoise	0.934286	-0.498109	-0.346282	--	--	--	--	--	--	Pkinase	Pkinase_Tyr	Kinase-like												--
MDP0000200564	module 2	turquoise	0.884852	-0.596075	-0.372818	GO:0006468	GO:0004672					Pkinase	Pkinase_Tyr	RPW8												--
MDP0000143779	module 2	turquoise	0.932761	-0.504809	-0.374783	GO:0006468	GO:0005524	GO:0004672				Pkinase	Pkinase_Tyr													--
MDP0000472380	module 2	turquoise	0.92986	-0.492948	-0.364607	GO:0005509						Pkinase	Pkinase_Tyr	EF-hand_5 (3)	EF-hand_7 (2)	EF-hand_8 (3)	SPARC_Ca_bdg	Kinase-like								--
MDP0000156580	module 2	turquoise	0.946343	-0.538577	-0.381642	GO:0006468	GO:0004672					Pkinase	Pkinase_Tyr													--
MDP0000220484	module 2	turquoise	0.823771	-0.496485	-0.343765	GO:0006468	GO:0005524	GO:0004672				Pkinase	Pkinase_Tyr													--
MDP0000242000	module 2	turquoise	0.881954	-0.636569	-0.43436	GO:0006468	GO:0005524	GO:0004672				Pkinase	Pkinase_Tyr													--
MDP0000290119	module 2	turquoise	0.850967	-0.520955	-0.326975	GO:0006468	GO:0004672	GO:0005524	GO:0048544			Pkinase	Pkinase_Tyr	S_locus_glycop	B_lectin											--
MDP0000278839	module 2	turquoise	0.947758	-0.544152	-0.325236	GO:0007165						Pkinase	Pkinase_Tyr	NAF	Kinase-like											--
MDP0000880453	module 2	turquoise	0.943817	-0.494708	-0.374723	GO:0006468	GO:0007165	GO:0005524	GO:0004672			Pkinase	Pkinase_Tyr	NAF												--
MDP0000217499	module 2	turquoise	0.934151	-0.512102	-0.35933	GO:0006468	GO:0004672					Pkinase	Pkinase_Tyr													--
MDP0000245312	module 2	turquoise	0.829081	-0.677053	-0.381167	GO:0006468	GO:0004672					Pkinase	Pkinase_Tyr													--
MDP0000167389	module 2	turquoise	0.887225	-0.488873	-0.328082	GO:0006468	GO:0005524	GO:0004672				Pkinase	Pkinase_Tyr													--
MDP0000280609	module 2	turquoise	0.81936	-0.615233	-0.352939	GO:0006468	GO:0005524	GO:0004672				Pkinase	Pkinase_Tyr													--
MDP0000776040	module 2	turquoise	0.905024	-0.49917	-0.362618	GO:0006468	GO:0004672					Pkinase	Pkinase_Tyr													--
MDP0000801340	module 2	turquoise	0.832824	-0.605115	-0.345546	GO:0006468	GO:0005524	GO:0004672				Pkinase	Pkinase_Tyr													--
MDP0000691261	module 2	turquoise	0.931183	-0.588913	-0.34306	GO:0006468	GO:0005524	GO:0004672				Pkinase	Pkinase_Tyr													--
MDP0000260519	module 2	turquoise	0.682706	-0.686055	-0.39969	GO:0006468	GO:0004672					Pkinase	Pkinase_Tyr													--
MDP0000292511	module 2	turquoise	0.960411	-0.484041	-0.320321	GO:0003676	GO:0005515					Piwi	Piwi	ArgoN	ArgoN	PAZ	PAZ	ArgoL1	ArgoL1	ArgoL2						--
MDP0000265219	module 2	turquoise	0.985921	-0.474068	-0.334151	GO:0003676						Piwi	ArgoN	ArgoL2	ArgoL1											--
MDP0000241392	module 2	turquoise	0.965707	-0.472126	-0.346046	GO:0016773						PI3_PI4_kinase														--
MDP0000277088	module 2	turquoise	0.962611	-0.491731	-0.294673	--	--	--	--	--	--	Phi_1	Phi_1													--
MDP0000437402	module 2	turquoise	0.964954	-0.561277	-0.384186	GO:0005515						PHD_Oberon	ParA	CbiA	AAA_31	DUF971	fn3	FeS_assembly_P	MipZ							--
MDP0000533239	module 2	turquoise	0.952009	-0.579753	-0.36472	GO:0005515						PHD_Oberon	DUF971	fn3	FeS_assembly_P											--
MDP0000252362	module 2	turquoise	0.779592	-0.504393	-0.435319	--	--	--	--	--	--	PfkB	Hexapep	Hexapep	Hexapep											--
MDP0000244931	module 2	turquoise	0.976431	-0.491801	-0.288439	--	--	--	--	--	--	Peptidase_C97														--
MDP0000254930	module 2	turquoise	0.970345	-0.514682	-0.341065	--	--	--	--	--	--	Peptidase_C97														--
MDP0000150964	module 2	turquoise	0.9224	-0.569195	-0.360223	GO:0006508	GO:0004197					Peptidase_C14														--
MDP0000200773	module 2	turquoise	0.9706	-0.517687	-0.34421	GO:0042545	GO:0005618	GO:0004857	GO:0030599			Pectinesterase	PMEI													--
MDP0000179618	module 2	turquoise	0.856183	-0.636908	-0.417172	GO:0005737	GO:0006415	GO:0016149				PCRF	RF-1													--
MDP0000322060	module 2	turquoise	0.986906	-0.473946	-0.333211	GO:0016702	GO:0055114					PCO_ADO														--
MDP0000315378	module 2	turquoise	0.981716	-0.527883	-0.327841	--	--	--	--	--	--	PC-Esterase	PMR5N													--
MDP0000215444	module 2	turquoise	0.990807	-0.485832	-0.353931	GO:0006629						Patatin														--
MDP0000285734	module 2	turquoise	0.916835	-0.630871	-0.405544	GO:0016620	GO:0055114	GO:0005515				ParA	Gp_dh_C	Gp_dh_N	CbiA	ArsA_ATPase	F-box									--
MDP0000090454	module 2	turquoise	0.875585	-0.622394	-0.399095	--	--	--	--	--	--	PAP2_C														--
MDP0000621904	module 2	turquoise	0.984461	-0.533001	-0.376452	--	--	--	--	--	--	O-FucT														--
MDP0000239775	module 2	turquoise	0.978785	-0.498889	-0.326967	--	--	--	--	--	--	O-FucT														--
MDP0000289651	module 2	turquoise	0.87416	-0.502507	-0.431073	--	--	--	--	--	--	Ndr	Abhydrolase_6	Abhydrolase_1												--
MDP0000668041	module 2	turquoise	0.972403	-0.561508	-0.348452	GO:0043531						NB-ARC														--
MDP0000287509	module 2	turquoise	0.980457	-0.548007	-0.356503	GO:0043531	GO:0005515	GO:0007165				NB-ARC	TIR													--
MDP0000533075	module 2	turquoise	0.983393	-0.515389	-0.344153	GO:0043531						NB-ARC	Rx_N													--
MDP0000157225	module 2	turquoise	0.960023	-0.521968	-0.358617	GO:0043531						NB-ARC	RPW8													--
MDP0000555793	module 2	turquoise	0.990205	-0.497706	-0.343274	GO:0043531	GO:0005515	GO:0007165				NB-ARC	TIR													--
MDP0000774112	module 2	turquoise	0.989842	-0.518885	-0.345175	GO:0043531						NB-ARC	Rx_N													--
MDP0000149997	module 2	turquoise	0.988268	-0.524888	-0.364467	GO:0043531						NB-ARC														--
MDP0000139028	module 2	turquoise	0.989842	-0.518885	-0.345175	GO:0043531						NB-ARC	Rx_N													--
MDP0000306762	module 2	turquoise	0.967178	-0.480784	-0.335907	GO:0043531	GO:0005515	GO:0007165				NB-ARC	TIR													--
MDP0000310094	module 2	turquoise	0.994715	-0.493649	-0.324872	--	--	--	--	--	--	NB-ARC	RPW8	AAA_22												--
MDP0000671190	module 2	turquoise	0.960215	-0.557915	-0.338801	GO:0006468	GO:0043531	GO:0005524	GO:0004672			NB-ARC	Pkinase	Pkinase_Tyr	Rx_N											--
MDP0000126186	module 2	turquoise	0.766642	-0.551169	-0.452832	GO:0043531						NB-ARC														--
MDP0000318901	module 2	turquoise	0.935254	-0.586995	-0.371487	GO:0043531						NB-ARC	AAA_22													--
MDP0000270204	module 2	turquoise	0.860612	-0.518213	-0.381389	--	--	--	--	--	--	NB-ARC	Ketoacyl-synt_C	NACHT												--
MDP0000240537	module 2	turquoise	0.95115	-0.599409	-0.412855	GO:0043531						NB-ARC														--
MDP0000265756	module 2	turquoise	0.891741	-0.57101	-0.39801	GO:0043531	GO:0005515	GO:0007165				NB-ARC	TIR	LRR_3												--
MDP0000901826	module 2	turquoise	0.925009	-0.580814	-0.417897	GO:0043531						NB-ARC	Rx_N													--
MDP0000316207	module 2	turquoise	0.907416	-0.633425	-0.41539	GO:0043531						NB-ARC	RPW8	AAA_22												--
MDP0000190531	module 2	turquoise	0.772282	-0.553952	-0.412178	--	--	--	--	--	--	NB-ARC	Rx_N													--
MDP0000231100	module 2	turquoise	0.912677	-0.565211	-0.338573	GO:0043531						NB-ARC	Rx_N													--
MDP0000430035	module 2	turquoise	0.939176	-0.57315	-0.45806	GO:0043531						NB-ARC														--
MDP0000121968	module 2	turquoise	0.813351	-0.560078	-0.362807	GO:0043531						NB-ARC														--
MDP0000215604	module 2	turquoise	0.846082	-0.600293	-0.379023	GO:0043531						NB-ARC	LRR_3													--
MDP0000775575	module 2	turquoise	0.974762	-0.457263	-0.350406	--	--	--	--	--	--	NAD-GH														--
MDP0000431556	module 2	turquoise	0.923189	-0.510192	-0.389754	--	--	--	--	--	--	NAD_synthase														--
MDP0000543856	module 2	turquoise	0.924293	-0.501049	-0.364521	GO:0004367	GO:0005975	GO:0009331	GO:0046168	GO:0051287	GO:0055114	NAD_Gly3P_dh_C	NAD_Gly3P_dh_N													--
MDP0000544996	module 2	turquoise	0.924293	-0.501049	-0.364521	GO:0004367	GO:0005975	GO:0009331	GO:0046168	GO:0051287	GO:0055114	NAD_Gly3P_dh_C	NAD_Gly3P_dh_N													--
MDP0000679625	module 2	turquoise	0.803597	-0.574799	-0.360594	GO:0016021	GO:0055085					Na_sulph_symp	CitMHS													--
MDP0000288614	module 2	turquoise	0.754402	-0.705867	-0.371803	GO:0007131	GO:0032300	GO:0006298	GO:0005524	GO:0030983		MutL_C	HATPase_c_3	DNA_mis_repair												--
MDP0000255592	module 2	turquoise	0.986387	-0.515904	-0.339393	GO:0016021						Mpv17_PMP22														--
MDP0000202305	module 2	turquoise	0.727404	-0.509	-0.374885	--	--	--	--	--	--	Mon1	Mon1													--
MDP0000308790	module 2	turquoise	0.905405	-0.573262	-0.356449	GO:0005515						Mito_carr	Mito_carr	Mito_carr	IQ											--
MDP0000135634	module 2	turquoise	0.767869	-0.723561	-0.446262	GO:0015693	GO:0016021	GO:0015095				Mg_trans_NIPA	EamA													--
MDP0000066888	module 2	turquoise	0.913012	-0.547035	-0.389842	GO:0016021	GO:0055085					MFS_1														--
MDP0000155206	module 2	turquoise	0.828693	-0.541924	-0.358418	GO:0008168						Methyltransf_29	Methyltransf_11													--
MDP0000206667	module 2	turquoise	0.950157	-0.582687	-0.381344	--	--	--	--	--	--	Methyltransf_28														--
MDP0000309539	module 2	turquoise	0.942129	-0.547842	-0.378344	--	--	--	--	--	--	Methyltransf_16														--
MDP0000718544	module 2	turquoise	0.976639	-0.577238	-0.371841	--	--	--	--	--	--	MCU														--
MDP0000599317	module 2	turquoise	0.987925	-0.492611	-0.347193	--	--	--	--	--	--	MCU														--
MDP0000188004	module 2	turquoise	0.968475	-0.487505	-0.346532	GO:0005515						LRRNT_2	LRR_1													--
MDP0000298976	module 2	turquoise	0.847905	-0.516849	-0.382206	GO:0005515						LRR_8 (2)	LRR_1 (2)	LRR_6 (5)												--
MDP0000300597	module 2	turquoise	0.825107	-0.611026	-0.414492	GO:0005515						LRR_8														--
MDP0000148414	module 2	turquoise	0.939254	-0.539905	-0.359244	GO:0005515						LRR_8	LRRNT_2													--
MDP0000798802	module 2	turquoise	0.976313	-0.547925	-0.362453	--	--	--	--	--	--	LRR_3														--
MDP0000745681	module 2	turquoise	0.818583	-0.496563	-0.392948	--	--	--	--	--	--	LRR_3														--
MDP0000519370	module 2	turquoise	0.90272	-0.631125	-0.399428	--	--	--	--	--	--	LRR_1	LRR_3													--
MDP0000198955	module 2	turquoise	0.985908	-0.503834	-0.339997	--	--	--	--	--	--	LOR														--
MDP0000272421	module 2	turquoise	0.976494	-0.523638	-0.311271	GO:0004176	GO:0006508	GO:0030163	GO:0005524	GO:0004252		Lon_C	Lon_C	LON_substr_bdg	AAA	AAA_5	AAA_3									--
MDP0000311922	module 2	turquoise	0.993935	-0.509501	-0.333502	GO:0006629						Lipase_3														--
MDP0000276022	module 2	turquoise	0.917897	-0.542113	-0.366087	GO:0006629						Lipase_3														--
MDP0000283158	module 2	turquoise	0.931741	-0.598849	-0.420282	GO:0006629						Lipase_3														--
MDP0000280938	module 2	turquoise	0.931741	-0.598849	-0.420282	GO:0006629						Lipase_3														--
MDP0000204120	module 2	turquoise	0.9911	-0.470552	-0.335229	GO:0006334	GO:0000786	GO:0005634	GO:0003677			Linker_histone	AT_hook	AT_hook	AT_hook	AT_hook										--
MDP0000893454	module 2	turquoise	0.977025	-0.499018	-0.321347	GO:0006468	GO:0030246	GO:0005524	GO:0004672			Lectin_legB	Pkinase	Pkinase_Tyr												--
MDP0000272841	module 2	turquoise	0.882039	-0.562181	-0.380256	GO:0006468	GO:0030246	GO:0005524	GO:0004672			Lectin_legB	Pkinase	Pkinase_Tyr												--
MDP0000272597	module 2	turquoise	0.94848	-0.554468	-0.339386	GO:0030246						Lectin_legB														--
MDP0000400108	module 2	turquoise	0.973624	-0.532152	-0.381161	--	--	--	--	--	--	LEA_2														--
MDP0000197242	module 2	turquoise	0.986881	-0.483962	-0.335004	--	--	--	--	--	--	LEA_2														--
MDP0000275032	module 2	turquoise	0.956201	-0.602862	-0.397922	--	--	--	--	--	--	LEA_2														--
MDP0000319338	module 2	turquoise	0.98765	-0.489697	-0.353851	--	--	--	--	--	--	La														--
MDP0000216843	module 2	turquoise	0.913009	-0.494248	-0.368098	--	--	--	--	--	--	KIP1														--
MDP0000209210	module 2	turquoise	0.797571	-0.655044	-0.417187	GO:0003723						KH_1	KH_1	KH_1	KH_1	KH_1										--
MDP0000294324	module 2	turquoise	0.926414	-0.566883	-0.402415	GO:0005515						Kelch_1	Kelch_1	Kelch_4												--
MDP0000895341	module 2	turquoise	0.955595	-0.516441	-0.364939	GO:0005515						Kelch_1	Kelch_1	Kelch_4	Kelch_3	F-box										--
MDP0000145793	module 2	turquoise	0.907533	-0.53609	-0.341772	--	--	--	--	--	--	JmjC	JmjN	zf-C5HC2												--
MDP0000320951	module 2	turquoise	0.990877	-0.44367	-0.326196	--	--	--	--	--	--	Ist1														--
MDP0000811643	module 2	turquoise	0.934029	-0.492343	-0.365307	GO:0005515						IQ														--
MDP0000249283	module 2	turquoise	0.86421	-0.513586	-0.368971	--	--	--	--	--	--	Ion_trans_2	Ion_trans_2	Ion_trans												--
MDP0000254260	module 2	turquoise	0.996167	-0.484922	-0.322575	GO:0006950	GO:0006457	GO:0051082	GO:0005524			HSP90	HATPase_c	HATPase_c_3												--
MDP0000230007	module 2	turquoise	0.992481	-0.483316	-0.324362	--	--	--	--	--	--	HSP70	MreB_Mbl													--
MDP0000500938	module 2	turquoise	0.984937	-0.500505	-0.32459	--	--	--	--	--	--	HSP70														--
MDP0000379307	module 2	turquoise	0.987204	-0.48153	-0.358738	--	--	--	--	--	--	HSP70														--
MDP0000265759	module 2	turquoise	0.994768	-0.462125	-0.33781	GO:0006413	GO:0003743					HSP70	HSP70	HSP70	IF3_N	MreB_Mbl										--
MDP0000697285	module 2	turquoise	0.986569	-0.436455	-0.33392	--	--	--	--	--	--	HSP70	HSP70	MreB_Mbl												--
MDP0000311339	module 2	turquoise	0.991299	-0.454577	-0.331717	GO:0006413	GO:0003743					HSP70	IF3_N													--
MDP0000620433	module 2	turquoise	0.969944	-0.447908	-0.356868	--	--	--	--	--	--	HSP70	Retrotran_gag_2	MreB_Mbl												--
MDP0000574524	module 2	turquoise	0.970021	-0.525966	-0.313575	--	--	--	--	--	--	HSP20	ArsA_HSP20	CS												--
MDP0000136609	module 2	turquoise	0.967791	-0.501362	-0.375513	--	--	--	--	--	--	HSP20														--
MDP0000412799	module 2	turquoise	0.989476	-0.49709	-0.329532	--	--	--	--	--	--	HSP20	ArsA_HSP20													--
MDP0000214382	module 2	turquoise	0.994461	-0.470169	-0.324842	--	--	--	--	--	--	HSP20	ArsA_HSP20													--
MDP0000152564	module 2	turquoise	0.994759	-0.473238	-0.325662	--	--	--	--	--	--	HSP20	ArsA_HSP20													--
MDP0000372490	module 2	turquoise	0.961591	-0.548945	-0.352962	GO:0004420	GO:0050662	GO:0015936	GO:0055114			HMG-CoA_red														--
MDP0000305582	module 2	turquoise	0.910857	-0.536107	-0.375205	GO:0004420	GO:0050662	GO:0015936	GO:0055114			HMG-CoA_red														--
MDP0000302445	module 2	turquoise	0.930336	-0.543917	-0.365606	GO:0004420	GO:0050662	GO:0015936	GO:0055114			HMG-CoA_red														--
MDP0000285682	module 2	turquoise	0.904824	-0.530988	-0.350329	GO:0046872	GO:0030001					HMA														--
MDP0000269334	module 2	turquoise	0.846124	-0.486303	-0.376552	GO:0008270	GO:0005515					His_Phos_1	zf-RING_2	zf-C3HC4	zf-RING_UBOX											--
MDP0000194288	module 2	turquoise	0.967527	-0.444823	-0.345844	GO:0033014	GO:0004852					HEM4														--
MDP0000268543	module 2	turquoise	0.973086	-0.450361	-0.361831	GO:0015969						HD_4	RelA_SpoT	HD												--
MDP0000024936	module 2	turquoise	0.707911	-0.551399	-0.370265	--	--	--	--	--	--	HD														--
MDP0000265817	module 2	turquoise	0.992229	-0.491313	-0.339204	GO:0004674	GO:0016021	GO:0030247	GO:0005509			GUB_WAK_bind	EGF_CA	EGF_CA	WAK											--
MDP0000265213	module 2	turquoise	0.99007	-0.497686	-0.33554	GO:0030247						GUB_WAK_bind														--
MDP0000821241	module 2	turquoise	0.977986	-0.575178	-0.379134	--	--	--	--	--	--	GRAM														--
MDP0000171689	module 2	turquoise	0.871825	-0.590985	-0.370518	GO:0004366	GO:0008152					GPAT_N	GPAT_N	Acyltransferase												--
MDP0000126479	module 2	turquoise	0.931984	-0.523549	-0.336259	--	--	--	--	--	--	Glyco_transf_92	Glyco_tranf_2_4													--
MDP0000203716	module 2	turquoise	0.928368	-0.616139	-0.411125	--	--	--	--	--	--	Glyco_transf_92														--
MDP0000167387	module 2	turquoise	0.997495	-0.499046	-0.330429	--	--	--	--	--	--	Glyco_transf_90	DUF4793	DUF4792	zf-C3HC4_3											--
MDP0000703247	module 2	turquoise	0.955893	-0.566068	-0.397482	GO:0016020	GO:0015018					Glyco_transf_43														--
MDP0000374557	module 2	turquoise	0.973942	-0.48284	-0.28183	GO:0016021	GO:0016757					Glyco_transf_34														--
MDP0000173397	module 2	turquoise	0.992234	-0.522025	-0.352648	GO:0016021	GO:0016757					Glyco_transf_34														--
MDP0000239581	module 2	turquoise	0.924031	-0.599154	-0.337846	GO:0006486	GO:0008373					Glyco_transf_29														--
MDP0000289917	module 2	turquoise	0.981411	-0.502698	-0.342277	GO:0016757						Glyco_transf_21														--
MDP0000856196	module 2	turquoise	0.971153	-0.592227	-0.406363	GO:0003824	GO:0005992					Glyco_transf_20	Trehalose_PPase	Hydrolase_3												--
MDP0000919905	module 2	turquoise	0.938318	-0.58173	-0.341307	GO:0003824	GO:0005992					Glyco_transf_20	Trehalose_PPase	Hydrolase_3												--
MDP0000572242	module 2	turquoise	0.991177	-0.481889	-0.310662	--	--	--	--	--	--	Glyco_trans_2_3	Glyco_tranf_2_3	Glycos_transf_2	Glyco_transf_21											--
MDP0000130989	module 2	turquoise	0.994206	-0.498575	-0.32335	--	--	--	--	--	--	Glyco_trans_2_3	Glyco_tranf_2_3	Glycos_transf_2	Glyco_transf_21											--
MDP0000139721	module 2	turquoise	0.971716	-0.569609	-0.373866	--	--	--	--	--	--	Glyco_trans_2_3	Glyco_tranf_2_3	Glycos_transf_2	Glyco_transf_21											--
MDP0000183140	module 2	turquoise	0.931678	-0.618029	-0.383141	--	--	--	--	--	--	Glyco_trans_2_3	Glyco_tranf_2_3	Glyco_transf_21	Glycos_transf_2											--
MDP0000873667	module 2	turquoise	0.993695	-0.482982	-0.30911	GO:0005618	GO:0048046	GO:0016762	GO:0006073	GO:0004553		Glyco_hydro_16	XET_C													--
MDP0000764433	module 2	turquoise	0.812264	-0.650136	-0.390039	GO:0016161	GO:0000272					Glyco_hydro_14														--
MDP0000133399	module 2	turquoise	0.727683	-0.544587	-0.366466	GO:0033926						Glyco_hydro_100														--
MDP0000212156	module 2	turquoise	0.994706	-0.483157	-0.337053	GO:0003854	GO:0006694	GO:0055114				GDP_Man_Dehyd	Epimerase	3Beta_HSD	RmlD_sub_bind	Polysacc_synt_2	NAD_binding_4									--
MDP0000303268	module 2	turquoise	0.995411	-0.474566	-0.327019	--	--	--	--	--	--	GDP_Man_Dehyd	Epimerase	RmlD_sub_bind												--
MDP0000133203	module 2	turquoise	0.98813	-0.509167	-0.324734	GO:0007186	GO:0031683	GO:0003924	GO:0004871	GO:0019001		G-alpha														--
MDP0000398882	module 2	turquoise	0.99498	-0.496149	-0.326418	GO:0016020	GO:0008378	GO:0030246	GO:0006486			Gal-bind_lectin	Galactosyl_T													--
MDP0000260942	module 2	turquoise	0.978844	-0.496591	-0.355918	GO:0016020	GO:0008378	GO:0030246	GO:0006486			Gal-bind_lectin	Galactosyl_T													--
MDP0000280525	module 2	turquoise	0.978844	-0.496591	-0.355918	GO:0016020	GO:0008378	GO:0030246	GO:0006486			Gal-bind_lectin	Galactosyl_T													--
MDP0000184622	module 2	turquoise	0.878465	-0.567384	-0.344307	--	--	--	--	--	--	FPP	FPP	FPP	FPP											--
MDP0000283164	module 2	turquoise	0.729285	-0.752856	-0.375713	GO:0008531	GO:0009231					Flavokinase	HAD_2	Hydrolase	Hydrolase_like											--
MDP0000221381	module 2	turquoise	0.600541	-0.702025	-0.363594	GO:0008531	GO:0009231					Flavokinase	HAD_2	Hydrolase	Hydrolase_like											--
MDP0000543169	module 2	turquoise	0.971103	-0.499041	-0.347527	--	--	--	--	--	--	FH2														--
MDP0000142278	module 2	turquoise	0.976658	-0.461662	-0.35301	--	--	--	--	--	--	FH2														--
MDP0000370964	module 2	turquoise	0.970226	-0.408275	-0.333199	--	--	--	--	--	--	Fes1														--
MDP0000208496	module 2	turquoise	0.955756	-0.557356	-0.383992	--	--	--	--	--	--	Fes1														--
MDP0000248777	module 2	turquoise	0.987498	-0.499608	-0.330537	GO:0006783	GO:0004325					Ferrochelatase														--
MDP0000537161	module 2	turquoise	0.833895	-0.536651	-0.409612	GO:0005515						F-box-like	F-box-like	F-box												--
MDP0000128269	module 2	turquoise	0.907146	-0.589959	-0.37755	GO:0005515						F-box	F-box-like													--
MDP0000184487	module 2	turquoise	0.841395	-0.568668	-0.36028	--	--	--	--	--	--	Fasciclin	Fasciclin													--
MDP0000202145	module 2	turquoise	0.959099	-0.446771	-0.344931	--	--	--	--	--	--	FAF														--
MDP0000692433	module 2	turquoise	0.993841	-0.517401	-0.328285	GO:0006633	GO:0016020	GO:0016747				FAE1_CUT1_RppA	SOUL	ACP_syn_III_C	Chal_sti_synt_C											--
MDP0000138686	module 2	turquoise	0.917961	-0.507674	-0.33565	GO:0055114	GO:0016491					FAD_binding_8	NAD_binding_6	Ferric_reduct												--
MDP0000225539	module 2	turquoise	0.764958	-0.547412	-0.453538	GO:0006633	GO:0005506	GO:0055114	GO:0016491			FA_hydroxylase														--
MDP0000286450	module 2	turquoise	0.945792	-0.525779	-0.402361	GO:0006633	GO:0005506	GO:0055114	GO:0016491			FA_hydroxylase														--
MDP0000317620	module 2	turquoise	0.922247	-0.503744	-0.360862	--	--	--	--	--	--	Exostosin														--
MDP0000193040	module 2	turquoise	0.995793	-0.484331	-0.347754	GO:0006887	GO:0000145					Exo70														--
MDP0000235002	module 2	turquoise	0.958315	-0.524616	-0.34751	GO:0006887	GO:0000145					Exo70														--
MDP0000299180	module 2	turquoise	0.806733	-0.500682	-0.378174	GO:0006887	GO:0000145	GO:0005515				Exo70	F-box													--
MDP0000928034	module 2	turquoise	0.972323	-0.518128	-0.306216	GO:0005737	GO:0006415	GO:0016149				eRF1_2	eRF1_3	eRF1_1	acVLRF1											--
MDP0000886230	module 2	turquoise	0.978335	-0.459516	-0.344274	--	--	--	--	--	--	EF-hand_8														--
MDP0000838088	module 2	turquoise	0.93616	-0.596781	-0.408935	--	--	--	--	--	--	EF-hand_8														--
MDP0000587060	module 2	turquoise	0.968538	-0.540858	-0.369841	--	--	--	--	--	--	EF-hand_1 (4)	EF-hand_7 (2)	EF-hand_5 (4)	EF-hand_6 (2)	EF-hand_8（2）										--
MDP0000780674	module 2	turquoise	0.937175	-0.524144	-0.364895	--	--	--	--	--	--	EF-hand_1 (3)	EF-hand_7 (2)	EF-hand_6 (2)	EF-hand_5 (4)	EF-hand_8 (2)										--
MDP0000294840	module 2	turquoise	0.945587	-0.608938	-0.411854	GO:0005509						EF-hand_1	EF-hand_7 (2)	EF-hand_6	EF-hand_5 (2)	EF-hand_8 (3)										--
MDP0000176409	module 2	turquoise	0.952845	-0.555153	-0.392059	GO:0006468	GO:0004672					EDR1	Pkinase_Tyr	Pkinase												--
MDP0000523959	module 2	turquoise	0.884881	-0.526221	-0.339724	--	--	--	--	--	--	EDR1														--
MDP0000868659	module 2	turquoise	0.81001	-0.549809	-0.340942	--	--	--	--	--	--	DUF868														--
MDP0000716032	module 2	turquoise	0.92281	-0.556164	-0.360922	--	--	--	--	--	--	DUF868														--
MDP0000202749	module 2	turquoise	0.972466	-0.527824	-0.38601	GO:0003676						DUF775	RRM_1	FoP_duplication												--
MDP0000233658	module 2	turquoise	0.985811	-0.487102	-0.311064	--	--	--	--	--	--	DUF761	DUF4408													--
MDP0000252209	module 2	turquoise	0.984355	-0.513666	-0.326727	--	--	--	--	--	--	DUF688														--
MDP0000293087	module 2	turquoise	0.993713	-0.484346	-0.325641	--	--	--	--	--	--	DUF677	BPS1													--
MDP0000767257	module 2	turquoise	0.942259	-0.547394	-0.336841	--	--	--	--	--	--	DUF668	DUF3475													--
MDP0000142080	module 2	turquoise	0.909777	-0.530317	-0.356644	--	--	--	--	--	--	DUF642	DUF642													--
MDP0000199371	module 2	turquoise	0.982408	-0.471502	-0.329215	GO:0016020						DUF588	MARVEL													--
MDP0000161521	module 2	turquoise	0.973526	-0.546665	-0.371596	GO:0016021						DUF568	Cytochrom_B561													--
MDP0000120398	module 2	turquoise	0.973526	-0.546665	-0.371596	GO:0016021						DUF568	Cytochrom_B561													--
MDP0000130873	module 2	turquoise	0.842932	-0.581602	-0.422347	--	--	--	--	--	--	DUF4378	VARLMGL													--
MDP0000304208	module 2	turquoise	0.992139	-0.482324	-0.307264	--	--	--	--	--	--	DUF3774														--
MDP0000275128	module 2	turquoise	0.992139	-0.482324	-0.307264	--	--	--	--	--	--	DUF3774														--
MDP0000794258	module 2	turquoise	0.957951	-0.501033	-0.333726	--	--	--	--	--	--	DUF3774														--
MDP0000203521	module 2	turquoise	0.984847	-0.520173	-0.342844	--	--	--	--	--	--	DUF3774	DUF3774													--
MDP0000769493	module 2	turquoise	0.953845	-0.593556	-0.371179	--	--	--	--	--	--	DUF3774														--
MDP0000210260	module 2	turquoise	0.953206	-0.569261	-0.371377	--	--	--	--	--	--	DUF3774														--
MDP0000348107	module 2	turquoise	0.952293	-0.569112	-0.359343	--	--	--	--	--	--	DUF3774														--
MDP0000127630	module 2	turquoise	0.988752	-0.510806	-0.333741	GO:0016717	GO:0006629	GO:0055114				DUF3474	FA_desaturase													--
MDP0000162007	module 2	turquoise	0.942188	-0.573444	-0.343201	--	--	--	--	--	--	DUF247														--
MDP0000897855	module 2	turquoise	0.918809	-0.582133	-0.385049	--	--	--	--	--	--	DUF1645														--
MDP0000153926	module 2	turquoise	0.822852	-0.564469	-0.455831	--	--	--	--	--	--	DUF1639														--
MDP0000275424	module 2	turquoise	0.905929	-0.612223	-0.331593	--	--	--	--	--	--	DUF1639														--
MDP0000286246	module 2	turquoise	0.958498	-0.546369	-0.357218	--	--	--	--	--	--	DUF1191														--
MDP0000896250	module 2	turquoise	0.866721	-0.576633	-0.34892	--	--	--	--	--	--	DUF1005														--
MDP0000290546	module 2	turquoise	0.971183	-0.469234	-0.328948	--	--	--	--	--	--	DnaJ_C	DnaJ													--
MDP0000795157	module 2	turquoise	0.998472	-0.470725	-0.330407	--	--	--	--	--	--	DnaJ_C	DnaJ													--
MDP0000189013	module 2	turquoise	0.971138	-0.550002	-0.374299	--	--	--	--	--	--	DnaJ														--
MDP0000181942	module 2	turquoise	0.96514	-0.593091	-0.38753	--	--	--	--	--	--	DnaJ	RRM_1													--
MDP0000191457	module 2	turquoise	0.935679	-0.572125	-0.437882	--	--	--	--	--	--	DnaJ														--
MDP0000314474	module 2	turquoise	0.801398	-0.560181	-0.382194	--	--	--	--	--	--	DnaJ														--
MDP0000266107	module 2	turquoise	0.987091	-0.502287	-0.33481	--	--	--	--	--	--	DNA_repr_REX1B														--
MDP0000292432	module 2	turquoise	0.91989	-0.628731	-0.413027	--	--	--	--	--	--	DNA_repr_REX1B														--
MDP0000116543	module 2	turquoise	0.974929	-0.49576	-0.315603	--	--	--	--	--	--	Di19_C	zf-Di19													--
MDP0000175052	module 2	turquoise	0.982333	-0.543143	-0.373722	--	--	--	--	--	--	Dev_Cell_Death														--
MDP0000270796	module 2	turquoise	0.885863	-0.494069	-0.396644	--	--	--	--	--	--	Dev_Cell_Death														--
MDP0000171640	module 2	turquoise	0.958002	-0.532178	-0.318816	GO:0004143	GO:0007205					DAGK_acc	DAGK_cat													--
MDP0000139683	module 2	turquoise	0.996291	-0.485951	-0.327028	GO:0004143	GO:0007205					DAGK_acc	DAGK_cat													--
MDP0000185799	module 2	turquoise	0.96435	-0.495006	-0.312516	GO:0005507	GO:0055114	GO:0016491				Cu-oxidase	Cu-oxidase_3	Cu-oxidase_2												--
MDP0000306888	module 2	turquoise	0.987726	-0.480259	-0.32484	GO:0005507	GO:0055114	GO:0016788	GO:0016491			Cu-oxidase	Cu-oxidase_3	Cu-oxidase_2	Lipase_GDSL											--
MDP0000120008	module 2	turquoise	0.878704	-0.596188	-0.329372	GO:0005507	GO:0055114	GO:0016491				Cu-oxidase	Cu-oxidase_3	Cu-oxidase_2												--
MDP0000866270	module 2	turquoise	0.94461	-0.508418	-0.375697	GO:0009055						Cu_bind_like														--
MDP0000296463	module 2	turquoise	0.976216	-0.522103	-0.356445	--	--	--	--	--	--	Copine	PPR_3	PPR_3												--
MDP0000453207	module 2	turquoise	0.93225	-0.583746	-0.378021	GO:0010215	GO:0016049	GO:0031225				COBRA														--
MDP0000131777	module 2	turquoise	0.915139	-0.521139	-0.348353	GO:0010215	GO:0016049	GO:0031225				COBRA														--
MDP0000181718	module 2	turquoise	0.98198	-0.500295	-0.311202	--	--	--	--	--	--	CLP1_N														--
MDP0000278275	module 2	turquoise	0.98054	-0.523467	-0.3466	GO:0005737	GO:0050660	GO:0051536	GO:0016226	GO:0055114	GO:0016491	CIAPIN1	FAD_binding_4													--
MDP0000153375	module 2	turquoise	0.969444	-0.528854	-0.334519	--	--	--	--	--	--	ChaC														--
MDP0000301787	module 2	turquoise	0.969444	-0.528854	-0.334519	--	--	--	--	--	--	ChaC														--
MDP0000257330	module 2	turquoise	0.98321	-0.487337	-0.324571	GO:0005515						CH	CH	CH	CH	Fasciclin										--
MDP0000263817	module 2	turquoise	0.991913	-0.485321	-0.330829	--	--	--	--	--	--	Cellulose_synt	zf-RING_4	Glyco_trans_2_3												--
MDP0000480237	module 2	turquoise	0.960914	-0.585133	-0.340238	--	--	--	--	--	--	Cellulose_synt	zf-UDP	Glyco_trans_2_3												--
MDP0000185368	module 2	turquoise	0.885848	-0.602669	-0.387323	--	--	--	--	--	--	Cellulose_synt	zf-UDP	Glyco_trans_2_3												--
MDP0000322330	module 2	turquoise	0.644014	-0.630308	-0.326748	GO:0005975	GO:0004553					Cellulase	Glyco_hydro_cc													--
MDP0000708299	module 2	turquoise	0.970821	-0.479965	-0.330481	GO:0046872	GO:0000166					Cation_ATPase_C	E1-E2_ATPase	Hydrolase	Cation_ATPase_N	Cation_ATPase										--
MDP0000495793	module 2	turquoise	0.993398	-0.466122	-0.336973	GO:0046872	GO:0000166					Cation_ATPase_C	E1-E2_ATPase	Hydrolase	Cation_ATPase_N	Cation_ATPase										--
MDP0000591411	module 2	turquoise	0.993086	-0.468211	-0.324795	GO:0046872	GO:0000166					Cation_ATPase_C	E1-E2_ATPase													--
MDP0000440002	module 2	turquoise	0.97604	-0.511924	-0.316837	GO:0006950	GO:0005516					Calmodulin_bind														--
MDP0000290601	module 2	turquoise	0.970382	-0.547834	-0.349207	GO:0006950	GO:0005516					Calmodulin_bind														--
MDP0000235112	module 2	turquoise	0.967435	-0.53125	-0.335715	GO:0006950	GO:0005516					Calmodulin_bind														--
MDP0000217855	module 2	turquoise	0.982892	-0.535882	-0.378665	GO:0006950	GO:0005516					Calmodulin_bind	Calmodulin_bind	Calmodulin_bind	DnaJ											--
MDP0000250782	module 2	turquoise	0.931868	-0.52333	-0.342105	GO:0006950	GO:0005516					Calmodulin_bind	Calmodulin_bind													--
MDP0000239846	module 2	turquoise	0.9005	-0.563544	-0.328161	GO:0006950	GO:0005516					Calmodulin_bind	Calmodulin_bind													--
MDP0000382998	module 2	turquoise	0.98258	-0.503298	-0.315287	GO:0005515						C2	C2	C2	C2	PRT_C										--
MDP0000814024	module 2	turquoise	0.991156	-0.48046	-0.324378	GO:0005515						C2														--
MDP0000259616	module 2	turquoise	0.991192	-0.499898	-0.329788	GO:0005515						C2														--
MDP0000182020	module 2	turquoise	0.990591	-0.482521	-0.363312	GO:0005515						C2														--
MDP0000637757	module 2	turquoise	0.982489	-0.527607	-0.344855	GO:0005515						C2	C2	C2	C2	PRT_C										--
MDP0000250976	module 2	turquoise	0.981646	-0.468499	-0.339936	GO:0005515						C2														--
MDP0000127185	module 2	turquoise	0.989267	-0.52972	-0.352514	GO:0005515						Bromodomain	BET													--
MDP0000321077	module 2	turquoise	0.981735	-0.411796	-0.335315	GO:0005515						BRO1	ALIX_LYPXL_bnd													--
MDP0000564069	module 2	turquoise	0.990682	-0.506474	-0.321428	GO:0008375	GO:0016020					Branch														--
MDP0000192952	module 2	turquoise	0.823862	-0.555192	-0.466646	GO:0008375	GO:0016020					Branch	Branch													--
MDP0000239687	module 2	turquoise	0.93946	-0.539657	-0.3662	GO:0008375	GO:0016020					Branch														--
MDP0000183935	module 2	turquoise	0.934265	-0.559478	-0.333239	GO:0008375	GO:0016020					Branch														--
MDP0000389794	module 2	turquoise	0.80055	-0.587026	-0.337769	--	--	--	--	--	--	Beach														--
MDP0000303527	module 2	turquoise	0.991725	-0.492748	-0.319851	--	--	--	--	--	--	Bax1-I														--
MDP0000136296	module 2	turquoise	0.901424	-0.498358	-0.362987	--	--	--	--	--	--	Bax1-I														--
MDP0000839889	module 2	turquoise	0.885501	-0.639396	-0.416665	GO:0051087						BAG														--
MDP0000129126	module 2	turquoise	0.937362	-0.567614	-0.374509	GO:0051087						BAG														--
MDP0000356161	module 2	turquoise	0.948231	-0.517344	-0.392781	--	--	--	--	--	--	B12D														--
MDP0000282332	module 2	turquoise	0.905609	-0.580281	-0.336049	GO:0006468	GO:0004672	GO:0048544				B_lectin	B_lectin	Pkinase_Tyr	Pkinase	S_locus_glycop	PAN_2									--
MDP0000223122	module 2	turquoise	0.90418	-0.600266	-0.372683	GO:0006468	GO:0004672	GO:0048544				B_lectin	B_lectin	Pkinase_Tyr	Pkinase	S_locus_glycop	PAN_2									--
MDP0000166068	module 2	turquoise	0.974965	-0.537699	-0.347969	GO:0009733						Auxin_inducible														--
MDP0000949589	module 2	turquoise	0.95878	-0.519793	-0.431689	GO:0005515						Arm														--
MDP0000149857	module 2	turquoise	0.928393	-0.559458	-0.335038	GO:0016567	GO:0004842	GO:0005515				Arm	U-box													--
MDP0000523258	module 2	turquoise	0.904781	-0.549184	-0.341397	GO:0005515						Arm	Arm	Arm												--
MDP0000176133	module 2	turquoise	0.863519	-0.487909	-0.374998	GO:0005515						Arm	Arm	Arm	BTB											--
MDP0000306576	module 2	turquoise	0.985027	-0.537812	-0.338808	GO:0005543						ANTH														--
MDP0000459561	module 2	turquoise	0.963128	-0.483543	-0.254035	--	--	--	--	--	--	Ank_2	Ank_2	Ank_2	Ank_2	Ank_4	Ank_4	Ank_4	Ank_5	Ank_3	Ank_3	PGG	Ank	Ank	Ank	--
MDP0000242420	module 2	turquoise	0.974357	-0.534614	-0.334554	GO:0005524						Ank_2	Ank_5	Ank_4	Ank	Ank	Ank_3	AAA								--
MDP0000932255	module 2	turquoise	0.938526	-0.545886	-0.339738	GO:0006950	GO:0051087	GO:0001671				Aha1_N	AHSA1													--
MDP0000252563	module 2	turquoise	0.780533	-0.564033	-0.348086	GO:0008270	GO:0055114	GO:0016491				ADH_zinc_N_2	ADH_zinc_N_2	ADH_zinc_N	ADH_N											--
MDP0000184463	module 2	turquoise	0.838408	-0.483393	-0.345727	GO:0008152	GO:0016491					adh_short_C2	adh_short_C2	adh_short	adh_short											--
MDP0000124013	module 2	turquoise	0.991744	-0.541505	-0.363078	--	--	--	--	--	--	adh_short	adh_short_C2	KR												--
MDP0000235822	module 2	turquoise	0.857379	-0.599614	-0.333582	GO:0016597	GO:0008152					ACT														--
MDP0000182792	module 2	turquoise	0.966111	-0.431274	-0.358732	GO:0005215	GO:0016021	GO:0006810	GO:0016887	GO:0005524		ABC_tran	ABC2_membrane_3													--
MDP0000577510	module 2	turquoise	0.887998	-0.498964	-0.346029	GO:0016887	GO:0005524					ABC_tran														--
MDP0000290990	module 2	turquoise	0.864097	-0.606303	-0.386198	GO:0016887	GO:0005524					ABC_tran	RLI	Fer4	Fer4_6											--
MDP0000267451	module 2	turquoise	0.785799	-0.508413	-0.329757	GO:0006355						AAA_34														--
MDP0000755970	module 2	turquoise	0.979917	-0.488518	-0.343044	GO:0019538	GO:0016887	GO:0005524				AAA_2	AAA_lid_9	AAA	AAA	ClpB_D2-small	AAA_5	Clp_N	Clp_N	Sigma54_activat						--
MDP0000315892	module 2	turquoise	0.682082	-0.587219	-0.339652	GO:0005515	GO:0005524					AAA	SWIB	Vps4_C												--
MDP0000290380	module 2	turquoise	0.983596	-0.531005	-0.340759	GO:0003333						Aa_trans	Trp_Tyr_perm													--
MDP0000295053	module 2	turquoise	0.872181	-0.622626	-0.421608	--	--	--	--	--	--	Aa_trans														--
MDP0000191097	module 2	turquoise	0.786726	-0.535264	-0.373765	--	--	--	--	--	--	Aa_trans	Trp_Tyr_perm													--
MDP0000337309	module 2	turquoise	0.978955	-0.481786	-0.300343	--	--	--	--	--	--	--	--	--	--	--	--	--	--	--	--	--	--	--	--	--
MDP0000307089	module 2	turquoise	0.956605	-0.51501	-0.314869	--	--	--	--	--	--	--	--	--	--	--	--	--	--	--	--	--	--	--	--	--
MDP0000120180	module 2	turquoise	0.984825	-0.503108	-0.320925	--	--	--	--	--	--	--	--	--	--	--	--	--	--	--	--	--	--	--	--	--
MDP0000303269	module 2	turquoise	0.974175	-0.48917	-0.292768	--	--	--	--	--	--	--	--	--	--	--	--	--	--	--	--	--	--	--	--	--
MDP0000347896	module 2	turquoise	0.98754	-0.491186	-0.320208	--	--	--	--	--	--	--	--	--	--	--	--	--	--	--	--	--	--	--	--	--
MDP0000172693	module 2	turquoise	0.96094	-0.516257	-0.315357	--	--	--	--	--	--	--	--	--	--	--	--	--	--	--	--	--	--	--	--	--
MDP0000304781	module 2	turquoise	0.956302	-0.53444	-0.357916	--	--	--	--	--	--	--	--	--	--	--	--	--	--	--	--	--	--	--	--	--
MDP0000437916	module 2	turquoise	0.958533	-0.579641	-0.352281	--	--	--	--	--	--	--	--	--	--	--	--	--	--	--	--	--	--	--	--	--
MDP0000442260	module 2	turquoise	0.975125	-0.545306	-0.347738	--	--	--	--	--	--	--	--	--	--	--	--	--	--	--	--	--	--	--	--	--
MDP0000127897	module 2	turquoise	0.984074	-0.542957	-0.333113	GO:0005515						--	--	--	--	--	--	--	--	--	--	--	--	--	--	--
MDP0000720268	module 2	turquoise	0.984057	-0.519022	-0.331293	--	--	--	--	--	--	--	--	--	--	--	--	--	--	--	--	--	--	--	--	--
MDP0000865880	module 2	turquoise	0.981478	-0.532777	-0.338576	--	--	--	--	--	--	--	--	--	--	--	--	--	--	--	--	--	--	--	--	--
MDP0000420612	module 2	turquoise	0.983185	-0.522719	-0.354274	--	--	--	--	--	--	--	--	--	--	--	--	--	--	--	--	--	--	--	--	--
MDP0000303786	module 2	turquoise	0.970023	-0.507917	-0.35715	--	--	--	--	--	--	--	--	--	--	--	--	--	--	--	--	--	--	--	--	--
MDP0000813838	module 2	turquoise	0.973244	-0.527764	-0.350784	--	--	--	--	--	--	--	--	--	--	--	--	--	--	--	--	--	--	--	--	--
MDP0000206910	module 2	turquoise	0.972694	-0.494873	-0.335304	--	--	--	--	--	--	--	--	--	--	--	--	--	--	--	--	--	--	--	--	--
MDP0000265089	module 2	turquoise	0.961408	-0.48402	-0.355287	--	--	--	--	--	--	--	--	--	--	--	--	--	--	--	--	--	--	--	--	--
MDP0000767063	module 2	turquoise	0.979333	-0.485933	-0.329032	--	--	--	--	--	--	--	--	--	--	--	--	--	--	--	--	--	--	--	--	--
MDP0000128935	module 2	turquoise	0.970023	-0.507917	-0.35715	--	--	--	--	--	--	--	--	--	--	--	--	--	--	--	--	--	--	--	--	--
MDP0000267822	module 2	turquoise	0.996156	-0.488775	-0.325431	--	--	--	--	--	--	--	--	--	--	--	--	--	--	--	--	--	--	--	--	--
MDP0000238556	module 2	turquoise	0.994427	-0.513194	-0.337005	--	--	--	--	--	--	--	--	--	--	--	--	--	--	--	--	--	--	--	--	--
MDP0000263978	module 2	turquoise	0.993744	-0.499927	-0.327909	--	--	--	--	--	--	--	--	--	--	--	--	--	--	--	--	--	--	--	--	--
MDP0000469943	module 2	turquoise	0.960318	-0.537242	-0.359935	--	--	--	--	--	--	--	--	--	--	--	--	--	--	--	--	--	--	--	--	--
MDP0000836961	module 2	turquoise	0.995279	-0.494822	-0.331864	--	--	--	--	--	--	--	--	--	--	--	--	--	--	--	--	--	--	--	--	--
MDP0000142449	module 2	turquoise	0.991428	-0.516335	-0.334541	--	--	--	--	--	--	--	--	--	--	--	--	--	--	--	--	--	--	--	--	--
MDP0000322202	module 2	turquoise	0.994073	-0.486862	-0.335402	--	--	--	--	--	--	--	--	--	--	--	--	--	--	--	--	--	--	--	--	--
MDP0000838190	module 2	turquoise	0.977192	-0.498476	-0.355123	--	--	--	--	--	--	--	--	--	--	--	--	--	--	--	--	--	--	--	--	--
MDP0000811844	module 2	turquoise	0.986606	-0.484951	-0.326839	--	--	--	--	--	--	--	--	--	--	--	--	--	--	--	--	--	--	--	--	--
MDP0000183554	module 2	turquoise	0.993744	-0.499927	-0.327909	--	--	--	--	--	--	--	--	--	--	--	--	--	--	--	--	--	--	--	--	--
MDP0000518147	module 2	turquoise	0.979156	-0.538888	-0.346668	--	--	--	--	--	--	--	--	--	--	--	--	--	--	--	--	--	--	--	--	--
MDP0000300728	module 2	turquoise	0.965044	-0.531287	-0.368517	--	--	--	--	--	--	--	--	--	--	--	--	--	--	--	--	--	--	--	--	--
MDP0000185796	module 2	turquoise	0.972694	-0.494873	-0.335304	--	--	--	--	--	--	--	--	--	--	--	--	--	--	--	--	--	--	--	--	--
MDP0000869097	module 2	turquoise	0.982834	-0.506421	-0.325329	--	--	--	--	--	--	--	--	--	--	--	--	--	--	--	--	--	--	--	--	--
MDP0000173736	module 2	turquoise	0.979363	-0.447266	-0.326498	--	--	--	--	--	--	--	--	--	--	--	--	--	--	--	--	--	--	--	--	--
MDP0000195437	module 2	turquoise	0.974166	-0.417017	-0.335554	--	--	--	--	--	--	--	--	--	--	--	--	--	--	--	--	--	--	--	--	--
MDP0000167288	module 2	turquoise	0.98826	-0.471796	-0.337261	--	--	--	--	--	--	--	--	--	--	--	--	--	--	--	--	--	--	--	--	--
MDP0000362571	module 2	turquoise	0.979607	-0.448105	-0.332714	--	--	--	--	--	--	--	--	--	--	--	--	--	--	--	--	--	--	--	--	--
MDP0000204730	module 2	turquoise	0.923225	-0.608842	-0.384305	--	--	--	--	--	--	--	--	--	--	--	--	--	--	--	--	--	--	--	--	--
MDP0000264579	module 2	turquoise	0.919057	-0.55478	-0.325262	--	--	--	--	--	--	--	--	--	--	--	--	--	--	--	--	--	--	--	--	--
MDP0000186857	module 2	turquoise	0.895578	-0.517075	-0.351657	--	--	--	--	--	--	--	--	--	--	--	--	--	--	--	--	--	--	--	--	--
MDP0000166020	module 2	turquoise	0.942376	-0.504338	-0.384293	--	--	--	--	--	--	--	--	--	--	--	--	--	--	--	--	--	--	--	--	--
MDP0000507273	module 2	turquoise	0.94126	-0.539289	-0.38688	--	--	--	--	--	--	--	--	--	--	--	--	--	--	--	--	--	--	--	--	--
MDP0000195003	module 2	turquoise	0.906582	-0.486554	-0.330564	--	--	--	--	--	--	--	--	--	--	--	--	--	--	--	--	--	--	--	--	--
MDP0000131346	module 2	turquoise	0.901141	-0.526827	-0.400072	GO:0003700	GO:0006355	GO:0005634	GO:0043565			--	--	--	--	--	--	--	--	--	--	--	--	--	--	--
MDP0000523142	module 2	turquoise	0.788061	-0.557058	-0.495788	--	--	--	--	--	--	--	--	--	--	--	--	--	--	--	--	--	--	--	--	--
MDP0000307665	module 2	turquoise	0.905422	-0.693358	-0.367731	--	--	--	--	--	--	--	--	--	--	--	--	--	--	--	--	--	--	--	--	--
MDP0000356415	module 2	turquoise	0.693157	-0.686358	-0.493386	--	--	--	--	--	--	--	--	--	--	--	--	--	--	--	--	--	--	--	--	--
MDP0000871101	module 2	turquoise	0.818229	-0.480621	-0.357157	--	--	--	--	--	--	--	--	--	--	--	--	--	--	--	--	--	--	--	--	--
MDP0000348067	module 2	turquoise	0.921191	-0.533436	-0.340035	--	--	--	--	--	--	--	--	--	--	--	--	--	--	--	--	--	--	--	--	--
MDP0000249171	module 2	turquoise	0.878163	-0.561272	-0.346788	--	--	--	--	--	--	--	--	--	--	--	--	--	--	--	--	--	--	--	--	--
MDP0000268288	module 2	turquoise	0.847151	-0.601098	-0.479482	--	--	--	--	--	--	--	--	--	--	--	--	--	--	--	--	--	--	--	--	--
MDP0000132140	module 2	turquoise	0.722559	-0.51619	-0.368802	--	--	--	--	--	--	--	--	--	--	--	--	--	--	--	--	--	--	--	--	--
MDP0000778327	module 2	turquoise	0.925405	-0.531356	-0.338376	--	--	--	--	--	--	--	--	--	--	--	--	--	--	--	--	--	--	--	--	--
MDP0000182317	module 2	turquoise	0.888803	-0.530512	-0.353657	--	--	--	--	--	--	--	--	--	--	--	--	--	--	--	--	--	--	--	--	--
MDP0000659939	module 2	turquoise	0.926806	-0.546189	-0.342391	--	--	--	--	--	--	--	--	--	--	--	--	--	--	--	--	--	--	--	--	--
MDP0000315119	module 2	turquoise	0.905129	-0.640166	-0.416611	--	--	--	--	--	--	--	--	--	--	--	--	--	--	--	--	--	--	--	--	--
MDP0000801844	module 2	turquoise	0.708856	-0.594783	-0.37181	--	--	--	--	--	--	--	--	--	--	--	--	--	--	--	--	--	--	--	--	--
MDP0000185220	module 2	turquoise	0.771402	-0.552482	-0.410188	--	--	--	--	--	--	--	--	--	--	--	--	--	--	--	--	--	--	--	--	--
MDP0000215569	module 2	turquoise	0.911856	-0.563674	-0.377449	--	--	--	--	--	--	--	--	--	--	--	--	--	--	--	--	--	--	--	--	--
MDP0000853274	module 2	turquoise	0.82077	-0.535996	-0.334476	--	--	--	--	--	--	--	--	--	--	--	--	--	--	--	--	--	--	--	--	--
MDP0000242761	module 2	turquoise	0.689818	-0.612896	-0.365871	--	--	--	--	--	--	--	--	--	--	--	--	--	--	--	--	--	--	--	--	--
MDP0000128089	module 2	turquoise	0.869161	-0.560144	-0.355158	--	--	--	--	--	--	--	--	--	--	--	--	--	--	--	--	--	--	--	--	--
MDP0000161827	module 2	turquoise	0.9027	-0.49856	-0.32631	--	--	--	--	--	--	--	--	--	--	--	--	--	--	--	--	--	--	--	--	--
MDP0000298073	module 2	turquoise	0.839992	-0.589085	-0.428209	--	--	--	--	--	--	--	--	--	--	--	--	--	--	--	--	--	--	--	--	--
MDP0000304254	module 2	turquoise	0.892918	-0.533319	-0.334418	--	--	--	--	--	--	--	--	--	--	--	--	--	--	--	--	--	--	--	--	--
MDP0000796452	module 2	turquoise	0.940959	-0.539137	-0.345854	--	--	--	--	--	--	--	--	--	--	--	--	--	--	--	--	--	--	--	--	--
MDP0000161281	module 2	turquoise	0.694472	-0.534046	-0.326754	--	--	--	--	--	--	--	--	--	--	--	--	--	--	--	--	--	--	--	--	--
MDP0000148522	module 2	turquoise	0.758862	-0.542082	-0.367617	--	--	--	--	--	--	--	--	--	--	--	--	--	--	--	--	--	--	--	--	--
MDP0000239067	module 2	turquoise	0.948256	-0.537828	-0.351827	--	--	--	--	--	--	--	--	--	--	--	--	--	--	--	--	--	--	--	--	--
MDP0000140010	module 2	turquoise	0.816651	-0.655025	-0.367531	--	--	--	--	--	--	--	--	--	--	--	--	--	--	--	--	--	--	--	--	--
MDP0000892561	module 2	turquoise	0.897768	-0.595731	-0.388222	--	--	--	--	--	--	--	--	--	--	--	--	--	--	--	--	--	--	--	--	--
MDP0000478232	module 2	turquoise	0.927174	-0.490558	-0.331021	--	--	--	--	--	--	--	--	--	--	--	--	--	--	--	--	--	--	--	--	--
MDP0000154972	module 2	turquoise	0.948158	-0.551806	-0.351299	--	--	--	--	--	--	--	--	--	--	--	--	--	--	--	--	--	--	--	--	--
MDP0000831481	module 2	turquoise	0.923938	-0.535194	-0.359639	--	--	--	--	--	--	--	--	--	--	--	--	--	--	--	--	--	--	--	--	--
MDP0000705359	module 2	turquoise	0.748089	-0.591728	-0.344624	--	--	--	--	--	--	--	--	--	--	--	--	--	--	--	--	--	--	--	--	--
MDP0000252113	module 2	turquoise	0.939452	-0.538017	-0.417075	--	--	--	--	--	--	--	--	--	--	--	--	--	--	--	--	--	--	--	--	--
MDP0000368719	module 2	turquoise	0.951144	-0.521961	-0.365156	--	--	--	--	--	--	--	--	--	--	--	--	--	--	--	--	--	--	--	--	--

## Sheet: Hubgene_M3
Table S3_3 Connectivity, gene significance (GS) and annotations of hub genes in module 3
Hub gene	Module name	colorNEW	KME dark orange	GS_LT	GS_ELR	GO term				Hmm name											TF
MDP0000149510	module 3	dark orange	0.890406	-0.44038	-0.269811	GO:0008270	GO:0005515			zf-RING_2	zf-rbx1	zf-RING_11	GUB_WAK_bind	zf-C3HC4_2	zf-C3HC4	zf-RING_UBOX	WAK_assoc				--
MDP0000242922	module 3	dark orange	0.91512	-0.469986	-0.196043	GO:0008270	GO:0005515			zf-CHY	DYW_deaminase	zf-RING_2	zf-RING_5	zf-RING_UBOX	zf-C3HC4						--
MDP0000120033	module 3	dark orange	0.697597	-0.42141	-0.167272	GO:0008270	GO:0003676			zf-CCHC											--
MDP0000214403	module 3	dark orange	0.895141	-0.464425	-0.189103	GO:0046872				zf-CCCH											C3H
MDP0000922141	module 3	dark orange	0.778127	-0.361744	-0.270404	--	--	--	--	zf-C3HC4_3	zf-C3HC4_2	zf-C3HC4	zf-RING_2	zf-RING_UBOX	zf-RING_5						--
MDP0000506127	module 3	dark orange	0.918656	-0.329993	-0.144092	GO:0008270	GO:0003677			zf-A20	zf-AN1										--
MDP0000256105	module 3	dark orange	0.927685	-0.38653	-0.213954	GO:0003700	GO:0006355	GO:0043565		WRKY	WRKY										WRKY
MDP0000263349	module 3	dark orange	0.731935	-0.376403	-0.246808	GO:0003700	GO:0006355	GO:0043565		WRKY											WRKY
MDP0000005892	module 3	dark orange	0.798019	-0.417492	-0.173777	GO:0005515				WD40	WD40										--
MDP0000304625	module 3	dark orange	0.904916	-0.448631	-0.20707	GO:0016758	GO:0008152			UDPGT											--
MDP0000321368	module 3	dark orange	0.969715	-0.386193	-0.13969	GO:0016567	GO:0004842			U-box											--
MDP0000749622	module 3	dark orange	0.889717	-0.426837	-0.327177	GO:0005515				ubiquitin (4)	Rad60-SLD (4)	Ubiquitin_2 (4)	Rad60-SLD_2 (3)								--
MDP0000570186	module 3	dark orange	0.923518	-0.340022	-0.157469	GO:0005515				ubiquitin											--
MDP0000647595	module 3	dark orange	0.912249	-0.40199	-0.143991	GO:0005515				ubiquitin	Rad60-SLD										--
MDP0000261705	module 3	dark orange	0.911275	-0.485651	-0.191328	GO:0003676				U1snRNP70_N	RRM_1										--
MDP0000162016	module 3	dark orange	0.821034	-0.521039	-0.194616	GO:0004812	GO:0005524	GO:0006418		tRNA-synt_2b	tRNA_SAD										--
MDP0000320631	module 3	dark orange	0.835661	-0.335807	-0.163152	GO:0004812	GO:0003676	GO:0005524	GO:0006418	tRNA-synt_2	tRNA_anti-codon										--
MDP0000160665	module 3	dark orange	0.918403	-0.474255	-0.161731	--	--	--	--	Transglut_core	Rad4										--
MDP0000166922	module 3	dark orange	0.924342	-0.42271	-0.165551	GO:0005515				TPR_1	TPR_2	TPR_11	TPR_8	TPR_8	TPR_8	TPR_8	TPR_19	TPR_16	TPR_16		--
MDP0000636876	module 3	dark orange	0.95225	-0.326859	-0.170518	GO:0043531	GO:0005515	GO:0007165		TIR	NB-ARC	TIR_2									--
MDP0000540495	module 3	dark orange	0.974891	-0.394466	-0.183952	GO:0043531	GO:0005515	GO:0007165		TIR	NB-ARC	TIR_2									--
MDP0000477424	module 3	dark orange	0.949691	-0.341502	-0.137463	GO:0007165	GO:0005515			TIR	TIR_2										--
MDP0000634037	module 3	dark orange	0.942741	-0.374872	-0.176885	GO:0043531	GO:0005515	GO:0007165		TIR	NB-ARC	TIR_2									--
MDP0000685087	module 3	dark orange	0.924872	-0.432569	-0.169621	GO:0043531	GO:0005515	GO:0007165		TIR	NB-ARC	TIR_2									--
MDP0000620944	module 3	dark orange	0.901639	-0.334492	-0.134208	GO:0043531	GO:0005515	GO:0007165		TIR	NB-ARC	TIR_2									--
MDP0000392360	module 3	dark orange	0.926801	-0.41865	-0.1731	GO:0043531	GO:0005515	GO:0007165		TIR	NB-ARC	TIR_2									--
MDP0000403562	module 3	dark orange	0.911869	-0.484947	-0.262882	GO:0043531	GO:0005515	GO:0007165		TIR	NB-ARC	TIR_2									--
MDP0000141494	module 3	dark orange	0.862508	-0.53306	-0.149507	GO:0008641				ThiF	UAE_UbL	UBA_e1_thiolCys									--
MDP0000560252	module 3	dark orange	0.952779	-0.329287	-0.107996	GO:0006351				TFIIS_M	TFIIS_M										--
MDP0000149401	module 3	dark orange	0.965177	-0.377911	-0.0881083	GO:0042578	GO:0005515			Syja_N	LRR_8	LRR_1	LRR_1	LRR_6	LRR_6	LRR_6					--
MDP0000186777	module 3	dark orange	0.889575	-0.472301	-0.198766	GO:0042578	GO:0007033	GO:0036092		Syja_N											--
MDP0000179930	module 3	dark orange	0.86553	-0.396797	-0.151684	GO:0008289				START	PH										--
MDP0000320243	module 3	dark orange	0.829115	-0.565638	-0.230826	--	--	--	--	SMK-1	Tim17										--
MDP0000153031	module 3	dark orange	0.973022	-0.362037	-0.142478	GO:0005515				Rubis-subs-bind	SET										--
MDP0000289005	module 3	dark orange	0.952417	-0.405488	-0.117073	--	--	--	--	Retrotran_gag_2											--
MDP0000253781	module 3	dark orange	0.968573	-0.310847	-0.132392	--	--	--	--	RCC1	RCC1	RCC1	RCC1_2	RCC1_2							--
MDP0000132030	module 3	dark orange	0.850128	-0.456676	-0.254092	--	--	--	--	PPR_2 (8)	PPR_1 (4)	PPR_3 (6)	PPR (11)								--
MDP0000464633	module 3	dark orange	0.824648	-0.355159	-0.271399	--	--	--	--	PPR_2 (7)	PPR_1 (7)	PPR (13)	PPR_3 (5)								--
MDP0000320439	module 3	dark orange	0.913361	-0.431133	-0.165487	GO:0008270				PPR_2 (3)	PPR (11)	PPR_1	DYW_deaminase	PPR_3	zf-CHY						--
MDP0000300945	module 3	dark orange	0.940786	-0.355723	-0.132719	--	--	--	--	PPR_2 (20)	PPR_1 (19)	PPR (24)	PPR_3 (11)	PPR_long (4)							--
MDP0000316149	module 3	dark orange	0.876094	-0.471955	-0.25292	--	--	--	--	PPR_2 (12)	PPR_1 (12)	PPR (15)	PPR_3 (9)	PPR_long (2)							--
MDP0000291784	module 3	dark orange	0.897026	-0.365823	-0.141636	GO:0006470	GO:0004722			PP2C											--
MDP0000290045	module 3	dark orange	0.959383	-0.415515	-0.175316	GO:0016787	GO:0005515			PMD	PMD	Metallophos	PPP5	TPR_1	TPR_2						--
MDP0000225620	module 3	dark orange	0.852789	-0.396525	-0.138613	GO:0006468	GO:0004672			Pkinase_Tyr	Pkinase_Tyr	Pkinase	Suc_Fer-like								--
MDP0000223219	module 3	dark orange	0.871382	-0.450391	-0.135499	GO:0006468	GO:0004672			Pkinase_Tyr	Pkinase	B_lectin	PAN_2								--
MDP0000525602	module 3	dark orange	0.914591	-0.339314	-0.158013	GO:0006468	GO:0004672			Pkinase_Tyr	Pkinase	LRRNT_2									--
MDP0000637704	module 3	dark orange	0.916984	-0.332993	-0.152819	GO:0006468	GO:0004672			Pkinase_Tyr	Pkinase	LRRNT_2									--
MDP0000279926	module 3	dark orange	0.852574	-0.325264	-0.175131	GO:0006468	GO:0004672			Pkinase_Tyr	Pkinase										--
MDP0000297441	module 3	dark orange	0.908673	-0.430509	-0.194854	GO:0006468	GO:0004672			Pkinase_Tyr	Pkinase	B_lectin									--
MDP0000211660	module 3	dark orange	0.933192	-0.388786	-0.110676	GO:0006468	GO:0005524	GO:0004672		Pkinase	Pkinase_Tyr										--
MDP0000277562	module 3	dark orange	0.934323	-0.35834	-0.081639	GO:0016773	GO:0016020	GO:0005524		Pkinase	Pkinase_Tyr	Kdo									--
MDP0000237120	module 3	dark orange	0.934509	-0.383703	-0.193836	GO:0006468	GO:0005524	GO:0004672		Pkinase	Pkinase_Tyr										--
MDP0000475658	module 3	dark orange	0.92839	-0.3593	-0.163647	GO:0006468	GO:0005524	GO:0004672		Pkinase	Pkinase_Tyr										--
MDP0000585438	module 3	dark orange	0.923479	-0.390104	-0.206116	GO:0006468	GO:0005524	GO:0004672		Pkinase	Pkinase_Tyr	LRRNT_2									--
MDP0000694318	module 3	dark orange	0.820521	-0.381667	-0.168762	GO:0006468	GO:0005524	GO:0004672		Pkinase	Pkinase_Tyr										--
MDP0000466278	module 3	dark orange	0.905636	-0.365977	-0.27144	GO:0006468	GO:0004672			Pkinase	Pkinase_Tyr	Pkinase_Tyr									--
MDP0000724659	module 3	dark orange	0.904512	-0.4633	-0.170951	--	--	--	--	Pinin_SDK_memA											--
MDP0000157183	module 3	dark orange	0.94994	-0.377656	-0.134981	GO:0005515				PGG	Ank_2	Ank	Ank	Ank	Ank_3	Ank_4	Ank_4				--
MDP0000282758	module 3	dark orange	0.949667	-0.372871	-0.178184	GO:0006508	GO:0005515	GO:0004252		Peptidase_S8	fn3_6	F-box	F-box-like								--
MDP0000227455	module 3	dark orange	0.89365	-0.505158	-0.202469	GO:0043631	GO:0005634	GO:0003723	GO:0004652	PAP_central	PAP_RNA-bind										--
MDP0000315355	module 3	dark orange	0.971074	-0.34441	-0.103385	GO:0043531				NB-ARC											--
MDP0000588667	module 3	dark orange	0.966699	-0.367538	-0.155462	GO:0043531				NB-ARC											--
MDP0000301298	module 3	dark orange	0.978893	-0.31991	-0.138045	GO:0043531				NB-ARC	LRR_3										--
MDP0000374227	module 3	dark orange	0.937556	-0.249095	-0.151932	GO:0043531				NB-ARC	Rx_N										--
MDP0000189848	module 3	dark orange	0.888756	-0.518753	-0.264315	GO:0043531				NB-ARC	Rx_N										--
MDP0000307150	module 3	dark orange	0.839123	-0.442368	-0.150754	GO:0016787	GO:0005524	GO:0043531		NB-ARC	UvrD_C	UvrD_C_2									--
MDP0000159271	module 3	dark orange	0.878066	-0.489899	-0.236668	GO:0043531				NB-ARC											--
MDP0000215028	module 3	dark orange	0.924026	-0.383907	-0.140373	GO:0043531				NB-ARC	NB-ARC	Rx_N									--
MDP0000308635	module 3	dark orange	0.815365	-0.508285	-0.269122	GO:0043531				NB-ARC	Rx_N	LRR_8									--
MDP0000725651	module 3	dark orange	0.791732	-0.479112	-0.210126	GO:0006355	GO:0003677			NAM											NAC
MDP0000196504	module 3	dark orange	0.848453	-0.387659	-0.184559	--	--	--	--	Myb_DNA-binding											G2-like
MDP0000232923	module 3	dark orange	0.79411	-0.401335	-0.317748	--	--	--	--	Myb_CC_LHEQLE	Myb_CC_LHEQLE	Myb_DNA-binding									G2-like
MDP0000151539	module 3	dark orange	0.848349	-0.32543	-0.191298	GO:0005524				MgsA_C	AAA_assoc_2	AAA	RuvB_N	Sigma54_activat	AAA_5	IstB_IS21					--
MDP0000216055	module 3	dark orange	0.928139	-0.355881	-0.217923	GO:0006480	GO:0008168			Methyltransf_PK	Methyltransf_25										--
MDP0000294105	module 3	dark orange	0.905924	-0.524098	-0.193234	GO:0008168				Methyltr_RsmB-F											--
MDP0000261143	module 3	dark orange	0.848677	-0.392652	-0.284335	GO:0015297	GO:0016020	GO:0006855	GO:0015238	MatE	MatE										--
MDP0000279515	module 3	dark orange	0.917465	-0.459766	-0.138228	GO:0006508				M16C_assoc	Peptidase_M16_C	Peptidase_M16									--
MDP0000284678	module 3	dark orange	0.94692	-0.357031	-0.158848	GO:0006468	GO:0005515	GO:0004672		LRR_8	LRRNT_2	Pkinase_Tyr									--
MDP0000292810	module 3	dark orange	0.877125	-0.45237	-0.156422	GO:0043531	GO:0005515			LRR_8	NB-ARC										--
MDP0000262687	module 3	dark orange	0.905682	-0.450711	-0.205661	GO:0006468	GO:0005515	GO:0004672		LRR_8	LRR_8	LRR_8	LRR_4	Pkinase_Tyr	Pkinase	LRR_1	LRRNT_2				--
MDP0000657897	module 3	dark orange	0.91412	-0.393387	-0.171855	--	--	--	--	LRR_4											--
MDP0000148159	module 3	dark orange	0.928993	-0.322455	-0.170567	GO:0006811	GO:0016020	GO:0005216	GO:0055085	Ion_trans											--
MDP0000281334	module 3	dark orange	0.891959	-0.426869	-0.153475	GO:0006811	GO:0016020	GO:0005216	GO:0055085	Ion_trans											--
MDP0000253406	module 3	dark orange	0.791753	-0.449758	-0.19724	--	--	--	--	His_Phos_1											--
MDP0000169514	module 3	dark orange	0.855522	-0.416149	-0.150431	--	--	--	--	Helitron_like_N											--
MDP0000321484	module 3	dark orange	0.896796	-0.507414	-0.207089	GO:0000723	GO:0003678	GO:0006281		Helitron_like_N	PIF1	CTP_synth_N									--
MDP0000153218	module 3	dark orange	0.935742	-0.351068	-0.104482	--	--	--	--	HAD_2											--
MDP0000280706	module 3	dark orange	0.948869	-0.489205	-0.214928	GO:0008017	GO:0007018	GO:0003777	GO:0005524	HAD_2											--
MDP0000232659	module 3	dark orange	0.910278	-0.479618	-0.188725	GO:0005515				GRAS	SET	preSET_CXC									GRAS
MDP0000315500	module 3	dark orange	0.907672	-0.533624	-0.183852	GO:0003723	GO:0006396			G-patch	Surp										bHLH
MDP0000252906	module 3	dark orange	0.842008	-0.388311	-0.209498	GO:0047262				Glyco_transf_8	TIC20										--
MDP0000256573	module 3	dark orange	0.925586	-0.41315	-0.179375	GO:0005975	GO:0004553			Glyco_hydro_17											--
MDP0000175853	module 3	dark orange	0.743059	-0.445866	-0.138833	GO:0042398	GO:0004357			GCS2											--
MDP0000614929	module 3	dark orange	0.922294	-0.422815	-0.184206	--	--	--	--	FF	FF										--
MDP0000162566	module 3	dark orange	0.886063	-0.368316	-0.133841	GO:0005515				F-box-like	F-box-like	F-box	F-box	LRR_6							--
MDP0000263322	module 3	dark orange	0.92031	-0.463983	-0.202064	GO:0005515				FBD	FBD	F-box									--
MDP0000657531	module 3	dark orange	0.90045	-0.562336	-0.287836	GO:0003824	GO:0008152			ECH_1	ECH_1	ECH_2									--
MDP0000218617	module 3	dark orange	0.85376	-0.43932	-0.223183	--	--	--	--	DUF676											--
MDP0000495468	module 3	dark orange	0.842859	-0.423199	-0.222489	--	--	--	--	DUF4378											--
MDP0000453055	module 3	dark orange	0.894235	-0.325671	-0.176928	--	--	--	--	DUF4228											--
MDP0000517883	module 3	dark orange	0.865823	-0.374627	-0.139329	--	--	--	--	DUF223											--
MDP0000585014	module 3	dark orange	0.926583	-0.351883	-0.190053	--	--	--	--	DDE_Tnp_4											--
MDP0000893879	module 3	dark orange	0.835521	-0.494822	-0.277831	--	--	--	--	Cyclin	Cyclin_N										--
MDP0000242092	module 3	dark orange	0.954184	-0.453311	-0.142137	GO:0031625	GO:0006511			Cullin	Cullin_Nedd8										--
MDP0000321160	module 3	dark orange	0.718216	-0.540726	-0.296656	GO:0016021				CRCB	CRCB										--
MDP0000925147	module 3	dark orange	0.760152	-0.406059	-0.241155	--	--	--	--	COR	LRR_6										--
MDP0000775066	module 3	dark orange	0.843938	-0.564369	-0.265806	GO:0016021	GO:0055085			CitMHS											--
MDP0000478464	module 3	dark orange	0.939359	-0.351134	-0.112653	--	--	--	--	Brix											--
MDP0000274958	module 3	dark orange	0.910244	-0.381523	-0.181449	GO:0003682	GO:0006351			BAH	TFIIS_M										--
MDP0000131730	module 3	dark orange	0.95636	-0.345021	-0.140781	--	--	--	--	Ank_2	Ank_2	PGG									--
MDP0000206118	module 3	dark orange	0.943411	-0.376363	-0.167751	--	--	--	--	Ank_2	PGG										--
MDP0000171197	module 3	dark orange	0.922277	-0.365708	-0.149489	--	--	--	--	Ank_2	Ank_5	Ank_4	Ank								--
MDP0000179711	module 3	dark orange	0.885638	-0.464648	-0.188431	GO:0003824	GO:0008152			AMP-binding	AMP-binding	AMP-binding_C	ACAS_N								--
MDP0000297875	module 3	dark orange	0.984329	-0.330425	-0.0994336	GO:0016597	GO:0008152			ALS_ss_C	ALS_ss_C	ACT_5	ACT_5	ACT (2)	PLD_C	C2	PLDc (2)	PLDc_2			--
MDP0000291574	module 3	dark orange	0.98048	-0.326296	-0.0920253	GO:0016597	GO:0008152			ALS_ss_C	ALS_ss_C	ACT_5	ACT_5	ACT	ACT						--
MDP0000201799	module 3	dark orange	0.963197	-0.32802	-0.11359	GO:0008270	GO:0055114	GO:0016491		ADH_zinc_N											--
MDP0000292484	module 3	dark orange	0.860052	-0.470922	-0.259857	--	--	--	--	Adaptin_binding											--
MDP0000945788	module 3	dark orange	0.89227	-0.330957	-0.162804	GO:0008080				Acetyltransf_3	Acetyltransf_1	Acetyltransf_4									--
MDP0000294381	module 3	dark orange	0.905085	-0.396473	-0.168898	GO:0016021	GO:0055085	GO:0005524	GO:0042626	ABC_tran	ABC_tran	ABC_membrane	ABC_membrane								--
MDP0000262555	module 3	dark orange	0.934533	-0.435246	-0.184336	GO:0005524				AAA											--
MDP0000286390	module 3	dark orange	0.880119	-0.401767	-0.24416	GO:0003333	GO:0016020	GO:0015171		AA_permease_2	AA_permease	AA_permease_C									--
MDP0000281562	module 3	dark orange	0.761272	-0.409382	-0.250358	GO:0055114	GO:0016491			2OG-FeII_Oxy	DIOX_N										--
MDP0000216575	module 3	dark orange	0.930639	-0.332395	-0.0865232	GO:0003824	GO:0005515			--	--	--	--	--	--	--	--	--	--		--
MDP0000179983	module 3	dark orange	0.933077	-0.433217	-0.0827857	--	--	--	--	--	--	--	--	--	--	--	--	--	--		--
MDP0000625066	module 3	dark orange	0.972902	-0.327622	-0.0737135	--	--	--	--	--	--	--	--	--	--	--	--	--	--		--
MDP0000211947	module 3	dark orange	0.934726	-0.462985	-0.102971	--	--	--	--	--	--	--	--	--	--	--	--	--	--		--
MDP0000272762	module 3	dark orange	0.945709	-0.454011	-0.19517	GO:0043531				--	--	--	--	--	--	--	--	--	--		--
MDP0000787588	module 3	dark orange	0.962032	-0.390708	-0.163032	--	--	--	--	--	--	--	--	--	--	--	--	--	--		--
MDP0000187886	module 3	dark orange	0.942953	-0.436602	-0.1599	--	--	--	--	--	--	--	--	--	--	--	--	--	--		--
MDP0000192888	module 3	dark orange	0.951735	-0.303834	-0.134785	--	--	--	--	--	--	--	--	--	--	--	--	--	--		--
MDP0000218380	module 3	dark orange	0.930791	-0.243416	-0.149964	--	--	--	--	--	--	--	--	--	--	--	--	--	--		--
MDP0000206244	module 3	dark orange	0.862524	-0.387632	-0.13444	--	--	--	--	--	--	--	--	--	--	--	--	--	--		--
MDP0000220099	module 3	dark orange	0.867434	-0.380478	-0.205299	--	--	--	--	--	--	--	--	--	--	--	--	--	--		--
MDP0000291272	module 3	dark orange	0.879061	-0.496224	-0.24844	--	--	--	--	--	--	--	--	--	--	--	--	--	--		--
MDP0000270305	module 3	dark orange	0.834768	-0.332744	-0.183869	--	--	--	--	--	--	--	--	--	--	--	--	--	--		--
MDP0000501048	module 3	dark orange	0.872858	-0.469211	-0.197723	--	--	--	--	--	--	--	--	--	--	--	--	--	--		--
MDP0000168013	module 3	dark orange	0.887088	-0.420315	-0.198783	GO:0005634				--	--	--	--	--	--	--	--	--	--		--
MDP0000269486	module 3	dark orange	0.924673	-0.459733	-0.184518	--	--	--	--	--	--	--	--	--	--	--	--	--	--		--
MDP0000128493	module 3	dark orange	0.903676	-0.358276	-0.210252	--	--	--	--	--	--	--	--	--	--	--	--	--	--		--
MDP0000217481	module 3	dark orange	0.872196	-0.425189	-0.173966	--	--	--	--	--	--	--	--	--	--	--	--	--	--		--
MDP0000380660	module 3	dark orange	0.868839	-0.367148	-0.137195	--	--	--	--	--	--	--	--	--	--	--	--	--	--		--
MDP0000855106	module 3	dark orange	0.894741	-0.378949	-0.208241	--	--	--	--	--	--	--	--	--	--	--	--	--	--		--
MDP0000291345	module 3	dark orange	0.731752	-0.392415	-0.405575	--	--	--	--	--	--	--	--	--	--	--	--	--	--		--
MDP0000256027	module 3	dark orange	0.888637	-0.550065	-0.179911	--	--	--	--	--	--	--	--	--	--	--	--	--	--		--

## Sheet: Hubgene_M4
Table S3_4 Connectivity, gene significance (GS) and annotations of hub genes in module 4
Hub gene	Module name	colorNEW	KME brown	GS_LT	GS_ELR	GO term					Hmm name					TF
MDP0000729316	module 4	brown	0.890074	-0.315134	-0.348709	--	--	--	--	--	--	--	--	--	--	VOZ
MDP0000232058	module 4	brown	0.932115	-0.361351	-0.386093	--	--	--	--	--	Myb_DNA-bind_4					Trihelix
MDP0000301101	module 4	brown	0.844435	-0.308054	-0.308078	GO:0003700	GO:0006355	GO:0005634	GO:0043565		HSF_DNA-bind					HSF
MDP0000527802	module 4	brown	0.923085	-0.290954	-0.293198	GO:0003700	GO:0006355	GO:0005634	GO:0043565		HSF_DNA-bind					HSF
MDP0000319851	module 4	brown	0.913973	-0.292404	-0.290504	--	--	--	--	--	GRAS	TB2_DP1_HVA22				GRAS
MDP0000241840	module 4	brown	0.912111	-0.373155	-0.337116	GO:0006355	GO:0003677				zf-Dof					Dof
MDP0000129009	module 4	brown	0.775939	-0.236176	-0.361967	--	--	--	--	--	YTH					--
MDP0000631844	module 4	brown	0.881959	-0.333587	-0.269293	GO:0005515					WD40	WD40	WD40	WD40		--
MDP0000242552	module 4	brown	0.86007	-0.296516	-0.255469	GO:0016758	GO:0008152				UDPGT					--
MDP0000071677	module 4	brown	0.91682	-0.287159	-0.245258	GO:0016758	GO:0008152				UDPGT					--
MDP0000209283	module 4	brown	0.974225	-0.224127	-0.260454	GO:0016758	GO:0008152				UDPGT					--
MDP0000551467	module 4	brown	0.972346	-0.21632	-0.273641	GO:0016758	GO:0008152				UDPGT					--
MDP0000697237	module 4	brown	0.956957	-0.146184	-0.270435	--	--	--	--	--	TPR_8					--
MDP0000297456	module 4	brown	0.92497	-0.259692	-0.246199	GO:0007165	GO:0005515				TIR	TIR_2				--
MDP0000670935	module 4	brown	0.822258	-0.328254	-0.273016	GO:0010333	GO:0000287	GO:0008152			Terpene_synth_C	Terpene_synth				--
MDP0000558147	module 4	brown	0.876502	-0.388439	-0.293131	GO:0006508	GO:0004190				TAXi_N	Asp	TAXi_C			--
MDP0000570409	module 4	brown	0.94881	-0.240211	-0.298165	GO:0016021	GO:0055085				Sugar_tr	MFS_1				--
MDP0000665847	module 4	brown	0.931936	-0.379018	-0.316889	GO:0003723					STAR_dimer	KH_1				--
MDP0000165707	module 4	brown	0.947833	-0.136472	-0.26685	GO:0004869					SQAPI	Cystatin				--
MDP0000234947	module 4	brown	0.938186	-0.299535	-0.302702	GO:0050661	GO:0033014	GO:0008883	GO:0055114		Shikimate_DH	GlutR_N	GlutR_dimer	F420_oxidored	NAD_binding_2	--
MDP0000751972	module 4	brown	0.942975	-0.266637	-0.287897	GO:0005615					Serpin					--
MDP0000280623	module 4	brown	0.904052	-0.38022	-0.336342	--	--	--	--	--	Senescence					--
MDP0000260827	module 4	brown	0.915385	-0.305011	-0.278056	GO:0071949					SE	FAD_binding_3	NAD_binding_8			--
MDP0000292444	module 4	brown	0.958745	-0.355747	-0.318186	GO:0004014	GO:0008295	GO:0006597			SAM_decarbox	AdoMetDC_leader				--
MDP0000150978	module 4	brown	0.958529	-0.292641	-0.278068	--	--	--	--	--	Rx_N					--
MDP0000602932	module 4	brown	0.854892	-0.271484	-0.318837	GO:0046872	GO:0055114	GO:0016491			Rubrerythrin					--
MDP0000697620	module 4	brown	0.924906	-0.23371	-0.276476	--	--	--	--	--	RST	DUF1645				--
MDP0000187381	module 4	brown	0.910808	-0.370695	-0.329797	GO:0016020					RSN1_7TM	RSN1_TM	PHM7_cyt			--
MDP0000550724	module 4	brown	0.853387	-0.26042	-0.252424	GO:0005783	GO:0048193				RINT1_TIP1					--
MDP0000283022	module 4	brown	0.921172	-0.381203	-0.369156	GO:0003735	GO:0015934	GO:0006412			Ribosomal_L13					--
MDP0000241866	module 4	brown	0.929986	-0.127196	-0.25608	--	--	--	--	--	Remorin_C	Remorin_N				--
MDP0000557646	module 4	brown	0.923283	-0.198925	-0.276276	--	--	--	--	--	REF	RALF				--
MDP0000272050	module 4	brown	0.861125	-0.387902	-0.379285	GO:0005525					Ras	Roc	Arf	RNA_helicase		--
MDP0000362000	module 4	brown	0.924105	-0.28255	-0.360759	GO:0055114	GO:0016491				Pyr_redox_2	Pyr_redox				--
MDP0000174607	module 4	brown	0.790345	-0.315195	-0.417479	GO:0006470	GO:0004722				PP2C					--
MDP0000392904	module 4	brown	0.964389	-0.263916	-0.228582	--	--	--	--	--	Polyketide_cyc2	Bet_v_1				--
MDP0000178934	module 4	brown	0.964389	-0.263916	-0.228582	--	--	--	--	--	Polyketide_cyc2	Bet_v_1				--
MDP0000851204	module 4	brown	0.964389	-0.263916	-0.228582	--	--	--	--	--	Polyketide_cyc2	Bet_v_1				--
MDP0000390677	module 4	brown	0.958602	-0.23955	-0.265352	GO:0006468	GO:0004672				Pkinase_Tyr	Pkinase	Malectin_like	Malectin		--
MDP0000710097	module 4	brown	0.943353	-0.237135	-0.215988	GO:0006468	GO:0005515	GO:0004672			Pkinase_Tyr	Pkinase	LRR_8	LRRNT_2		--
MDP0000144481	module 4	brown	0.949798	-0.213103	-0.159316	GO:0006468	GO:0005524	GO:0004672			Pkinase	Pkinase_Tyr	Stress-antifung	Stress-antifung		--
MDP0000278283	module 4	brown	0.953956	-0.10901	-0.245719	GO:0006468	GO:0005524	GO:0004672			Pkinase	Pkinase_Tyr	WAK_assoc			--
MDP0000261291	module 4	brown	0.915693	-0.272402	-0.372139	GO:0016773					PI3_PI4_kinase					--
MDP0000183853	module 4	brown	0.878243	-0.241763	-0.249533	GO:0004612	GO:0005730	GO:0042254	GO:0005524	GO:0006094	Pescadillo_N	PEPCK_ATP				--
MDP0000232426	module 4	brown	0.91699	-0.0801123	-0.275439	GO:0006508	GO:0004197	GO:0050790			Peptidase_C1	Propeptide_C1				--
MDP0000174791	module 4	brown	0.927969	-0.201557	-0.281445	GO:0042545	GO:0005618	GO:0004857	GO:0030599		Pectinesterase	PMEI				--
MDP0000165351	module 4	brown	0.92874	-0.330302	-0.265559	GO:0009058	GO:0016779				NTP_transferase					--
MDP0000394192	module 4	brown	0.737986	-0.251298	-0.360583	--	--	--	--	--	NTP_transferase	NTP_transf_3	Hexapep			--
MDP0000293843	module 4	brown	0.930925	-0.359574	-0.350923	GO:0046872					NPH3	FYVE				--
MDP0000218445	module 4	brown	0.913179	-0.400831	-0.309711	GO:0043531					NB-ARC	Rx_N	LRR_4	LRR_1	LRR_1	--
MDP0000240942	module 4	brown	0.935254	-0.362529	-0.329212	GO:0043531					NB-ARC	Rx_N				--
MDP0000219091	module 4	brown	0.860056	-0.315074	-0.301852	GO:0055114	GO:0016491				NAD_binding_1					--
MDP0000470390	module 4	brown	0.917085	-0.390433	-0.312616	GO:0016020	GO:0055085				MS_channel					--
MDP0000283036	module 4	brown	0.72765	-0.378908	-0.266707	GO:0016021	GO:0055085				MFS_1	MFS_1				--
MDP0000214258	module 4	brown	0.87945	-0.347339	-0.313456	GO:0008168					Methyltransf_29	Methyltransf_11				--
MDP0000311145	module 4	brown	0.906965	-0.22274	-0.345779	GO:0008168					Methyltr_RsmB-F					--
MDP0000138035	module 4	brown	0.730943	-0.246656	-0.287985	GO:0016021	GO:0055085				Mem_trans					--
MDP0000717305	module 4	brown	0.965592	-0.269481	-0.287008	--	--	--	--	--	HSP20	ArsA_HSP20				--
MDP0000466017	module 4	brown	0.949031	-0.267553	-0.25497	--	--	--	--	--	HSP20	ArsA_HSP20	CS			--
MDP0000291831	module 4	brown	0.971756	-0.252217	-0.244952	--	--	--	--	--	HSP20	HSP20	ArsA_HSP20	ArsA_HSP20		--
MDP0000126901	module 4	brown	0.9022	-0.353347	-0.26557	GO:0003677	GO:0000786				Histone	CBFD_NFYB_HMF				--
MDP0000502952	module 4	brown	0.918168	-0.30429	-0.270605	--	--	--	--	--	GUB_WAK_bind					--
MDP0000561228	module 4	brown	0.960164	-0.247919	-0.277091	GO:0050660	GO:0016614	GO:0055114			GMC_oxred_N	GMC_oxred_C				--
MDP0000235176	module 4	brown	0.683708	-0.330339	-0.417534	--	--	--	--	--	Glyco_transf_5	Glyco_transf_4				--
MDP0000306139	module 4	brown	0.883947	-0.338107	-0.320151	GO:0016021	GO:0016757				Glyco_transf_34	PrmA	Methyltransf_25	Methyltransf_11		--
MDP0000140817	module 4	brown	0.937358	-0.263078	-0.204273	GO:0005975	GO:0004553				Glyco_hydro_1	Glyco_hydro_1				--
MDP0000209432	module 4	brown	0.899546	-0.311688	-0.256156	--	--	--	--	--	GH3					--
MDP0000182376	module 4	brown	0.883525	-0.307919	-0.35684	GO:0004329	GO:0009396	GO:0005524			FTHFS					--
MDP0000119634	module 4	brown	0.929944	-0.267415	-0.220134	--	--	--	--	--	FSH1					--
MDP0000768256	module 4	brown	0.918746	-0.263945	-0.30462	--	--	--	--	--	Fes1					--
MDP0000148196	module 4	brown	0.944089	-0.234172	-0.326981	GO:0005515					F-box					--
MDP0000661925	module 4	brown	0.925164	-0.0852048	-0.255479	GO:0016671	GO:0003756	GO:0055114	GO:0005783		ERO1					--
MDP0000789339	module 4	brown	0.917654	-0.286473	-0.217434	GO:0003824	GO:0008152				ECH_1					--
MDP0000798878	module 4	brown	0.845078	-0.438983	-0.317508	GO:0008661	GO:0016114				DXP_synthase_N	Transket_pyr	Transketolase_C			--
MDP0000004754	module 4	brown	0.900864	-0.443365	-0.292582	GO:0016787					DLH					--
MDP0000273274	module 4	brown	0.893806	-0.236912	-0.277675	GO:0055114	GO:0016491				DIOX_N	2OG-FeII_Oxy				--
MDP0000327079	module 4	brown	0.910616	-0.233357	-0.219782	--	--	--	--	--	CYSTM	XYPPX	XYPPX	XYPPX		--
MDP0000326288	module 4	brown	0.897585	-0.418955	-0.329846	GO:0006221	GO:0006541	GO:0003883	GO:0016787		CTP_synth_N	GATase	Peptidase_C26			--
MDP0000177018	module 4	brown	0.940622	-0.333971	-0.334496	GO:0016810	GO:0006807				CN_hydrolase					--
MDP0000915991	module 4	brown	0.96866	-0.281013	-0.286084	GO:0051087					BAG					--
MDP0000124810	module 4	brown	0.975285	-0.285537	-0.296318	GO:0006355	GO:0005634				AUX_IAA					--
MDP0000147664	module 4	brown	0.946647	-0.277601	-0.307989	GO:0008483	GO:0030170				Aminotran_3	Aminotran_1_2				--
MDP0000178059	module 4	brown	0.946647	-0.277601	-0.307989	GO:0008483	GO:0030170				Aminotran_3	Aminotran_1_2				--
MDP0000733033	module 4	brown	0.932148	-0.192154	-0.274534	GO:0008270	GO:0055114	GO:0016491			ADH_zinc_N_2	ADH_zinc_N	ADH_N			--
MDP0000515106	module 4	brown	0.863968	-0.387959	-0.264147	GO:0008270	GO:0055114	GO:0016491			ADH_N	ADH_zinc_N	Glu_dehyd_C	ADH_zinc_N_2		--
MDP0000534490	module 4	brown	0.947843	-0.234271	-0.290071	GO:0008270	GO:0055114	GO:0016491			ADH_N					--
MDP0000302440	module 4	brown	0.893431	-0.340291	-0.271994	--	--	--	--	--	Actin					--
MDP0000279281	module 4	brown	0.934089	-0.1734	-0.265434	GO:0008152					Aconitase	Aconitase_C				--
MDP0000216952	module 4	brown	0.918198	-0.264114	-0.223918	GO:0005524					AAA_assoc	AAA				--
MDP0000308722	module 4	brown	0.952123	-0.278565	-0.275888	GO:0005524					AAA_2	ClpB_D2-small	AAA	AAA_5	Sigma54_activat	--
MDP0000185333	module 4	brown	0.886143	-0.390119	-0.254978	GO:0055114	GO:0016491				2OG-FeII_Oxy	DIOX_N				--
MDP0000248377	module 4	brown	0.89263	-0.425939	-0.274918	--	--	--	--	--	--	--	--	--	--	--
MDP0000338059	module 4	brown	0.833732	-0.423811	-0.360509	--	--	--	--	--	--	--	--	--	--	--
MDP0000411997	module 4	brown	0.904175	-0.353099	-0.267661	--	--	--	--	--	--	--	--	--	--	--
MDP0000404189	module 4	brown	0.868255	-0.329426	-0.264314	--	--	--	--	--	--	--	--	--	--	--
MDP0000670948	module 4	brown	0.965465	-0.325208	-0.284591	--	--	--	--	--	--	--	--	--	--	--
MDP0000360547	module 4	brown	0.832973	-0.323909	-0.266774	--	--	--	--	--	--	--	--	--	--	--
MDP0000725802	module 4	brown	0.95504	-0.320355	-0.29462	--	--	--	--	--	--	--	--	--	--	--
MDP0000320056	module 4	brown	0.871197	-0.303425	-0.262725	--	--	--	--	--	--	--	--	--	--	--
MDP0000663723	module 4	brown	0.903318	-0.299099	-0.274915	--	--	--	--	--	--	--	--	--	--	--
MDP0000176819	module 4	brown	0.93033	-0.286941	-0.225547	--	--	--	--	--	--	--	--	--	--	--
MDP0000268725	module 4	brown	0.930801	-0.249514	-0.342423	--	--	--	--	--	--	--	--	--	--	--
MDP0000764419	module 4	brown	0.942309	-0.245204	-0.33782	--	--	--	--	--	--	--	--	--	--	--
MDP0000258538	module 4	brown	0.928125	-0.234669	-0.293689	--	--	--	--	--	--	--	--	--	--	--
MDP0000144572	module 4	brown	0.93195	-0.226222	-0.20807	--	--	--	--	--	--	--	--	--	--	--
MDP0000859430	module 4	brown	0.891979	-0.223125	-0.318509	--	--	--	--	--	--	--	--	--	--	--
MDP0000696314	module 4	brown	0.695215	-0.219818	-0.270655	--	--	--	--	--	--	--	--	--	--	--
MDP0000739246	module 4	brown	0.957249	-0.201074	-0.271434	--	--	--	--	--	--	--	--	--	--	--
MDP0000945764	module 4	brown	0.947236	-0.17285	-0.267411	--	--	--	--	--	--	--	--	--	--	--
MDP0000898325	module 4	brown	0.982588	-0.16953	-0.245743	--	--	--	--	--	--	--	--	--	--	--
MDP0000292886	module 4	brown	0.930353	-0.105781	-0.313966	--	--	--	--	--	--	--	--	--	--	--

## Sheet: Hubgene_M5
Table S3_5 Connectivity, gene significance (GS) and annotations of hub genes in module 5
Hub gene	Module name	colorNEW	KME blue	GS_LT	GS_ELR	GO term							Hmm name								TF
MDP0000141709	module 5	blue	0.68328	0.621654	0.42229	--	--	--	--	--	--	--	Myb_DNA-bind_4								Trihelix
MDP0000546502	module 5	blue	0.9255	0.667606	0.344554	GO:0006355	GO:0003677						POX	Homeobox_KN	Homeodomain						TALE
MDP0000939633	module 5	blue	0.904651	0.739825	0.476819	GO:0003700	GO:0006355	GO:0003677					B3	AP2							RAV
MDP0000364750	module 5	blue	0.898153	0.575943	0.395075	GO:0006355	GO:0003677						NAM								NAC
MDP0000323779	module 5	blue	0.934101	0.669325	0.455108	GO:0006355	GO:0003677						NAM								NAC
MDP0000795432	module 5	blue	0.889396	0.688184	0.471928	--	--	--	--	--	--	--	Myb_DNA-binding	Myb_DNA-bind_6							MYB_related
MDP0000137531	module 5	blue	0.912935	0.614424	0.358796	--	--	--	--	--	--	--	--	--	--	--	--	--	--	--	MYB_related
MDP0000615948	module 5	blue	0.922225	0.697197	0.432639	GO:0003700	GO:0006355	GO:0043565					Homeodomain	HALZ							HD-ZIP
MDP0000899816	module 5	blue	0.884491	0.764537	0.409751	GO:0003700	GO:0006355	GO:0043565					Homeodomain	HALZ							HD-ZIP
MDP0000575908	module 5	blue	0.919197	0.675974	0.364529	--	--	--	--	--	--	--	GRAS								GRAS
MDP0000275704	module 5	blue	0.812645	0.656768	0.392386	--	--	--	--	--	--	--	GRAS								GRAS
MDP0000842644	module 5	blue	0.820796	0.723829	0.541277	GO:0003700	GO:0006355						AP2								ERF
MDP0000146673	module 5	blue	0.952673	0.655237	0.350566	GO:0006355	GO:0003677						zf-Dof								Dof
MDP0000467560	module 5	blue	0.94688	0.679083	0.329431	GO:0006355	GO:0003677						zf-Dof								Dof
MDP0000440066	module 5	blue	0.94688	0.679083	0.329431	GO:0006355	GO:0003677						zf-Dof								Dof
MDP0000828573	module 5	blue	0.924285	0.657127	0.379896	GO:0006355	GO:0003677						zf-Dof								Dof
MDP0000598637	module 5	blue	0.901165	0.616411	0.3826	GO:0006355	GO:0003677						zf-Dof								Dof
MDP0000177126	module 5	blue	0.91187	0.697495	0.32219	GO:0008270	GO:0005515	GO:0005622					CCT								CO-like
MDP0000565292	module 5	blue	0.843775	0.670212	0.376348	GO:0008270	GO:0005515	GO:0005622					CCT	zf-B_box	LRRNT_2						CO-like
MDP0000320739	module 5	blue	0.895843	0.631816	0.45443	GO:0046983							HLH	HLH							bHLH
MDP0000202889	module 5	blue	0.889523	0.698528	0.414739	GO:0008270	GO:0005515						zf-RING_2	zf-C3HC4_2	zf-C3HC4	zf-RING_11					--
MDP0000302604	module 5	blue	0.943981	0.678505	0.346326	--	--	--	--	--	--	--	zf-RING_2								--
MDP0000321643	module 5	blue	0.928227	0.610405	0.372575	--	--	--	--	--	--	--	zf-RING_11	zf-RING_2							--
MDP0000556407	module 5	blue	0.900673	0.58646	0.464443	GO:0005515							WD40	WD40	WD40						--
MDP0000250591	module 5	blue	0.898751	0.595113	0.396202	--	--	--	--	--	--	--	VWA	Vwaint	VWA_3	VWA_2	VWA_CoxE	zf-RING_11	zf-RING_2	zf-C3HC4	--
MDP0000193206	module 5	blue	0.869562	0.592417	0.439223	--	--	--	--	--	--	--	VQ								--
MDP0000301516	module 5	blue	0.925652	0.738091	0.471668	--	--	--	--	--	--	--	UQ_con								--
MDP0000656720	module 5	blue	0.857044	0.63394	0.500361	GO:0016747							Transferase								--
MDP0000533178	module 5	blue	0.857687	0.655189	0.506812	GO:0016747							Transferase								--
MDP0000127077	module 5	blue	0.889773	0.7234	0.386914	--	--	--	--	--	--	--	TPR_8								--
MDP0000744418	module 5	blue	0.873369	0.691073	0.303038	GO:0005525							TOC159_MAD	AIG1	MMR_HSR1						--
MDP0000872008	module 5	blue	0.877665	0.696003	0.341494	GO:0005525							TOC159_MAD	AIG1	MMR_HSR1						--
MDP0000298345	module 5	blue	0.902463	0.620989	0.318995	--	--	--	--	--	--	--	TENA_THI-4	TENA_THI-4							--
MDP0000942873	module 5	blue	0.867857	0.621184	0.388056	GO:0022857	GO:0016021	GO:0055085					Sugar_tr								--
MDP0000508371	module 5	blue	0.815941	0.672184	0.393384	GO:0016021	GO:0055085						Sugar_tr	MFS_1							--
MDP0000589608	module 5	blue	0.922519	0.666139	0.435359	GO:0016020	GO:0004576	GO:0006486					STT3								--
MDP0000127882	module 5	blue	0.905805	0.596788	0.384311	GO:0005785	GO:0005047	GO:0016301	GO:0003924	GO:0006614	GO:0005524	GO:0005525	SRP-alpha_N	SRP54	SRP54_N	Zeta_toxin					--
MDP0000143596	module 5	blue	0.876044	0.439511	0.4096	GO:0005634	GO:0008649	GO:0031167					Spb1_C	FtsJ	DUF3381						--
MDP0000690401	module 5	blue	0.945779	0.613339	0.39332	--	--	--	--	--	--	--	SOUL	UQ_con							--
MDP0000253829	module 5	blue	0.902008	0.62618	0.336777	GO:0016740							SHMT								--
MDP0000176870	module 5	blue	0.911901	0.504442	0.383847	GO:0015031	GO:0016021						SCAMP								--
MDP0000143289	module 5	blue	0.90307	0.481515	0.391246	--	--	--	--	--	--	--	Rrp15p								--
MDP0000320618	module 5	blue	0.953121	0.609272	0.288914	GO:0003676							RRM_1	RRM_1							--
MDP0000292845	module 5	blue	0.94459	0.683528	0.427201	GO:0003676	GO:0006397						RRM_1	PWI							--
MDP0000303178	module 5	blue	0.900004	0.591739	0.386096	GO:0003676							RRM_1	RRM_1	RRM_7						--
MDP0000594326	module 5	blue	0.794921	0.594631	0.389494	GO:0003723							RNase_E_G								--
MDP0000761754	module 5	blue	0.895112	0.523304	0.388916	GO:0003735	GO:0006412	GO:0005840					Ribosomal_S21								--
MDP0000388232	module 5	blue	0.908646	0.438448	0.374977	GO:0003735	GO:0006412	GO:0005840					Ribosomal_L3								--
MDP0000248765	module 5	blue	0.895451	0.604787	0.334928	GO:0000160							Response_reg	LEA_2							--
MDP0000234215	module 5	blue	0.913882	0.640103	0.327	GO:0000160							Response_reg								--
MDP0000215279	module 5	blue	0.888588	0.686696	0.345959	GO:0000398	GO:0030623	GO:0005515	GO:0005681	GO:0017070			PROCN	PRP8_domainIV	U6-snRNA_bdg	PRO8NT	U5_2-snRNA_bdg	PROCT	RRM_4	JAB	--
MDP0000169727	module 5	blue	0.895052	0.570673	0.394696	--	--	--	--	--	--	--	PPR_2 (12)	PPR_1 (11)	PPR (13)	PPR_3 (8)	PPR_long (2)	ORC4_C			--
MDP0000320684	module 5	blue	0.736614	0.656473	0.370591	--	--	--	--	--	--	--	PPR (6)	PPR_2	PPR_3						--
MDP0000274626	module 5	blue	0.891234	0.623712	0.516446	GO:0006470	GO:0004722						PP2C	SPT2							--
MDP0000503246	module 5	blue	0.921311	0.723664	0.529805	GO:0004857							PMEI								--
MDP0000288970	module 5	blue	0.927596	0.623394	0.301317	GO:0006468	GO:0005515	GO:0004672					Pkinase_Tyr	Pkinase	PB1						--
MDP0000778486	module 5	blue	0.896262	0.706	0.321361	GO:0006468	GO:0005515	GO:0004672					Pkinase_Tyr	Pkinase	PB1						--
MDP0000150669	module 5	blue	0.939787	0.5645	0.398022	GO:0006468	GO:0004672						Pkinase_Tyr	Pkinase	Pkinase_Tyr	Pkinase	PB1				--
MDP0000695512	module 5	blue	0.955149	0.673976	0.408752	GO:0007165							Pkinase	Pkinase_Tyr	NAF	Kinase-like					--
MDP0000313460	module 5	blue	0.940294	0.62948	0.425551	GO:0007165							Pkinase	Pkinase_Tyr	NAF	Kinase-like					--
MDP0000494270	module 5	blue	0.939255	0.724579	0.402039	GO:0006468	GO:0004672						Pkinase	EF-hand_1 (3)	Pkinase_Tyr	EF-hand_6 (2)	EF-hand_7 (2)	EF-hand_5 (4)	EF-hand_8 (3)		--
MDP0000206669	module 5	blue	0.937436	0.59142	0.377524	GO:0006468	GO:0005524	GO:0004672					Pkinase	Pkinase_Tyr							--
MDP0000932944	module 5	blue	0.911502	0.752162	0.403156	GO:0006468	GO:0005524	GO:0004672					Pkinase	Pkinase_Tyr							--
MDP0000538208	module 5	blue	0.903746	0.631579	0.470921	GO:0006468	GO:0005524	GO:0005515	GO:0004672				Pkinase	Pkinase_Tyr	LRR_8	LRRNT_2	LRR_1				--
MDP0000209731	module 5	blue	0.86989	0.609278	0.490499	GO:0006468	GO:0005524	GO:0004672					Pkinase	Pkinase_Tyr							--
MDP0000171134	module 5	blue	0.847244	0.674214	0.440455	GO:0006468	GO:0004672						Pkinase	Pkinase_Tyr							--
MDP0000169895	module 5	blue	0.779806	0.763405	0.369213	GO:0006468	GO:0004672						Pkinase	Pkinase_Tyr							--
MDP0000258989	module 5	blue	0.918099	0.480712	0.391647	--	--	--	--	--	--	--	Noc2								--
MDP0000811129	module 5	blue	0.887946	0.702762	0.370873	GO:0043531							NB-ARC	Rx_N							--
MDP0000906293	module 5	blue	0.887946	0.702762	0.370873	GO:0043531							NB-ARC	Rx_N							--
MDP0000724767	module 5	blue	0.904477	0.71733	0.43244	GO:0003723	GO:0005515						MIF4G	MA3							--
MDP0000175186	module 5	blue	0.811918	0.62148	0.386351	GO:0003723	GO:0005515						MIF4G	MIF4G	MIF4G						--
MDP0000122917	module 5	blue	0.81817	0.58652	0.381857	GO:0005737	GO:0004619	GO:0006007	GO:0030145				Metalloenzyme	iPGM_N							--
MDP0000209776	module 5	blue	0.880355	0.634318	0.283767	GO:0005515							MATH	MATH	MATH						--
MDP0000834828	module 5	blue	0.887105	0.62055	0.372283	GO:0000910	GO:0008017	GO:0000226					MAP65_ASE1								--
MDP0000225509	module 5	blue	0.842739	0.710548	0.375665	GO:0006468	GO:0005524	GO:0005515	GO:0004672				LRR_8	LRR_8	LRR_8	Pkinase	Pkinase_Tyr	LRRNT_2			--
MDP0000191110	module 5	blue	0.877698	0.6127	0.264837	GO:0005643	GO:0005515						Kelch_1(3)	Nup54	Kelch_2(2)	Kelch_6	Kelch_4	Kelch_5	F-box		--
MDP0000288468	module 5	blue	0.932161	0.57377	0.44142	GO:0000155	GO:0007165	GO:0005515					HATPase_c	GAF	HisKA						--
MDP0000131094	module 5	blue	0.87814	0.505026	0.381803	GO:0005525							GN3L_Grn1	MMR_HSR1	FeoB_N						--
MDP0000303240	module 5	blue	0.930231	0.599778	0.339587	GO:0046872							Glyco_transf_92	Glyco_tranf_2_4	zf-C3HC4						--
MDP0000261777	module 5	blue	0.891082	0.531277	0.4582	GO:0047262							Glyco_transf_8								--
MDP0000147201	module 5	blue	0.817987	0.608711	0.41113	GO:0005975	GO:0004553						Glyco_hydro_17								--
MDP0000773839	module 5	blue	0.695365	0.597849	0.613293	GO:0033926							Glyco_hydro_100								--
MDP0000233483	module 5	blue	0.919518	0.719329	0.490788	GO:0009694	GO:0009611	GO:0080123	GO:0009864				GH3								--
MDP0000184998	module 5	blue	0.895883	0.62559	0.458928	--	--	--	--	--	--	--	DUF3755								--
MDP0000341606	module 5	blue	0.896221	0.620499	0.292845	GO:0006470	GO:0008138						DSPc								--
MDP0000286961	module 5	blue	0.856319	0.707571	0.474112	GO:0005840	GO:0007205	GO:0003735	GO:0035556	GO:0004143	GO:0006412		DAGK_acc	Ribosomal_S19e	DAGK_cat	C1_1					--
MDP0000530255	module 5	blue	0.842129	0.762849	0.504473	GO:0016021	GO:0035434	GO:0005375					Ctr								--
MDP0000130786	module 5	blue	0.923138	0.612847	0.340248	GO:0031124							CSTF2_hinge	CSTF_C							--
MDP0000302533	module 5	blue	0.878876	0.506343	0.440182	--	--	--	--	--	--	--	CS								--
MDP0000901016	module 5	blue	0.911489	0.581888	0.374005	GO:0006886	GO:0030117	GO:0016192	GO:0005198				Coatomer_WDAD								--
MDP0000470095	module 5	blue	0.897082	0.574859	0.430815	--	--	--	--	--	--	--	Cgr1								--
MDP0000889721	module 5	blue	0.897082	0.574859	0.430815	--	--	--	--	--	--	--	Cgr1								--
MDP0000221217	module 5	blue	0.836221	0.657821	0.454411	--	--	--	--	--	--	--	Ceramidase_alk	Ceramidse_alk_C	TPT						--
MDP0000646811	module 5	blue	0.883566	0.662427	0.337966	GO:0007050	GO:0004861	GO:0005634					CDI								--
MDP0000815065	module 5	blue	0.919848	0.622852	0.338483	GO:0005515							CCT								--
MDP0000122340	module 5	blue	0.873266	0.691955	0.457228	GO:0016020							Band_7								--
MDP0000754445	module 5	blue	0.860831	0.628228	0.366417	GO:0016829	GO:0006520						Aminotran_5	Beta_elim_lyase	DegT_DnrJ_EryC1						--
MDP0000263198	module 5	blue	0.892026	0.617227	0.319306	--	--	--	--	--	--	--	AI-2E_transport								--
MDP0000948507	module 5	blue	0.923649	0.646737	0.444011	GO:0046872	GO:0030001						--	--	--	--	--	--	--	--	--
MDP0000242830	module 5	blue	0.909251	0.516851	0.395823	GO:0006468	GO:0005515	GO:0004672					--	--	--	--	--	--	--	--	--
MDP0000185837	module 5	blue	0.917374	0.70692	0.359597	--	--	--	--	--	--	--	--	--	--	--	--	--	--	--	--
MDP0000510763	module 5	blue	0.8769	0.583109	0.255967	--	--	--	--	--	--	--	--	--	--	--	--	--	--	--	--
MDP0000281114	module 5	blue	0.888621	0.623832	0.310996	--	--	--	--	--	--	--	--	--	--	--	--	--	--	--	--
MDP0000128968	module 5	blue	0.933352	0.506666	0.377028	--	--	--	--	--	--	--	--	--	--	--	--	--	--	--	--
MDP0000243083	module 5	blue	0.892602	0.60164	0.374218	--	--	--	--	--	--	--	--	--	--	--	--	--	--	--	--
MDP0000322171	module 5	blue	0.895026	0.667737	0.484254	--	--	--	--	--	--	--	--	--	--	--	--	--	--	--	--
MDP0000253645	module 5	blue	0.897107	0.605822	0.424973	--	--	--	--	--	--	--	--	--	--	--	--	--	--	--	--
MDP0000656112	module 5	blue	0.887429	0.679324	0.407696	--	--	--	--	--	--	--	--	--	--	--	--	--	--	--	--
MDP0000214577	module 5	blue	0.898305	0.606023	0.416924	--	--	--	--	--	--	--	--	--	--	--	--	--	--	--	--
MDP0000127365	module 5	blue	0.881818	0.645101	0.429015	--	--	--	--	--	--	--	--	--	--	--	--	--	--	--	--
MDP0000136877	module 5	blue	0.929027	0.630233	0.425429	--	--	--	--	--	--	--	--	--	--	--	--	--	--	--	--
MDP0000204348	module 5	blue	0.899117	0.787543	0.436532	--	--	--	--	--	--	--	--	--	--	--	--	--	--	--	--
MDP0000327019	module 5	blue	0.87796	0.64454	0.410287	--	--	--	--	--	--	--	--	--	--	--	--	--	--	--	--
MDP0000120381	module 5	blue	0.976881	0.661127	0.390486	--	--	--	--	--	--	--	--	--	--	--	--	--	--	--	--
MDP0000139221	module 5	blue	0.793593	0.72368	0.448553	--	--	--	--	--	--	--	--	--	--	--	--	--	--	--	--
MDP0000671900	module 5	blue	0.86613	0.597781	0.423987	--	--	--	--	--	--	--	--	--	--	--	--	--	--	--	--
MDP0000139113	module 5	blue	0.62051	0.645539	0.432642	--	--	--	--	--	--	--	--	--	--	--	--	--	--	--	--

## Sheet: Hubgene_M6
Table S3_6 Connectivity, gene significance (GS)and annotations of hub genes in module 6
Hub gene	Module name	colorNEW	KME black	GS_LT	GS_ELR	GO term						Hmm name							TF	Phases in response to freezing stress
MDP0000272542	module 6	black	0.81749	0.493522	0.373316	GO:0006355	GO:0003677					POX	Homeobox_KN	Homeodomain					TALE	'Phase I-II'
MDP0000180408	module 6	black	0.883214	0.54025	0.465031	GO:0005634	GO:0003677					SBP							SBP	'Phase I/II'
MDP0000155354	module 6	black	0.917605	0.238937	0.351052	GO:0005634	GO:0003677					SBP							SBP	'Phase I/II'
MDP0000481448	module 6	black	0.747807	0.472302	0.421668	GO:0006355	GO:0003677					NAM							NAC (MdNAC029)	'Phase I-II'
MDP0000887568	module 6	black	0.826815	0.525071	0.489524	--	--	--	--	--	--	DnaJ							MYB_related	'Phase I/II'
MDP0000193097	module 6	black	0.792549	0.53258	0.419226	--	--	--	--	--	--	Myb_DNA-binding							MYB_related	'Phase I-II'
MDP0000239820	module 6	black	0.894824	0.579227	0.413727	--	--	--	--	--	--	LOB							LBD	'Phase I-II'
MDP0000145401	module 6	black	0.861055	0.551254	0.449616	GO:0003700	GO:0006355	GO:0005634	GO:0043565			HD-ZIP_N	Homeodomain	HALZ					HD-ZIP	'Phase I-II'
MDP0000225179	module 6	black	0.749958	0.679648	0.370637	--	--	--	--	--	--	Myb_DNA-binding							G2-like	'Phase I-II'
MDP0000150696	module 6	black	0.854353	0.46526	0.391451	GO:0006355	GO:0008270					MULE	FAR1	SWIM					FAR1	'Phase I/II'
MDP0000447570	module 6	black	0.826407	0.453368	0.379472	GO:0003700	GO:0006355					AP2							ERF	'Phase I-II'
MDP0000127134	module 6	black	0.724813	0.490151	0.375612	GO:0003700	GO:0006355					AP2							ERF	'Phase I-II'
MDP0000787281	module 6	black	0.883294	0.617162	0.408131	GO:0003700	GO:0006355					AP2							ERF	'Phase I-II'
MDP0000464704	module 6	black	0.938545	0.440474	0.336514	GO:0003700	GO:0006355					AP2							ERF	'Phase I-II'
MDP0000409354	module 6	black	0.904655	0.60193	0.400838	GO:0006355	GO:0003677					zf-Dof							Dof	'Phase I-II'
MDP0000218476	module 6	black	0.730477	0.526703	0.378162	GO:0046872						zf-CCCH							C3H	'Phase I/II'
MDP0000198054	module 6	black	0.774008	0.454676	0.264814	GO:0003700	GO:0006355	--	--	--	--	AP2	--	--	--	--	--	--	ERF(CBF2)	'Phase I-II'
MDP0000191749	module 6	black	0.611802	0.6506	0.351156	--	--	--	--	--	--	--	--	--	--	--	--	--	--	'Phase I/II'
MDP0000120365	module 6	black	0.836035	0.478661	0.436561	--	--	--	--	--	--	FH2	PTEN_C2						--	'Phase I/II'
MDP0000256494	module 6	black	0.863026	0.433766	0.373638	GO:0005515						C2	C2	C2					--	'Phase I/II'
MDP0000284084	module 6	black	0.892695	0.504305	0.374599	GO:0006812	GO:0016021	GO:0008324	GO:0055085			Cation_efflux							--	'Phase I/II'
MDP0000238726	module 6	black	0.888107	0.34347	0.401266	GO:0003899	GO:0003677	GO:0006351	GO:0032549			RNA_pol_Rpb2_6	RNA_pol_Rpb2_1	RNA_pol_Rpb2_7	RNA_pol_Rpb2_4	RNA_pol_Rpb2_2	RNA_pol_Rpb2_3	RNA_pol_Rpb2_5	--	'Phase I/II'
MDP0000499282	module 6	black	0.896666	0.277962	0.349649	GO:0005506	GO:0016705	GO:0020037	GO:0055114			p450							--	'Phase I/II'
MDP0000168595	module 6	black	0.870168	0.432517	0.357088	GO:0008270	GO:0005515					SWIRM-assoc_1	SWIRM	Myb_DNA-binding	ZZ	Myb_DNA-bind_6			--	'Phase I/II'
MDP0000265633	module 6	black	0.861868	0.451078	0.363144	GO:0003723						--	--	--	--	--	--	--	--	'Phase I/II'
MDP0000568449	module 6	black	0.896177	0.373071	0.417098	GO:0016616	GO:0055114	GO:0019752				Ldh_1_N							--	'Phase I/II'
MDP0000770174	module 6	black	0.920662	0.39433	0.446691	GO:0006629						EDS1_EP	Lipase_3						--	'Phase I/II'
MDP0000132190	module 6	black	0.899036	0.453229	0.375392	GO:0005524						AAA_2							--	'Phase I/II'
MDP0000601800	module 6	black	0.746815	0.433665	0.457433	GO:0008171						Methyltransf_3	Methyltransf_24						--	'Phase I/II'
MDP0000937221	module 6	black	0.850485	0.609507	0.379131	--	--	--	--	--	--	--	--	--	--	--	--	--	--	'Phase I/II'
MDP0000792721	module 6	black	0.845786	0.513852	0.350126	GO:0000398	GO:0030623	GO:0005515	GO:0005681	GO:0017070		PROCN	PRP8_domainIV	U6-snRNA_bdg	U5_2-snRNA_bdg	PROCT	RRM_4	JAB	--	'Phase I/II'
MDP0000261476	module 6	black	0.848415	0.492858	0.380528	GO:0006468	GO:0005524	GO:0004672				Pkinase	Pkinase_Tyr						--	'Phase I/II'
MDP0000193639	module 6	black	0.871045	0.546077	0.387727	GO:0005515						ubiquitin	UBA	Rad60-SLD					--	'Phase I/II'
MDP0000501204	module 6	black	0.920373	0.359389	0.376553	GO:0003824	GO:0016042					PP2C	Lipase_3	Lipase3_N					--	'Phase I/II'
MDP0000245274	module 6	black	0.90689	0.439281	0.25774	--	--	--	--	--	--	--	--	--	--	--	--	--	--	'Phase I/II'
MDP0000209590	module 6	black	0.691517	0.513411	0.412717	GO:0003824	GO:0050662					3Beta_HSD	Reticulon	Epimerase	GDP_Man_Dehyd	NAD_binding_10			--	'Phase I/II'
MDP0000198090	module 6	black	0.900686	0.471558	0.311287	--	--	--	--	--	--	--	--	--	--	--	--	--	--	'Phase I/II'
MDP0000456821	module 6	black	0.887148	0.548917	0.359173	--	--	--	--	--	--	Ge1_WD40							--	'Phase I/II'
MDP0000694624	module 6	black	0.82785	0.450973	0.405603	--	--	--	--	--	--	Fasciclin							--	'Phase I/II'
MDP0000202156	module 6	black	0.819556	0.506067	0.516642	GO:0016787						PAE							--	'Phase I/II'
MDP0000250551	module 6	black	0.896216	0.54027	0.397795	GO:0003723	GO:0005515					MIF4G	MIF4G	MA3					--	'Phase I/II'
MDP0000361887	module 6	black	0.898916	0.265494	0.349437	--	--	--	--	--	--	--	--	--	--	--	--	--	--	'Phase I/II'
MDP0000262973	module 6	black	0.699195	0.474871	0.365027	--	--	--	--	--	--	TMEM214							--	'Phase I/II'
MDP0000308560	module 6	black	0.824442	0.501329	0.437095	--	--	--	--	--	--	Exostosin							--	'Phase I/II'
MDP0000126942	module 6	black	0.544879	0.539295	0.389467	GO:0016021						TRAM_LAG1_CLN8							--	'Phase I/II'
MDP0000217497	module 6	black	0.860005	0.59934	0.351684	GO:0000398	GO:0005681					PROCN	PROCN	PRO8NT					--	'Phase I/II'
MDP0000301453	module 6	black	0.82118	0.476083	0.384882	GO:0016787	GO:0016491					Creatinase_N_2	Peptidase_M24	Peptidase_M24_C	Creatinase_N	FMN_red			--	'Phase I/II'
MDP0000316085	module 6	black	0.91163	0.434389	0.406615	GO:0008080						Acetyltransf_1	Acetyltransf_10	FR47					--	'Phase I/II'
MDP0000226614	module 6	black	0.896816	0.33959	0.366503	GO:0005634	GO:0006397					Suf	Suf	TPR_14					--	'Phase I/II'
MDP0000391619	module 6	black	0.941342	0.401045	0.379247	GO:0016758	GO:0008152					UDPGT							--	'Phase I/II'
MDP0000237605	module 6	black	0.828746	0.477835	0.418565	GO:0005515						DENN	WD40	WD40	WD40	WD40	uDENN		--	'Phase I/II'
MDP0000259640	module 6	black	0.693399	0.453073	0.389538	GO:0005576	GO:0009664	--	--	--	--	Pollen_allerg_1	DPBB_1						--	'Phase II'
MDP0000187697	module 6	black	0.916282	0.390281	0.40171	--	--	--	--	--	--	SGL							--	'Phase II'
MDP0000298901	module 6	black	0.732301	0.590998	0.386817	--	--	--	--	--	--	eIF-4B							--	'Phase II'
MDP0000785413	module 6	black	0.693399	0.453073	0.389538	GO:0005576	GO:0009664	--	--	--	--	Pollen_allerg_1	DPBB_1						--	'Phase II'
MDP0000195675	module 6	black	0.598584	0.436321	0.437645	--	--	--	--	--	--	--	--	--	--	--	--	--	--	'Phase II'
MDP0000530457	module 6	black	0.832631	0.496355	0.552812	--	--	--	--	--	--	Cupin_1	Cupin_2						--	'Phase II'
MDP0000314694	module 6	black	0.822032	0.575486	0.39098	--	--	--	--	--	--	--	--	--	--	--	--	--	--	'Phase I-II'
MDP0000151417	module 6	black	0.898703	0.38756	0.378069	GO:0004014	GO:0008295	GO:0006597				--	--	--	--	--	--	--	--	'Phase I-II'
MDP0000126791	module 6	black	0.884753	0.478412	0.33977	GO:0016788						Phosphoesterase							--	'Phase I-II'
MDP0000449345	module 6	black	0.944307	0.338026	0.416738	GO:0005506	GO:0016705	GO:0020037	GO:0055114			p450	TOM20_plant						--	'Phase I-II'
MDP0000541168	module 6	black	0.974712	0.385284	0.37453	--	--	--	--	--	--	Cgr1							--	'Phase I-II'
MDP0000287264	module 6	black	0.876937	0.525506	0.381902	--	--	--	--	--	--	TB2_DP1_HVA22							--	'Phase I-II'
MDP0000296767	module 6	black	0.886041	0.421201	0.372887	--	--	--	--	--	--	NPC1_N							--	'Phase I-II'
MDP0000471520	module 6	black	0.948464	0.391644	0.380598	--	--	--	--	--	--	zf-C3HC4_3							--	'Phase I-II'
MDP0000361342	module 6	black	0.910038	0.510409	0.38617	--	--	--	--	--	--	--	--	--	--	--	--	--	--	'Phase I-II'
MDP0000160376	module 6	black	0.962727	0.354822	0.37871	GO:0007165						RhoGAP	Lzipper-MIP1	PH					--	'Phase I-II'
MDP0000262469	module 6	black	0.9063	0.36343	0.361343	--	--	--	--	--	--	--	--	--	--	--	--	--	--	'Phase I-II'
MDP0000235206	module 6	black	0.936333	0.37059	0.359891	GO:0016597	GO:0008152					ACT	ACT	ACT_6					--	'Phase I-II'
MDP0000807889	module 6	black	0.753758	0.4758	0.407593	GO:0006468	GO:0005524	GO:0004672				Pkinase	Pkinase_Tyr	Haspin_kinase	Kdo				--	'Phase I-II'
MDP0000255770	module 6	black	0.931454	0.389459	0.349945	--	--	--	--	--	--	--	--	--	--	--	--	--	--	'Phase I-II'
MDP0000438765	module 6	black	0.946624	0.34583	0.365455	GO:0006139	GO:0008408	GO:0003676				DNA_pol_A_exo1							--	'Phase I-II'
MDP0000864442	module 6	black	0.830071	0.493673	0.368617	GO:0016758	GO:0008152					UDPGT							--	'Phase I-II'
MDP0000422421	module 6	black	0.957349	0.461205	0.449962	GO:0006468	GO:0005524	GO:0004672				Pkinase	Pkinase_Tyr						--	'Phase I-II'
MDP0000202307	module 6	black	0.926156	0.453978	0.348539	GO:0005515						GYF							--	'Phase I-II'
MDP0000271659	module 6	black	0.798919	0.537296	0.351436	GO:0003723	GO:0005515					MIF4G	MA3	PPR_2	PPR	PPR			--	'Phase I-II'
MDP0000940098	module 6	black	0.796279	0.499714	0.424446	GO:0005515						MATH							--	'Phase I-II'
MDP0000240599	module 6	black	0.906547	0.590431	0.483792	GO:0006468	GO:0005524	GO:0004672				Pkinase	Pkinase_Tyr						--	'Phase I-II'
MDP0000129347	module 6	black	0.852058	0.503807	0.379822	--	--	--	--	--	--	--	--	--	--	--	--	--	--	'Phase I-II'
MDP0000138851	module 6	black	0.95195	0.408044	0.353994	GO:0050661	GO:0050660	GO:0004499	GO:0055114			Pyr_redox_3	FMO-like	K_oxygenase	Pyr_redox_2	Pyr_redox			--	'Phase I-II'
MDP0000208437	module 6	black	0.96359	0.352102	0.357486	GO:0006508	GO:0004252	GO:0070008				Peptidase_S9_N	Peptidase_S9						--	'Phase I-II'
MDP0000906138	module 6	black	0.812643	0.605521	0.354443	--	--	--	--	--	--	Phi_1							--	'Phase I-II'
MDP0000725999	module 6	black	0.732798	0.575625	0.360064	--	--	--	--	--	--	--	--	--	--	--	--	--	--	'Phase I-II'
MDP0000764876	module 6	black	0.689306	0.540086	0.490153	--	--	--	--	--	--	Hydrophob_seed	LTP_2	Tryp_alpha_amyl					--	'Phase I-II'
MDP0000641838	module 6	black	0.836532	0.645695	0.369365	GO:0005524						AAA_2							--	'Phase I-II'
MDP0000258608	module 6	black	0.959457	0.489958	0.287226	GO:0005777	GO:0010468					NYN							--	'Phase I-II'
MDP0000230387	module 6	black	0.827965	0.578599	0.3747	GO:0046872	GO:0030001	GO:0005515				WD40	WD40	WD40	WD40	CAF1C_H4-bd	HMA		--	'Phase I-II'
MDP0000252992	module 6	black	0.798768	0.648301	0.434817	--	--	--	--	--	--	Pkinase	Pkinase_Tyr						--	'Phase I-II'
MDP0000191579	module 6	black	0.91561	0.31514	0.362632	GO:0003676	GO:0005515					Piwi	ArgoN	ArgoL1	ArgoL2	PAZ	ArgoMid		--	'Phase I-II'
MDP0000304854	module 6	black	0.833869	0.590733	0.442168	GO:0016020	GO:0004970					ANF_receptor	Lig_chan	SBP_bac_3	Peripla_BP_6	Lig_chan-Glu_bd			--	'Phase I-II'
MDP0000499606	module 6	black	0.757753	0.52246	0.417791	--	--	--	--	--	--	--	--	--	--	--	--	--	--	'Phase I-II'
MDP0000926393	module 6	black	0.83664	0.603789	0.57809	--	--	--	--	--	--	--	--	--	--	--	--	--	--	'Phase I-II'
MDP0000219404	module 6	black	0.689306	0.540086	0.490153	--	--	--	--	--	--	Hydrophob_seed	LTP_2	Tryp_alpha_amyl					--	'Phase I-II'
MDP0000237124	module 6	black	0.733259	0.441968	0.359933	GO:0016740	GO:0009058					SQS_PSY							--	'Phase I-II'
MDP0000283741	module 6	black	0.859715	0.438503	0.49487	GO:0046854						Inositol_P							--	'Phase I-II'
MDP0000212365	module 6	black	0.825561	0.550875	0.421704	GO:0051287	GO:0006730	GO:0004013	GO:0055114			AdoHcyase	AdoHcyase_NAD	2-Hacid_dh_C					--	'Phase I-II'
MDP0000507097	module 6	black	0.918448	0.52866	0.34923	GO:0006468	GO:0004672					Pkinase_Tyr	Pkinase						--	'Phase I-II'
MDP0000150823	module 6	black	0.782743	0.568306	0.401557	GO:0006812	GO:0016021	GO:0008324	GO:0005515	GO:0000160	GO:0055085	Response_reg	CCT	Cation_efflux					--	'Phase I-II'
MDP0000153738	module 6	black	0.882964	0.458472	0.456118	GO:0016020	GO:0008158					Patched	Patched	Sterol-sensing					--	'Phase I-II'
MDP0000195837	module 6	black	0.884079	0.534228	0.412624	GO:0005515						MATH	MATH						--	'Phase I-II'
MDP0000174634	module 6	black	0.9137	0.460366	0.369896	--	--	--	--	--	--	DUF688	DUF688						--	'Phase I-II'
MDP0000172849	module 6	black	0.699326	0.513984	0.419366	--	--	--	--	--	--	Abhydrolase_6	Abhydrolase_1						--	'Phase I-II'
MDP0000274925	module 6	black	0.912034	0.455067	0.32034	GO:0008987	GO:0009435	GO:0051539				NadA	SufE						--	'Phase I-II'
MDP0000182450	module 6	black	0.83664	0.603789	0.57809	--	--	--	--	--	--	--	--	--	--	--	--	--	--	'Phase I-II'
MDP0000248869	module 6	black	0.868972	0.507596	0.494105	GO:0005506	GO:0016705	GO:0020037	GO:0055114			p450							--	'Phase I-II'
MDP0000547021	module 6	black	0.955489	0.446219	0.353027	GO:0046873	GO:0016020	GO:0030001	GO:0055085			Zip							--	'Phase I-II'
MDP0000189221	module 6	black	0.86223	0.563878	0.406566	GO:0006468	GO:0004672					Pkinase_Tyr	Pkinase	RPW8					--	'Phase I-II'
MDP0000280901	module 6	black	0.890421	0.437855	0.348381	--	--	--	--	--	--	--	--	--	--	--	--	--	--	'Phase I-II'
MDP0000159583	module 6	black	0.94997	0.44324	0.423352	--	--	--	--	--	--	--	--	--	--	--	--	--	--	'Phase I-II'
MDP0000126972	module 6	black	0.933286	0.339161	0.381556	--	--	--	--	--	--	--	--	--	--	--	--	--	--	'Phase I-II'
MDP0000159550	module 6	black	0.888546	0.500916	0.28751	--	--	--	--	--	--	--	--	--	--	--	--	--	--	'Phase I-II'
MDP0000799020	module 6	black	0.837046	0.549271	0.401182	GO:0003824	GO:0005992					Glyco_transf_20	Trehalose_PPase						--	'Phase I-II'
MDP0000181490	module 6	black	0.798008	0.584386	0.494672	GO:0008270	GO:0055114	GO:0016491				ADH_N	ADH_zinc_N						--	'Phase I-II'
MDP0000175425	module 6	black	0.77577	0.487498	0.365382	--	--	--	--	--	--	Aa_trans	Aa_trans						--	'Phase I-II'
MDP0000151000	module 6	black	0.92067	0.547206	0.39862	GO:0005634	GO:0004402	GO:0003712	GO:0006355	GO:0008270	GO:0005515	BTB	zf-TAZ						--	'Phase I-II'
MDP0000299828	module 6	black	0.786952	0.617515	0.36874	GO:0005515						PB1							--	'Phase I-II'
MDP0000202256	module 6	black	0.904566	0.46124	0.387238	GO:0006468	GO:0004672					Pkinase_Tyr	Pkinase	Ank_2	Ank_4	Ank	Ank_5	Ank_3	--	'Phase I-II'
MDP0000885511	module 6	black	0.892379	0.47204	0.331186	--	--	--	--	--	--	VQ							--	'Phase I-II'
MDP0000744273	module 6	black	0.770623	0.64267	0.435448	--	--	--	--	--	--	--	--	--	--	--	--	--	--	'Phase I-II'
MDP0000182546	module 6	black	0.914994	0.456691	0.399297	GO:0016020	GO:0008519	GO:0072488				Ammonium_transp							--	'Phase I-II'
MDP0000208617	module 6	black	0.937603	0.435831	0.385505	GO:0016021						TauE	TauE	SAM_decarbox	AdoMetDC_leader				--	'Phase I-II'
MDP0000146856	module 6	black	0.760944	0.471569	0.374629	--	--	--	--	--	--	--	--	--	--	--	--	--	--	'Phase I-II'
MDP0000287839	module 6	black	0.847416	0.545934	0.370214	GO:0000160	GO:0005515					Response_reg	CCT						--	'Phase I-II'
MDP0000375160	module 6	black	0.93336	0.453858	0.367611	GO:0016758	GO:0008152					UDPGT							--	'Phase I-II'
MDP0000319974	module 6	black	0.897991	0.445666	0.480626	GO:0005975						Glucosamine_iso							--	'Phase I-II'
MDP0000177623	module 6	black	0.866687	0.644017	0.50218	GO:0016740	GO:0009058					SQS_PSY							--	'Phase I-II'
Annotation: Phase I means early-phase freezing stresses (in response to the first three freezing temperatures, -4 ℃, -9 ℃, and -14 ℃); Phase II means late-phase freezing stresses (in response to the last three freezing temperatures, -19 ℃, -24 ℃, and -29 ℃); ‘Phase I-II’ represents a differential expression pattern responding to six freezing stresses in Phase I and Phase II; ‘Phase I/II’ represen…

## Sheet: Hubgene_M7
Table S3_7 Connectivity, gene significance (GS) and annotations of hub genes in module 7
Hub gene	Module name	colorNEW	KME light green	GS_LT	GS_ELR	GO term							Protein domain name									TF name	Phases in response to freezing stress
MDP0000841379	module 7	light green	0.832753	0.665328	0.360703	GO:0006355	GO:0003677						POX	Homeobox_KN	Homeodomain							TALE	'Phase I-II'
MDP0000928958	module 7	light green	0.872805	0.436078	0.28476	--	--	--	--	--	--	--	CBFD_NFYB_HMF									NF-YB	'Phase I-II'
MDP0000868419	module 7	light green	0.900277	0.435516	0.269335	GO:0006355	GO:0003677						NAM									NAC	'Phase I-II'
MDP0000309351	module 7	light green	0.75513	0.503168	0.334538	GO:0006355	GO:0006468	GO:0003677	GO:0004672				Pkinase_Tyr	Pkinase	NAM							NAC	'Phase I-II'
MDP0000216918	module 7	light green	0.917823	0.474361	0.197186	--	--	--	--	--	--	--	Myb_DNA-binding									MYB_related	'Phase I-II'
MDP0000653903	module 7	light green	0.813661	0.434845	0.237631	--	--	--	--	--	--	--	Myb_DNA-binding	Myb_DNA-binding	Myb_DNA-bind_6							MYB	'Phase I/II'
MDP0000209471	module 7	light green	0.901995	0.436814	0.169197	--	--	--	--	--	--	--	Myb_DNA-binding	Myb_DNA-binding	Myb_DNA-bind_6							MYB	'Phase I-II'
MDP0000809640	module 7	light green	0.920682	0.511074	0.210249	--	--	--	--	--	--	--	Myb_DNA-binding	Myb_DNA-binding								MYB	'Phase I-II'
MDP0000317227	module 7	light green	0.718103	0.595592	0.297192	--	--	--	--	--	--	--	LOB	LOB								LBD	'Phase I/II'
MDP0000151330	module 7	light green	0.899955	0.455693	0.163438	--	--	--	--	--	--	--	LOB									LBD	'Phase I-II'
MDP0000423596	module 7	light green	0.878423	0.59458	0.23059	GO:0003700	GO:0006355	GO:0043565					HALZ	Homeodomain								HD-ZIP	'Phase I-II'
MDP0000119093	module 7	light green	0.86955	0.610224	0.249706	--	--	--	--	--	--	--	GRAS									GRAS	'Phase I-II'
MDP0000310271	module 7	light green	0.886686	0.456285	0.167893	GO:0003700	GO:0006355	GO:0008270	GO:0043565				GATA									GATA	'Phase II'
MDP0000526864	module 7	light green	0.748032	0.691005	0.262439	--	--	--	--	--	--	--	Myb_DNA-binding									G2-like	'Phase I-II'
MDP0000744693	module 7	light green	0.667322	0.496536	0.260587	GO:0003700	GO:0006355						AP2									ERF	'Phase II'
MDP0000756341	module 7	light green	0.910641	0.578349	0.216313	GO:0003700	GO:0006355						AP2									ERF	'Phase I-II'
MDP0000316694	module 7	light green	0.828251	0.479343	0.361596	GO:0003700	GO:0006355						AP2									ERF	'Phase I-II'
MDP0000403580	module 7	light green	0.846926	0.685058	0.320716	GO:0003700	GO:0006355						AP2									ERF	'Phase I-II'
MDP0000308922	module 7	light green	0.961695	0.459784	0.214824	GO:0003700	GO:0006355						AP2									ERF	'Phase I-II'
MDP0000258562	module 7	light green	0.792734	0.653161	0.318909	GO:0003700	GO:0006355						AP2									ERF	'Phase I-II'
MDP0000282334	module 7	light green	0.93466	0.537728	0.182306	GO:0006355	GO:0003677						zf-Dof									Dof	'Phase I-II'
MDP0000551876	module 7	light green	0.947544	0.449693	0.200076	GO:0008270	GO:0005622						zf-B_box									DBB	'Phase I-II'
MDP0000297093	module 7	light green	0.785507	0.480201	0.259298	GO:0008270	GO:0005515	GO:0005622					CCT	zf-B_box								CO-like	'Phase I-II'
MDP0000650389	module 7	light green	0.844103	0.517628	0.304933	GO:0046872							zf-CCCH	zf-CCCH	zf-CCCH							C3H	'Phase I/II'
MDP0000841002	module 7	light green	0.876614	0.528047	0.237347	GO:0046872							zf-CCCH									C3H	'Phase I-II'
MDP0000501598	module 7	light green	0.838088	0.58858	0.27147	GO:0046872							zf-CCCH									C3H	'Phase I-II'
MDP0000246502	module 7	light green	0.916833	0.432595	0.233438	--	--	--	--	--	--	--	--	--	--	--	--	--	--	--	--	C2H2	'Phase I-II'
MDP0000738631	module 7	light green	0.760862	0.505757	0.251926	GO:0003700	GO:0006355	GO:0043565					bZIP_1	bZIP_2								bZIP	'Phase I-II'
MDP0000249561	module 7	light green	0.794309	0.590457	0.292834	GO:0003700	GO:0006355	GO:0043565					bZIP_1	bZIP_2								bZIP	'Phase I-II'
MDP0000729514	module 7	light green	0.889426	0.371364	0.294823	GO:0046983							bHLH-MYC_N	HLH								bHLH	'Phase I/II'
MDP0000287358	module 7	light green	0.841242	0.502767	0.309075	GO:0046983	GO:0005852	GO:0003743					eIF-3_zeta	HLH								bHLH	'Phase I/II'
MDP0000249405	module 7	light green	0.782885	0.567127	0.303799	GO:0046983							HLH									bHLH	'Phase I-II'
MDP0000154764	module 7	light green	0.567176	0.34986	0.282216	GO:0003700	GO:0006355	--	--	--	--	--										ERF(CBF4)	'Phase I/II'
MDP0000523734	module 7	light green	0.8403	0.543998	0.30066	GO:0005515							RPN6_N	PCI	RPN6_C_helix							--	'Phase I/II'
MDP0000247211	module 7	light green	0.750705	0.548295	0.346387	GO:0003677							Histone	Histone_H2A_C	DPBB_1							--	'Phase I/II'
MDP0000836404	module 7	light green	0.749045	0.519706	0.23922	--	--	--	--	--	--	--	OST3_OST6									--	'Phase I/II'
MDP0000390638	module 7	light green	0.874709	0.444238	0.33141	GO:0006886	GO:0030126	GO:0016192	GO:0005515	GO:0005198			Adaptin_N	COP-gamma_platf	Coatomer_g_Cpla	WD40	WD40	WD40	WD40	WD40	Cnd1	--	'Phase I/II'
MDP0000452163	module 7	light green	0.682092	0.651891	0.390542	GO:0016758	GO:0008152						UDPGT									--	'Phase I/II'
MDP0000260940	module 7	light green	0.840714	0.536447	0.289463	--	--	--	--	--	--	--	AAA_assoc									--	'Phase I/II'
MDP0000188384	module 7	light green	0.897443	0.600727	0.287378	GO:0003723							KH_1	KH_1	KH_1							--	'Phase I/II'
MDP0000376244	module 7	light green	0.458022	0.460382	0.264102	GO:0004743	GO:0000287	GO:0030955	GO:0006096				PK									--	'Phase I/II'
MDP0000895817	module 7	light green	0.935734	0.469636	0.226029	GO:0003872	GO:0006096						PFK									--	'Phase I/II'
MDP0000728755	module 7	light green	0.664026	0.650134	0.555996	GO:0005515							LRR_8	LRRNT_2	LRR_1							--	'Phase I/II'
MDP0000131308	module 7	light green	0.72639	0.600674	0.385529	--	--	--	--	--	--	--	PfkB									--	'Phase I/II'
MDP0000269225	module 7	light green	0.829414	0.474712	0.32995	--	--	--	--	--	--	--	--	--	--	--	--	--	--	--	--	--	'Phase I/II'
MDP0000428897	module 7	light green	0.88441	0.595832	0.238172	--	--	--	--	--	--	--	--	--	--	--	--	--	--	--	--	--	'Phase I/II'
MDP0000263298	module 7	light green	0.85518	0.497581	0.261312	GO:0016579	GO:0036459						UCH	TPT	UCH_1							--	'Phase I/II'
MDP0000127531	module 7	light green	0.920431	0.439693	0.246911	--	--	--	--	--	--	--	Peptidase_M16	Peptidase_M16_C								--	'Phase I/II'
MDP0000759204	module 7	light green	0.87846	0.520596	0.214842	GO:0006508	GO:0004222						Peptidase_M50	PDZ_6	PDZ							--	'Phase I/II'
MDP0000263251	module 7	light green	0.781378	0.485028	0.252539	--	--	--	--	--	--	--	--	--	--	--	--	--	--	--	--	--	'Phase I/II'
MDP0000264686	module 7	light green	0.610495	0.56606	0.283601	GO:0009733							Auxin_inducible									--	'Phase I/II'
MDP0000312998	module 7	light green	0.904676	0.450908	0.239753	--	--	--	--	--	--	--	--	--	--	--	--	--	--	--	--	--	'Phase I/II'
MDP0000597117	module 7	light green	0.787975	0.499277	0.251715	GO:0007264	GO:0005525						Ras	Roc	Arf							--	'Phase I/II'
MDP0000769597	module 7	light green	0.880483	0.396307	0.300835	GO:0004739	GO:0006086						Transket_pyr	Transketolase_C								--	'Phase I/II'
MDP0000686885	module 7	light green	0.57023	0.51127	0.386066	GO:0050660	GO:0008033						DAO	GIDA								--	'Phase I/II'
MDP0000181657	module 7	light green	0.884421	0.37417	0.23648	GO:0003676							RRM_1	RRM_1	RRM_1							--	'Phase I/II'
MDP0000637019	module 7	light green	0.848268	0.493289	0.375257	--	--	--	--	--	--	--	PC-Esterase	PMR5N								--	'Phase I/II'
MDP0000205940	module 7	light green	0.659762	0.487513	0.386875	GO:0033178	GO:0046034	GO:0016820	GO:0005524	GO:0015991			ATP-synt_ab	ATP-synt_ab_N								--	'Phase I/II'
MDP0000178806	module 7	light green	0.798087	0.519649	0.340641	--	--	--	--	--	--	--	RCC1 (5)	RCC1_2	RCC1_2							--	'Phase I/II'
MDP0000226879	module 7	light green	0.853115	0.502852	0.31684	GO:0004812	GO:0051537	GO:0008121	GO:0005524	GO:0006418	GO:0055114		HGTP_anticodon	tRNA-synt_2b	UCR_TM	Rieske	WHEP-TRS					--	'Phase I/II'
MDP0000239931	module 7	light green	0.755278	0.551288	0.229157	--	--	--	--	--	--	--	CwfJ_C_1	CwfJ_C_2								--	'Phase I/II'
MDP0000309279	module 7	light green	0.866582	0.510624	0.387613	GO:0003676							RRM_1	RRM_1	RRM_8	RRM_5						--	'Phase I/II'
MDP0000897124	module 7	light green	0.910086	0.559721	0.278999	GO:0045454	GO:0050660	GO:0008033	GO:0055114	GO:0016491			Pyr_redox_2	Pyr_redox_dim	Pyr_redox	Pyr_redox_3	GIDA	FAD_oxidored	NAD_binding_8	FAD_binding_2		--	'Phase I/II'
MDP0000137556	module 7	light green	0.854591	0.507107	0.227689	GO:0008270	GO:0005515						zf-RING_2	zf-RING_11	zf-C3HC4_2	zf-C3HC4	zf-RING_UBOX	zf-ANAPC11				--	'Phase I/II'
MDP0000786588	module 7	light green	0.767605	0.44628	0.422416	GO:0009966							TAP42									--	'Phase I/II'
MDP0000232822	module 7	light green	0.781448	0.456152	0.289234	GO:0005515							MitMem_reg	JAB								--	'Phase I/II'
MDP0000298031	module 7	light green	0.872871	0.489912	0.340352	GO:0016887	GO:0005524						ABC_tran	ABC_tran	RLI	Fer4						--	'Phase I/II'
MDP0000311698	module 7	light green	0.888568	0.265434	0.239892	GO:0003735	GO:0006412	GO:0005840					Ribosomal_L11_N	Ribosomal_L11								--	'Phase I/II'
MDP0000205080	module 7	light green	0.623389	0.578162	0.269879	--	--	--	--	--	--	--	zf-MYND									--	'Phase I/II'
MDP0000321541	module 7	light green	0.92939	0.457091	0.286279	GO:0005975	GO:0016868						PGM_PMM_I	PGM_PMM_III	PGM_PMM_II	PGM_PMM_IV						--	'Phase I/II'
MDP0000523939	module 7	light green	0.70532	0.486014	0.283873	GO:0006468	GO:0005515	GO:0004672					Pkinase_Tyr	Pkinase	LRR_8	LRR_8	LRR_4	LRR_1	LRR_1	LRRNT_2		--	'Phase I/II'
MDP0000796160	module 7	light green	0.890624	0.390483	0.282062	GO:0003676							RRM_1	RRM_1	RRM_8	RRM_5	RRM_5					--	'Phase I/II'
MDP0000294178	module 7	light green	0.90491	0.503711	0.18012	GO:0045454							Thioredoxin	Thioredoxin	Thioredoxin_6	Thioredoxin_7	Thioredoxin_2					--	'Phase I/II'
MDP0000159850	module 7	light green	0.813394	0.46605	0.242798	--	--	--	--	--	--	--	ENTH									--	'Phase I/II'
MDP0000295823	module 7	light green	0.899062	0.252686	0.246594	GO:0008033	GO:0055114	GO:0016616					IPPT	IPPT	Ldh_1_C	Ldh_1_N						--	'Phase I/II'
MDP0000233952	module 7	light green	0.834702	0.508392	0.241815	--	--	--	--	--	--	--	--	--	--	--	--	--	--	--	--	--	'Phase I/II'
MDP0000124102	module 7	light green	0.751736	0.58676	0.32207	GO:0003723							RRM_1 (5)	PABP	RRM_5							--	'Phase I/II'
MDP0000152771	module 7	light green	0.751736	0.58676	0.32207	GO:0003723							RRM_1 (5)	PABP	RRM_5							--	'Phase I/II'
MDP0000201420	module 7	light green	0.801391	0.505802	0.336471	GO:0005524							Cpn60_TCP1									--	'Phase I/II'
MDP0000677448	module 7	light green	0.802952	0.49219	0.273038	--	--	--	--	--	--	--	ubiquitin (3)	Rad60-SLD (3)	Ubiquitin_2 (3)	Rad60-SLD_2 (3)						--	'Phase I/II'
MDP0000303249	module 7	light green	0.890203	0.369492	0.233511	GO:0003735	GO:0006412	GO:0005840					Ribosomal_L16									--	'Phase I/II'
MDP0000186752	module 7	light green	0.847548	0.463643	0.242269	--	--	--	--	--	--	--	PH									--	'Phase I/II'
MDP0000567267	module 7	light green	0.835174	0.447374	0.241871	--	--	--	--	--	--	--	DnaJ_C	DnaJ								--	'Phase I/II'
MDP0000167358	module 7	light green	0.689334	0.583559	0.403716	GO:0005515							LRR_8 (2)	LRR_4	LRR_1 (5)	LRR_6 (2)						--	'Phase I/II'
MDP0000499192	module 7	light green	0.887427	0.440685	0.253771	--	--	--	--	--	--	--	ubiquitin (2)	Rad60-SLD (2)	Ubiquitin_2 (2)	Rad60-SLD_2 (2)						--	'Phase I/II'
MDP0000165290	module 7	light green	0.744079	0.436775	0.328561	--	--	--	--	--	--	--	--	--	--	--	--	--	--	--	--	--	'Phase I/II'
MDP0000291398	module 7	light green	0.930313	0.478968	0.232342	--	--	--	--	--	--	--	zf-Di19	Di19_C								--	'Phase I/II'
MDP0000291397	module 7	light green	0.760961	0.666826	0.33814	GO:0006468	GO:0005840	GO:0003735	GO:0004672	GO:0006412	GO:0005524	GO:0005525	GTP_EFTU	Pkinase	GTP_EFTU_D3	Pkinase_Tyr	Ribosomal_L19	GTP_EFTU_D2	OSR1_C			--	'Phase I/II'
MDP0000672129	module 7	light green	0.926025	0.35961	0.271108	GO:0008270	GO:0003676						RRM_1	zf-CCHC								--	'Phase I/II'
MDP0000173346	module 7	light green	0.876732	0.549584	0.326395	GO:0005525							MMR_HSR1	FeoB_N								--	'Phase I/II'
MDP0000927575	module 7	light green	0.878553	0.275134	0.231299	GO:0005852	GO:0005515	GO:0003743					eIF3_N	PCI								--	'Phase I/II'
MDP0000164872	module 7	light green	0.746797	0.470651	0.342268	GO:0005525							Arf	Arf	MMR_HSR1	SRPRB						--	'Phase I/II'
MDP0000286471	module 7	light green	0.812446	0.484078	0.329976	--	--	--	--	--	--	--	YTH									--	'Phase I/II'
MDP0000587199	module 7	light green	0.882355	0.428599	0.251761	GO:0016757							Glyco_transf_8									--	'Phase I/II'
MDP0000624197	module 7	light green	0.836492	0.443875	0.277137	GO:0045261	GO:0015986	GO:0046961	GO:0046933				ATP-synt_DE_N									--	'Phase I/II'
MDP0000218232	module 7	light green	0.82731	0.528359	0.2419	GO:0006508	GO:0008237	GO:0019370	GO:0008270				Peptidase_M1	Leuk-A4-hydro_C	Peptidase_M1_N							--	'Phase I/II'
MDP0000301857	module 7	light green	0.890514	0.49429	0.251498	GO:0005515							SWIB	SWIB								--	'Phase I/II'
MDP0000350386	module 7	light green	0.746332	0.472871	0.261473	--	--	--	--	--	--	--	--	--	--	--	--	--	--	--	--	--	'Phase I/II'
MDP0000766591	module 7	light green	0.7861	0.682125	0.345293	--	--	--	--	--	--	--	--	--	--	--	--	--	--	--	--	--	'Phase I/II'
MDP0000319947	module 7	light green	0.755643	0.461118	0.330764	--	--	--	--	--	--	--	DUF740									--	'Phase I/II'
MDP0000191767	module 7	light green	0.765349	0.466091	0.361501	--	--	--	--	--	--	--	--	--	--	--	--	--	--	--	--	--	'Phase I/II'
MDP0000193542	module 7	light green	0.795729	0.515327	0.511637	GO:0004812	GO:0005524	GO:0006418					tRNA-synt_2									--	'Phase II'
MDP0000836119	module 7	light green	0.821466	0.554395	0.279261	GO:0051536	GO:0009055						Fer2									--	'Phase II'
MDP0000558834	module 7	light green	0.742172	0.722401	0.272894	GO:0045131	GO:0000398						SF1-HH	RRM_1	KH_1							--	'Phase II'
MDP0000282387	module 7	light green	0.854605	0.585186	0.2769	GO:0003676	GO:0004358	GO:0005515	GO:0006526				ArgJ	ArgJ	Jas	RRM_1	PHD					--	'Phase II'
MDP0000348471	module 7	light green	0.940586	0.455687	0.21239	GO:0005515							C2									--	'Phase II'
MDP0000348470	module 7	light green	0.940586	0.455687	0.21239	GO:0005515							C2									--	'Phase II'
MDP0000259187	module 7	light green	0.805089	0.610112	0.248703	--	--	--	--	--	--	--	--	--	--	--	--	--	--	--	--	--	'Phase II'
MDP0000702355	module 7	light green	0.552045	0.603489	0.255916	GO:0008270	GO:0055114	GO:0016491					ADH_N									--	'Phase II'
MDP0000220876	module 7	light green	0.909876	0.44971	0.0433377	GO:0006886	GO:0006888	GO:0030127	GO:0008270				Sec23_trunk	Sec23_BS	Sec23_helical	zf-Sec23_Sec24	Gelsolin					--	'Phase II'
MDP0000217790	module 7	light green	0.763145	0.656907	0.31091	GO:0042578	GO:0005515						Syja_N	Syja_N	WW							--	'Phase II'
MDP0000150999	module 7	light green	0.722942	0.64579	0.291557	GO:0006508	GO:0004190						TAXi_N	Asp	TAXi_C							--	'Phase II'
MDP0000118899	module 7	light green	0.78395	0.614848	0.236949	GO:0005515							C2									--	'Phase II'
MDP0000940888	module 7	light green	0.784852	0.738715	0.394168	--	--	--	--	--	--	--	--	--	--	--	--	--	--	--	--	--	'Phase II'
MDP0000686969	module 7	light green	0.681473	0.446526	0.234045	--	--	--	--	--	--	--	--	--	--	--	--	--	--	--	--	--	'Phase II'
MDP0000235569	module 7	light green	0.907318	0.394471	0.2376	--	--	--	--	--	--	--	KIP1									--	'Phase I-II'
MDP0000279466	module 7	light green	0.9089	0.492118	0.111379	--	--	--	--	--	--	--	DUF1421									--	'Phase I-II'
MDP0000277672	module 7	light green	0.823562	0.57346	0.294659	GO:0007165							Pkinase	Pkinase_Tyr	NAF	Kinase-like						--	'Phase I-II'
MDP0000822956	module 7	light green	0.775099	0.454537	0.297746	--	--	--	--	--	--	--	--	--	--	--	--	--	--	--	--	--	'Phase I-II'
MDP0000123817	module 7	light green	0.783435	0.463121	0.233599	GO:0009733							Auxin_inducible									--	'Phase I-II'
MDP0000819881	module 7	light green	0.95153	0.519038	0.255975	--	--	--	--	--	--	--	zf-C3HC4_3									--	'Phase I-II'
MDP0000124990	module 7	light green	0.878911	0.697954	0.469138	--	--	--	--	--	--	--	--	--	--	--	--	--	--	--	--	--	'Phase I-II'
MDP0000941306	module 7	light green	0.938952	0.474894	0.213538	GO:0005515							MATH	MATH								--	'Phase I-II'
MDP0000013380	module 7	light green	0.840758	0.526468	0.358098	GO:0008033							IPPT	IPPT	IPT							--	'Phase I-II'
MDP0000334150	module 7	light green	0.890828	0.533864	0.222463	--	--	--	--	--	--	--	--	--	--	--	--	--	--	--	--	--	'Phase I-II'
MDP0000156145	module 7	light green	0.815191	0.469991	0.30965	--	--	--	--	--	--	--	Cyt-b5									--	'Phase I-II'
MDP0000156135	module 7	light green	0.905996	0.452345	0.114725	GO:0006950	GO:0006468	GO:0005524	GO:0004672				Pkinase	Pkinase_Tyr	Usp							--	'Phase I-II'
MDP0000150765	module 7	light green	0.881215	0.440708	0.180442	--	--	--	--	--	--	--	--	--	--	--	--	--	--	--	--	--	'Phase I-II'
MDP0000282239	module 7	light green	0.836743	0.52947	0.291697	GO:0006468	GO:0004672						Pkinase	Pkinase_Tyr	Pkinase_Tyr							--	'Phase I-II'
MDP0000139808	module 7	light green	0.913307	0.383128	0.25603	--	--	--	--	--	--	--	OTU									--	'Phase I-II'
MDP0000304459	module 7	light green	0.827659	0.532363	0.366387	--	--	--	--	--	--	--	zf-FLZ									--	'Phase I-II'
MDP0000701112	module 7	light green	0.859738	0.512636	0.447278	GO:0005643	GO:0046907						Ran_BP1	NUP50								--	'Phase I-II'
MDP0000161765	module 7	light green	0.726446	0.669621	0.314468	GO:0005525							TOC159_MAD	AIG1	MMR_HSR1							--	'Phase I-II'
MDP0000209143	module 7	light green	0.857847	0.528675	0.270592	GO:0016757							Glyco_transf_8									--	'Phase I-II'
MDP0000134501	module 7	light green	0.87947	0.504487	0.22861	GO:0046488	GO:0016307	GO:0005524					Cpn60_TCP1	PIP5K	PIP5K							--	'Phase I-II'
MDP0000294648	module 7	light green	0.873647	0.42352	0.236242	--	--	--	--	--	--	--	MtN3_slv	MtN3_slv								--	'Phase I-II'
MDP0000360672	module 7	light green	0.970699	0.4678	0.227414	--	--	--	--	--	--	--	--	--	--	--	--	--	--	--	--	--	'Phase I-II'
MDP0000239572	module 7	light green	0.921181	0.516542	0.271526	GO:0055114	GO:0016491						2OG-FeII_Oxy									--	'Phase I-II'
MDP0000296410	module 7	light green	0.763831	0.633957	0.273624	GO:0008270	GO:0055114	GO:0016491					ADH_zinc_N	ADH_N								--	'Phase I-II'
MDP0000709066	module 7	light green	0.947196	0.447092	0.120582	--	--	--	--	--	--	--	DUF640									--	'Phase I-II'
MDP0000328545	module 7	light green	0.922196	0.318508	0.267454	--	--	--	--	--	--	--	--	--	--	--	--	--	--	--	--	--	'Phase I-II'
MDP0000611440	module 7	light green	0.916778	0.455624	0.158917	GO:0003677	GO:0000786						Histone									--	'Phase I-II'
MDP0000689622	module 7	light green	0.928504	0.395493	0.239884	GO:0006950	GO:0009415						Dehydrin									--	'Phase I-II'
MDP0000175968	module 7	light green	0.905571	0.449762	0.147645	--	--	--	--	--	--	--	--	--	--	--	--	--	--	--	--	--	'Phase I-II'
MDP0000848219	module 7	light green	0.854237	0.516984	0.328432	--	--	--	--	--	--	--	--	--	--	--	--	--	--	--	--	--	'Phase I-II'
MDP0000214747	module 7	light green	0.775574	0.46301	0.315024	GO:0019538							Clp_N									--	'Phase I-II'
MDP0000229393	module 7	light green	0.83356	0.605029	0.289884	--	--	--	--	--	--	--	FAD_binding_7	Cryptochrome_C	DNA_photolyase							--	'Phase I-II'
MDP0000261718	module 7	light green	0.887742	0.446586	0.265978	GO:0019295	GO:0003677						Histone_H2A_C	Histone	ComA	CBFD_NFYB_HMF						--	'Phase I-II'
MDP0000288010	module 7	light green	0.84364	0.611417	0.426724	GO:0016620	GO:0055114						ParA	Gp_dh_C	Gp_dh_C	Gp_dh_N	CbiA	ArsA_ATPase	MipZ			--	'Phase I-II'
MDP0000300246	module 7	light green	0.847426	0.427876	0.30598	GO:0003735	GO:0006412	GO:0005840					Ribosomal_L16									--	'Phase I-II'
MDP0000499668	module 7	light green	0.787522	0.498807	0.251447	GO:0043565	GO:0006351						PHF5	DOG1								--	'Phase I-II'
MDP0000870142	module 7	light green	0.893262	0.494537	0.26342	--	--	--	--	--	--	--	--	--	--	--	--	--	--	--	--	--	'Phase I-II'
MDP0000344130	module 7	light green	0.860325	0.498896	0.297143	--	--	--	--	--	--	--	--	--	--	--	--	--	--	--	--	--	'Phase I-II'
MDP0000259789	module 7	light green	0.903177	0.445999	0.179744	GO:0005975	GO:0004553						Glyco_hydro_17									--	'Phase I-II'
MDP0000313303	module 7	light green	0.918631	0.452381	0.124298	GO:0005515							F-box	F-box-like	FBA_3							--	'Phase I-II'
MDP0000251546	module 7	light green	0.880245	0.490716	0.20698	--	--	--	--	--	--	--	--	--	--	--	--	--	--	--	--	--	'Phase I-II'
MDP0000128653	module 7	light green	0.900467	0.46081	0.148636	GO:0016740							SHMT									--	'Phase I-II'
MDP0000206348	module 7	light green	0.875781	0.554917	0.242749	GO:0006886	GO:0016192						Clathrin	VPS11_C								--	'Phase I-II'
MDP0000497581	module 7	light green	0.856576	0.616336	0.310467	GO:0016021	GO:0055085						Mem_trans									--	'Phase I-II'
MDP0000319483	module 7	light green	0.888209	0.476571	0.131159	GO:0006468	GO:0004672						Pkinase_Tyr	Pkinase_Tyr	Pkinase	Pkinase	Malectin_like	Malectin				--	'Phase I-II'
MDP0000136479	module 7	light green	0.79331	0.739083	0.415974	--	--	--	--	--	--	--	--	--	--	--	--	--	--	--	--	--	'Phase I-II'
MDP0000316255	module 7	light green	0.937971	0.448377	0.243919	--	--	--	--	--	--	--	Solute_trans_a									--	'Phase I-II'
MDP0000481249	module 7	light green	0.855797	0.451418	0.269625	GO:0003677							Histone_H2A_C	Histone	CBFD_NFYB_HMF							--	'Phase I-II'
MDP0000688645	module 7	light green	0.654859	0.477188	0.334723	--	--	--	--	--	--	--	DUF3700									--	'Phase I-II'
MDP0000254705	module 7	light green	0.71435	0.569341	0.297518	GO:0005576	GO:0008083	GO:0008283					PSK									--	'Phase I-II'
MDP0000217366	module 7	light green	0.881697	0.559415	0.210046	GO:0003676							RRM_1	RRM_1								--	'Phase I-II'
MDP0000363202	module 7	light green	0.82573	0.57886	0.23288	--	--	--	--	--	--	--	--	--	--	--	--	--	--	--	--	--	'Phase I-II'
MDP0000363200	module 7	light green	0.906769	0.399273	0.281278	GO:0003735	GO:0006412	GO:0005840					Ribosomal_L16									--	'Phase I-II'
MDP0000286931	module 7	light green	0.783435	0.463121	0.233599	GO:0009733							Auxin_inducible									--	'Phase I-II'
MDP0000132849	module 7	light green	0.84247	0.506341	0.356886	--	--	--	--	--	--	--	Nucleoporin_C									--	'Phase I-II'
MDP0000212091	module 7	light green	0.845869	0.57776	0.257636	GO:0006886	GO:0016192						Clathrin	VPS11_C								--	'Phase I-II'
MDP0000309557	module 7	light green	0.754321	0.477623	0.371221	--	--	--	--	--	--	--	HMG_box	HMG_box	HMG_box_2	HMG_box_2						--	'Phase I-II'
MDP0000383765	module 7	light green	0.857882	0.584168	0.236938	GO:0016209	GO:0055114	GO:0016491					Redoxin	AhpC-TSA								--	'Phase I-II'
MDP0000268941	module 7	light green	0.759905	0.625702	0.374703	--	--	--	--	--	--	--	--	--	--	--	--	--	--	--	--	--	'Phase I-II'
MDP0000441695	module 7	light green	0.82431	0.650658	0.266027	--	--	--	--	--	--	--	LEA_2									--	'Phase I-II'
MDP0000309291	module 7	light green	0.825934	0.680251	0.350262	--	--	--	--	--	--	--	PAP2									--	'Phase I-II'
MDP0000141008	module 7	light green	0.845897	0.580695	0.253977	--	--	--	--	--	--	--	MORN (7)									--	'Phase I-II'
MDP0000861303	module 7	light green	0.9312	0.557989	0.297819	--	--	--	--	--	--	--	DUF668	DUF3475								--	'Phase I-II'
MDP0000905109	module 7	light green	0.847381	0.431329	0.28281	--	--	--	--	--	--	--	DUF617									--	'Phase I-II'
MDP0000293045	module 7	light green	0.843155	0.605397	0.230414	GO:0005737	GO:0046836	GO:0016020	GO:0017089	GO:0051861			PTR2	GLTP								--	'Phase I-II'
MDP0000453068	module 7	light green	0.89221	0.496566	0.24427	--	--	--	--	--	--	--	DUF1421									--	'Phase I-II'
MDP0000291220	module 7	light green	0.735522	0.441177	0.310147	GO:0006508	GO:0008234						Peptidase_C1	Inhibitor_I29								--	'Phase I-II'
MDP0000477453	module 7	light green	0.914915	0.429502	0.291172	GO:0055114	GO:0016491						2OG-FeII_Oxy									--	'Phase I-II'
MDP0000276724	module 7	light green	0.910167	0.498199	0.22846	GO:0005524							Cpn60_TCP1									--	'Phase I-II'
MDP0000296225	module 7	light green	0.933577	0.477873	0.225755	GO:0005634	GO:0004402	GO:0003712	GO:0006355	GO:0008270	GO:0005515		BTB	zf-TAZ								--	'Phase I-II'
MDP0000275042	module 7	light green	0.810412	0.509734	0.339987	GO:0098519							NTPase_1	HMG_box	HMG_box_2							--	'Phase I-II'
MDP0000613300	module 7	light green	0.86419	0.544573	0.231766	--	--	--	--	--	--	--	PPR_2 (6)	PPR (9)	PPR_3 (4)	PPR_1	PPR_long					--	'Phase I-II'
MDP0000299415	module 7	light green	0.873148	0.448954	0.312377	--	--	--	--	--	--	--	HSP70	HSP70								--	'Phase I-II'
MDP0000570901	module 7	light green	0.818952	0.645245	0.33253	--	--	--	--	--	--	--	PLATZ									--	'Phase I-II'
MDP0000360414	module 7	light green	0.961441	0.451236	0.230117	GO:0006950	GO:0009415						Dehydrin	Dehydrin								--	'Phase I-II'
MDP0000295589	module 7	light green	0.942687	0.524418	0.190124	GO:0006355	GO:0005634						AUX_IAA									--	'Phase I-II'
MDP0000187198	module 7	light green	0.957944	0.436319	0.186455	GO:0006886	GO:0030126	GO:0016192	GO:0005198				Coatamer_beta_C	Coatomer_b_Cpla								--	'Phase I-II'
MDP0000279640	module 7	light green	0.811382	0.663794	0.325114	--	--	--	--	--	--	--	RRM_1									--	'Phase I-II'
MDP0000301760	module 7	light green	0.931818	0.412343	0.288675	GO:0005789							TRAP_alpha									--	'Phase I-II'
MDP0000632173	module 7	light green	0.746102	0.506031	0.286475	GO:0007165							Pkinase	Pkinase_Tyr	NAF	Kinase-like						--	'Phase I-II'
MDP0000149950	module 7	light green	0.708279	0.516365	0.27363	GO:0016161	GO:0000272						Glyco_hydro_14									--	'Phase I-II'
MDP0000849194	module 7	light green	0.927127	0.440518	0.307141	--	--	--	--	--	--	--	Nodulin-like									--	'Phase I-II'
MDP0000939857	module 7	light green	0.930285	0.531361	0.199842	GO:0006468	GO:0004672						Pkinase	Pkinase_Tyr								--	'Phase I-II'
MDP0000281004	module 7	light green	0.880245	0.490716	0.20698	--	--	--	--	--	--	--	--	--	--	--	--	--	--	--	--	--	'Phase I-II'
MDP0000198451	module 7	light green	0.950474	0.467321	0.266082	GO:0005525							GTP_EFTU	GTP_EFTU_D3	GTP_EFTU_D2							--	'Phase I-II'
MDP0000251606	module 7	light green	0.83998	0.538765	0.246146	GO:0008270	GO:0005515						zf-RING_2	zf-RING_11	zf-C3HC4_2	zf-C3HC4						--	'Phase I-II'
MDP0000295277	module 7	light green	0.897819	0.52519	0.352865	GO:0045454	GO:0055114	GO:0016491					Pyr_redox_2	PP2C	Pyr_redox_dim	Pyr_redox	Pyr_redox_3	FAD_oxidored	GIDA	NAD_binding_8	FAD_binding_2	--	'Phase I-II'
MDP0000289204	module 7	light green	0.847903	0.726083	0.357164	GO:0005515							Arm	DDE_Tnp_4								--	'Phase I-II'
MDP0000270731	module 7	light green	0.841607	0.64033	0.330513	--	--	--	--	--	--	--	Polyketide_cyc2	Bet_v_1	Polyketide_cyc							--	'Phase I-II'
MDP0000233392	module 7	light green	0.77573	0.613024	0.282462	--	--	--	--	--	--	--	zf-FLZ									--	'Phase I-II'
MDP0000124873	module 7	light green	0.878911	0.697954	0.469138	--	--	--	--	--	--	--	--	--	--	--	--	--	--	--	--	--	'Phase I-II'
MDP0000555589	module 7	light green	0.941502	0.455091	0.14685	GO:0055114	GO:0004097						PPO1_KFDV									--	'Phase I-II'
MDP0000129860	module 7	light green	0.844371	0.495234	0.25391	GO:0007165							Pkinase	Pkinase_Tyr	NAF	Kinase-like						--	'Phase I-II'
MDP0000262601	module 7	light green	0.795341	0.518476	0.339666	--	--	--	--	--	--	--	--	--	--	--	--	--	--	--	--	--	'Phase I-II'
MDP0000681654	module 7	light green	0.72594	0.515786	0.298266	--	--	--	--	--	--	--	Senescence_reg									--	'Phase I-II'
MDP0000659191	module 7	light green	0.901669	0.521162	0.275722	--	--	--	--	--	--	--	eIF-4B	eIF-4B								--	'Phase I-II'
MDP0000234756	module 7	light green	0.889654	0.498223	0.285865	--	--	--	--	--	--	--	--	--	--	--	--	--	--	--	--	--	'Phase I-II'
MDP0000451624	module 7	light green	0.915951	0.646646	0.339408	GO:0016021							Tetraspanin									--	'Phase I-II'
MDP0000869624	module 7	light green	0.917104	0.325018	0.275557	GO:0003854	GO:0006694	GO:0055114					GDP_Man_Dehyd	Epimerase	3Beta_HSD	Polysacc_synt_2	RmlD_sub_bind					--	'Phase I-II'
MDP0000299806	module 7	light green	0.905781	0.482906	0.254906	GO:0016575	GO:0005634	GO:0005515	GO:0051568				Amino_oxidase	SWIRM	NAD_binding_8							--	'Phase I-II'
MDP0000280025	module 7	light green	0.588368	0.503152	0.29299	GO:0008270	GO:0005515						zf-RING_2	zf-RING_11	zf-C3HC4_2	zf-C3HC4						--	'Phase I-II'
MDP0000217112	module 7	light green	0.837219	0.561761	0.241411	GO:0006904	GO:0000145						Sec15									--	'Phase I-II'
MDP0000665406	module 7	light green	0.89819	0.42991	0.131022	GO:0006468	GO:0005524	GO:0005515	GO:0004672				Pkinase	Pkinase_Tyr	LRR_8	LRR_8	LRR_4	LRRNT_2	LRR_1	LRR_6		--	'Phase I-II'
MDP0000907782	module 7	light green	0.834236	0.628296	0.315735	GO:0003676							RRM_1	RRM_1	RRM_7							--	'Phase I-II'
MDP0000324878	module 7	light green	0.90934	0.426172	0.303128	--	--	--	--	--	--	--	CS									--	'Phase I-II'
MDP0000407802	module 7	light green	0.927318	0.583945	0.254675	GO:0006887	GO:0000145						Exo70									--	'Phase I-II'
MDP0000244304	module 7	light green	0.907384	0.490074	0.237077	--	--	--	--	--	--	--	--	--	--	--	--	--	--	--	--	--	'Phase I-II'
MDP0000263445	module 7	light green	0.900569	0.438794	0.30428	GO:0003677	GO:0000786						Histone									--	'Phase I-II'
MDP0000278323	module 7	light green	0.84269	0.524278	0.254293	--	--	--	--	--	--	--	HAD_2	Hydrolase	Hydrolase_like							--	'Phase I-II'
MDP0000129252	module 7	light green	0.836016	0.476265	0.233468	GO:0008270	GO:0005515						zf-RING_2	zf-RING_11	zf-rbx1	zf-C3HC4_2	zf-C3HC4					--	'Phase I-II'
MDP0000305455	module 7	light green	0.856234	0.51832	0.243517	GO:0055114	GO:0003676						ADH_N	ADH_zinc_N	RRM_1	Glu_dehyd_C	ADH_zinc_N_2					--	'Phase I-II'
MDP0000606453	module 7	light green	0.847151	0.48312	0.334358	GO:0005215	GO:0016020	GO:0006810					PTR2									--	'Phase I-II'
MDP0000596919	module 7	light green	0.943685	0.478879	0.176003	GO:0003676							RRM_1	RRM_1								--	'Phase I-II'
MDP0000232350	module 7	light green	0.815615	0.502147	0.390469	--	--	--	--	--	--	--	PDZ_3	Trypsin_2	Trypsin							--	'Phase I-II'
MDP0000269847	module 7	light green	0.825092	0.619318	0.515562	GO:0003677							Histone_H2A_C	Histone	CBFD_NFYB_HMF							--	'Phase I-II'
Annotation: Phase I means early-phase freezing stresses (in response to the first three freezing temperatures, -4 ℃, -9 ℃, and -14 ℃); Phase II means late-phase freezing stresses (in response to the last three freezing temperatures, -19 ℃, -24 ℃, and -29 ℃); ‘Phase I-II’ represents a differential expression pattern responding to six freezing stresses in Phase I and Phase II; ‘Phase I/II’ represen…
