# Supplementary material for: Transcriptional regulation of bark freezing tolerance in apple (Malus domestica Borkh.)
Source: Hortic Res. 2020 Dec 1;7:205. doi: 10.1038/s41438-020-00432-8 (PMC7705664; doi:10.1038/s41438-020-00432-8)
Supplement: Supplementary file 4 — Table S4_1 GO terms of hub genes responding to the chilling stress in module 1Table S4_1 GO terms of hub genes responding to the chilling stress in module 1 [file 41438_2020_432_MOESM4_ESM.docx]

## Sheet: GO_Hubgene_M1
Table S4_1 GO terms of hub genes responding to the chilling stress in module 1
GO_ID	Class	GO name annotated by hub genes	GO level	p value	Enrichment score in module	Hub genes counts in module	Hits genes counts in module	Hits genes counts in genome	All genes counts in module	All genes counts in genome	Hub genes in GO term	Module genes in GO term
GO:0005515	Molecular function	protein binding	3	0	1.56932	61	286	8549	719	33728	MDP0000263295,MDP0000263009,MDP0000248694,MDP0000280559,MDP0000524624,MDP0000242048,MDP0000214360,MDP0000200139,MDP0000257909,MDP0000128941,MDP0000466766,MDP0000281618,MDP0000564897,MDP0000307531,MDP0000320614,MDP0000219538,MDP0000210772,MDP0000123328,MDP0000155220,MDP0000210537,MDP0000721347,MDP0000153847,MDP0000322550,MDP0000136639,MDP0000747924,MDP0000499810,MDP0000187895,MDP0000236977,MDP0000…	MDP0000312198,MDP0000457451,MDP0000183107,MDP0000214360,MDP0000193964,MDP0000178757,MDP0000239354,MDP0000320614,MDP0000123328,MDP0000499810,MDP0000254584,MDP0000303097,MDP0000252438,MDP0000642465,MDP0000164873,MDP0000170697,MDP0000296522,MDP0000910180,MDP0000127593,MDP0000309192,MDP0000267664,MDP0000482907,MDP0000381764,MDP0000127306,MDP0000575742,MDP0000278157,MDP0000193415,MDP0000301965,MDP0000…
GO:0005488	Molecular function	binding	2	3.29e-13	1.16227	111	594	23974	719	33728	MDP0000263295,MDP0000263009,MDP0000248694,MDP0000316092,MDP0000285823,MDP0000280559,MDP0000243375,MDP0000524624,MDP0000293167,MDP0000242048,MDP0000214360,MDP0000200139,MDP0000269242,MDP0000257909,MDP0000298623,MDP0000128941,MDP0000466766,MDP0000275724,MDP0000256738,MDP0000281618,MDP0000564897,MDP0000307531,MDP0000320614,MDP0000219538,MDP0000210772,MDP0000123328,MDP0000151537,MDP0000161386,MDP0000…	MDP0000449136,MDP0000316092,MDP0000312198,MDP0000457451,MDP0000183107,MDP0000214360,MDP0000193964,MDP0000387639,MDP0000735252,MDP0000178757,MDP0000293418,MDP0000439832,MDP0000239354,MDP0000320614,MDP0000228162,MDP0000290919,MDP0000123328,MDP0000151537,MDP0000305019,MDP0000588408,MDP0000145846,MDP0000234983,MDP0000440721,MDP0000186936,MDP0000232833,MDP0000499810,MDP0000252442,MDP0000254584,MDP0000…
GO:0036211	Biological process	protein modification process	6	1.13e-09	1.7362	27	114	3445	450	23610	MDP0000263009,MDP0000285823,MDP0000293167,MDP0000256738,MDP0000281618,MDP0000151537,MDP0000114901,MDP0000207770,MDP0000203112,MDP0000566547,MDP0000747924,MDP0000211661,MDP0000750662,MDP0000162592,MDP0000660436,MDP0000158667,MDP0000603338,MDP0000761516,MDP0000153394,MDP0000314005,MDP0000152969,MDP0000189901,MDP0000125002,MDP0000123385,MDP0000173299,MDP0000309061,MDP0000204617,	MDP0000449136,MDP0000151537,MDP0000440721,MDP0000252442,MDP0000171164,MDP0000158667,MDP0000205497,MDP0000192362,MDP0000299709,MDP0000152969,MDP0000307969,MDP0000687105,MDP0000314872,MDP0000127306,MDP0000575742,MDP0000274900,MDP0000170859,MDP0000412092,MDP0000207770,MDP0000233651,MDP0000760282,MDP0000426363,MDP0000169047,MDP0000161557,MDP0000125002,MDP0000196862,MDP0000179232,MDP0000123385,MDP0000…
GO:0006464	Biological process	cellular protein modification process	7	1.13e-09	1.7362	27	114	3445	450	23610	MDP0000263009,MDP0000285823,MDP0000293167,MDP0000256738,MDP0000281618,MDP0000151537,MDP0000114901,MDP0000207770,MDP0000203112,MDP0000566547,MDP0000747924,MDP0000211661,MDP0000750662,MDP0000162592,MDP0000660436,MDP0000158667,MDP0000603338,MDP0000761516,MDP0000153394,MDP0000314005,MDP0000152969,MDP0000189901,MDP0000125002,MDP0000123385,MDP0000173299,MDP0000309061,MDP0000204617,	MDP0000449136,MDP0000151537,MDP0000440721,MDP0000252442,MDP0000171164,MDP0000158667,MDP0000205497,MDP0000192362,MDP0000299709,MDP0000152969,MDP0000307969,MDP0000687105,MDP0000314872,MDP0000127306,MDP0000575742,MDP0000274900,MDP0000170859,MDP0000412092,MDP0000207770,MDP0000233651,MDP0000760282,MDP0000426363,MDP0000169047,MDP0000161557,MDP0000125002,MDP0000196862,MDP0000179232,MDP0000123385,MDP0000…
GO:0006468	Biological process	protein phosphorylation	8	3.65e-09	1.79544	23	99	2893	450	23610	MDP0000285823,MDP0000293167,MDP0000256738,MDP0000281618,MDP0000151537,MDP0000114901,MDP0000207770,MDP0000203112,MDP0000566547,MDP0000747924,MDP0000211661,MDP0000660436,MDP0000158667,MDP0000603338,MDP0000761516,MDP0000153394,MDP0000314005,MDP0000152969,MDP0000189901,MDP0000123385,MDP0000173299,MDP0000309061,MDP0000204617,	MDP0000449136,MDP0000151537,MDP0000440721,MDP0000252442,MDP0000171164,MDP0000158667,MDP0000205497,MDP0000299709,MDP0000152969,MDP0000307969,MDP0000687105,MDP0000314872,MDP0000127306,MDP0000575742,MDP0000274900,MDP0000170859,MDP0000412092,MDP0000207770,MDP0000233651,MDP0000760282,MDP0000426363,MDP0000169047,MDP0000161557,MDP0000196862,MDP0000123385,MDP0000125411,MDP0000284274,MDP0000695326,MDP0000…
GO:0043412	Biological process	macromolecule modification	5	3.91e-09	1.69437	27	115	3561	450	23610	MDP0000263009,MDP0000285823,MDP0000293167,MDP0000256738,MDP0000281618,MDP0000151537,MDP0000114901,MDP0000207770,MDP0000203112,MDP0000566547,MDP0000747924,MDP0000211661,MDP0000750662,MDP0000162592,MDP0000660436,MDP0000158667,MDP0000603338,MDP0000761516,MDP0000153394,MDP0000314005,MDP0000152969,MDP0000189901,MDP0000125002,MDP0000123385,MDP0000173299,MDP0000309061,MDP0000204617,	MDP0000449136,MDP0000151537,MDP0000440721,MDP0000252442,MDP0000171164,MDP0000158667,MDP0000205497,MDP0000192362,MDP0000299709,MDP0000152969,MDP0000307969,MDP0000687105,MDP0000314872,MDP0000127306,MDP0000575742,MDP0000274900,MDP0000170859,MDP0000412092,MDP0000207770,MDP0000233651,MDP0000760282,MDP0000426363,MDP0000169047,MDP0000161557,MDP0000125002,MDP0000196862,MDP0000179232,MDP0000123385,MDP0000…
GO:0004713	Molecular function	protein tyrosine kinase activity	7	7.76e-09	1.87892	18	89	2222	719	33728	MDP0000285823,MDP0000293167,MDP0000256738,MDP0000151537,MDP0000207770,MDP0000203112,MDP0000566547,MDP0000211661,MDP0000660436,MDP0000158667,MDP0000603338,MDP0000761516,MDP0000314005,MDP0000152969,MDP0000189901,MDP0000173299,MDP0000309061,MDP0000204617,	MDP0000449136,MDP0000151537,MDP0000440721,MDP0000252442,MDP0000171164,MDP0000158667,MDP0000205497,MDP0000299709,MDP0000152969,MDP0000307969,MDP0000687105,MDP0000314872,MDP0000127306,MDP0000575742,MDP0000274900,MDP0000170859,MDP0000412092,MDP0000207770,MDP0000233651,MDP0000760282,MDP0000426363,MDP0000169047,MDP0000161557,MDP0000196862,MDP0000125411,MDP0000284274,MDP0000695326,MDP0000211661,MDP0000…
GO:0030554	Molecular function	adenyl nucleotide binding	7	8.46e-08	1.4563	45	175	5637	719	33728	MDP0000285823,MDP0000293167,MDP0000214360,MDP0000275724,MDP0000256738,MDP0000210772,MDP0000151537,MDP0000161386,MDP0000210537,MDP0000114901,MDP0000153847,MDP0000207770,MDP0000203112,MDP0000257606,MDP0000566547,MDP0000236977,MDP0000211661,MDP0000270110,MDP0000442056,MDP0000215780,MDP0000660436,MDP0000703006,MDP0000234409,MDP0000158667,MDP0000230416,MDP0000603338,MDP0000255768,MDP0000761516,MDP0000…	MDP0000449136,MDP0000214360,MDP0000293418,MDP0000290919,MDP0000151537,MDP0000305019,MDP0000440721,MDP0000232833,MDP0000252442,MDP0000171164,MDP0000158667,MDP0000205497,MDP0000299709,MDP0000152969,MDP0000301983,MDP0000307969,MDP0000200306,MDP0000309192,MDP0000687105,MDP0000314872,MDP0000127306,MDP0000575742,MDP0000274900,MDP0000170859,MDP0000412092,MDP0000436696,MDP0000507277,MDP0000859313,MDP0000…
GO:0032559	Molecular function	adenyl ribonucleotide binding	8	1.23e-07	1.45055	45	174	5627	719	33728	MDP0000285823,MDP0000293167,MDP0000214360,MDP0000275724,MDP0000256738,MDP0000210772,MDP0000151537,MDP0000161386,MDP0000210537,MDP0000114901,MDP0000153847,MDP0000207770,MDP0000203112,MDP0000257606,MDP0000566547,MDP0000236977,MDP0000211661,MDP0000270110,MDP0000442056,MDP0000215780,MDP0000660436,MDP0000703006,MDP0000234409,MDP0000158667,MDP0000230416,MDP0000603338,MDP0000255768,MDP0000761516,MDP0000…	MDP0000449136,MDP0000214360,MDP0000293418,MDP0000290919,MDP0000151537,MDP0000305019,MDP0000440721,MDP0000232833,MDP0000252442,MDP0000171164,MDP0000158667,MDP0000205497,MDP0000299709,MDP0000152969,MDP0000301983,MDP0000307969,MDP0000200306,MDP0000309192,MDP0000687105,MDP0000314872,MDP0000127306,MDP0000575742,MDP0000274900,MDP0000170859,MDP0000412092,MDP0000436696,MDP0000507277,MDP0000859313,MDP0000…
GO:0004674	Molecular function	protein serine/threonine kinase activity	7	1.98e-07	1.87844	18	73	1823	719	33728	MDP0000285823,MDP0000293167,MDP0000256738,MDP0000151537,MDP0000207770,MDP0000203112,MDP0000566547,MDP0000211661,MDP0000660436,MDP0000158667,MDP0000603338,MDP0000761516,MDP0000314005,MDP0000152969,MDP0000189901,MDP0000173299,MDP0000309061,MDP0000204617,	MDP0000449136,MDP0000151537,MDP0000440721,MDP0000171164,MDP0000158667,MDP0000205497,MDP0000299709,MDP0000152969,MDP0000687105,MDP0000314872,MDP0000274900,MDP0000170859,MDP0000412092,MDP0000207770,MDP0000760282,MDP0000426363,MDP0000161557,MDP0000196862,MDP0000125411,MDP0000695326,MDP0000211661,MDP0000217223,MDP0000660154,MDP0000189901,MDP0000309061,MDP0000202690,MDP0000003459,MDP0000310897,MDP0000…
GO:0016310	Biological process	phosphorylation	6	2.83e-07	1.6453	23	99	3157	450	23610	MDP0000285823,MDP0000293167,MDP0000256738,MDP0000281618,MDP0000151537,MDP0000114901,MDP0000207770,MDP0000203112,MDP0000566547,MDP0000747924,MDP0000211661,MDP0000660436,MDP0000158667,MDP0000603338,MDP0000761516,MDP0000153394,MDP0000314005,MDP0000152969,MDP0000189901,MDP0000123385,MDP0000173299,MDP0000309061,MDP0000204617,	MDP0000449136,MDP0000151537,MDP0000440721,MDP0000252442,MDP0000171164,MDP0000158667,MDP0000205497,MDP0000299709,MDP0000152969,MDP0000307969,MDP0000687105,MDP0000314872,MDP0000127306,MDP0000575742,MDP0000274900,MDP0000170859,MDP0000412092,MDP0000207770,MDP0000233651,MDP0000760282,MDP0000426363,MDP0000169047,MDP0000161557,MDP0000196862,MDP0000123385,MDP0000125411,MDP0000284274,MDP0000695326,MDP0000…
GO:0000166	Molecular function	nucleotide binding	5	4.74e-07	1.33272	51	232	8166	719	33728	MDP0000316092,MDP0000285823,MDP0000293167,MDP0000214360,MDP0000298623,MDP0000275724,MDP0000256738,MDP0000210772,MDP0000151537,MDP0000161386,MDP0000210537,MDP0000114901,MDP0000153847,MDP0000207770,MDP0000203112,MDP0000257606,MDP0000566547,MDP0000236977,MDP0000211661,MDP0000270110,MDP0000442056,MDP0000215780,MDP0000660436,MDP0000703006,MDP0000234409,MDP0000158667,MDP0000088428,MDP0000230416,MDP0000…	MDP0000449136,MDP0000316092,MDP0000214360,MDP0000387639,MDP0000293418,MDP0000439832,MDP0000290919,MDP0000151537,MDP0000305019,MDP0000234983,MDP0000440721,MDP0000232833,MDP0000252442,MDP0000171164,MDP0000158667,MDP0000205497,MDP0000299709,MDP0000179656,MDP0000280299,MDP0000152969,MDP0000301983,MDP0000307969,MDP0000200306,MDP0000309192,MDP0000687105,MDP0000716700,MDP0000314872,MDP0000127306,MDP0000…
GO:1901265	Molecular function	nucleoside phosphate binding	4	4.74e-07	1.33272	51	232	8166	719	33728	MDP0000316092,MDP0000285823,MDP0000293167,MDP0000214360,MDP0000298623,MDP0000275724,MDP0000256738,MDP0000210772,MDP0000151537,MDP0000161386,MDP0000210537,MDP0000114901,MDP0000153847,MDP0000207770,MDP0000203112,MDP0000257606,MDP0000566547,MDP0000236977,MDP0000211661,MDP0000270110,MDP0000442056,MDP0000215780,MDP0000660436,MDP0000703006,MDP0000234409,MDP0000158667,MDP0000088428,MDP0000230416,MDP0000…	MDP0000449136,MDP0000316092,MDP0000214360,MDP0000387639,MDP0000293418,MDP0000439832,MDP0000290919,MDP0000151537,MDP0000305019,MDP0000234983,MDP0000440721,MDP0000232833,MDP0000252442,MDP0000171164,MDP0000158667,MDP0000205497,MDP0000299709,MDP0000179656,MDP0000280299,MDP0000152969,MDP0000301983,MDP0000307969,MDP0000200306,MDP0000309192,MDP0000687105,MDP0000716700,MDP0000314872,MDP0000127306,MDP0000…
GO:0017076	Molecular function	purine nucleotide binding	6	8.7e-07	1.39059	45	184	6207	719	33728	MDP0000285823,MDP0000293167,MDP0000214360,MDP0000275724,MDP0000256738,MDP0000210772,MDP0000151537,MDP0000161386,MDP0000210537,MDP0000114901,MDP0000153847,MDP0000207770,MDP0000203112,MDP0000257606,MDP0000566547,MDP0000236977,MDP0000211661,MDP0000270110,MDP0000442056,MDP0000215780,MDP0000660436,MDP0000703006,MDP0000234409,MDP0000158667,MDP0000230416,MDP0000603338,MDP0000255768,MDP0000761516,MDP0000…	MDP0000449136,MDP0000214360,MDP0000293418,MDP0000290919,MDP0000151537,MDP0000305019,MDP0000440721,MDP0000232833,MDP0000252442,MDP0000171164,MDP0000158667,MDP0000205497,MDP0000299709,MDP0000179656,MDP0000152969,MDP0000301983,MDP0000307969,MDP0000200306,MDP0000309192,MDP0000687105,MDP0000314872,MDP0000127306,MDP0000575742,MDP0000274900,MDP0000404324,MDP0000170859,MDP0000412092,MDP0000436696,MDP0000…
GO:0036094	Molecular function	small molecule binding	3	1.05e-06	1.31048	51	240	8591	719	33728	MDP0000316092,MDP0000285823,MDP0000293167,MDP0000214360,MDP0000298623,MDP0000275724,MDP0000256738,MDP0000210772,MDP0000151537,MDP0000161386,MDP0000210537,MDP0000114901,MDP0000153847,MDP0000207770,MDP0000203112,MDP0000257606,MDP0000566547,MDP0000236977,MDP0000211661,MDP0000270110,MDP0000442056,MDP0000215780,MDP0000660436,MDP0000703006,MDP0000234409,MDP0000158667,MDP0000088428,MDP0000230416,MDP0000…	MDP0000449136,MDP0000316092,MDP0000214360,MDP0000193964,MDP0000387639,MDP0000293418,MDP0000439832,MDP0000290919,MDP0000151537,MDP0000305019,MDP0000234983,MDP0000440721,MDP0000232833,MDP0000252442,MDP0000171164,MDP0000158667,MDP0000205497,MDP0000299709,MDP0000179656,MDP0000715465,MDP0000280299,MDP0000152969,MDP0000301983,MDP0000307969,MDP0000200306,MDP0000309192,MDP0000687105,MDP0000716700,MDP0000…
GO:0032555	Molecular function	purine ribonucleotide binding	7	1.09e-06	1.3875	45	183	6187	719	33728	MDP0000285823,MDP0000293167,MDP0000214360,MDP0000275724,MDP0000256738,MDP0000210772,MDP0000151537,MDP0000161386,MDP0000210537,MDP0000114901,MDP0000153847,MDP0000207770,MDP0000203112,MDP0000257606,MDP0000566547,MDP0000236977,MDP0000211661,MDP0000270110,MDP0000442056,MDP0000215780,MDP0000660436,MDP0000703006,MDP0000234409,MDP0000158667,MDP0000230416,MDP0000603338,MDP0000255768,MDP0000761516,MDP0000…	MDP0000449136,MDP0000214360,MDP0000293418,MDP0000290919,MDP0000151537,MDP0000305019,MDP0000440721,MDP0000232833,MDP0000252442,MDP0000171164,MDP0000158667,MDP0000205497,MDP0000299709,MDP0000179656,MDP0000152969,MDP0000301983,MDP0000307969,MDP0000200306,MDP0000309192,MDP0000687105,MDP0000314872,MDP0000127306,MDP0000575742,MDP0000274900,MDP0000404324,MDP0000170859,MDP0000412092,MDP0000436696,MDP0000…
GO:0004672	Molecular function	protein kinase activity	6	2.3e-06	1.60291	21	98	2868	719	33728	MDP0000285823,MDP0000293167,MDP0000256738,MDP0000151537,MDP0000114901,MDP0000207770,MDP0000203112,MDP0000566547,MDP0000211661,MDP0000660436,MDP0000158667,MDP0000603338,MDP0000761516,MDP0000153394,MDP0000314005,MDP0000152969,MDP0000189901,MDP0000123385,MDP0000173299,MDP0000309061,MDP0000204617,	MDP0000449136,MDP0000151537,MDP0000440721,MDP0000252442,MDP0000171164,MDP0000158667,MDP0000205497,MDP0000299709,MDP0000152969,MDP0000307969,MDP0000687105,MDP0000314872,MDP0000127306,MDP0000575742,MDP0000274900,MDP0000170859,MDP0000412092,MDP0000207770,MDP0000233651,MDP0000760282,MDP0000426363,MDP0000169047,MDP0000161557,MDP0000196862,MDP0000123385,MDP0000125411,MDP0000284274,MDP0000695326,MDP0000…
GO:0043168	Molecular function	anion binding	4	2.66e-06	1.34065	46	202	7068	719	33728	MDP0000285823,MDP0000293167,MDP0000214360,MDP0000298623,MDP0000275724,MDP0000256738,MDP0000210772,MDP0000151537,MDP0000161386,MDP0000210537,MDP0000114901,MDP0000153847,MDP0000207770,MDP0000203112,MDP0000257606,MDP0000566547,MDP0000236977,MDP0000211661,MDP0000270110,MDP0000442056,MDP0000215780,MDP0000660436,MDP0000703006,MDP0000234409,MDP0000158667,MDP0000230416,MDP0000603338,MDP0000255768,MDP0000…	MDP0000449136,MDP0000214360,MDP0000193964,MDP0000293418,MDP0000290919,MDP0000151537,MDP0000305019,MDP0000234983,MDP0000440721,MDP0000232833,MDP0000252442,MDP0000171164,MDP0000158667,MDP0000205497,MDP0000299709,MDP0000179656,MDP0000715465,MDP0000152969,MDP0000301983,MDP0000307969,MDP0000200306,MDP0000309192,MDP0000687105,MDP0000314872,MDP0000127306,MDP0000575742,MDP0000274900,MDP0000404324,MDP0000…
GO:0032553	Molecular function	ribonucleotide binding	6	3.05e-06	1.36586	45	183	6285	719	33728	MDP0000285823,MDP0000293167,MDP0000214360,MDP0000275724,MDP0000256738,MDP0000210772,MDP0000151537,MDP0000161386,MDP0000210537,MDP0000114901,MDP0000153847,MDP0000207770,MDP0000203112,MDP0000257606,MDP0000566547,MDP0000236977,MDP0000211661,MDP0000270110,MDP0000442056,MDP0000215780,MDP0000660436,MDP0000703006,MDP0000234409,MDP0000158667,MDP0000230416,MDP0000603338,MDP0000255768,MDP0000761516,MDP0000…	MDP0000449136,MDP0000214360,MDP0000293418,MDP0000290919,MDP0000151537,MDP0000305019,MDP0000440721,MDP0000232833,MDP0000252442,MDP0000171164,MDP0000158667,MDP0000205497,MDP0000299709,MDP0000179656,MDP0000152969,MDP0000301983,MDP0000307969,MDP0000200306,MDP0000309192,MDP0000687105,MDP0000314872,MDP0000127306,MDP0000575742,MDP0000274900,MDP0000404324,MDP0000170859,MDP0000412092,MDP0000436696,MDP0000…
GO:0016773	Molecular function	phosphotransferase activity, alcohol group as acceptor	5	3.28e-06	1.55534	24	106	3197	719	33728	MDP0000285823,MDP0000293167,MDP0000256738,MDP0000151537,MDP0000215747,MDP0000114901,MDP0000207770,MDP0000203112,MDP0000566547,MDP0000211661,MDP0000660436,MDP0000158667,MDP0000603338,MDP0000761516,MDP0000153394,MDP0000314005,MDP0000152969,MDP0000189901,MDP0000123385,MDP0000173299,MDP0000309061,MDP0000251583,MDP0000276007,MDP0000204617,	MDP0000449136,MDP0000293418,MDP0000151537,MDP0000215747,MDP0000440721,MDP0000252442,MDP0000171164,MDP0000158667,MDP0000205497,MDP0000299709,MDP0000152969,MDP0000307969,MDP0000687105,MDP0000314872,MDP0000127306,MDP0000575742,MDP0000274900,MDP0000170859,MDP0000412092,MDP0000207770,MDP0000233651,MDP0000760282,MDP0000426363,MDP0000169047,MDP0000161557,MDP0000196862,MDP0000123385,MDP0000125411,MDP0000…
GO:0043531	Molecular function	ADP binding	9	3.31e-06	2.0921	16	45	1009	719	33728	MDP0000285823,MDP0000214360,MDP0000275724,MDP0000210772,MDP0000210537,MDP0000153847,MDP0000257606,MDP0000442056,MDP0000703006,MDP0000234409,MDP0000188164,MDP0000322399,MDP0000309192,MDP0000506162,MDP0000399716,MDP0000129374,	MDP0000214360,MDP0000290919,MDP0000305019,MDP0000232833,MDP0000301983,MDP0000309192,MDP0000436696,MDP0000507277,MDP0000322399,MDP0000129374,MDP0000210772,MDP0000178490,MDP0000252913,MDP0000675339,MDP0000703006,MDP0000188164,MDP0000196621,MDP0000309588,MDP0000275115,MDP0000153847,MDP0000234409,MDP0000399716,MDP0000506162,MDP0000525273,MDP0000279585,MDP0000287351,MDP0000582553,MDP0000737010,MDP0000…
GO:0006952	Biological process	defense response	4	3.81e-06	2.17704	14	40	964	450	23610	MDP0000214360,MDP0000275724,MDP0000210772,MDP0000210537,MDP0000153847,MDP0000257606,MDP0000442056,MDP0000703006,MDP0000234409,MDP0000188164,MDP0000322399,MDP0000506162,MDP0000399716,MDP0000129374,	MDP0000214360,MDP0000290919,MDP0000232833,MDP0000301983,MDP0000436696,MDP0000507277,MDP0000322399,MDP0000129374,MDP0000210772,MDP0000178490,MDP0000252913,MDP0000675339,MDP0000703006,MDP0000188164,MDP0000196621,MDP0000275115,MDP0000153847,MDP0000234409,MDP0000399716,MDP0000506162,MDP0000525273,MDP0000279585,MDP0000287351,MDP0000582553,MDP0000737010,MDP0000196909,MDP0000442056,MDP0000240977,MDP0000…
GO:0006796	Biological process	phosphate-containing compound metabolic process	5	3.97e-06	1.50253	25	111	3876	450	23610	MDP0000285823,MDP0000293167,MDP0000256738,MDP0000281618,MDP0000151537,MDP0000114901,MDP0000207770,MDP0000203112,MDP0000566547,MDP0000747924,MDP0000211661,MDP0000660436,MDP0000158667,MDP0000603338,MDP0000761516,MDP0000153394,MDP0000314005,MDP0000152969,MDP0000189901,MDP0000316944,MDP0000123385,MDP0000173299,MDP0000309061,MDP0000301049,MDP0000204617,	MDP0000449136,MDP0000151537,MDP0000440721,MDP0000252442,MDP0000171164,MDP0000158667,MDP0000205497,MDP0000299709,MDP0000152969,MDP0000307969,MDP0000687105,MDP0000314872,MDP0000127306,MDP0000575742,MDP0000274900,MDP0000170859,MDP0000412092,MDP0000207770,MDP0000233651,MDP0000760282,MDP0000426363,MDP0000169047,MDP0000161557,MDP0000196862,MDP0000123385,MDP0000125411,MDP0000597667,MDP0000284274,MDP0000…
GO:0006793	Biological process	phosphorus metabolic process	4	4.21e-06	1.50059	25	111	3881	450	23610	MDP0000285823,MDP0000293167,MDP0000256738,MDP0000281618,MDP0000151537,MDP0000114901,MDP0000207770,MDP0000203112,MDP0000566547,MDP0000747924,MDP0000211661,MDP0000660436,MDP0000158667,MDP0000603338,MDP0000761516,MDP0000153394,MDP0000314005,MDP0000152969,MDP0000189901,MDP0000316944,MDP0000123385,MDP0000173299,MDP0000309061,MDP0000301049,MDP0000204617,	MDP0000449136,MDP0000151537,MDP0000440721,MDP0000252442,MDP0000171164,MDP0000158667,MDP0000205497,MDP0000299709,MDP0000152969,MDP0000307969,MDP0000687105,MDP0000314872,MDP0000127306,MDP0000575742,MDP0000274900,MDP0000170859,MDP0000412092,MDP0000207770,MDP0000233651,MDP0000760282,MDP0000426363,MDP0000169047,MDP0000161557,MDP0000196862,MDP0000123385,MDP0000125411,MDP0000597667,MDP0000284274,MDP0000…
GO:0097367	Molecular function	carbohydrate derivative binding	3	4.99e-06	1.3553	45	183	6334	719	33728	MDP0000285823,MDP0000293167,MDP0000214360,MDP0000275724,MDP0000256738,MDP0000210772,MDP0000151537,MDP0000161386,MDP0000210537,MDP0000114901,MDP0000153847,MDP0000207770,MDP0000203112,MDP0000257606,MDP0000566547,MDP0000236977,MDP0000211661,MDP0000270110,MDP0000442056,MDP0000215780,MDP0000660436,MDP0000703006,MDP0000234409,MDP0000158667,MDP0000230416,MDP0000603338,MDP0000255768,MDP0000761516,MDP0000…	MDP0000449136,MDP0000214360,MDP0000293418,MDP0000290919,MDP0000151537,MDP0000305019,MDP0000440721,MDP0000232833,MDP0000252442,MDP0000171164,MDP0000158667,MDP0000205497,MDP0000299709,MDP0000179656,MDP0000152969,MDP0000301983,MDP0000307969,MDP0000200306,MDP0000309192,MDP0000687105,MDP0000314872,MDP0000127306,MDP0000575742,MDP0000274900,MDP0000404324,MDP0000170859,MDP0000412092,MDP0000436696,MDP0000…
GO:0009987	Biological process	cellular process	2	1.24e-05	1.1678	59	304	13658	450	23610	MDP0000263009,MDP0000316092,MDP0000285823,MDP0000280559,MDP0000243375,MDP0000293167,MDP0000214360,MDP0000256738,MDP0000281618,MDP0000564897,MDP0000834854,MDP0000151537,MDP0000161386,MDP0000210537,MDP0000114901,MDP0000153847,MDP0000207770,MDP0000119750,MDP0000322550,MDP0000203112,MDP0000868556,MDP0000257606,MDP0000566547,MDP0000747924,MDP0000192746,MDP0000236977,MDP0000211661,MDP0000270110,MDP0000…	MDP0000449136,MDP0000316092,MDP0000214360,MDP0000664714,MDP0000293418,MDP0000239354,MDP0000185362,MDP0000151537,MDP0000296541,MDP0000234983,MDP0000440721,MDP0000252442,MDP0000166574,MDP0000653246,MDP0000181487,MDP0000215762,MDP0000252438,MDP0000908305,MDP0000170697,MDP0000171164,MDP0000158667,MDP0000205497,MDP0000192362,MDP0000299709,MDP0000165749,MDP0000152969,MDP0000307969,MDP0000767097,MDP0000…
GO:0016301	Molecular function	kinase activity	5	1.51e-05	1.51227	22	103	3195	719	33728	MDP0000285823,MDP0000293167,MDP0000256738,MDP0000151537,MDP0000114901,MDP0000207770,MDP0000203112,MDP0000566547,MDP0000211661,MDP0000660436,MDP0000158667,MDP0000603338,MDP0000761516,MDP0000153394,MDP0000314005,MDP0000152969,MDP0000189901,MDP0000123385,MDP0000173299,MDP0000309061,MDP0000276007,MDP0000204617,	MDP0000449136,MDP0000293418,MDP0000151537,MDP0000440721,MDP0000252442,MDP0000171164,MDP0000158667,MDP0000205497,MDP0000299709,MDP0000152969,MDP0000307969,MDP0000687105,MDP0000314872,MDP0000127306,MDP0000575742,MDP0000274900,MDP0000170859,MDP0000412092,MDP0000207770,MDP0000233651,MDP0000760282,MDP0000426363,MDP0000169047,MDP0000161557,MDP0000196862,MDP0000123385,MDP0000125411,MDP0000284274,MDP0000…
GO:0016772	Molecular function	transferase activity, transferring phosphorus-containing groups	4	8.74e-05	1.4122	25	115	3820	719	33728	MDP0000285823,MDP0000293167,MDP0000256738,MDP0000151537,MDP0000215747,MDP0000114901,MDP0000207770,MDP0000203112,MDP0000566547,MDP0000211661,MDP0000660436,MDP0000158667,MDP0000603338,MDP0000761516,MDP0000153394,MDP0000314005,MDP0000152969,MDP0000189901,MDP0000208072,MDP0000123385,MDP0000173299,MDP0000309061,MDP0000251583,MDP0000276007,MDP0000204617,	MDP0000449136,MDP0000293418,MDP0000151537,MDP0000215747,MDP0000440721,MDP0000252442,MDP0000171164,MDP0000158667,MDP0000205497,MDP0000299709,MDP0000152969,MDP0000307969,MDP0000687105,MDP0000314872,MDP0000127306,MDP0000575742,MDP0000274900,MDP0000170859,MDP0000412092,MDP0000290781,MDP0000207770,MDP0000233651,MDP0000760282,MDP0000426363,MDP0000169047,MDP0000161557,MDP0000196862,MDP0000123385,MDP0000…
GO:0007154	Biological process	cell communication	3	0.00014	1.8063	13	43	1249	450	23610	MDP0000214360,MDP0000210537,MDP0000153847,MDP0000119750,MDP0000660436,MDP0000234409,MDP0000189901,MDP0000506162,MDP0000399716,MDP0000309061,MDP0000276007,MDP0000918738,MDP0000204617,	MDP0000214360,MDP0000181487,MDP0000314872,MDP0000404324,MDP0000170859,MDP0000507277,MDP0000585643,MDP0000222098,MDP0000129000,MDP0000189901,MDP0000309061,MDP0000607144,MDP0000153847,MDP0000234409,MDP0000127515,MDP0000385305,MDP0000399716,MDP0000506162,MDP0000525273,MDP0000279585,MDP0000788186,MDP0000229726,MDP0000287351,MDP0000235765,MDP0000737010,MDP0000196909,MDP0000240977,MDP0000276007,MDP0000…
GO:0006950	Biological process	response to stress	3	0.000164	1.69354	15	51	1580	450	23610	MDP0000214360,MDP0000275724,MDP0000210772,MDP0000210537,MDP0000153847,MDP0000257606,MDP0000236977,MDP0000442056,MDP0000703006,MDP0000234409,MDP0000188164,MDP0000322399,MDP0000506162,MDP0000399716,MDP0000129374,	MDP0000214360,MDP0000290919,MDP0000232833,MDP0000166574,MDP0000301983,MDP0000436696,MDP0000507277,MDP0000236977,MDP0000322399,MDP0000129374,MDP0000210772,MDP0000178490,MDP0000252913,MDP0000203499,MDP0000675339,MDP0000703006,MDP0000188164,MDP0000196621,MDP0000275115,MDP0000153847,MDP0000215328,MDP0000234409,MDP0000399716,MDP0000506162,MDP0000525273,MDP0000279585,MDP0000488113,MDP0000287351,MDP0000…
GO:0005249	Molecular function	voltage-gated potassium channel activity	10	0.000237	8.68696	4	5	27	719	33728	MDP0000263295,MDP0000248694,MDP0000381669,MDP0000150739,	MDP0000248694,MDP0000150739,MDP0000263295,MDP0000167308,MDP0000381669,
GO:0022843	Molecular function	voltage-gated cation channel activity	9	0.000237	8.68696	4	5	27	719	33728	MDP0000263295,MDP0000248694,MDP0000381669,MDP0000150739,	MDP0000248694,MDP0000150739,MDP0000263295,MDP0000167308,MDP0000381669,
GO:0008762	Molecular function	UDP-N-acetylmuramate dehydrogenase activity	6	0.000286	6.54553	1	6	43	719	33728	MDP0000298623,	MDP0000234983,MDP0000298623,MDP0000250917,MDP0000279125,MDP0000238100,MDP0000293966,
GO:0022836	Molecular function	gated channel activity	6	0.000293	3.55866	5	11	145	719	33728	MDP0000263295,MDP0000248694,MDP0000381669,MDP0000150739,MDP0000318184,	MDP0000293418,MDP0000252438,MDP0000248694,MDP0000150739,MDP0000158468,MDP0000263295,MDP0000318184,MDP0000788186,MDP0000167308,MDP0000381669,MDP0000307313,
GO:0022839	Molecular function	ion gated channel activity	7	0.000293	3.55866	5	11	145	719	33728	MDP0000263295,MDP0000248694,MDP0000381669,MDP0000150739,MDP0000318184,	MDP0000293418,MDP0000252438,MDP0000248694,MDP0000150739,MDP0000158468,MDP0000263295,MDP0000318184,MDP0000788186,MDP0000167308,MDP0000381669,MDP0000307313,
GO:0050896	Biological process	response to stimulus	2	0.000327	1.48585	18	74	2613	450	23610	MDP0000214360,MDP0000275724,MDP0000210772,MDP0000210537,MDP0000153847,MDP0000119750,MDP0000257606,MDP0000236977,MDP0000442056,MDP0000703006,MDP0000234409,MDP0000188164,MDP0000322399,MDP0000506162,MDP0000399716,MDP0000276007,MDP0000918738,MDP0000129374,	MDP0000214360,MDP0000290919,MDP0000232833,MDP0000166574,MDP0000301983,MDP0000314872,MDP0000404324,MDP0000436696,MDP0000507277,MDP0000236977,MDP0000585643,MDP0000419433,MDP0000322399,MDP0000222098,MDP0000129000,MDP0000129374,MDP0000210772,MDP0000178490,MDP0000252913,MDP0000203499,MDP0000675339,MDP0000703006,MDP0000188164,MDP0000196621,MDP0000607144,MDP0000185253,MDP0000275115,MDP0000310875,MDP0000…
GO:0005524	Molecular function	ATP binding	9	0.000344	1.33127	30	131	4616	719	33728	MDP0000285823,MDP0000293167,MDP0000256738,MDP0000151537,MDP0000161386,MDP0000114901,MDP0000207770,MDP0000203112,MDP0000566547,MDP0000236977,MDP0000211661,MDP0000270110,MDP0000215780,MDP0000660436,MDP0000158667,MDP0000230416,MDP0000603338,MDP0000255768,MDP0000761516,MDP0000153394,MDP0000314005,MDP0000152969,MDP0000189901,MDP0000316944,MDP0000208072,MDP0000684170,MDP0000123385,MDP0000173299,MDP0000…	MDP0000449136,MDP0000293418,MDP0000151537,MDP0000440721,MDP0000252442,MDP0000171164,MDP0000158667,MDP0000205497,MDP0000299709,MDP0000152969,MDP0000307969,MDP0000200306,MDP0000687105,MDP0000314872,MDP0000127306,MDP0000575742,MDP0000274900,MDP0000170859,MDP0000412092,MDP0000859313,MDP0000207770,MDP0000233651,MDP0000236977,MDP0000760282,MDP0000426363,MDP0000169047,MDP0000161557,MDP0000196862,MDP0000…
GO:0060089	Molecular function	molecular transducer activity	2	0.00037	3.46312	3	11	149	719	33728	MDP0000119750,MDP0000318184,MDP0000918738,	MDP0000293418,MDP0000585643,MDP0000607144,MDP0000158468,MDP0000318184,MDP0000788186,MDP0000235765,MDP0000918738,MDP0000195916,MDP0000307313,MDP0000119750,
GO:0005216	Molecular function	ion channel activity	6	0.00038	3.23514	5	12	174	719	33728	MDP0000263295,MDP0000248694,MDP0000381669,MDP0000150739,MDP0000318184,	MDP0000293418,MDP0000252438,MDP0000248694,MDP0000150739,MDP0000158468,MDP0000263295,MDP0000318184,MDP0000151716,MDP0000788186,MDP0000167308,MDP0000381669,MDP0000307313,
GO:0015267	Molecular function	channel activity	5	0.00038	3.23514	5	12	174	719	33728	MDP0000263295,MDP0000248694,MDP0000381669,MDP0000150739,MDP0000318184,	MDP0000293418,MDP0000252438,MDP0000248694,MDP0000150739,MDP0000158468,MDP0000263295,MDP0000318184,MDP0000151716,MDP0000788186,MDP0000167308,MDP0000381669,MDP0000307313,
GO:0022803	Molecular function	passive transmembrane transporter activity	4	0.00038	3.23514	5	12	174	719	33728	MDP0000263295,MDP0000248694,MDP0000381669,MDP0000150739,MDP0000318184,	MDP0000293418,MDP0000252438,MDP0000248694,MDP0000150739,MDP0000158468,MDP0000263295,MDP0000318184,MDP0000151716,MDP0000788186,MDP0000167308,MDP0000381669,MDP0000307313,
GO:1901363	Molecular function	heterocyclic compound binding	3	0.000382	1.15346	67	335	13624	719	33728	MDP0000316092,MDP0000285823,MDP0000280559,MDP0000243375,MDP0000293167,MDP0000214360,MDP0000298623,MDP0000275724,MDP0000256738,MDP0000564897,MDP0000210772,MDP0000151537,MDP0000161386,MDP0000210537,MDP0000114901,MDP0000153847,MDP0000207770,MDP0000322550,MDP0000203112,MDP0000868556,MDP0000232326,MDP0000257606,MDP0000566547,MDP0000303139,MDP0000236977,MDP0000211661,MDP0000270110,MDP0000442056,MDP0000…	MDP0000449136,MDP0000316092,MDP0000214360,MDP0000193964,MDP0000387639,MDP0000293418,MDP0000439832,MDP0000239354,MDP0000290919,MDP0000151537,MDP0000305019,MDP0000145846,MDP0000234983,MDP0000440721,MDP0000186936,MDP0000232833,MDP0000252442,MDP0000164873,MDP0000171164,MDP0000158667,MDP0000205497,MDP0000299709,MDP0000179656,MDP0000715465,MDP0000280299,MDP0000152969,MDP0000301983,MDP0000307969,MDP0000…
GO:0097159	Molecular function	organic cyclic compound binding	3	0.000392	1.15312	67	335	13628	719	33728	MDP0000316092,MDP0000285823,MDP0000280559,MDP0000243375,MDP0000293167,MDP0000214360,MDP0000298623,MDP0000275724,MDP0000256738,MDP0000564897,MDP0000210772,MDP0000151537,MDP0000161386,MDP0000210537,MDP0000114901,MDP0000153847,MDP0000207770,MDP0000322550,MDP0000203112,MDP0000868556,MDP0000232326,MDP0000257606,MDP0000566547,MDP0000303139,MDP0000236977,MDP0000211661,MDP0000270110,MDP0000442056,MDP0000…	MDP0000449136,MDP0000316092,MDP0000214360,MDP0000193964,MDP0000387639,MDP0000293418,MDP0000439832,MDP0000239354,MDP0000290919,MDP0000151537,MDP0000305019,MDP0000145846,MDP0000234983,MDP0000440721,MDP0000186936,MDP0000232833,MDP0000252442,MDP0000164873,MDP0000171164,MDP0000158667,MDP0000205497,MDP0000299709,MDP0000179656,MDP0000715465,MDP0000280299,MDP0000152969,MDP0000301983,MDP0000307969,MDP0000…
GO:0008144	Molecular function	drug binding	3	0.000587	1.30384	30	137	4929	719	33728	MDP0000285823,MDP0000293167,MDP0000256738,MDP0000151537,MDP0000161386,MDP0000114901,MDP0000207770,MDP0000203112,MDP0000566547,MDP0000236977,MDP0000211661,MDP0000270110,MDP0000215780,MDP0000660436,MDP0000158667,MDP0000230416,MDP0000603338,MDP0000255768,MDP0000761516,MDP0000153394,MDP0000314005,MDP0000152969,MDP0000189901,MDP0000316944,MDP0000208072,MDP0000684170,MDP0000123385,MDP0000173299,MDP0000…	MDP0000449136,MDP0000193964,MDP0000293418,MDP0000151537,MDP0000440721,MDP0000252442,MDP0000171164,MDP0000158667,MDP0000205497,MDP0000299709,MDP0000715465,MDP0000152969,MDP0000307969,MDP0000200306,MDP0000687105,MDP0000314872,MDP0000127306,MDP0000575742,MDP0000274900,MDP0000227669,MDP0000170859,MDP0000782388,MDP0000412092,MDP0000859313,MDP0000207770,MDP0000233651,MDP0000236977,MDP0000760282,MDP0000…
GO:0044260	Biological process	cellular macromolecule metabolic process	5	0.000623	1.22047	43	182	7824	450	23610	MDP0000263009,MDP0000285823,MDP0000280559,MDP0000243375,MDP0000293167,MDP0000256738,MDP0000281618,MDP0000564897,MDP0000151537,MDP0000114901,MDP0000207770,MDP0000119750,MDP0000322550,MDP0000203112,MDP0000868556,MDP0000257606,MDP0000566547,MDP0000747924,MDP0000211661,MDP0000750662,MDP0000162592,MDP0000480581,MDP0000660436,MDP0000158667,MDP0000166889,MDP0000603338,MDP0000255768,MDP0000264123,MDP0000…	MDP0000449136,MDP0000151537,MDP0000440721,MDP0000252442,MDP0000166574,MDP0000653246,MDP0000171164,MDP0000158667,MDP0000205497,MDP0000192362,MDP0000299709,MDP0000152969,MDP0000307969,MDP0000767097,MDP0000687105,MDP0000314872,MDP0000127306,MDP0000575742,MDP0000274900,MDP0000170859,MDP0000412092,MDP0000243375,MDP0000270677,MDP0000859313,MDP0000256881,MDP0000207770,MDP0000233651,MDP0000480581,MDP0000…
GO:0043167	Molecular function	ion binding	3	0.000731	1.15902	58	302	12223	719	33728	MDP0000263009,MDP0000285823,MDP0000293167,MDP0000214360,MDP0000298623,MDP0000275724,MDP0000256738,MDP0000210772,MDP0000151537,MDP0000161386,MDP0000210537,MDP0000114901,MDP0000153847,MDP0000207770,MDP0000203112,MDP0000257606,MDP0000566547,MDP0000303139,MDP0000236977,MDP0000211661,MDP0000270110,MDP0000442056,MDP0000241823,MDP0000286576,MDP0000599335,MDP0000894195,MDP0000215780,MDP0000660436,MDP0000…	MDP0000449136,MDP0000214360,MDP0000193964,MDP0000387639,MDP0000293418,MDP0000228162,MDP0000290919,MDP0000151537,MDP0000305019,MDP0000234983,MDP0000440721,MDP0000186936,MDP0000232833,MDP0000252442,MDP0000457070,MDP0000869725,MDP0000171164,MDP0000158667,MDP0000205497,MDP0000299709,MDP0000179656,MDP0000715465,MDP0000152969,MDP0000301983,MDP0000307969,MDP0000223793,MDP0000200306,MDP0000309192,MDP0000…
GO:0044267	Biological process	cellular protein metabolic process	6	0.00124585	1.28042	28	125	5122	450	23610	MDP0000263009,MDP0000285823,MDP0000293167,MDP0000256738,MDP0000281618,MDP0000151537,MDP0000114901,MDP0000207770,MDP0000203112,MDP0000566547,MDP0000747924,MDP0000211661,MDP0000750662,MDP0000162592,MDP0000660436,MDP0000158667,MDP0000603338,MDP0000264123,MDP0000761516,MDP0000153394,MDP0000314005,MDP0000152969,MDP0000189901,MDP0000125002,MDP0000123385,MDP0000173299,MDP0000309061,MDP0000204617,	MDP0000449136,MDP0000151537,MDP0000440721,MDP0000252442,MDP0000653246,MDP0000171164,MDP0000158667,MDP0000205497,MDP0000192362,MDP0000299709,MDP0000152969,MDP0000307969,MDP0000687105,MDP0000314872,MDP0000127306,MDP0000575742,MDP0000274900,MDP0000170859,MDP0000412092,MDP0000859313,MDP0000207770,MDP0000233651,MDP0000760282,MDP0000426363,MDP0000169047,MDP0000161557,MDP0000125002,MDP0000196862,MDP0000…
GO:0015276	Molecular function	ligand-gated ion channel activity	8	0.00132471	4.93785	1	6	57	719	33728	MDP0000318184,	MDP0000293418,MDP0000252438,MDP0000158468,MDP0000318184,MDP0000788186,MDP0000307313,
GO:0022834	Molecular function	ligand-gated channel activity	7	0.00132471	4.93785	1	6	57	719	33728	MDP0000318184,	MDP0000293418,MDP0000252438,MDP0000158468,MDP0000318184,MDP0000788186,MDP0000307313,
GO:0005230	Molecular function	extracellular ligand-gated ion channel activity	9	0.00132471	4.93785	1	6	57	719	33728	MDP0000318184,	MDP0000293418,MDP0000252438,MDP0000158468,MDP0000318184,MDP0000788186,MDP0000307313,
GO:0035639	Molecular function	purine ribonucleoside triphosphate binding	5	0.00151622	1.26881	30	140	5176	719	33728	MDP0000285823,MDP0000293167,MDP0000256738,MDP0000151537,MDP0000161386,MDP0000114901,MDP0000207770,MDP0000203112,MDP0000566547,MDP0000236977,MDP0000211661,MDP0000270110,MDP0000215780,MDP0000660436,MDP0000158667,MDP0000230416,MDP0000603338,MDP0000255768,MDP0000761516,MDP0000153394,MDP0000314005,MDP0000152969,MDP0000189901,MDP0000316944,MDP0000208072,MDP0000684170,MDP0000123385,MDP0000173299,MDP0000…	MDP0000449136,MDP0000293418,MDP0000151537,MDP0000440721,MDP0000252442,MDP0000171164,MDP0000158667,MDP0000205497,MDP0000299709,MDP0000179656,MDP0000152969,MDP0000307969,MDP0000200306,MDP0000687105,MDP0000314872,MDP0000127306,MDP0000575742,MDP0000274900,MDP0000404324,MDP0000170859,MDP0000412092,MDP0000859313,MDP0000207770,MDP0000233651,MDP0000236977,MDP0000760282,MDP0000426363,MDP0000169047,MDP0000…			AT1G04750,AT1G18420,AT5G47220,AT4G23240,AT4G25030,AT1G66700,AT1G77760,AT5G47230,AT4G07950,AT4G18710,AT4G04940,AT3G23920,AT3G50700,AT1G69530,AT2G27920,AT5G05090,AT5G27200,AT3G18400,AT2G33210,AT1G19970,AT3G05540,AT5G55470,AT1G71990,AT5G07310,AT2G23830,AT5G66790,AT5G54840,AT3G43920,AT4G26120,AT1G63810,AT3G05520,AT1G55790,AT4G18750,AT1G47128,AT2G30520,AT1G63800,AT5G39660,AT2G44270,AT1G20620,AT3G45060…
GO:0008378	Molecular function	galactosyltransferase activity	6	0.00172453	5.72068	1	5	41	719	33728	MDP0000125002,	MDP0000192362,MDP0000125002,MDP0000323739,MDP0000282228,MDP0000279221,
GO:0005261	Molecular function	cation channel activity	7	0.00172453	5.72068	4	5	41	719	33728	MDP0000263295,MDP0000248694,MDP0000381669,MDP0000150739,	MDP0000248694,MDP0000150739,MDP0000263295,MDP0000167308,MDP0000381669,
GO:0005267	Molecular function	potassium channel activity	9	0.00172453	5.72068	4	5	41	719	33728	MDP0000263295,MDP0000248694,MDP0000381669,MDP0000150739,	MDP0000248694,MDP0000150739,MDP0000263295,MDP0000167308,MDP0000381669,
GO:0065007	Biological process	biological regulation	2	0.00194448	1.34375	23	89	3475	450	23610	MDP0000280559,MDP0000243375,MDP0000214360,MDP0000281618,MDP0000564897,MDP0000210537,MDP0000153847,MDP0000119750,MDP0000322550,MDP0000868556,MDP0000257606,MDP0000747924,MDP0000480581,MDP0000234409,MDP0000166889,MDP0000255768,MDP0000479652,MDP0000767097,MDP0000506162,MDP0000399716,MDP0000276007,MDP0000300820,MDP0000918738,	MDP0000214360,MDP0000234983,MDP0000165749,MDP0000767097,MDP0000314872,MDP0000404324,MDP0000243375,MDP0000270677,MDP0000507277,MDP0000256881,MDP0000275460,MDP0000480581,MDP0000249827,MDP0000585643,MDP0000219041,MDP0000222098,MDP0000129000,MDP0000789750,MDP0000229036,MDP0000251669,MDP0000250917,MDP0000259556,MDP0000187703,MDP0000279125,MDP0000479652,MDP0000607144,MDP0000260803,MDP0000185253,MDP0000…
GO:0140096	Molecular function	catalytic activity, acting on a protein	3	0.00194712	1.28722	28	122	4446	719	33728	MDP0000263009,MDP0000285823,MDP0000293167,MDP0000128941,MDP0000256738,MDP0000151537,MDP0000114901,MDP0000207770,MDP0000203112,MDP0000566547,MDP0000303139,MDP0000211661,MDP0000804741,MDP0000750662,MDP0000162592,MDP0000660436,MDP0000158667,MDP0000603338,MDP0000255768,MDP0000761516,MDP0000153394,MDP0000314005,MDP0000152969,MDP0000189901,MDP0000123385,MDP0000173299,MDP0000309061,MDP0000204617,	MDP0000449136,MDP0000151537,MDP0000440721,MDP0000252442,MDP0000287242,MDP0000171164,MDP0000158667,MDP0000205497,MDP0000299709,MDP0000152969,MDP0000307969,MDP0000687105,MDP0000314872,MDP0000127306,MDP0000575742,MDP0000274900,MDP0000170859,MDP0000412092,MDP0000122571,MDP0000207770,MDP0000233651,MDP0000301533,MDP0000760282,MDP0000426363,MDP0000169047,MDP0000161557,MDP0000196862,MDP0000179232,MDP0000…
GO:0006813	Biological process	potassium ion transport	8	0.00256874	3.78625	4	7	97	450	23610	MDP0000263295,MDP0000248694,MDP0000381669,MDP0000150739,	MDP0000248694,MDP0000150739,MDP0000206618,MDP0000263295,MDP0000167308,MDP0000381669,MDP0000225313,
GO:0050794	Biological process	regulation of cellular process	4	0.00332846	1.34487	23	80	3121	450	23610	MDP0000280559,MDP0000243375,MDP0000214360,MDP0000281618,MDP0000564897,MDP0000210537,MDP0000153847,MDP0000119750,MDP0000322550,MDP0000868556,MDP0000257606,MDP0000747924,MDP0000480581,MDP0000234409,MDP0000166889,MDP0000255768,MDP0000479652,MDP0000767097,MDP0000506162,MDP0000399716,MDP0000276007,MDP0000300820,MDP0000918738,	MDP0000214360,MDP0000165749,MDP0000767097,MDP0000314872,MDP0000404324,MDP0000243375,MDP0000270677,MDP0000507277,MDP0000256881,MDP0000480581,MDP0000249827,MDP0000585643,MDP0000219041,MDP0000222098,MDP0000129000,MDP0000789750,MDP0000229036,MDP0000251669,MDP0000259556,MDP0000187703,MDP0000479652,MDP0000607144,MDP0000260803,MDP0000185253,MDP0000310875,MDP0000153847,MDP0000221322,MDP0000322550,MDP0000…
GO:0051716	Biological process	cellular response to stimulus	3	0.00333994	1.60303	9	37	1211	450	23610	MDP0000214360,MDP0000210537,MDP0000153847,MDP0000119750,MDP0000234409,MDP0000506162,MDP0000399716,MDP0000276007,MDP0000918738,	MDP0000214360,MDP0000166574,MDP0000314872,MDP0000404324,MDP0000507277,MDP0000585643,MDP0000222098,MDP0000129000,MDP0000607144,MDP0000153847,MDP0000234409,MDP0000399716,MDP0000506162,MDP0000525273,MDP0000279585,MDP0000788186,MDP0000488113,MDP0000287351,MDP0000235765,MDP0000737010,MDP0000196909,MDP0000240977,MDP0000276007,MDP0000304632,MDP0000210537,MDP0000222184,MDP0000297707,MDP0000197415,MDP0000…
GO:0042597	Cellular component	periplasmic space	3	0.00380929	4.77841	1	5	55	192	10092	MDP0000318184,	MDP0000293418,MDP0000158468,MDP0000318184,MDP0000788186,MDP0000307313,
GO:0030288	Cellular component	outer membrane-bounded periplasmic space	4	0.00380929	4.77841	1	5	55	192	10092	MDP0000318184,	MDP0000293418,MDP0000158468,MDP0000318184,MDP0000788186,MDP0000307313,
GO:0030246	Molecular function	carbohydrate binding	3	0.00403445	1.87298	5	22	551	719	33728	MDP0000660436,MDP0000189901,MDP0000125002,MDP0000309061,MDP0000204617,	MDP0000181487,MDP0000192362,MDP0000829982,MDP0000170859,MDP0000270424,MDP0000125002,MDP0000217223,MDP0000189901,MDP0000309061,MDP0000799946,MDP0000229726,MDP0000282228,MDP0000253370,MDP0000272463,MDP0000204617,MDP0000204610,MDP0000279221,MDP0000306224,MDP0000386314,MDP0000193915,MDP0000660436,MDP0000233031,
GO:0070085	Biological process	glycosylation	3	0.00421431	3.46478	1	7	106	450	23610	MDP0000125002,	MDP0000192362,MDP0000829982,MDP0000125002,MDP0000323739,MDP0000282228,MDP0000279221,MDP0000297352,
GO:0008270	Molecular function	zinc ion binding	7	0.00445553	1.36023	11	74	2552	719	33728	MDP0000263009,MDP0000207770,MDP0000286576,MDP0000599335,MDP0000894195,MDP0000166889,MDP0000644255,MDP0000088428,MDP0000255768,MDP0000181937,MDP0000716700,	MDP0000387639,MDP0000186936,MDP0000457070,MDP0000869725,MDP0000716700,MDP0000252977,MDP0000256881,MDP0000207770,MDP0000305285,MDP0000270424,MDP0000249827,MDP0000691431,MDP0000230534,MDP0000843691,MDP0000222098,MDP0000181641,MDP0000126530,MDP0000263009,MDP0000256723,MDP0000782661,MDP0000248096,MDP0000245635,MDP0000308222,MDP0000879985,MDP0000267282,MDP0000308433,MDP0000181937,MDP0000248478,MDP0000…
GO:0050789	Biological process	regulation of biological process	3	0.00494542	1.3245	23	80	3169	450	23610	MDP0000280559,MDP0000243375,MDP0000214360,MDP0000281618,MDP0000564897,MDP0000210537,MDP0000153847,MDP0000119750,MDP0000322550,MDP0000868556,MDP0000257606,MDP0000747924,MDP0000480581,MDP0000234409,MDP0000166889,MDP0000255768,MDP0000479652,MDP0000767097,MDP0000506162,MDP0000399716,MDP0000276007,MDP0000300820,MDP0000918738,	MDP0000214360,MDP0000165749,MDP0000767097,MDP0000314872,MDP0000404324,MDP0000243375,MDP0000270677,MDP0000507277,MDP0000256881,MDP0000480581,MDP0000249827,MDP0000585643,MDP0000219041,MDP0000222098,MDP0000129000,MDP0000789750,MDP0000229036,MDP0000251669,MDP0000259556,MDP0000187703,MDP0000479652,MDP0000607144,MDP0000260803,MDP0000185253,MDP0000310875,MDP0000153847,MDP0000221322,MDP0000322550,MDP0000…
GO:0030313	Cellular component	cell envelope	4	0.00515782	4.45445	1	5	59	192	10092	MDP0000318184,	MDP0000293418,MDP0000158468,MDP0000318184,MDP0000788186,MDP0000307313,
GO:0000156	Molecular function	phosphorelay response regulator activity	3	0.00533089	3.75277	2	6	75	719	33728	MDP0000119750,MDP0000918738,	MDP0000585643,MDP0000607144,MDP0000235765,MDP0000918738,MDP0000195916,MDP0000119750,
GO:0008066	Molecular function	glutamate receptor activity	5	0.00580414	4.34348	1	5	54	719	33728	MDP0000318184,	MDP0000293418,MDP0000158468,MDP0000318184,MDP0000788186,MDP0000307313,
GO:0005231	Molecular function	excitatory extracellular ligand-gated ion channel activity	10	0.00580414	4.34348	1	5	54	719	33728	MDP0000318184,	MDP0000293418,MDP0000158468,MDP0000318184,MDP0000788186,MDP0000307313,
GO:0022824	Molecular function	transmitter-gated ion channel activity	10	0.00580414	4.34348	1	5	54	719	33728	MDP0000318184,	MDP0000293418,MDP0000158468,MDP0000318184,MDP0000788186,MDP0000307313,
GO:0022835	Molecular function	transmitter-gated channel activity	8	0.00580414	4.34348	1	5	54	719	33728	MDP0000318184,	MDP0000293418,MDP0000158468,MDP0000318184,MDP0000788186,MDP0000307313,
GO:0005234	Molecular function	extracellularly glutamate-gated ion channel activity	11	0.00580414	4.34348	1	5	54	719	33728	MDP0000318184,	MDP0000293418,MDP0000158468,MDP0000318184,MDP0000788186,MDP0000307313,
GO:0004970	Molecular function	ionotropic glutamate receptor activity	11	0.00580414	4.34348	1	5	54	719	33728	MDP0000318184,	MDP0000293418,MDP0000158468,MDP0000318184,MDP0000788186,MDP0000307313,
GO:0030594	Molecular function	neurotransmitter receptor activity	4	0.00627487	4.26451	1	5	55	719	33728	MDP0000318184,	MDP0000293418,MDP0000158468,MDP0000318184,MDP0000788186,MDP0000307313,
GO:0009101	Biological process	glycoprotein biosynthetic process	7	0.00639205	3.61839	1	6	87	450	23610	MDP0000125002,	MDP0000192362,MDP0000125002,MDP0000323739,MDP0000282228,MDP0000279221,MDP0000297352,
GO:0043413	Biological process	macromolecule glycosylation	6	0.00639205	3.61839	1	6	87	450	23610	MDP0000125002,	MDP0000192362,MDP0000125002,MDP0000323739,MDP0000282228,MDP0000279221,MDP0000297352,
GO:0006486	Biological process	protein glycosylation	8	0.00639205	3.61839	1	6	87	450	23610	MDP0000125002,	MDP0000192362,MDP0000125002,MDP0000323739,MDP0000282228,MDP0000279221,MDP0000297352,
GO:0009100	Biological process	glycoprotein metabolic process	6	0.00675231	3.57727	1	6	88	450	23610	MDP0000125002,	MDP0000192362,MDP0000125002,MDP0000323739,MDP0000282228,MDP0000279221,MDP0000297352,
GO:0009856	Biological process	pollination	3	0.00703516	2.51037	4	10	209	450	23610	MDP0000660436,MDP0000189901,MDP0000309061,MDP0000204617,	MDP0000181487,MDP0000170859,MDP0000189901,MDP0000309061,MDP0000229726,MDP0000204617,MDP0000306224,MDP0000193915,MDP0000660436,MDP0000233031,
GO:0009875	Biological process	pollen-pistil interaction	4	0.00703516	2.51037	4	10	209	450	23610	MDP0000660436,MDP0000189901,MDP0000309061,MDP0000204617,	MDP0000181487,MDP0000170859,MDP0000189901,MDP0000309061,MDP0000229726,MDP0000204617,MDP0000306224,MDP0000193915,MDP0000660436,MDP0000233031,
GO:0044706	Biological process	multi-multicellular organism process	3	0.00703516	2.51037	4	10	209	450	23610	MDP0000660436,MDP0000189901,MDP0000309061,MDP0000204617,	MDP0000181487,MDP0000170859,MDP0000189901,MDP0000309061,MDP0000229726,MDP0000204617,MDP0000306224,MDP0000193915,MDP0000660436,MDP0000233031,
GO:0048544	Biological process	recognition of pollen	4	0.00703516	2.51037	4	10	209	450	23610	MDP0000660436,MDP0000189901,MDP0000309061,MDP0000204617,	MDP0000181487,MDP0000170859,MDP0000189901,MDP0000309061,MDP0000229726,MDP0000204617,MDP0000306224,MDP0000193915,MDP0000660436,MDP0000233031,
GO:0008037	Biological process	cell recognition	3	0.00703516	2.51037	4	10	209	450	23610	MDP0000660436,MDP0000189901,MDP0000309061,MDP0000204617,	MDP0000181487,MDP0000170859,MDP0000189901,MDP0000309061,MDP0000229726,MDP0000204617,MDP0000306224,MDP0000193915,MDP0000660436,MDP0000233031,
GO:0007165	Biological process	signal transduction	5	0.00709492	1.60085	9	31	1016	450	23610	MDP0000214360,MDP0000210537,MDP0000153847,MDP0000119750,MDP0000234409,MDP0000506162,MDP0000399716,MDP0000276007,MDP0000918738,	MDP0000214360,MDP0000314872,MDP0000404324,MDP0000507277,MDP0000585643,MDP0000222098,MDP0000129000,MDP0000607144,MDP0000153847,MDP0000234409,MDP0000399716,MDP0000506162,MDP0000525273,MDP0000279585,MDP0000788186,MDP0000287351,MDP0000235765,MDP0000737010,MDP0000196909,MDP0000240977,MDP0000276007,MDP0000210537,MDP0000222184,MDP0000297707,MDP0000918738,MDP0000195916,MDP0000268226,MDP0000198183,MDP0000…
GO:0023052	Biological process	signaling	2	0.00709492	1.60085	9	31	1016	450	23610	MDP0000214360,MDP0000210537,MDP0000153847,MDP0000119750,MDP0000234409,MDP0000506162,MDP0000399716,MDP0000276007,MDP0000918738,	MDP0000214360,MDP0000314872,MDP0000404324,MDP0000507277,MDP0000585643,MDP0000222098,MDP0000129000,MDP0000607144,MDP0000153847,MDP0000234409,MDP0000399716,MDP0000506162,MDP0000525273,MDP0000279585,MDP0000788186,MDP0000287351,MDP0000235765,MDP0000737010,MDP0000196909,MDP0000240977,MDP0000276007,MDP0000210537,MDP0000222184,MDP0000297707,MDP0000918738,MDP0000195916,MDP0000268226,MDP0000198183,MDP0000…
GO:0046983	Molecular function	protein dimerization activity	4	0.00732269	1.83599	4	20	511	719	33728	MDP0000280559,MDP0000230416,MDP0000479652,MDP0000300820,	MDP0000278157,MDP0000270677,MDP0000219041,MDP0000283649,MDP0000479652,MDP0000185253,MDP0000310875,MDP0000221322,MDP0000314765,MDP0000168790,MDP0000701734,MDP0000456476,MDP0000230416,MDP0000129112,MDP0000422324,MDP0000121603,MDP0000300820,MDP0000280559,MDP0000208345,MDP0000386314,
GO:1903506	Biological process	regulation of nucleic acid-templated transcription	9	0.00826707	1.42037	16	49	1810	450	23610	MDP0000280559,MDP0000243375,MDP0000281618,MDP0000564897,MDP0000119750,MDP0000322550,MDP0000868556,MDP0000257606,MDP0000747924,MDP0000480581,MDP0000166889,MDP0000255768,MDP0000479652,MDP0000767097,MDP0000300820,MDP0000918738,	MDP0000767097,MDP0000243375,MDP0000270677,MDP0000256881,MDP0000480581,MDP0000249827,MDP0000585643,MDP0000219041,MDP0000229036,MDP0000259556,MDP0000187703,MDP0000479652,MDP0000607144,MDP0000260803,MDP0000185253,MDP0000310875,MDP0000221322,MDP0000322550,MDP0000255768,MDP0000235765,MDP0000324718,MDP0000120805,MDP0000314765,MDP0000145953,MDP0000203666,MDP0000701734,MDP0000456476,MDP0000166889,MDP0000…
GO:0006355	Biological process	regulation of transcription, DNA-templated	10	0.00826707	1.42037	16	49	1810	450	23610	MDP0000280559,MDP0000243375,MDP0000281618,MDP0000564897,MDP0000119750,MDP0000322550,MDP0000868556,MDP0000257606,MDP0000747924,MDP0000480581,MDP0000166889,MDP0000255768,MDP0000479652,MDP0000767097,MDP0000300820,MDP0000918738,	MDP0000767097,MDP0000243375,MDP0000270677,MDP0000256881,MDP0000480581,MDP0000249827,MDP0000585643,MDP0000219041,MDP0000229036,MDP0000259556,MDP0000187703,MDP0000479652,MDP0000607144,MDP0000260803,MDP0000185253,MDP0000310875,MDP0000221322,MDP0000322550,MDP0000255768,MDP0000235765,MDP0000324718,MDP0000120805,MDP0000314765,MDP0000145953,MDP0000203666,MDP0000701734,MDP0000456476,MDP0000166889,MDP0000…
GO:2001141	Biological process	regulation of RNA biosynthetic process	8	0.00826707	1.42037	16	49	1810	450	23610	MDP0000280559,MDP0000243375,MDP0000281618,MDP0000564897,MDP0000119750,MDP0000322550,MDP0000868556,MDP0000257606,MDP0000747924,MDP0000480581,MDP0000166889,MDP0000255768,MDP0000479652,MDP0000767097,MDP0000300820,MDP0000918738,	MDP0000767097,MDP0000243375,MDP0000270677,MDP0000256881,MDP0000480581,MDP0000249827,MDP0000585643,MDP0000219041,MDP0000229036,MDP0000259556,MDP0000187703,MDP0000479652,MDP0000607144,MDP0000260803,MDP0000185253,MDP0000310875,MDP0000221322,MDP0000322550,MDP0000255768,MDP0000235765,MDP0000324718,MDP0000120805,MDP0000314765,MDP0000145953,MDP0000203666,MDP0000701734,MDP0000456476,MDP0000166889,MDP0000…
GO:0032501	Biological process	multicellular organismal process	2	0.00884059	2.30853	5	11	250	450	23610	MDP0000244591,MDP0000660436,MDP0000189901,MDP0000309061,MDP0000204617,	MDP0000181487,MDP0000170859,MDP0000189901,MDP0000309061,MDP0000229726,MDP0000244591,MDP0000204617,MDP0000306224,MDP0000193915,MDP0000660436,MDP0000233031,
GO:0051252	Biological process	regulation of RNA metabolic process	7	0.00902922	1.41334	16	49	1819	450	23610	MDP0000280559,MDP0000243375,MDP0000281618,MDP0000564897,MDP0000119750,MDP0000322550,MDP0000868556,MDP0000257606,MDP0000747924,MDP0000480581,MDP0000166889,MDP0000255768,MDP0000479652,MDP0000767097,MDP0000300820,MDP0000918738,	MDP0000767097,MDP0000243375,MDP0000270677,MDP0000256881,MDP0000480581,MDP0000249827,MDP0000585643,MDP0000219041,MDP0000229036,MDP0000259556,MDP0000187703,MDP0000479652,MDP0000607144,MDP0000260803,MDP0000185253,MDP0000310875,MDP0000221322,MDP0000322550,MDP0000255768,MDP0000235765,MDP0000324718,MDP0000120805,MDP0000314765,MDP0000145953,MDP0000203666,MDP0000701734,MDP0000456476,MDP0000166889,MDP0000…
GO:0000003	Biological process	reproduction	2	0.00904482	2.41782	4	10	217	450	23610	MDP0000660436,MDP0000189901,MDP0000309061,MDP0000204617,	MDP0000181487,MDP0000170859,MDP0000189901,MDP0000309061,MDP0000229726,MDP0000204617,MDP0000306224,MDP0000193915,MDP0000660436,MDP0000233031,
GO:0022414	Biological process	reproductive process	2	0.00904482	2.41782	4	10	217	450	23610	MDP0000660436,MDP0000189901,MDP0000309061,MDP0000204617,	MDP0000181487,MDP0000170859,MDP0000189901,MDP0000309061,MDP0000229726,MDP0000204617,MDP0000306224,MDP0000193915,MDP0000660436,MDP0000233031,
GO:0019219	Biological process	regulation of nucleobase-containing compound metabolic process	6	0.00929603	1.41101	16	49	1822	450	23610	MDP0000280559,MDP0000243375,MDP0000281618,MDP0000564897,MDP0000119750,MDP0000322550,MDP0000868556,MDP0000257606,MDP0000747924,MDP0000480581,MDP0000166889,MDP0000255768,MDP0000479652,MDP0000767097,MDP0000300820,MDP0000918738,	MDP0000767097,MDP0000243375,MDP0000270677,MDP0000256881,MDP0000480581,MDP0000249827,MDP0000585643,MDP0000219041,MDP0000229036,MDP0000259556,MDP0000187703,MDP0000479652,MDP0000607144,MDP0000260803,MDP0000185253,MDP0000310875,MDP0000221322,MDP0000322550,MDP0000255768,MDP0000235765,MDP0000324718,MDP0000120805,MDP0000314765,MDP0000145953,MDP0000203666,MDP0000701734,MDP0000456476,MDP0000166889,MDP0000…
GO:0044237	Biological process	cellular metabolic process	3	0.0103016	1.11742	48	236	11081	450	23610	MDP0000263009,MDP0000316092,MDP0000285823,MDP0000280559,MDP0000243375,MDP0000293167,MDP0000256738,MDP0000281618,MDP0000564897,MDP0000834854,MDP0000151537,MDP0000114901,MDP0000207770,MDP0000119750,MDP0000322550,MDP0000203112,MDP0000868556,MDP0000257606,MDP0000566547,MDP0000747924,MDP0000192746,MDP0000211661,MDP0000750662,MDP0000162592,MDP0000480581,MDP0000660436,MDP0000158667,MDP0000166889,MDP0000…	MDP0000449136,MDP0000316092,MDP0000293418,MDP0000185362,MDP0000151537,MDP0000296541,MDP0000234983,MDP0000440721,MDP0000252442,MDP0000166574,MDP0000653246,MDP0000215762,MDP0000908305,MDP0000170697,MDP0000171164,MDP0000158667,MDP0000205497,MDP0000192362,MDP0000299709,MDP0000152969,MDP0000307969,MDP0000767097,MDP0000687105,MDP0000314872,MDP0000127306,MDP0000575742,MDP0000274900,MDP0000227669,MDP0000…
GO:0051704	Biological process	multi-organism process	2	0.0105074	2.36336	4	10	222	450	23610	MDP0000660436,MDP0000189901,MDP0000309061,MDP0000204617,	MDP0000181487,MDP0000170859,MDP0000189901,MDP0000309061,MDP0000229726,MDP0000204617,MDP0000306224,MDP0000193915,MDP0000660436,MDP0000233031,
GO:0015079	Molecular function	potassium ion transmembrane transporter activity	8	0.010808	3.23514	4	6	87	719	33728	MDP0000263295,MDP0000248694,MDP0000381669,MDP0000150739,	MDP0000248694,MDP0000150739,MDP0000263295,MDP0000167308,MDP0000381669,MDP0000225313,
GO:0010468	Biological process	regulation of gene expression	6	0.0125766	1.38666	16	49	1854	450	23610	MDP0000280559,MDP0000243375,MDP0000281618,MDP0000564897,MDP0000119750,MDP0000322550,MDP0000868556,MDP0000257606,MDP0000747924,MDP0000480581,MDP0000166889,MDP0000255768,MDP0000479652,MDP0000767097,MDP0000300820,MDP0000918738,	MDP0000767097,MDP0000243375,MDP0000270677,MDP0000256881,MDP0000480581,MDP0000249827,MDP0000585643,MDP0000219041,MDP0000229036,MDP0000259556,MDP0000187703,MDP0000479652,MDP0000607144,MDP0000260803,MDP0000185253,MDP0000310875,MDP0000221322,MDP0000322550,MDP0000255768,MDP0000235765,MDP0000324718,MDP0000120805,MDP0000314765,MDP0000145953,MDP0000203666,MDP0000701734,MDP0000456476,MDP0000166889,MDP0000…
GO:0000160	Biological process	phosphorelay signal transduction system	7	0.0128687	3.11683	2	6	101	450	23610	MDP0000119750,MDP0000918738,	MDP0000585643,MDP0000607144,MDP0000235765,MDP0000918738,MDP0000195916,MDP0000119750,
GO:0010556	Biological process	regulation of macromolecule biosynthetic process	6	0.013047	1.38367	16	49	1858	450	23610	MDP0000280559,MDP0000243375,MDP0000281618,MDP0000564897,MDP0000119750,MDP0000322550,MDP0000868556,MDP0000257606,MDP0000747924,MDP0000480581,MDP0000166889,MDP0000255768,MDP0000479652,MDP0000767097,MDP0000300820,MDP0000918738,	MDP0000767097,MDP0000243375,MDP0000270677,MDP0000256881,MDP0000480581,MDP0000249827,MDP0000585643,MDP0000219041,MDP0000229036,MDP0000259556,MDP0000187703,MDP0000479652,MDP0000607144,MDP0000260803,MDP0000185253,MDP0000310875,MDP0000221322,MDP0000322550,MDP0000255768,MDP0000235765,MDP0000324718,MDP0000120805,MDP0000314765,MDP0000145953,MDP0000203666,MDP0000701734,MDP0000456476,MDP0000166889,MDP0000…
GO:2000112	Biological process	regulation of cellular macromolecule biosynthetic process	7	0.013047	1.38367	16	49	1858	450	23610	MDP0000280559,MDP0000243375,MDP0000281618,MDP0000564897,MDP0000119750,MDP0000322550,MDP0000868556,MDP0000257606,MDP0000747924,MDP0000480581,MDP0000166889,MDP0000255768,MDP0000479652,MDP0000767097,MDP0000300820,MDP0000918738,	MDP0000767097,MDP0000243375,MDP0000270677,MDP0000256881,MDP0000480581,MDP0000249827,MDP0000585643,MDP0000219041,MDP0000229036,MDP0000259556,MDP0000187703,MDP0000479652,MDP0000607144,MDP0000260803,MDP0000185253,MDP0000310875,MDP0000221322,MDP0000322550,MDP0000255768,MDP0000235765,MDP0000324718,MDP0000120805,MDP0000314765,MDP0000145953,MDP0000203666,MDP0000701734,MDP0000456476,MDP0000166889,MDP0000…
GO:0009889	Biological process	regulation of biosynthetic process	5	0.0134092	1.38144	16	49	1861	450	23610	MDP0000280559,MDP0000243375,MDP0000281618,MDP0000564897,MDP0000119750,MDP0000322550,MDP0000868556,MDP0000257606,MDP0000747924,MDP0000480581,MDP0000166889,MDP0000255768,MDP0000479652,MDP0000767097,MDP0000300820,MDP0000918738,	MDP0000767097,MDP0000243375,MDP0000270677,MDP0000256881,MDP0000480581,MDP0000249827,MDP0000585643,MDP0000219041,MDP0000229036,MDP0000259556,MDP0000187703,MDP0000479652,MDP0000607144,MDP0000260803,MDP0000185253,MDP0000310875,MDP0000221322,MDP0000322550,MDP0000255768,MDP0000235765,MDP0000324718,MDP0000120805,MDP0000314765,MDP0000145953,MDP0000203666,MDP0000701734,MDP0000456476,MDP0000166889,MDP0000…
GO:0031326	Biological process	regulation of cellular biosynthetic process	6	0.0134092	1.38144	16	49	1861	450	23610	MDP0000280559,MDP0000243375,MDP0000281618,MDP0000564897,MDP0000119750,MDP0000322550,MDP0000868556,MDP0000257606,MDP0000747924,MDP0000480581,MDP0000166889,MDP0000255768,MDP0000479652,MDP0000767097,MDP0000300820,MDP0000918738,	MDP0000767097,MDP0000243375,MDP0000270677,MDP0000256881,MDP0000480581,MDP0000249827,MDP0000585643,MDP0000219041,MDP0000229036,MDP0000259556,MDP0000187703,MDP0000479652,MDP0000607144,MDP0000260803,MDP0000185253,MDP0000310875,MDP0000221322,MDP0000322550,MDP0000255768,MDP0000235765,MDP0000324718,MDP0000120805,MDP0000314765,MDP0000145953,MDP0000203666,MDP0000701734,MDP0000456476,MDP0000166889,MDP0000…
GO:0006807	Biological process	nitrogen compound metabolic process	3	0.0147509	1.1176	45	221	10375	450	23610	MDP0000263009,MDP0000285823,MDP0000280559,MDP0000243375,MDP0000293167,MDP0000256738,MDP0000281618,MDP0000564897,MDP0000151537,MDP0000114901,MDP0000207770,MDP0000119750,MDP0000322550,MDP0000203112,MDP0000868556,MDP0000257606,MDP0000566547,MDP0000747924,MDP0000192746,MDP0000211661,MDP0000804741,MDP0000750662,MDP0000162592,MDP0000480581,MDP0000660436,MDP0000158667,MDP0000166889,MDP0000603338,MDP0000…	MDP0000449136,MDP0000293418,MDP0000185362,MDP0000151537,MDP0000296541,MDP0000234983,MDP0000440721,MDP0000252442,MDP0000287242,MDP0000166574,MDP0000653246,MDP0000908305,MDP0000170697,MDP0000171164,MDP0000158667,MDP0000205497,MDP0000192362,MDP0000299709,MDP0000152969,MDP0000307969,MDP0000767097,MDP0000687105,MDP0000314872,MDP0000127306,MDP0000575742,MDP0000274900,MDP0000227669,MDP0000170859,MDP0000…
GO:0006457	Biological process	protein folding	3	0.0159161	1.82493	1	16	460	450	23610	MDP0000236977,	MDP0000859313,MDP0000236977,MDP0000132789,MDP0000203499,MDP0000253745,MDP0000215328,MDP0000222474,MDP0000235765,MDP0000150162,MDP0000646524,MDP0000144151,MDP0000256746,MDP0000422324,MDP0000155945,MDP0000231815,MDP0000202225,
GO:1901564	Biological process	organonitrogen compound metabolic process	4	0.0181401	1.14738	31	165	7545	450	23610	MDP0000263009,MDP0000285823,MDP0000293167,MDP0000256738,MDP0000281618,MDP0000151537,MDP0000114901,MDP0000207770,MDP0000203112,MDP0000566547,MDP0000747924,MDP0000211661,MDP0000804741,MDP0000750662,MDP0000162592,MDP0000660436,MDP0000158667,MDP0000603338,MDP0000255768,MDP0000264123,MDP0000761516,MDP0000153394,MDP0000314005,MDP0000152969,MDP0000189901,MDP0000125002,MDP0000316944,MDP0000123385,MDP0000…	MDP0000449136,MDP0000293418,MDP0000185362,MDP0000151537,MDP0000296541,MDP0000234983,MDP0000440721,MDP0000252442,MDP0000287242,MDP0000653246,MDP0000908305,MDP0000170697,MDP0000171164,MDP0000158667,MDP0000205497,MDP0000192362,MDP0000299709,MDP0000152969,MDP0000307969,MDP0000687105,MDP0000314872,MDP0000127306,MDP0000575742,MDP0000274900,MDP0000227669,MDP0000170859,MDP0000412092,MDP0000122571,MDP0000…
GO:0004888	Molecular function	transmembrane signaling receptor activity	4	0.0188284	3.25761	1	5	72	719	33728	MDP0000318184,	MDP0000293418,MDP0000158468,MDP0000318184,MDP0000788186,MDP0000307313,
GO:0046873	Molecular function	metal ion transmembrane transporter activity	7	0.0191644	2.15182	4	10	218	719	33728	MDP0000263295,MDP0000248694,MDP0000381669,MDP0000150739,	MDP0000248694,MDP0000150739,MDP0000273257,MDP0000263295,MDP0000586314,MDP0000306901,MDP0000167308,MDP0000381669,MDP0000225313,MDP0000286087,
GO:0080090	Biological process	regulation of primary metabolic process	5	0.0197456	1.34954	16	49	1905	450	23610	MDP0000280559,MDP0000243375,MDP0000281618,MDP0000564897,MDP0000119750,MDP0000322550,MDP0000868556,MDP0000257606,MDP0000747924,MDP0000480581,MDP0000166889,MDP0000255768,MDP0000479652,MDP0000767097,MDP0000300820,MDP0000918738,	MDP0000767097,MDP0000243375,MDP0000270677,MDP0000256881,MDP0000480581,MDP0000249827,MDP0000585643,MDP0000219041,MDP0000229036,MDP0000259556,MDP0000187703,MDP0000479652,MDP0000607144,MDP0000260803,MDP0000185253,MDP0000310875,MDP0000221322,MDP0000322550,MDP0000255768,MDP0000235765,MDP0000324718,MDP0000120805,MDP0000314765,MDP0000145953,MDP0000203666,MDP0000701734,MDP0000456476,MDP0000166889,MDP0000…
GO:0051171	Biological process	regulation of nitrogen compound metabolic process	5	0.0202537	1.34741	16	49	1908	450	23610	MDP0000280559,MDP0000243375,MDP0000281618,MDP0000564897,MDP0000119750,MDP0000322550,MDP0000868556,MDP0000257606,MDP0000747924,MDP0000480581,MDP0000166889,MDP0000255768,MDP0000479652,MDP0000767097,MDP0000300820,MDP0000918738,	MDP0000767097,MDP0000243375,MDP0000270677,MDP0000256881,MDP0000480581,MDP0000249827,MDP0000585643,MDP0000219041,MDP0000229036,MDP0000259556,MDP0000187703,MDP0000479652,MDP0000607144,MDP0000260803,MDP0000185253,MDP0000310875,MDP0000221322,MDP0000322550,MDP0000255768,MDP0000235765,MDP0000324718,MDP0000120805,MDP0000314765,MDP0000145953,MDP0000203666,MDP0000701734,MDP0000456476,MDP0000166889,MDP0000…
GO:0038023	Molecular function	signaling receptor activity	3	0.0209475	3.16957	1	5	74	719	33728	MDP0000318184,	MDP0000293418,MDP0000158468,MDP0000318184,MDP0000788186,MDP0000307313,
GO:0043565	Molecular function	sequence-specific DNA binding	6	0.0209622	1.62827	8	21	605	719	33728	MDP0000280559,MDP0000564897,MDP0000322550,MDP0000166889,MDP0000255768,MDP0000479652,MDP0000767097,MDP0000300820,	MDP0000767097,MDP0000270677,MDP0000324583,MDP0000219041,MDP0000539118,MDP0000479652,MDP0000260803,MDP0000322550,MDP0000255768,MDP0000145953,MDP0000203666,MDP0000701734,MDP0000166889,MDP0000129112,MDP0000564897,MDP0000121603,MDP0000295812,MDP0000699761,MDP0000300820,MDP0000280559,MDP0000386314,
GO:0097659	Biological process	nucleic acid-templated transcription	9	0.0216385	1.32827	16	52	2054	450	23610	MDP0000280559,MDP0000243375,MDP0000281618,MDP0000564897,MDP0000119750,MDP0000322550,MDP0000868556,MDP0000257606,MDP0000747924,MDP0000480581,MDP0000166889,MDP0000255768,MDP0000479652,MDP0000767097,MDP0000300820,MDP0000918738,	MDP0000767097,MDP0000243375,MDP0000270677,MDP0000256881,MDP0000480581,MDP0000249827,MDP0000585643,MDP0000219041,MDP0000229036,MDP0000259556,MDP0000187703,MDP0000479652,MDP0000607144,MDP0000260803,MDP0000185253,MDP0000310875,MDP0000221322,MDP0000322550,MDP0000255768,MDP0000235765,MDP0000324718,MDP0000120805,MDP0000314765,MDP0000145953,MDP0000203666,MDP0000701734,MDP0000456476,MDP0000216942,MDP0000…
GO:0006351	Biological process	transcription, DNA-templated	10	0.0216385	1.32827	16	52	2054	450	23610	MDP0000280559,MDP0000243375,MDP0000281618,MDP0000564897,MDP0000119750,MDP0000322550,MDP0000868556,MDP0000257606,MDP0000747924,MDP0000480581,MDP0000166889,MDP0000255768,MDP0000479652,MDP0000767097,MDP0000300820,MDP0000918738,	MDP0000767097,MDP0000243375,MDP0000270677,MDP0000256881,MDP0000480581,MDP0000249827,MDP0000585643,MDP0000219041,MDP0000229036,MDP0000259556,MDP0000187703,MDP0000479652,MDP0000607144,MDP0000260803,MDP0000185253,MDP0000310875,MDP0000221322,MDP0000322550,MDP0000255768,MDP0000235765,MDP0000324718,MDP0000120805,MDP0000314765,MDP0000145953,MDP0000203666,MDP0000701734,MDP0000456476,MDP0000216942,MDP0000…
GO:0032774	Biological process	RNA biosynthetic process	8	0.0228879	1.32376	16	52	2061	450	23610	MDP0000280559,MDP0000243375,MDP0000281618,MDP0000564897,MDP0000119750,MDP0000322550,MDP0000868556,MDP0000257606,MDP0000747924,MDP0000480581,MDP0000166889,MDP0000255768,MDP0000479652,MDP0000767097,MDP0000300820,MDP0000918738,	MDP0000767097,MDP0000243375,MDP0000270677,MDP0000256881,MDP0000480581,MDP0000249827,MDP0000585643,MDP0000219041,MDP0000229036,MDP0000259556,MDP0000187703,MDP0000479652,MDP0000607144,MDP0000260803,MDP0000185253,MDP0000310875,MDP0000221322,MDP0000322550,MDP0000255768,MDP0000235765,MDP0000324718,MDP0000120805,MDP0000314765,MDP0000145953,MDP0000203666,MDP0000701734,MDP0000456476,MDP0000216942,MDP0000…
GO:0031323	Biological process	regulation of cellular metabolic process	5	0.0229545	1.3369	16	49	1923	450	23610	MDP0000280559,MDP0000243375,MDP0000281618,MDP0000564897,MDP0000119750,MDP0000322550,MDP0000868556,MDP0000257606,MDP0000747924,MDP0000480581,MDP0000166889,MDP0000255768,MDP0000479652,MDP0000767097,MDP0000300820,MDP0000918738,	MDP0000767097,MDP0000243375,MDP0000270677,MDP0000256881,MDP0000480581,MDP0000249827,MDP0000585643,MDP0000219041,MDP0000229036,MDP0000259556,MDP0000187703,MDP0000479652,MDP0000607144,MDP0000260803,MDP0000185253,MDP0000310875,MDP0000221322,MDP0000322550,MDP0000255768,MDP0000235765,MDP0000324718,MDP0000120805,MDP0000314765,MDP0000145953,MDP0000203666,MDP0000701734,MDP0000456476,MDP0000166889,MDP0000…
GO:0019538	Biological process	protein metabolic process	5	0.0238949	1.16286	30	135	6091	450	23610	MDP0000263009,MDP0000285823,MDP0000293167,MDP0000256738,MDP0000281618,MDP0000151537,MDP0000114901,MDP0000207770,MDP0000203112,MDP0000566547,MDP0000747924,MDP0000211661,MDP0000804741,MDP0000750662,MDP0000162592,MDP0000660436,MDP0000158667,MDP0000603338,MDP0000255768,MDP0000264123,MDP0000761516,MDP0000153394,MDP0000314005,MDP0000152969,MDP0000189901,MDP0000125002,MDP0000123385,MDP0000173299,MDP0000…	MDP0000449136,MDP0000151537,MDP0000440721,MDP0000252442,MDP0000287242,MDP0000653246,MDP0000171164,MDP0000158667,MDP0000205497,MDP0000192362,MDP0000299709,MDP0000152969,MDP0000307969,MDP0000687105,MDP0000314872,MDP0000127306,MDP0000575742,MDP0000274900,MDP0000170859,MDP0000412092,MDP0000122571,MDP0000859313,MDP0000207770,MDP0000233651,MDP0000301533,MDP0000760282,MDP0000426363,MDP0000169047,MDP0000…
GO:0043170	Biological process	macromolecule metabolic process	4	0.0245703	1.11727	45	198	9298	450	23610	MDP0000263009,MDP0000285823,MDP0000280559,MDP0000243375,MDP0000293167,MDP0000256738,MDP0000281618,MDP0000564897,MDP0000151537,MDP0000114901,MDP0000207770,MDP0000119750,MDP0000322550,MDP0000203112,MDP0000868556,MDP0000257606,MDP0000566547,MDP0000747924,MDP0000192746,MDP0000211661,MDP0000804741,MDP0000750662,MDP0000162592,MDP0000480581,MDP0000660436,MDP0000158667,MDP0000166889,MDP0000603338,MDP0000…	MDP0000449136,MDP0000151537,MDP0000440721,MDP0000252442,MDP0000287242,MDP0000166574,MDP0000653246,MDP0000171164,MDP0000158667,MDP0000205497,MDP0000192362,MDP0000299709,MDP0000152969,MDP0000307969,MDP0000767097,MDP0000687105,MDP0000314872,MDP0000127306,MDP0000575742,MDP0000274900,MDP0000170859,MDP0000412092,MDP0000243375,MDP0000270677,MDP0000122571,MDP0000859313,MDP0000256881,MDP0000320172,MDP0000…
GO:0060255	Biological process	regulation of macromolecule metabolic process	5	0.0247089	1.33068	16	49	1932	450	23610	MDP0000280559,MDP0000243375,MDP0000281618,MDP0000564897,MDP0000119750,MDP0000322550,MDP0000868556,MDP0000257606,MDP0000747924,MDP0000480581,MDP0000166889,MDP0000255768,MDP0000479652,MDP0000767097,MDP0000300820,MDP0000918738,	MDP0000767097,MDP0000243375,MDP0000270677,MDP0000256881,MDP0000480581,MDP0000249827,MDP0000585643,MDP0000219041,MDP0000229036,MDP0000259556,MDP0000187703,MDP0000479652,MDP0000607144,MDP0000260803,MDP0000185253,MDP0000310875,MDP0000221322,MDP0000322550,MDP0000255768,MDP0000235765,MDP0000324718,MDP0000120805,MDP0000314765,MDP0000145953,MDP0000203666,MDP0000701734,MDP0000456476,MDP0000166889,MDP0000…
GO:0030001	Biological process	metal ion transport	7	0.0275124	1.78285	4	14	412	450	23610	MDP0000263295,MDP0000248694,MDP0000381669,MDP0000150739,	MDP0000248694,MDP0000150739,MDP0000273257,MDP0000206618,MDP0000263295,MDP0000586314,MDP0000306901,MDP0000167308,MDP0000258428,MDP0000325376,MDP0000381669,MDP0000225313,MDP0000286087,MDP0000166168,
GO:0019222	Biological process	regulation of metabolic process	4	0.0276492	1.3211	16	49	1946	450	23610	MDP0000280559,MDP0000243375,MDP0000281618,MDP0000564897,MDP0000119750,MDP0000322550,MDP0000868556,MDP0000257606,MDP0000747924,MDP0000480581,MDP0000166889,MDP0000255768,MDP0000479652,MDP0000767097,MDP0000300820,MDP0000918738,	MDP0000767097,MDP0000243375,MDP0000270677,MDP0000256881,MDP0000480581,MDP0000249827,MDP0000585643,MDP0000219041,MDP0000229036,MDP0000259556,MDP0000187703,MDP0000479652,MDP0000607144,MDP0000260803,MDP0000185253,MDP0000310875,MDP0000221322,MDP0000322550,MDP0000255768,MDP0000235765,MDP0000324718,MDP0000120805,MDP0000314765,MDP0000145953,MDP0000203666,MDP0000701734,MDP0000456476,MDP0000166889,MDP0000…
GO:0005244	Molecular function	voltage-gated ion channel activity	8	0.0401331	2.66532	4	5	88	719	33728	MDP0000263295,MDP0000248694,MDP0000381669,MDP0000150739,	MDP0000248694,MDP0000150739,MDP0000263295,MDP0000167308,MDP0000381669,
GO:0022832	Molecular function	voltage-gated channel activity	7	0.0401331	2.66532	4	5	88	719	33728	MDP0000263295,MDP0000248694,MDP0000381669,MDP0000150739,	MDP0000248694,MDP0000150739,MDP0000263295,MDP0000167308,MDP0000381669,
GO:0004144	Molecular function	diacylglycerol O-acyltransferase activity	8	0.0446988	5.8637	1	2	16	719	33728	MDP0000273229,	MDP0000120935,MDP0000273229,
GO:0000151	Cellular component	ubiquitin ligase complex	5	0.0447915	2.15168	3	7	171	192	10092	MDP0000263009,MDP0000750662,MDP0000162592,	MDP0000179232,MDP0000302897,MDP0000263009,MDP0000458584,MDP0000419841,MDP0000162592,MDP0000750662,
GO:0016411	Molecular function	acylglycerol O-acyltransferase activity	7	0.0554288	5.21218	1	2	18	719	33728	MDP0000273229,	MDP0000120935,MDP0000273229,
GO:0051726	Biological process	regulation of cell cycle	5	0.0572731	2.7614	2	4	76	450	23610	MDP0000281618,MDP0000747924,	MDP0000258414,MDP0000747924,MDP0000774499,MDP0000281618,
GO:0016616	Molecular function	oxidoreductase activity, acting on the CH-OH group of donors, NAD or NADP as acceptor	5	0.0584061	1.63492	2	13	373	719	33728	MDP0000298623,MDP0000301049,	MDP0000234983,MDP0000215762,MDP0000298623,MDP0000176374,MDP0000250917,MDP0000276793,MDP0000279125,MDP0000303395,MDP0000303112,MDP0000238100,MDP0000301049,MDP0000277658,MDP0000293966,
GO:0034654	Biological process	nucleobase-containing compound biosynthetic process	6	0.0617023	1.23161	17	55	2343	450	23610	MDP0000280559,MDP0000243375,MDP0000281618,MDP0000564897,MDP0000119750,MDP0000322550,MDP0000868556,MDP0000257606,MDP0000747924,MDP0000480581,MDP0000166889,MDP0000255768,MDP0000479652,MDP0000767097,MDP0000316944,MDP0000300820,MDP0000918738,	MDP0000767097,MDP0000243375,MDP0000270677,MDP0000256881,MDP0000480581,MDP0000249827,MDP0000585643,MDP0000219041,MDP0000229036,MDP0000597667,MDP0000259556,MDP0000187703,MDP0000479652,MDP0000607144,MDP0000260803,MDP0000185253,MDP0000310875,MDP0000221322,MDP0000322550,MDP0000255768,MDP0000235765,MDP0000324718,MDP0000120805,MDP0000314765,MDP0000145953,MDP0000201016,MDP0000203666,MDP0000701734,MDP0000…
GO:0000079	Biological process	regulation of cyclin-dependent protein serine/threonine kinase activity	12	0.0633789	3.27917	2	3	48	450	23610	MDP0000281618,MDP0000747924,	MDP0000747924,MDP0000774499,MDP0000281618,
GO:0043549	Biological process	regulation of kinase activity	9	0.0633789	3.27917	2	3	48	450	23610	MDP0000281618,MDP0000747924,	MDP0000747924,MDP0000774499,MDP0000281618,
GO:0051338	Biological process	regulation of transferase activity	5	0.0633789	3.27917	2	3	48	450	23610	MDP0000281618,MDP0000747924,	MDP0000747924,MDP0000774499,MDP0000281618,
GO:1904029	Biological process	regulation of cyclin-dependent protein kinase activity	11	0.0633789	3.27917	2	3	48	450	23610	MDP0000281618,MDP0000747924,	MDP0000747924,MDP0000774499,MDP0000281618,
GO:0071900	Biological process	regulation of protein serine/threonine kinase activity	11	0.0633789	3.27917	2	3	48	450	23610	MDP0000281618,MDP0000747924,	MDP0000747924,MDP0000774499,MDP0000281618,
GO:0045859	Biological process	regulation of protein kinase activity	10	0.0633789	3.27917	2	3	48	450	23610	MDP0000281618,MDP0000747924,	MDP0000747924,MDP0000774499,MDP0000281618,
GO:0050660	Molecular function	flavin adenine dinucleotide binding	6	0.0687288	1.78138	1	9	237	719	33728	MDP0000298623,	MDP0000234983,MDP0000298623,MDP0000250917,MDP0000279125,MDP0000421679,MDP0000920069,MDP0000238100,MDP0000293966,MDP0000225981,
GO:0001932	Biological process	regulation of protein phosphorylation	9	0.0732505	3.08627	2	3	51	450	23610	MDP0000281618,MDP0000747924,	MDP0000747924,MDP0000774499,MDP0000281618,
GO:0042325	Biological process	regulation of phosphorylation	8	0.0732505	3.08627	2	3	51	450	23610	MDP0000281618,MDP0000747924,	MDP0000747924,MDP0000774499,MDP0000281618,
GO:0016740	Molecular function	transferase activity	3	0.0790539	1.10843	31	159	6729	719	33728	MDP0000263009,MDP0000285823,MDP0000293167,MDP0000256738,MDP0000834854,MDP0000151537,MDP0000215747,MDP0000114901,MDP0000207770,MDP0000203112,MDP0000566547,MDP0000211661,MDP0000750662,MDP0000162592,MDP0000660436,MDP0000158667,MDP0000603338,MDP0000761516,MDP0000153394,MDP0000314005,MDP0000152969,MDP0000189901,MDP0000125002,MDP0000208072,MDP0000123385,MDP0000173299,MDP0000309061,MDP0000251583,MDP0000…	MDP0000449136,MDP0000281970,MDP0000293418,MDP0000151537,MDP0000215747,MDP0000440721,MDP0000252442,MDP0000908305,MDP0000171164,MDP0000158667,MDP0000205497,MDP0000192362,MDP0000299709,MDP0000152969,MDP0000307969,MDP0000687105,MDP0000314872,MDP0000127306,MDP0000575742,MDP0000274900,MDP0000278157,MDP0000120935,MDP0000829982,MDP0000170859,MDP0000412092,MDP0000507074,MDP0000290781,MDP0000207770,MDP0000…
GO:0008081	Molecular function	phosphoric diester hydrolase activity	6	0.079298	2.46893	1	4	76	719	33728	MDP0000192746,	MDP0000125742,MDP0000309383,MDP0000192746,MDP0000294776,
GO:0031399	Biological process	regulation of protein modification process	8	0.0801879	2.96981	2	3	53	450	23610	MDP0000281618,MDP0000747924,	MDP0000747924,MDP0000774499,MDP0000281618,
GO:0019900	Molecular function	kinase binding	5	0.0824954	2.93185	2	3	48	719	33728	MDP0000281618,MDP0000747924,	MDP0000747924,MDP0000774499,MDP0000281618,
GO:0019901	Molecular function	protein kinase binding	6	0.0824954	2.93185	2	3	48	719	33728	MDP0000281618,MDP0000747924,	MDP0000747924,MDP0000774499,MDP0000281618,
GO:0051174	Biological process	regulation of phosphorus metabolic process	6	0.0837597	2.91481	2	3	54	450	23610	MDP0000281618,MDP0000747924,	MDP0000747924,MDP0000774499,MDP0000281618,
GO:0019220	Biological process	regulation of phosphate metabolic process	7	0.0837597	2.91481	2	3	54	450	23610	MDP0000281618,MDP0000747924,	MDP0000747924,MDP0000774499,MDP0000281618,
GO:0004367	Molecular function	glycerol-3-phosphate dehydrogenase [NAD+] activity	6	0.085544	4.0791	1	2	23	719	33728	MDP0000301049,	MDP0000276793,MDP0000301049,
GO:0019899	Molecular function	enzyme binding	4	0.0971786	2.05744	2	5	114	719	33728	MDP0000281618,MDP0000747924,	MDP0000302897,MDP0000458584,MDP0000747924,MDP0000774499,MDP0000281618,
GO:0009331	Cellular component	glycerol-3-phosphate dehydrogenase complex	5	0.0986388	3.75446	1	2	28	192	10092	MDP0000301049,	MDP0000276793,MDP0000301049,
GO:1990234	Cellular component	transferase complex	4	0.103576	1.62564	4	9	291	192	10092	MDP0000263009,MDP0000750662,MDP0000162592,MDP0000208072,	MDP0000179232,MDP0000302897,MDP0000263009,MDP0000208072,MDP0000458584,MDP0000419841,MDP0000162592,MDP0000750662,MDP0000915307,
GO:0052646	Biological process	alditol phosphate metabolic process	6	0.111258	3.49778	1	2	30	450	23610	MDP0000301049,	MDP0000276793,MDP0000301049,
GO:0006072	Biological process	glycerol-3-phosphate metabolic process	7	0.111258	3.49778	1	2	30	450	23610	MDP0000301049,	MDP0000276793,MDP0000301049,
GO:0007585	Biological process	respiratory gaseous exchange by respiratory system	3	0.126042	7.49524	1	1	7	450	23610	MDP0000244591,	MDP0000244591,
GO:0044459	Cellular component	plasma membrane part	3	0.126343	2.42596	1	3	65	192	10092	MDP0000381669,	MDP0000252438,MDP0000381669,MDP0000915307,
GO:0015318	Molecular function	inorganic molecular entity transmembrane transporter activity	4	0.127678	1.3214	5	20	710	719	33728	MDP0000263295,MDP0000248694,MDP0000381669,MDP0000150739,MDP0000318184,	MDP0000293418,MDP0000252438,MDP0000248694,MDP0000150739,MDP0000273257,MDP0000206618,MDP0000222800,MDP0000158468,MDP0000263295,MDP0000586314,MDP0000306901,MDP0000241861,MDP0000318184,MDP0000151716,MDP0000788186,MDP0000167308,MDP0000381669,MDP0000225313,MDP0000286087,MDP0000307313,
GO:0018130	Biological process	heterocycle biosynthetic process	5	0.129375	1.15971	17	58	2624	450	23610	MDP0000280559,MDP0000243375,MDP0000281618,MDP0000564897,MDP0000119750,MDP0000322550,MDP0000868556,MDP0000257606,MDP0000747924,MDP0000480581,MDP0000166889,MDP0000255768,MDP0000479652,MDP0000767097,MDP0000316944,MDP0000300820,MDP0000918738,	MDP0000296541,MDP0000908305,MDP0000767097,MDP0000243375,MDP0000270677,MDP0000256881,MDP0000480581,MDP0000249827,MDP0000585643,MDP0000219041,MDP0000229036,MDP0000597667,MDP0000259556,MDP0000187703,MDP0000479652,MDP0000607144,MDP0000260803,MDP0000185253,MDP0000310875,MDP0000221322,MDP0000322550,MDP0000255768,MDP0000235765,MDP0000324718,MDP0000120805,MDP0000314765,MDP0000145953,MDP0000201016,MDP0000…
GO:0016614	Molecular function	oxidoreductase activity, acting on CH-OH group of donors	4	0.129677	1.42482	2	13	428	719	33728	MDP0000298623,MDP0000301049,	MDP0000234983,MDP0000215762,MDP0000298623,MDP0000176374,MDP0000250917,MDP0000276793,MDP0000279125,MDP0000303395,MDP0000303112,MDP0000238100,MDP0000301049,MDP0000277658,MDP0000293966,
GO:0051082	Molecular function	unfolded protein binding	4	0.130724	1.50835	1	10	311	719	33728	MDP0000236977,	MDP0000236977,MDP0000132789,MDP0000203499,MDP0000215328,MDP0000222474,MDP0000646524,MDP0000256746,MDP0000155945,MDP0000231815,MDP0000202225,
GO:0019438	Biological process	aromatic compound biosynthetic process	5	0.138515	1.15512	17	57	2589	450	23610	MDP0000280559,MDP0000243375,MDP0000281618,MDP0000564897,MDP0000119750,MDP0000322550,MDP0000868556,MDP0000257606,MDP0000747924,MDP0000480581,MDP0000166889,MDP0000255768,MDP0000479652,MDP0000767097,MDP0000316944,MDP0000300820,MDP0000918738,	MDP0000296541,MDP0000767097,MDP0000243375,MDP0000270677,MDP0000256881,MDP0000480581,MDP0000249827,MDP0000585643,MDP0000219041,MDP0000229036,MDP0000597667,MDP0000259556,MDP0000187703,MDP0000479652,MDP0000607144,MDP0000260803,MDP0000185253,MDP0000310875,MDP0000221322,MDP0000322550,MDP0000255768,MDP0000235765,MDP0000324718,MDP0000120805,MDP0000314765,MDP0000145953,MDP0000201016,MDP0000203666,MDP0000…
GO:0042575	Cellular component	DNA polymerase complex	6	0.142488	6.57031	1	1	8	192	10092	MDP0000208072,	MDP0000208072,
GO:0009360	Cellular component	DNA polymerase III complex	7	0.142488	6.57031	1	1	8	192	10092	MDP0000208072,	MDP0000208072,
GO:0003677	Molecular function	DNA binding	5	0.144719	1.13478	16	71	2935	719	33728	MDP0000280559,MDP0000243375,MDP0000564897,MDP0000322550,MDP0000868556,MDP0000257606,MDP0000480581,MDP0000166889,MDP0000230416,MDP0000255768,MDP0000167107,MDP0000479652,MDP0000767097,MDP0000208072,MDP0000301049,MDP0000300820,	MDP0000239354,MDP0000164873,MDP0000767097,MDP0000243375,MDP0000270677,MDP0000324583,MDP0000256881,MDP0000823582,MDP0000124687,MDP0000480581,MDP0000249827,MDP0000219041,MDP0000222098,MDP0000405669,MDP0000229036,MDP0000259556,MDP0000539118,MDP0000187703,MDP0000479652,MDP0000208072,MDP0000607144,MDP0000260803,MDP0000185253,MDP0000310875,MDP0000136727,MDP0000221322,MDP0000322550,MDP0000919694,MDP0000…
GO:0006928	Biological process	movement of cell or subcellular component	3	0.145723	1.69247	3	6	186	450	23610	MDP0000161386,MDP0000270110,MDP0000215780,	MDP0000161386,MDP0000270110,MDP0000215780,MDP0000300249,MDP0000309906,MDP0000302391,
GO:0007018	Biological process	microtubule-based movement	4	0.145723	1.69247	3	6	186	450	23610	MDP0000161386,MDP0000270110,MDP0000215780,	MDP0000161386,MDP0000270110,MDP0000215780,MDP0000300249,MDP0000309906,MDP0000302391,
GO:0003700	Molecular function	DNA-binding transcription factor activity	3	0.149428	1.24581	9	26	979	719	33728	MDP0000280559,MDP0000243375,MDP0000564897,MDP0000322550,MDP0000166889,MDP0000255768,MDP0000479652,MDP0000767097,MDP0000300820,	MDP0000767097,MDP0000243375,MDP0000270677,MDP0000219041,MDP0000229036,MDP0000187703,MDP0000479652,MDP0000260803,MDP0000322550,MDP0000255768,MDP0000324718,MDP0000314765,MDP0000145953,MDP0000203666,MDP0000701734,MDP0000166889,MDP0000129112,MDP0000564897,MDP0000121603,MDP0000295812,MDP0000633218,MDP0000300820,MDP0000280559,MDP0000462149,MDP0000386314,MDP0000259085,
GO:0016567	Biological process	protein ubiquitination	10	0.162334	1.73731	3	5	151	450	23610	MDP0000263009,MDP0000750662,MDP0000162592,	MDP0000179232,MDP0000263009,MDP0000419841,MDP0000162592,MDP0000750662,
GO:0016020	Cellular component	membrane	2	0.163385	1.08835	12	88	4250	192	10092	MDP0000263295,MDP0000248694,MDP0000834854,MDP0000565104,MDP0000381669,MDP0000150739,MDP0000189628,MDP0000255768,MDP0000318184,MDP0000125002,MDP0000316944,MDP0000155390,	MDP0000293418,MDP0000154271,MDP0000252438,MDP0000192362,MDP0000479436,MDP0000248694,MDP0000749280,MDP0000230258,MDP0000150739,MDP0000204575,MDP0000419433,MDP0000273257,MDP0000125002,MDP0000460504,MDP0000269936,MDP0000323739,MDP0000206618,MDP0000317931,MDP0000196606,MDP0000318338,MDP0000614608,MDP0000125711,MDP0000222800,MDP0000148288,MDP0000565104,MDP0000125742,MDP0000720186,MDP0000329703,MDP0000…
GO:0031072	Molecular function	heat shock protein binding	4	0.164583	1.50714	1	8	249	719	33728	MDP0000236977,	MDP0000236977,MDP0000132789,MDP0000549793,MDP0000222474,MDP0000646524,MDP0000256746,MDP0000155945,MDP0000231815,
GO:0050790	Biological process	regulation of catalytic activity	4	0.165862	1.55621	2	7	236	450	23610	MDP0000281618,MDP0000747924,	MDP0000275460,MDP0000121316,MDP0000747924,MDP0000774499,MDP0000181198,MDP0000281618,MDP0000399807,
GO:0070647	Biological process	protein modification by small protein conjugation or removal	8	0.171687	1.70346	3	5	154	450	23610	MDP0000263009,MDP0000750662,MDP0000162592,	MDP0000179232,MDP0000263009,MDP0000419841,MDP0000162592,MDP0000750662,
GO:0032446	Biological process	protein modification by small protein conjugation	9	0.171687	1.70346	3	5	154	450	23610	MDP0000263009,MDP0000750662,MDP0000162592,	MDP0000179232,MDP0000263009,MDP0000419841,MDP0000162592,MDP0000750662,
GO:0065009	Biological process	regulation of molecular function	3	0.173295	1.53668	2	7	239	450	23610	MDP0000281618,MDP0000747924,	MDP0000275460,MDP0000121316,MDP0000747924,MDP0000774499,MDP0000181198,MDP0000281618,MDP0000399807,
GO:1901362	Biological process	organic cyclic compound biosynthetic process	5	0.174658	1.13125	17	58	2690	450	23610	MDP0000280559,MDP0000243375,MDP0000281618,MDP0000564897,MDP0000119750,MDP0000322550,MDP0000868556,MDP0000257606,MDP0000747924,MDP0000480581,MDP0000166889,MDP0000255768,MDP0000479652,MDP0000767097,MDP0000316944,MDP0000300820,MDP0000918738,	MDP0000296541,MDP0000908305,MDP0000767097,MDP0000243375,MDP0000270677,MDP0000256881,MDP0000480581,MDP0000249827,MDP0000585643,MDP0000219041,MDP0000229036,MDP0000597667,MDP0000259556,MDP0000187703,MDP0000479652,MDP0000607144,MDP0000260803,MDP0000185253,MDP0000310875,MDP0000221322,MDP0000322550,MDP0000255768,MDP0000235765,MDP0000324718,MDP0000120805,MDP0000314765,MDP0000145953,MDP0000201016,MDP0000…
GO:1902495	Cellular component	transmembrane transporter complex	4	0.174833	5.25625	1	1	10	192	10092	MDP0000381669,	MDP0000381669,
GO:0034702	Cellular component	ion channel complex	5	0.174833	5.25625	1	1	10	192	10092	MDP0000381669,	MDP0000381669,
GO:0008076	Cellular component	voltage-gated potassium channel complex	8	0.174833	5.25625	1	1	10	192	10092	MDP0000381669,	MDP0000381669,
GO:0034705	Cellular component	potassium channel complex	7	0.174833	5.25625	1	1	10	192	10092	MDP0000381669,	MDP0000381669,
GO:0034703	Cellular component	cation channel complex	6	0.174833	5.25625	1	1	10	192	10092	MDP0000381669,	MDP0000381669,
GO:0005886	Cellular component	plasma membrane	3	0.175836	2.07484	1	3	76	192	10092	MDP0000381669,	MDP0000252438,MDP0000381669,MDP0000915307,
GO:0031975	Cellular component	envelope	3	0.17589	1.52671	2	7	241	192	10092	MDP0000244591,MDP0000318184,	MDP0000293418,MDP0000158468,MDP0000318184,MDP0000788186,MDP0000244591,MDP0000307313,MDP0000259085,
GO:0035556	Biological process	intracellular signal transduction	6	0.183307	1.39539	3	10	376	450	23610	MDP0000119750,MDP0000276007,MDP0000918738,	MDP0000404324,MDP0000585643,MDP0000129000,MDP0000607144,MDP0000235765,MDP0000276007,MDP0000918738,MDP0000195916,MDP0000198183,MDP0000119750,
GO:0046434	Biological process	organophosphate catabolic process	6	0.190814	4.7697	1	1	11	450	23610	MDP0000301049,	MDP0000301049,
GO:0046168	Biological process	glycerol-3-phosphate catabolic process	8	0.190814	4.7697	1	1	11	450	23610	MDP0000301049,	MDP0000301049,
GO:0055085	Biological process	transmembrane transport	5	0.194155	1.17224	6	33	1477	450	23610	MDP0000263295,MDP0000248694,MDP0000150739,MDP0000134427,MDP0000322399,MDP0000155390,	MDP0000479436,MDP0000248694,MDP0000170841,MDP0000150739,MDP0000419433,MDP0000273257,MDP0000322399,MDP0000269936,MDP0000206618,MDP0000196606,MDP0000222800,MDP0000263295,MDP0000165524,MDP0000586314,MDP0000306901,MDP0000241861,MDP0000279395,MDP0000151716,MDP0000154362,MDP0000247926,MDP0000167308,MDP0000513157,MDP0000933010,MDP0000289952,MDP0000652676,MDP0000455844,MDP0000151471,MDP0000134427,MDP0000…
GO:0007049	Biological process	cell cycle	3	0.20017	1.73444	2	4	121	450	23610	MDP0000281618,MDP0000747924,	MDP0000258414,MDP0000747924,MDP0000774499,MDP0000281618,
GO:0007017	Biological process	microtubule-based process	3	0.201724	1.46907	3	7	250	450	23610	MDP0000161386,MDP0000270110,MDP0000215780,	MDP0000405668,MDP0000161386,MDP0000270110,MDP0000215780,MDP0000300249,MDP0000309906,MDP0000302391,
GO:0003777	Molecular function	microtubule motor activity	9	0.205687	1.59556	3	5	147	719	33728	MDP0000161386,MDP0000270110,MDP0000215780,	MDP0000161386,MDP0000270110,MDP0000215780,MDP0000300249,MDP0000309906,
GO:0032268	Biological process	regulation of cellular protein metabolic process	7	0.22069	1.85176	2	3	85	450	23610	MDP0000281618,MDP0000747924,	MDP0000747924,MDP0000774499,MDP0000281618,
GO:0140110	Molecular function	transcription regulator activity	2	0.221912	1.17841	9	26	1035	719	33728	MDP0000280559,MDP0000243375,MDP0000564897,MDP0000322550,MDP0000166889,MDP0000255768,MDP0000479652,MDP0000767097,MDP0000300820,	MDP0000767097,MDP0000243375,MDP0000270677,MDP0000219041,MDP0000229036,MDP0000187703,MDP0000479652,MDP0000260803,MDP0000322550,MDP0000255768,MDP0000324718,MDP0000314765,MDP0000145953,MDP0000203666,MDP0000701734,MDP0000166889,MDP0000129112,MDP0000564897,MDP0000121603,MDP0000295812,MDP0000633218,MDP0000300820,MDP0000280559,MDP0000462149,MDP0000386314,MDP0000259085,
GO:0022890	Molecular function	inorganic cation transmembrane transporter activity	6	0.22993	1.26783	4	13	481	719	33728	MDP0000263295,MDP0000248694,MDP0000381669,MDP0000150739,	MDP0000248694,MDP0000150739,MDP0000273257,MDP0000206618,MDP0000222800,MDP0000263295,MDP0000586314,MDP0000306901,MDP0000241861,MDP0000167308,MDP0000381669,MDP0000225313,MDP0000286087,
GO:0031226	Cellular component	intrinsic component of plasma membrane	4	0.235926	3.75446	1	1	14	192	10092	MDP0000381669,	MDP0000381669,
GO:0005887	Cellular component	integral component of plasma membrane	5	0.235926	3.75446	1	1	14	192	10092	MDP0000381669,	MDP0000381669,
GO:0003676	Molecular function	nucleic acid binding	4	0.240539	1.06634	24	114	5015	719	33728	MDP0000280559,MDP0000243375,MDP0000564897,MDP0000207770,MDP0000322550,MDP0000868556,MDP0000232326,MDP0000257606,MDP0000303139,MDP0000286576,MDP0000599335,MDP0000480581,MDP0000166889,MDP0000644255,MDP0000088428,MDP0000230416,MDP0000255768,MDP0000167107,MDP0000479652,MDP0000767097,MDP0000208072,MDP0000716700,MDP0000301049,MDP0000300820,	MDP0000239354,MDP0000145846,MDP0000186936,MDP0000164873,MDP0000767097,MDP0000716700,MDP0000217617,MDP0000304758,MDP0000243375,MDP0000252977,MDP0000270677,MDP0000324583,MDP0000256881,MDP0000207770,MDP0000898896,MDP0000823582,MDP0000124687,MDP0000480581,MDP0000249827,MDP0000219041,MDP0000222098,MDP0000181641,MDP0000405669,MDP0000229036,MDP0000245605,MDP0000256723,MDP0000308222,MDP0000232326,MDP0000…
GO:0051287	Molecular function	NAD binding	6	0.253691	1.56365	1	4	120	719	33728	MDP0000301049,	MDP0000303395,MDP0000303112,MDP0000301049,MDP0000277658,
GO:0004842	Molecular function	ubiquitin-protein transferase activity	5	0.260382	1.45682	3	5	161	719	33728	MDP0000263009,MDP0000750662,MDP0000162592,	MDP0000179232,MDP0000263009,MDP0000419841,MDP0000162592,MDP0000750662,
GO:0019787	Molecular function	ubiquitin-like protein transferase activity	4	0.260382	1.45682	3	5	161	719	33728	MDP0000263009,MDP0000750662,MDP0000162592,	MDP0000179232,MDP0000263009,MDP0000419841,MDP0000162592,MDP0000750662,
GO:0015075	Molecular function	ion transmembrane transporter activity	4	0.26483	1.16718	6	21	844	719	33728	MDP0000263295,MDP0000248694,MDP0000381669,MDP0000150739,MDP0000318184,MDP0000316944,	MDP0000293418,MDP0000252438,MDP0000248694,MDP0000150739,MDP0000273257,MDP0000206618,MDP0000222800,MDP0000158468,MDP0000263295,MDP0000586314,MDP0000306901,MDP0000241861,MDP0000318184,MDP0000151716,MDP0000788186,MDP0000167308,MDP0000381669,MDP0000225313,MDP0000286087,MDP0000316944,MDP0000307313,
GO:0009266	Biological process	response to temperature stimulus	4	0.265083	3.27917	1	1	16	450	23610	MDP0000236977,	MDP0000236977,
GO:0009408	Biological process	response to heat	5	0.265083	3.27917	1	1	16	450	23610	MDP0000236977,	MDP0000236977,
GO:0003774	Molecular function	motor activity	8	0.26847	1.43894	3	5	163	719	33728	MDP0000161386,MDP0000270110,MDP0000215780,	MDP0000161386,MDP0000270110,MDP0000215780,MDP0000300249,MDP0000309906,
GO:0016070	Biological process	RNA metabolic process	7	0.27028	1.0867	17	57	2752	450	23610	MDP0000280559,MDP0000243375,MDP0000281618,MDP0000564897,MDP0000119750,MDP0000322550,MDP0000868556,MDP0000257606,MDP0000747924,MDP0000192746,MDP0000480581,MDP0000166889,MDP0000255768,MDP0000479652,MDP0000767097,MDP0000300820,MDP0000918738,	MDP0000767097,MDP0000243375,MDP0000270677,MDP0000256881,MDP0000480581,MDP0000249827,MDP0000585643,MDP0000219041,MDP0000229036,MDP0000259556,MDP0000187703,MDP0000479652,MDP0000607144,MDP0000260803,MDP0000208218,MDP0000185253,MDP0000310875,MDP0000221322,MDP0000322550,MDP0000255768,MDP0000235765,MDP0000324718,MDP0000120805,MDP0000314765,MDP0000145953,MDP0000203666,MDP0000701734,MDP0000456476,MDP0000…
GO:0090304	Biological process	nucleic acid metabolic process	6	0.274219	1.07984	17	63	3061	450	23610	MDP0000280559,MDP0000243375,MDP0000281618,MDP0000564897,MDP0000119750,MDP0000322550,MDP0000868556,MDP0000257606,MDP0000747924,MDP0000192746,MDP0000480581,MDP0000166889,MDP0000255768,MDP0000479652,MDP0000767097,MDP0000300820,MDP0000918738,	MDP0000166574,MDP0000767097,MDP0000243375,MDP0000270677,MDP0000256881,MDP0000480581,MDP0000249827,MDP0000585643,MDP0000219041,MDP0000229036,MDP0000259556,MDP0000187703,MDP0000479652,MDP0000607144,MDP0000260803,MDP0000208218,MDP0000185253,MDP0000310875,MDP0000221322,MDP0000322550,MDP0000255768,MDP0000488113,MDP0000235765,MDP0000324718,MDP0000120805,MDP0000314765,MDP0000145953,MDP0000304632,MDP0000…
GO:0051246	Biological process	regulation of protein metabolic process	6	0.276797	1.63958	2	3	96	450	23610	MDP0000281618,MDP0000747924,	MDP0000747924,MDP0000774499,MDP0000281618,			AT4G18810,AT3G59440,AT3G61890,AT5G03210,AT2G22460,AT1G80390,AT1G05550,AT1G48600,AT1G25098,AT1G01830,AT3G61880,AT5G58840,AT5G54300,AT5G20790,AT1G05540,AT1G77450,AT5G44820,AT4G25190,AT2G18910,AT3G58490,AT2G18915,AT2G47060,AT3G14590,AT1G64810,AT1G05570,AT5G43770,AT4G31300,AT3G55110,AT1G78570,AT1G55020,AT1G63770,AT3G50880,AT1G05562,AT2G03110,AT1G45165,AT1G30282,AT1G30280,AT2G22420,AT1G16130,AT5G58870…
GO:0008374	Molecular function	O-acyltransferase activity	6	0.280799	1.91468	1	2	49	719	33728	MDP0000273229,	MDP0000120935,MDP0000273229,
GO:1901136	Biological process	carbohydrate derivative catabolic process	5	0.282171	1.90788	1	2	55	450	23610	MDP0000301049,	MDP0000301049,MDP0000128190,
GO:0004721	Molecular function	phosphoprotein phosphatase activity	7	0.284802	1.40448	1	5	167	719	33728	MDP0000128941,	MDP0000245635,MDP0000203818,MDP0000270237,MDP0000128941,MDP0000319787,
GO:0046914	Molecular function	transition metal ion binding	6	0.285928	1.06283	11	88	3884	719	33728	MDP0000263009,MDP0000207770,MDP0000286576,MDP0000599335,MDP0000894195,MDP0000166889,MDP0000644255,MDP0000088428,MDP0000255768,MDP0000181937,MDP0000716700,	MDP0000387639,MDP0000186936,MDP0000457070,MDP0000869725,MDP0000223793,MDP0000716700,MDP0000252977,MDP0000256881,MDP0000207770,MDP0000180913,MDP0000305285,MDP0000270424,MDP0000249827,MDP0000691431,MDP0000398616,MDP0000230534,MDP0000843691,MDP0000222098,MDP0000181641,MDP0000126530,MDP0000263009,MDP0000256723,MDP0000782661,MDP0000248096,MDP0000245635,MDP0000308222,MDP0000879985,MDP0000267282,MDP0000…
GO:0048500	Cellular component	signal recognition particle	5	0.292518	2.92014	1	1	18	192	10092	MDP0000232326,	MDP0000232326,
GO:0007186	Biological process	G protein-coupled receptor signaling pathway	6	0.296315	1.84094	1	2	57	450	23610	MDP0000276007,	MDP0000788186,MDP0000276007,
GO:0098797	Cellular component	plasma membrane protein complex	4	0.302678	1.8125	1	2	58	192	10092	MDP0000381669,	MDP0000381669,MDP0000915307,
GO:1902494	Cellular component	catalytic complex	3	0.314371	1.1662	5	14	631	192	10092	MDP0000263009,MDP0000750662,MDP0000162592,MDP0000208072,MDP0000301049,	MDP0000179232,MDP0000222098,MDP0000302897,MDP0000263009,MDP0000276793,MDP0000208072,MDP0000458584,MDP0000203818,MDP0000301049,MDP0000270237,MDP0000419841,MDP0000162592,MDP0000750662,MDP0000915307,
GO:0015914	Biological process	phospholipid transport	8	0.31957	2.62333	1	1	20	450	23610	MDP0000316944,	MDP0000316944,
GO:0015748	Biological process	organophosphate ester transport	6	0.31957	2.62333	1	1	20	450	23610	MDP0000316944,	MDP0000316944,
GO:0004112	Molecular function	cyclic-nucleotide phosphodiesterase activity	7	0.321564	2.60609	1	1	18	719	33728	MDP0000192746,	MDP0000192746,
GO:0008312	Molecular function	7S RNA binding	6	0.321564	2.60609	1	1	18	719	33728	MDP0000232326,	MDP0000232326,
GO:0007205	Biological process	protein kinase C-activating G protein-coupled receptor signaling pathway	7	0.33255	2.49841	1	1	21	450	23610	MDP0000276007,	MDP0000276007,
GO:0050662	Molecular function	coenzyme binding	4	0.339223	1.10116	3	25	1065	719	33728	MDP0000316092,MDP0000298623,MDP0000301049,	MDP0000316092,MDP0000193964,MDP0000234983,MDP0000715465,MDP0000227669,MDP0000265798,MDP0000782388,MDP0000298623,MDP0000250917,MDP0000276793,MDP0000279125,MDP0000303395,MDP0000303112,MDP0000421679,MDP0000180890,MDP0000920069,MDP0000799946,MDP0000138476,MDP0000238100,MDP0000317247,MDP0000301049,MDP0000253370,MDP0000277658,MDP0000293966,MDP0000225981,
GO:0006812	Biological process	cation transport	6	0.344538	1.12476	5	17	793	450	23610	MDP0000263295,MDP0000248694,MDP0000381669,MDP0000150739,MDP0000316944,	MDP0000248694,MDP0000150739,MDP0000273257,MDP0000206618,MDP0000222800,MDP0000263295,MDP0000586314,MDP0000306901,MDP0000241861,MDP0000167308,MDP0000258428,MDP0000325376,MDP0000381669,MDP0000225313,MDP0000286087,MDP0000316944,MDP0000166168,			AT3G59440,AT3G61890,AT5G03210,AT2G22460,AT1G80390,AT4G17770,AT1G48600,AT4G31370,AT1G22040,AT5G54300,AT5G14120,AT1G05540,AT1G77450,AT5G44820,AT4G25190,AT2G18910,AT3G58490,AT2G18915,AT2G47060,AT3G14590,AT1G64810,AT1G05570,AT4G31300,AT1G06740,AT3G55110,AT1G78570,AT1G55020,AT1G63770,AT1G64820,AT3G50880,AT2G03110,AT1G45165,AT1G45163,AT1G30280,AT2G22426,AT2G22420,AT3G50890,AT1G16130,AT5G58870,AT2G34850…
GO:0072657	Biological process	protein localization to membrane	6	0.34538	1.63958	1	2	64	450	23610	MDP0000232326,	MDP0000232326,MDP0000126290,			AT5G42050,AT4G27410,AT1G02370,AT5G40450,AT5G28030,AT1G12790,AT3G13080,AT1G26420,AT3G13062,AT2G29310,AT2G25530,AT1G76440,AT3G06390,AT2G19800,AT1G02390,AT1G19350,AT3G22620,AT1G49540,AT4G30410,AT5G15740,AT3G60180,AT1G09932,AT4G34790,AT1G02380,AT5G40460,AT4G29540,AT5G53020,AT5G53120,AT5G58790,AT3G03850,AT5G51290,AT1G17100,AT4G30350,AT5G59845,AT5G43830,AT1G60730,AT1G64710,AT3G57260,AT5G20600,AT3G50970…
GO:0090150	Biological process	establishment of protein localization to membrane	7	0.34538	1.63958	1	2	64	450	23610	MDP0000232326,	MDP0000232326,MDP0000126290,
GO:0140326	Molecular function	ATPase-coupled intramembrane lipid transporter activity	5	0.350196	2.34548	1	1	20	719	33728	MDP0000316944,	MDP0000316944,			AT2G34310,AT4G25020,AT4G07950,AT1G70880,AT4G18710,AT4G04940,AT3G57440,AT1G34040,AT3G23920,AT4G12000,AT3G50700,AT4G12005,AT4G18740,AT1G69530,AT2G27920,AT5G05090,AT4G25010,AT5G27200,AT4G36060,AT3G18400,AT2G18193,AT4G26140,AT2G33210,AT1G19970,AT3G05540,AT2G29170,AT5G55470,AT3G23930,AT1G69520,AT1G55770,AT2G42975,AT1G19968,AT4G26130,AT1G71990,AT2G37480,AT5G07310,AT1G19960,AT2G23830,AT2G34330,AT5G66790…
GO:0140303	Molecular function	intramembrane lipid transporter activity	4	0.350196	2.34548	1	1	20	719	33728	MDP0000316944,	MDP0000316944,
GO:0017111	Molecular function	nucleoside-triphosphatase activity	7	0.351234	1.09397	6	25	1072	719	33728	MDP0000161386,MDP0000270110,MDP0000215780,MDP0000255768,MDP0000208072,MDP0000399716,	MDP0000179656,MDP0000200306,MDP0000269936,MDP0000245605,MDP0000318338,MDP0000161386,MDP0000270110,MDP0000208072,MDP0000309313,MDP0000215780,MDP0000255768,MDP0000279395,MDP0000300249,MDP0000399716,MDP0000309906,MDP0000196909,MDP0000179768,MDP0000151471,MDP0000942052,MDP0000180849,MDP0000273083,MDP0000176025,MDP0000309868,MDP0000198183,MDP0000302391,
GO:0022857	Molecular function	transmembrane transporter activity	3	0.358616	1.07683	6	32	1394	719	33728	MDP0000263295,MDP0000248694,MDP0000381669,MDP0000150739,MDP0000318184,MDP0000316944,	MDP0000293418,MDP0000252438,MDP0000248694,MDP0000150739,MDP0000419433,MDP0000273257,MDP0000269936,MDP0000206618,MDP0000222800,MDP0000720186,MDP0000158468,MDP0000263295,MDP0000586314,MDP0000306901,MDP0000241861,MDP0000279395,MDP0000318184,MDP0000151716,MDP0000154362,MDP0000788186,MDP0000167308,MDP0000513157,MDP0000455844,MDP0000381669,MDP0000151471,MDP0000225313,MDP0000286087,MDP0000316944,MDP0000…
GO:0015672	Biological process	monovalent inorganic cation transport	7	0.363211	1.20415	4	7	305	450	23610	MDP0000263295,MDP0000248694,MDP0000381669,MDP0000150739,	MDP0000248694,MDP0000150739,MDP0000206618,MDP0000263295,MDP0000167308,MDP0000381669,MDP0000225313,
GO:0004143	Molecular function	diacylglycerol kinase activity	6	0.364057	2.23379	1	1	21	719	33728	MDP0000276007,	MDP0000276007,
GO:1901137	Biological process	carbohydrate derivative biosynthetic process	5	0.380269	1.16593	2	8	360	450	23610	MDP0000125002,MDP0000316944,	MDP0000192362,MDP0000829982,MDP0000125002,MDP0000323739,MDP0000282228,MDP0000316944,MDP0000279221,MDP0000297352,			AT5G42050,AT4G27410,AT1G02370,AT5G40450,AT5G28030,AT1G12790,AT3G13080,AT1G26420,AT3G13062,AT2G29310,AT2G25530,AT1G76440,AT3G06390,AT2G19800,AT1G02390,AT1G19350,AT3G22620,AT1G49540,AT4G30410,AT5G15740,AT3G60180,AT1G09932,AT4G34790,AT1G02380,AT5G40460,AT4G29540,AT5G53020,AT5G53120,AT5G58790,AT3G03850,AT5G51290,AT1G17100,AT4G30350,AT5G59845,AT5G43830,AT1G60730,AT1G64710,AT3G57260,AT5G20600,AT3G50970…
GO:0031224	Cellular component	intrinsic component of membrane	3	0.380995	1.05973	3	35	1736	192	10092	MDP0000381669,MDP0000255768,MDP0000316944,	MDP0000154271,MDP0000252438,MDP0000479436,MDP0000273257,MDP0000269936,MDP0000206618,MDP0000196606,MDP0000614608,MDP0000222800,MDP0000318911,MDP0000586314,MDP0000421679,MDP0000306901,MDP0000241861,MDP0000255768,MDP0000279395,MDP0000920069,MDP0000186772,MDP0000154362,MDP0000525273,MDP0000788186,MDP0000513157,MDP0000206596,MDP0000177099,MDP0000289952,MDP0000652676,MDP0000381669,MDP0000151471,MDP0000…
GO:0008324	Molecular function	cation transmembrane transporter activity	5	0.387002	1.11282	4	13	548	719	33728	MDP0000263295,MDP0000248694,MDP0000381669,MDP0000150739,	MDP0000248694,MDP0000150739,MDP0000273257,MDP0000206618,MDP0000222800,MDP0000263295,MDP0000586314,MDP0000306901,MDP0000241861,MDP0000167308,MDP0000381669,MDP0000225313,MDP0000286087,
GO:1990351	Cellular component	transporter complex	3	0.393494	2.02163	1	1	26	192	10092	MDP0000381669,	MDP0000381669,
GO:0071704	Biological process	organic substance metabolic process	3	0.395313	1.01323	49	252	13049	450	23610	MDP0000263009,MDP0000285823,MDP0000280559,MDP0000243375,MDP0000293167,MDP0000256738,MDP0000281618,MDP0000564897,MDP0000834854,MDP0000151537,MDP0000114901,MDP0000207770,MDP0000119750,MDP0000322550,MDP0000203112,MDP0000868556,MDP0000257606,MDP0000566547,MDP0000747924,MDP0000192746,MDP0000211661,MDP0000804741,MDP0000750662,MDP0000162592,MDP0000480581,MDP0000660436,MDP0000158667,MDP0000166889,MDP0000…	MDP0000449136,MDP0000293418,MDP0000228162,MDP0000185362,MDP0000151537,MDP0000296541,MDP0000234983,MDP0000440721,MDP0000252442,MDP0000287242,MDP0000166574,MDP0000653246,MDP0000215762,MDP0000908305,MDP0000170697,MDP0000171164,MDP0000158667,MDP0000205497,MDP0000192362,MDP0000299709,MDP0000152969,MDP0000307969,MDP0000767097,MDP0000687105,MDP0000716700,MDP0000314872,MDP0000127306,MDP0000575742,MDP0000…
GO:0072594	Biological process	establishment of protein localization to organelle	7	0.406683	1.43744	1	2	73	450	23610	MDP0000232326,	MDP0000232326,MDP0000933010,
GO:0015077	Molecular function	monovalent inorganic cation transmembrane transporter activity	7	0.412641	1.11986	4	9	377	719	33728	MDP0000263295,MDP0000248694,MDP0000381669,MDP0000150739,	MDP0000248694,MDP0000150739,MDP0000206618,MDP0000222800,MDP0000263295,MDP0000241861,MDP0000167308,MDP0000381669,MDP0000225313,			AT3G59440,AT3G61890,AT5G03210,AT2G22460,AT1G80390,AT4G17770,AT1G48600,AT4G31370,AT1G22040,AT5G54300,AT5G14120,AT1G05540,AT1G77450,AT5G44820,AT4G25190,AT2G18910,AT3G58490,AT2G18915,AT2G47060,AT3G14590,AT1G64810,AT1G05570,AT4G31300,AT1G06740,AT3G55110,AT1G78570,AT1G55020,AT1G63770,AT1G64820,AT3G50880,AT2G03110,AT1G45165,AT1G45163,AT1G30280,AT2G22426,AT2G22420,AT3G50890,AT1G16130,AT5G58870,AT2G34850…
GO:0016021	Cellular component	integral component of membrane	4	0.41774	1.0451	3	34	1710	192	10092	MDP0000381669,MDP0000255768,MDP0000316944,	MDP0000154271,MDP0000252438,MDP0000479436,MDP0000273257,MDP0000269936,MDP0000206618,MDP0000196606,MDP0000614608,MDP0000222800,MDP0000586314,MDP0000421679,MDP0000306901,MDP0000241861,MDP0000255768,MDP0000279395,MDP0000920069,MDP0000186772,MDP0000154362,MDP0000525273,MDP0000788186,MDP0000513157,MDP0000206596,MDP0000177099,MDP0000289952,MDP0000652676,MDP0000381669,MDP0000151471,MDP0000286087,MDP0000…
GO:0003690	Molecular function	double-stranded DNA binding	6	0.419608	1.40029	1	2	67	719	33728	MDP0000564897,	MDP0000488113,MDP0000564897,
GO:0044238	Biological process	primary metabolic process	3	0.424705	1.0107	48	236	12251	450	23610	MDP0000263009,MDP0000285823,MDP0000280559,MDP0000243375,MDP0000293167,MDP0000256738,MDP0000281618,MDP0000564897,MDP0000834854,MDP0000151537,MDP0000114901,MDP0000207770,MDP0000119750,MDP0000322550,MDP0000203112,MDP0000868556,MDP0000257606,MDP0000566547,MDP0000747924,MDP0000192746,MDP0000211661,MDP0000804741,MDP0000750662,MDP0000162592,MDP0000480581,MDP0000660436,MDP0000158667,MDP0000166889,MDP0000…	MDP0000449136,MDP0000293418,MDP0000228162,MDP0000151537,MDP0000440721,MDP0000252442,MDP0000287242,MDP0000166574,MDP0000653246,MDP0000170697,MDP0000171164,MDP0000158667,MDP0000205497,MDP0000192362,MDP0000299709,MDP0000152969,MDP0000307969,MDP0000767097,MDP0000687105,MDP0000716700,MDP0000314872,MDP0000127306,MDP0000575742,MDP0000274900,MDP0000227669,MDP0000829982,MDP0000170859,MDP0000412092,MDP0000…
GO:1901565	Biological process	organonitrogen compound catabolic process	5	0.429818	1.10327	1	9	428	450	23610	MDP0000255768,	MDP0000271045,MDP0000302897,MDP0000458584,MDP0000255768,MDP0000242726,MDP0000244593,MDP0000274685,MDP0000128190,MDP0000297928,
GO:0045047	Biological process	protein targeting to ER	11	0.438795	1.74889	1	1	30	450	23610	MDP0000232326,	MDP0000232326,
GO:0072599	Biological process	establishment of protein localization to endoplasmic reticulum	8	0.438795	1.74889	1	1	30	450	23610	MDP0000232326,	MDP0000232326,
GO:0006614	Biological process	SRP-dependent cotranslational protein targeting to membrane	13	0.438795	1.74889	1	1	30	450	23610	MDP0000232326,	MDP0000232326,
GO:0006613	Biological process	cotranslational protein targeting to membrane	12	0.438795	1.74889	1	1	30	450	23610	MDP0000232326,	MDP0000232326,
GO:0006612	Biological process	protein targeting to membrane	11	0.438795	1.74889	1	1	30	450	23610	MDP0000232326,	MDP0000232326,
GO:0006605	Biological process	protein targeting	10	0.445986	1.32827	1	2	79	450	23610	MDP0000232326,	MDP0000232326,MDP0000933010,
GO:0016462	Molecular function	pyrophosphatase activity	6	0.448039	1.04059	6	25	1127	719	33728	MDP0000161386,MDP0000270110,MDP0000215780,MDP0000255768,MDP0000208072,MDP0000399716,	MDP0000179656,MDP0000200306,MDP0000269936,MDP0000245605,MDP0000318338,MDP0000161386,MDP0000270110,MDP0000208072,MDP0000309313,MDP0000215780,MDP0000255768,MDP0000279395,MDP0000300249,MDP0000399716,MDP0000309906,MDP0000196909,MDP0000179768,MDP0000151471,MDP0000942052,MDP0000180849,MDP0000273083,MDP0000176025,MDP0000309868,MDP0000198183,MDP0000302391,			AT3G58610,AT3G25730,AT1G03520,AT4G29890,AT4G27510,AT1G19660,AT3G09250,AT3G22310,AT4G16000,AT5G17180,AT1G65790,AT1G75040,AT4G16008,AT4G05470,AT1G03530,AT5G18830,AT1G19640,AT4G10430,AT1G33055,AT5G17170,AT2G18650,AT1G76580,AT2G06005,AT3G09240,AT1G33110,AT4G14710,AT5G51390,AT4G14713,AT1G05730,AT5G57000,AT1G01600,AT3G29970,AT2G33585,AT1G37130,AT2G41780,AT4G25340,AT5G07690,AT1G65730,AT5G01820,AT3G56400…
GO:0046483	Biological process	heterocycle metabolic process	4	0.45249	1.01762	18	77	3970	450	23610	MDP0000280559,MDP0000243375,MDP0000281618,MDP0000564897,MDP0000119750,MDP0000322550,MDP0000868556,MDP0000257606,MDP0000747924,MDP0000192746,MDP0000480581,MDP0000166889,MDP0000255768,MDP0000479652,MDP0000767097,MDP0000316944,MDP0000300820,MDP0000918738,	MDP0000296541,MDP0000234983,MDP0000166574,MDP0000908305,MDP0000767097,MDP0000243375,MDP0000270677,MDP0000256881,MDP0000271045,MDP0000480581,MDP0000249827,MDP0000585643,MDP0000219041,MDP0000229036,MDP0000597667,MDP0000250917,MDP0000259556,MDP0000187703,MDP0000279125,MDP0000479652,MDP0000607144,MDP0000260803,MDP0000208218,MDP0000185253,MDP0000310875,MDP0000221322,MDP0000322550,MDP0000255768,MDP0000…
GO:0003674	Molecular function	molecular_function	0	0.453523	1.0012	129	717	33594	719	33728	MDP0000263295,MDP0000263009,MDP0000248694,MDP0000316092,MDP0000285823,MDP0000113336,MDP0000280559,MDP0000243375,MDP0000524624,MDP0000293167,MDP0000242048,MDP0000214360,MDP0000200139,MDP0000269242,MDP0000257909,MDP0000298623,MDP0000128941,MDP0000466766,MDP0000275724,MDP0000256738,MDP0000281618,MDP0000564897,MDP0000307531,MDP0000320614,MDP0000834854,MDP0000210443,MDP0000219538,MDP0000210772,MDP0000…	MDP0000449136,MDP0000316092,MDP0000312198,MDP0000457451,MDP0000183107,MDP0000281970,MDP0000214360,MDP0000193964,MDP0000387639,MDP0000735252,MDP0000178757,MDP0000293418,MDP0000439832,MDP0000239354,MDP0000320614,MDP0000228162,MDP0000290919,MDP0000185362,MDP0000123328,MDP0000151537,MDP0000215747,MDP0000296541,MDP0000305019,MDP0000588408,MDP0000145846,MDP0000234983,MDP0000440721,MDP0000186936,MDP0000…			AT1G67900,AT3G25770,AT3G56470,AT2G29430,AT1G56280,AT1G23410,AT1G48370,AT5G40790,AT3G02230,AT4G37230,AT3G62730,AT1G75080,AT4G10400,AT1G28090,AT1G48360,AT5G03090,AT3G25780,AT2G29440,AT1G56250,AT1G23400,AT1G17420,AT4G34410,AT4G35940,AT4G23510,AT1G26790,AT1G01580,AT1G02040,AT4G33000,AT1G67920,AT2G36080,AT4G34419,AT2G29450,AT3G25790,AT2G18690,AT3G02250,AT5G46295,AT5G24810,AT1G76590,AT5G18850,AT2G18680…
GO:0042578	Molecular function	phosphoric ester hydrolase activity	5	0.481807	1.05547	2	9	400	719	33728	MDP0000128941,MDP0000192746,	MDP0000245635,MDP0000125742,MDP0000309383,MDP0000203818,MDP0000270237,MDP0000128941,MDP0000319787,MDP0000192746,MDP0000294776,			AT1G76560,AT1G67900,AT3G25770,AT3G56470,AT2G29430,AT1G56280,AT1G23410,AT1G48370,AT5G40790,AT3G02230,AT4G37230,AT3G62730,AT1G75080,AT4G10400,AT1G28090,AT1G48360,AT5G03090,AT3G25780,AT2G29440,AT1G56250,AT1G23400,AT1G17420,AT4G34410,AT4G35940,AT4G23510,AT1G26790,AT1G01580,AT1G02040,AT4G33000,AT1G67920,AT2G36080,AT4G34419,AT2G29450,AT3G25790,AT2G18690,AT3G02250,AT5G46295,AT5G24810,AT1G76590,AT5G18850…
GO:0000976	Molecular function	transcription regulatory region sequence-specific DNA binding	8	0.487416	1.51321	1	1	31	719	33728	MDP0000564897,	MDP0000564897,			AT4G23510,AT1G26790,AT1G01580,AT1G02040,AT4G33000,AT1G67920,AT2G36080,AT4G34419,AT2G29450,AT3G25790,AT2G18690,AT3G02250,AT5G46295,AT5G24810,AT1G76590,AT5G18850,AT2G18680,AT2G20880,AT4G05497,AT4G34470,AT1G14200,AT4G35920,AT1G19670,AT3G58610,AT3G25730,AT1G03520,AT4G29890,AT4G27510,AT1G19660,AT3G09250,AT3G22310,AT4G16000,AT5G17180,AT1G65790,AT1G75040,AT4G16008,AT4G05470,AT1G03530,AT5G18830,AT1G19640…
GO:0001067	Molecular function	regulatory region nucleic acid binding	5	0.487416	1.51321	1	1	31	719	33728	MDP0000564897,	MDP0000564897,
GO:0044212	Molecular function	transcription regulatory region DNA binding	6	0.487416	1.51321	1	1	31	719	33728	MDP0000564897,	MDP0000564897,			AT1G70290,AT3G16360,AT4G30540,AT1G23870,AT5G14740,AT5G62340,AT4G03320,AT3G56000,AT1G62480,AT5G55610,AT1G01100,AT2G32030,AT3G60040,AT5G62350,AT5G05010,AT5G12010,AT2G18210,AT2G04480,AT1G49405,AT1G65346,AT5G62360,AT5G20070,AT5G12020,AT2G18220,AT4G14300,AT4G14305,AT1G69370,AT1G60790,AT2G32090,AT2G37620,AT4G27970,AT1G07660,AT4G38380,AT3G56040,AT4G14368,AT3G43960,AT5G49360,AT2G18200,AT4G32650,AT3G16370…
GO:1990837	Molecular function	sequence-specific double-stranded DNA binding	7	0.487416	1.51321	1	1	31	719	33728	MDP0000564897,	MDP0000564897,
GO:0006811	Biological process	ion transport	5	0.491984	1.02348	5	19	974	450	23610	MDP0000263295,MDP0000248694,MDP0000381669,MDP0000150739,MDP0000316944,	MDP0000252438,MDP0000248694,MDP0000150739,MDP0000273257,MDP0000206618,MDP0000222800,MDP0000263295,MDP0000586314,MDP0000306901,MDP0000241861,MDP0000151716,MDP0000167308,MDP0000258428,MDP0000325376,MDP0000381669,MDP0000225313,MDP0000286087,MDP0000316944,MDP0000166168,
GO:0016818	Molecular function	hydrolase activity, acting on acid anhydrides, in phosphorus-containing anhydrides	5	0.492418	1.018	6	25	1152	719	33728	MDP0000161386,MDP0000270110,MDP0000215780,MDP0000255768,MDP0000208072,MDP0000399716,	MDP0000179656,MDP0000200306,MDP0000269936,MDP0000245605,MDP0000318338,MDP0000161386,MDP0000270110,MDP0000208072,MDP0000309313,MDP0000215780,MDP0000255768,MDP0000279395,MDP0000300249,MDP0000399716,MDP0000309906,MDP0000196909,MDP0000179768,MDP0000151471,MDP0000942052,MDP0000180849,MDP0000273083,MDP0000176025,MDP0000309868,MDP0000198183,MDP0000302391,
GO:0033365	Biological process	protein localization to organelle	6	0.525825	1.14058	1	2	92	450	23610	MDP0000232326,	MDP0000232326,MDP0000933010,
GO:1990204	Cellular component	oxidoreductase complex	4	0.53704	1.11835	1	2	94	192	10092	MDP0000301049,	MDP0000276793,MDP0000301049,
GO:0070008	Molecular function	serine-type exopeptidase activity	7	0.543611	1.10376	1	2	85	719	33728	MDP0000804741,	MDP0000804741,MDP0000289880,
GO:0051234	Biological process	establishment of localization	3	0.552484	0.990842	11	62	3283	450	23610	MDP0000263295,MDP0000248694,MDP0000232326,MDP0000565104,MDP0000381669,MDP0000150739,MDP0000134427,MDP0000318184,MDP0000322399,MDP0000316944,MDP0000155390,	MDP0000293418,MDP0000252442,MDP0000252438,MDP0000404324,MDP0000479436,MDP0000248694,MDP0000170841,MDP0000749280,MDP0000230258,MDP0000300671,MDP0000150739,MDP0000419433,MDP0000273257,MDP0000322399,MDP0000269936,MDP0000206618,MDP0000129000,MDP0000196606,MDP0000614608,MDP0000125711,MDP0000835003,MDP0000232326,MDP0000222800,MDP0000565104,MDP0000720186,MDP0000158468,MDP0000319883,MDP0000263295,MDP0000…
GO:0009057	Biological process	macromolecule catabolic process	5	0.556618	0.992017	1	9	476	450	23610	MDP0000255768,	MDP0000320172,MDP0000169047,MDP0000302897,MDP0000458584,MDP0000255768,MDP0000242726,MDP0000196961,MDP0000128190,MDP0000297928,
GO:0016817	Molecular function	hydrolase activity, acting on acid anhydrides	4	0.56553	0.982194	6	25	1194	719	33728	MDP0000161386,MDP0000270110,MDP0000215780,MDP0000255768,MDP0000208072,MDP0000399716,	MDP0000179656,MDP0000200306,MDP0000269936,MDP0000245605,MDP0000318338,MDP0000161386,MDP0000270110,MDP0000208072,MDP0000309313,MDP0000215780,MDP0000255768,MDP0000279395,MDP0000300249,MDP0000399716,MDP0000309906,MDP0000196909,MDP0000179768,MDP0000151471,MDP0000942052,MDP0000180849,MDP0000273083,MDP0000176025,MDP0000309868,MDP0000198183,MDP0000302391,
GO:0003887	Molecular function	DNA-directed DNA polymerase activity	7	0.568658	1.20281	1	1	39	719	33728	MDP0000208072,	MDP0000208072,
GO:0072330	Biological process	monocarboxylic acid biosynthetic process	8	0.573533	0.994629	1	4	211	450	23610	MDP0000834854,	MDP0000180890,MDP0000266914,MDP0000834854,MDP0000951278,
GO:0051179	Biological process	localization	2	0.578185	0.983353	11	62	3308	450	23610	MDP0000263295,MDP0000248694,MDP0000232326,MDP0000565104,MDP0000381669,MDP0000150739,MDP0000134427,MDP0000318184,MDP0000322399,MDP0000316944,MDP0000155390,	MDP0000293418,MDP0000252442,MDP0000252438,MDP0000404324,MDP0000479436,MDP0000248694,MDP0000170841,MDP0000749280,MDP0000230258,MDP0000300671,MDP0000150739,MDP0000419433,MDP0000273257,MDP0000322399,MDP0000269936,MDP0000206618,MDP0000129000,MDP0000196606,MDP0000614608,MDP0000125711,MDP0000835003,MDP0000232326,MDP0000222800,MDP0000565104,MDP0000720186,MDP0000158468,MDP0000319883,MDP0000263295,MDP0000…
GO:0070972	Biological process	protein localization to endoplasmic reticulum	7	0.587724	1.14058	1	1	46	450	23610	MDP0000232326,	MDP0000232326,
GO:0006810	Biological process	transport	4	0.593442	0.978736	11	61	3270	450	23610	MDP0000263295,MDP0000248694,MDP0000232326,MDP0000565104,MDP0000381669,MDP0000150739,MDP0000134427,MDP0000318184,MDP0000322399,MDP0000316944,MDP0000155390,	MDP0000293418,MDP0000252442,MDP0000252438,MDP0000404324,MDP0000479436,MDP0000248694,MDP0000170841,MDP0000749280,MDP0000230258,MDP0000300671,MDP0000150739,MDP0000419433,MDP0000273257,MDP0000322399,MDP0000269936,MDP0000206618,MDP0000129000,MDP0000196606,MDP0000614608,MDP0000125711,MDP0000835003,MDP0000232326,MDP0000222800,MDP0000565104,MDP0000720186,MDP0000158468,MDP0000319883,MDP0000263295,MDP0000…
GO:0046394	Biological process	carboxylic acid biosynthetic process	7	0.597689	0.959171	1	10	547	450	23610	MDP0000834854,	MDP0000908305,MDP0000303395,MDP0000303112,MDP0000180890,MDP0000266914,MDP0000834854,MDP0000244593,MDP0000201016,MDP0000274685,MDP0000951278,
GO:0016053	Biological process	organic acid biosynthetic process	5	0.606879	0.952208	1	10	551	450	23610	MDP0000834854,	MDP0000908305,MDP0000303395,MDP0000303112,MDP0000180890,MDP0000266914,MDP0000834854,MDP0000244593,MDP0000201016,MDP0000274685,MDP0000951278,
GO:0034061	Molecular function	DNA polymerase activity	6	0.629122	1.01977	1	1	46	719	33728	MDP0000208072,	MDP0000208072,
GO:0006633	Biological process	fatty acid biosynthetic process	9	0.631781	0.925882	1	3	170	450	23610	MDP0000834854,	MDP0000266914,MDP0000834854,MDP0000951278,
GO:0005215	Molecular function	transporter activity	2	0.640555	0.953555	8	36	1771	719	33728	MDP0000263295,MDP0000248694,MDP0000565104,MDP0000381669,MDP0000150739,MDP0000318184,MDP0000316944,MDP0000155390,	MDP0000293418,MDP0000252438,MDP0000479436,MDP0000248694,MDP0000150739,MDP0000419433,MDP0000273257,MDP0000269936,MDP0000206618,MDP0000222800,MDP0000565104,MDP0000720186,MDP0000158468,MDP0000263295,MDP0000586314,MDP0000306901,MDP0000241861,MDP0000279395,MDP0000318184,MDP0000151716,MDP0000154362,MDP0000788186,MDP0000167308,MDP0000165187,MDP0000513157,MDP0000455844,MDP0000381669,MDP0000151471,MDP0000…
GO:0006725	Biological process	cellular aromatic compound metabolic process	4	0.646712	0.966526	18	74	4017	450	23610	MDP0000280559,MDP0000243375,MDP0000281618,MDP0000564897,MDP0000119750,MDP0000322550,MDP0000868556,MDP0000257606,MDP0000747924,MDP0000192746,MDP0000480581,MDP0000166889,MDP0000255768,MDP0000479652,MDP0000767097,MDP0000316944,MDP0000300820,MDP0000918738,	MDP0000296541,MDP0000234983,MDP0000166574,MDP0000767097,MDP0000243375,MDP0000270677,MDP0000256881,MDP0000271045,MDP0000480581,MDP0000249827,MDP0000585643,MDP0000219041,MDP0000229036,MDP0000597667,MDP0000250917,MDP0000259556,MDP0000187703,MDP0000279125,MDP0000479652,MDP0000607144,MDP0000260803,MDP0000208218,MDP0000185253,MDP0000310875,MDP0000221322,MDP0000322550,MDP0000255768,MDP0000488113,MDP0000…
GO:0004222	Molecular function	metalloendopeptidase activity	7	0.65832	0.893516	2	2	105	719	33728	MDP0000303139,MDP0000255768,	MDP0000303139,MDP0000255768,
GO:0005634	Cellular component	nucleus	6	0.661876	0.94185	3	26	1451	192	10092	MDP0000128941,MDP0000564897,MDP0000322550,	MDP0000239354,MDP0000164873,MDP0000823582,MDP0000640144,MDP0000185253,MDP0000310875,MDP0000221322,MDP0000322550,MDP0000919694,MDP0000663070,MDP0000258414,MDP0000314765,MDP0000192236,MDP0000456476,MDP0000216942,MDP0000233569,MDP0000538670,MDP0000373966,MDP0000222923,MDP0000128941,MDP0000564897,MDP0000462149,MDP0000208345,MDP0000303270,MDP0000247619,MDP0000128380,
GO:0008610	Biological process	lipid biosynthetic process	5	0.685527	0.874444	1	6	360	450	23610	MDP0000834854,	MDP0000829982,MDP0000148288,MDP0000329703,MDP0000266914,MDP0000834854,MDP0000951278,
GO:0015399	Molecular function	primary active transmembrane transporter activity	5	0.692521	0.873317	1	7	376	719	33728	MDP0000316944,	MDP0000269936,MDP0000720186,MDP0000279395,MDP0000151471,MDP0000316944,MDP0000309868,MDP0000259085,
GO:0006139	Biological process	nucleobase-containing compound metabolic process	5	0.701087	0.948452	18	66	3651	450	23610	MDP0000280559,MDP0000243375,MDP0000281618,MDP0000564897,MDP0000119750,MDP0000322550,MDP0000868556,MDP0000257606,MDP0000747924,MDP0000192746,MDP0000480581,MDP0000166889,MDP0000255768,MDP0000479652,MDP0000767097,MDP0000316944,MDP0000300820,MDP0000918738,	MDP0000166574,MDP0000767097,MDP0000243375,MDP0000270677,MDP0000256881,MDP0000480581,MDP0000249827,MDP0000585643,MDP0000219041,MDP0000229036,MDP0000597667,MDP0000259556,MDP0000187703,MDP0000479652,MDP0000607144,MDP0000260803,MDP0000208218,MDP0000185253,MDP0000310875,MDP0000221322,MDP0000322550,MDP0000255768,MDP0000488113,MDP0000235765,MDP0000324718,MDP0000120805,MDP0000314765,MDP0000145953,MDP0000…
GO:0005319	Molecular function	lipid transporter activity	3	0.701113	0.837671	1	1	56	719	33728	MDP0000316944,	MDP0000316944,
GO:0070727	Biological process	cellular macromolecule localization	4	0.704251	0.874444	1	9	540	450	23610	MDP0000232326,	MDP0000404324,MDP0000749280,MDP0000125711,MDP0000232326,MDP0000933010,MDP0000277391,MDP0000198183,MDP0000126290,MDP0000259085,
GO:0034613	Biological process	cellular protein localization	5	0.704251	0.874444	1	9	540	450	23610	MDP0000232326,	MDP0000404324,MDP0000749280,MDP0000125711,MDP0000232326,MDP0000933010,MDP0000277391,MDP0000198183,MDP0000126290,MDP0000259085,
GO:0045184	Biological process	establishment of protein localization	5	0.712589	0.877102	1	11	658	450	23610	MDP0000232326,	MDP0000404324,MDP0000749280,MDP0000129000,MDP0000125711,MDP0000232326,MDP0000720186,MDP0000933010,MDP0000277391,MDP0000198183,MDP0000126290,MDP0000259085,
GO:0022804	Molecular function	active transmembrane transporter activity	4	0.712609	0.883804	1	13	690	719	33728	MDP0000316944,	MDP0000419433,MDP0000269936,MDP0000206618,MDP0000222800,MDP0000720186,MDP0000241861,MDP0000279395,MDP0000455844,MDP0000151471,MDP0000316944,MDP0000615173,MDP0000309868,MDP0000259085,
GO:0030163	Biological process	protein catabolic process	6	0.719824	0.832804	1	5	315	450	23610	MDP0000255768,	MDP0000302897,MDP0000458584,MDP0000255768,MDP0000242726,MDP0000297928,
GO:0140097	Molecular function	catalytic activity, acting on DNA	3	0.723561	0.804165	1	3	175	719	33728	MDP0000208072,	MDP0000166574,MDP0000208072,MDP0000197415,
GO:0051649	Biological process	establishment of localization in cell	4	0.724237	0.858545	1	9	550	450	23610	MDP0000232326,	MDP0000252442,MDP0000404324,MDP0000749280,MDP0000125711,MDP0000232326,MDP0000933010,MDP0000277391,MDP0000198183,MDP0000259085,
GO:0046907	Biological process	intracellular transport	5	0.724237	0.858545	1	9	550	450	23610	MDP0000232326,	MDP0000252442,MDP0000404324,MDP0000749280,MDP0000125711,MDP0000232326,MDP0000933010,MDP0000277391,MDP0000198183,MDP0000259085,
GO:0016791	Molecular function	phosphatase activity	6	0.726178	0.825873	1	5	284	719	33728	MDP0000128941,	MDP0000245635,MDP0000203818,MDP0000270237,MDP0000128941,MDP0000319787,
GO:0009628	Biological process	response to abiotic stimulus	3	0.727444	0.783085	1	2	134	450	23610	MDP0000236977,	MDP0000236977,MDP0000485718,
GO:0016758	Molecular function	transferase activity, transferring hexosyl groups	5	0.727919	0.88607	1	17	900	719	33728	MDP0000125002,	MDP0000192362,MDP0000829982,MDP0000125002,MDP0000323739,MDP0000243418,MDP0000318911,MDP0000299496,MDP0000186772,MDP0000202898,MDP0000233177,MDP0000282228,MDP0000196394,MDP0000230836,MDP0000219282,MDP0000279221,MDP0000651617,MDP0000915307,
GO:0051641	Biological process	cellular localization	3	0.734635	0.8559	1	10	613	450	23610	MDP0000232326,	MDP0000252442,MDP0000404324,MDP0000749280,MDP0000125711,MDP0000232326,MDP0000933010,MDP0000277391,MDP0000198183,MDP0000126290,MDP0000259085,
GO:0006631	Biological process	fatty acid metabolic process	8	0.749122	0.771569	1	3	204	450	23610	MDP0000834854,	MDP0000266914,MDP0000834854,MDP0000951278,
GO:0006857	Biological process	oligopeptide transport	8	0.749419	0.749524	1	2	140	450	23610	MDP0000565104,	MDP0000565104,MDP0000165187,
GO:0006886	Biological process	intracellular protein transport	9	0.753313	0.827876	1	8	507	450	23610	MDP0000232326,	MDP0000404324,MDP0000749280,MDP0000125711,MDP0000232326,MDP0000933010,MDP0000277391,MDP0000198183,MDP0000259085,
GO:0015711	Biological process	organic anion transport	7	0.755113	0.718721	1	1	73	450	23610	MDP0000316944,	MDP0000316944,
GO:0008104	Biological process	protein localization	4	0.756111	0.844998	1	11	683	450	23610	MDP0000232326,	MDP0000404324,MDP0000749280,MDP0000129000,MDP0000125711,MDP0000232326,MDP0000720186,MDP0000933010,MDP0000277391,MDP0000198183,MDP0000126290,MDP0000259085,
GO:1901575	Biological process	organic substance catabolic process	4	0.757754	0.85365	2	13	799	450	23610	MDP0000255768,MDP0000301049,	MDP0000320172,MDP0000271045,MDP0000169047,MDP0000302897,MDP0000458584,MDP0000255768,MDP0000242726,MDP0000244593,MDP0000301049,MDP0000274685,MDP0000196961,MDP0000128190,MDP0000297928,
GO:0044255	Biological process	cellular lipid metabolic process	5	0.761057	0.812537	1	7	452	450	23610	MDP0000834854,	MDP0000829982,MDP0000148288,MDP0000125742,MDP0000329703,MDP0000266914,MDP0000834854,MDP0000951278,
GO:0061695	Cellular component	transferase complex, transferring phosphorus-containing groups	5	0.768999	0.691612	1	1	76	192	10092	MDP0000208072,	MDP0000208072,
GO:0006260	Biological process	DNA replication	7	0.773116	0.713832	1	2	147	450	23610	MDP0000208072,	MDP0000208072,MDP0000488113,
GO:0009056	Biological process	catabolic process	3	0.779898	0.83792	2	13	814	450	23610	MDP0000255768,MDP0000301049,	MDP0000320172,MDP0000271045,MDP0000169047,MDP0000302897,MDP0000458584,MDP0000255768,MDP0000242726,MDP0000244593,MDP0000301049,MDP0000274685,MDP0000196961,MDP0000128190,MDP0000297928,
GO:1901360	Biological process	organic cyclic compound metabolic process	4	0.788185	0.924297	18	72	4087	450	23610	MDP0000280559,MDP0000243375,MDP0000281618,MDP0000564897,MDP0000119750,MDP0000322550,MDP0000868556,MDP0000257606,MDP0000747924,MDP0000192746,MDP0000480581,MDP0000166889,MDP0000255768,MDP0000479652,MDP0000767097,MDP0000316944,MDP0000300820,MDP0000918738,	MDP0000296541,MDP0000166574,MDP0000908305,MDP0000767097,MDP0000243375,MDP0000270677,MDP0000256881,MDP0000271045,MDP0000480581,MDP0000249827,MDP0000585643,MDP0000219041,MDP0000229036,MDP0000597667,MDP0000259556,MDP0000187703,MDP0000479652,MDP0000607144,MDP0000260803,MDP0000208218,MDP0000185253,MDP0000310875,MDP0000221322,MDP0000322550,MDP0000255768,MDP0000488113,MDP0000235765,MDP0000324718,MDP0000…
GO:0015031	Biological process	protein transport	8	0.788558	0.813437	1	10	645	450	23610	MDP0000232326,	MDP0000404324,MDP0000749280,MDP0000129000,MDP0000125711,MDP0000232326,MDP0000720186,MDP0000933010,MDP0000277391,MDP0000198183,MDP0000259085,
GO:0043231	Cellular component	intracellular membrane-bounded organelle	5	0.789879	0.897847	4	35	2049	192	10092	MDP0000128941,MDP0000564897,MDP0000322550,MDP0000244591,	MDP0000239354,MDP0000164873,MDP0000823582,MDP0000318911,MDP0000640144,MDP0000185253,MDP0000310875,MDP0000221322,MDP0000322550,MDP0000919694,MDP0000663070,MDP0000258414,MDP0000244591,MDP0000933010,MDP0000314765,MDP0000192236,MDP0000456476,MDP0000216942,MDP0000233569,MDP0000538670,MDP0000373966,MDP0000222923,MDP0000128941,MDP0000564897,MDP0000195916,MDP0000319790,MDP0000462149,MDP0000208345,MDP0000…
GO:0042626	Molecular function	ATPase-coupled transmembrane transporter activity	6	0.794774	0.754174	1	5	311	719	33728	MDP0000316944,	MDP0000269936,MDP0000279395,MDP0000151471,MDP0000316944,MDP0000309868,
GO:0090407	Biological process	organophosphate biosynthetic process	6	0.805492	0.743154	1	5	353	450	23610	MDP0000316944,	MDP0000597667,MDP0000148288,MDP0000329703,MDP0000201016,MDP0000316944,
GO:0044425	Cellular component	membrane part	2	0.807232	0.894881	3	38	2232	192	10092	MDP0000381669,MDP0000255768,MDP0000316944,	MDP0000154271,MDP0000252438,MDP0000479436,MDP0000230258,MDP0000273257,MDP0000269936,MDP0000206618,MDP0000196606,MDP0000614608,MDP0000222800,MDP0000318911,MDP0000586314,MDP0000421679,MDP0000306901,MDP0000241861,MDP0000255768,MDP0000279395,MDP0000920069,MDP0000186772,MDP0000154362,MDP0000525273,MDP0000788186,MDP0000513157,MDP0000206596,MDP0000177099,MDP0000289952,MDP0000652676,MDP0000381669,MDP0000…
GO:0008236	Molecular function	serine-type peptidase activity	6	0.808945	0.767213	1	7	428	719	33728	MDP0000804741,	MDP0000301533,MDP0000804741,MDP0000250157,MDP0000214235,MDP0000289880,MDP0000181198,MDP0000399807,
GO:0016825	Molecular function	hydrolase activity, acting on acid phosphorus-nitrogen bonds	4	0.808945	0.767213	1	7	428	719	33728	MDP0000804741,	MDP0000301533,MDP0000804741,MDP0000250157,MDP0000214235,MDP0000289880,MDP0000181198,MDP0000399807,
GO:0017171	Molecular function	serine hydrolase activity	5	0.808945	0.767213	1	7	428	719	33728	MDP0000804741,	MDP0000301533,MDP0000804741,MDP0000250157,MDP0000214235,MDP0000289880,MDP0000181198,MDP0000399807,
GO:0004185	Molecular function	serine-type carboxypeptidase activity	8	0.814127	0.601405	1	1	78	719	33728	MDP0000804741,	MDP0000804741,
GO:0034645	Biological process	cellular macromolecule biosynthetic process	6	0.817997	0.910691	19	67	3860	450	23610	MDP0000280559,MDP0000243375,MDP0000281618,MDP0000564897,MDP0000119750,MDP0000322550,MDP0000868556,MDP0000257606,MDP0000747924,MDP0000480581,MDP0000166889,MDP0000255768,MDP0000264123,MDP0000479652,MDP0000125002,MDP0000767097,MDP0000208072,MDP0000300820,MDP0000918738,	MDP0000653246,MDP0000192362,MDP0000767097,MDP0000243375,MDP0000270677,MDP0000256881,MDP0000480581,MDP0000249827,MDP0000585643,MDP0000219041,MDP0000125002,MDP0000323739,MDP0000229036,MDP0000245605,MDP0000259556,MDP0000187703,MDP0000479652,MDP0000208072,MDP0000607144,MDP0000260803,MDP0000185253,MDP0000310875,MDP0000221322,MDP0000322550,MDP0000255768,MDP0000488113,MDP0000235765,MDP0000324718,MDP0000…
GO:0042886	Biological process	amide transport	6	0.81972	0.802038	2	12	785	450	23610	MDP0000232326,MDP0000565104,	MDP0000404324,MDP0000749280,MDP0000129000,MDP0000125711,MDP0000232326,MDP0000565104,MDP0000720186,MDP0000165187,MDP0000933010,MDP0000277391,MDP0000198183,MDP0000259085,
GO:0015833	Biological process	peptide transport	7	0.81972	0.802038	2	12	785	450	23610	MDP0000232326,MDP0000565104,	MDP0000404324,MDP0000749280,MDP0000129000,MDP0000125711,MDP0000232326,MDP0000565104,MDP0000720186,MDP0000165187,MDP0000933010,MDP0000277391,MDP0000198183,MDP0000259085,
GO:0005740	Cellular component	mitochondrial envelope	6	0.820617	0.644939	1	2	163	192	10092	MDP0000244591,	MDP0000244591,MDP0000259085,
GO:0046872	Molecular function	metal ion binding	5	0.821422	0.924595	15	102	5175	719	33728	MDP0000263009,MDP0000207770,MDP0000303139,MDP0000241823,MDP0000286576,MDP0000599335,MDP0000894195,MDP0000166889,MDP0000644255,MDP0000088428,MDP0000255768,MDP0000181937,MDP0000316944,MDP0000716700,MDP0000771629,	MDP0000387639,MDP0000186936,MDP0000457070,MDP0000869725,MDP0000223793,MDP0000716700,MDP0000252977,MDP0000256881,MDP0000207770,MDP0000180913,MDP0000305285,MDP0000270424,MDP0000249827,MDP0000691431,MDP0000398616,MDP0000230534,MDP0000843691,MDP0000222098,MDP0000181641,MDP0000126530,MDP0000263009,MDP0000256723,MDP0000782661,MDP0000248096,MDP0000245635,MDP0000308222,MDP0000879985,MDP0000267282,MDP0000…
GO:0009059	Biological process	macromolecule biosynthetic process	5	0.821809	0.909277	19	67	3866	450	23610	MDP0000280559,MDP0000243375,MDP0000281618,MDP0000564897,MDP0000119750,MDP0000322550,MDP0000868556,MDP0000257606,MDP0000747924,MDP0000480581,MDP0000166889,MDP0000255768,MDP0000264123,MDP0000479652,MDP0000125002,MDP0000767097,MDP0000208072,MDP0000300820,MDP0000918738,	MDP0000653246,MDP0000192362,MDP0000767097,MDP0000243375,MDP0000270677,MDP0000256881,MDP0000480581,MDP0000249827,MDP0000585643,MDP0000219041,MDP0000125002,MDP0000323739,MDP0000229036,MDP0000245605,MDP0000259556,MDP0000187703,MDP0000479652,MDP0000208072,MDP0000607144,MDP0000260803,MDP0000185253,MDP0000310875,MDP0000221322,MDP0000322550,MDP0000255768,MDP0000488113,MDP0000235765,MDP0000324718,MDP0000…
GO:1901135	Biological process	carbohydrate derivative metabolic process	4	0.827804	0.788434	3	11	732	450	23610	MDP0000125002,MDP0000316944,MDP0000301049,	MDP0000192362,MDP0000829982,MDP0000125002,MDP0000323739,MDP0000276793,MDP0000282228,MDP0000301049,MDP0000316944,MDP0000128190,MDP0000279221,MDP0000297352,
GO:0016757	Molecular function	transferase activity, transferring glycosyl groups	4	0.830092	0.82756	1	19	1077	719	33728	MDP0000125002,	MDP0000281970,MDP0000192362,MDP0000829982,MDP0000125002,MDP0000323739,MDP0000243418,MDP0000318911,MDP0000299496,MDP0000186772,MDP0000202898,MDP0000233177,MDP0000282228,MDP0000196394,MDP0000230836,MDP0000219282,MDP0000279221,MDP0000297352,MDP0000651617,MDP0000915307,
GO:0033036	Biological process	macromolecule localization	3	0.833091	0.797739	2	13	855	450	23610	MDP0000232326,MDP0000316944,	MDP0000404324,MDP0000749280,MDP0000129000,MDP0000125711,MDP0000835003,MDP0000232326,MDP0000720186,MDP0000933010,MDP0000316944,MDP0000277391,MDP0000198183,MDP0000126290,MDP0000259085,
GO:0043227	Cellular component	membrane-bounded organelle	3	0.834379	0.876877	4	35	2098	192	10092	MDP0000128941,MDP0000564897,MDP0000322550,MDP0000244591,	MDP0000239354,MDP0000164873,MDP0000823582,MDP0000318911,MDP0000640144,MDP0000185253,MDP0000310875,MDP0000221322,MDP0000322550,MDP0000919694,MDP0000663070,MDP0000258414,MDP0000244591,MDP0000933010,MDP0000314765,MDP0000192236,MDP0000456476,MDP0000216942,MDP0000233569,MDP0000538670,MDP0000373966,MDP0000222923,MDP0000128941,MDP0000564897,MDP0000195916,MDP0000319790,MDP0000462149,MDP0000208345,MDP0000…
GO:0019752	Biological process	carboxylic acid metabolic process	6	0.837905	0.82755	1	20	1268	450	23610	MDP0000834854,	MDP0000293418,MDP0000215762,MDP0000908305,MDP0000170697,MDP0000227669,MDP0000303395,MDP0000303112,MDP0000180890,MDP0000266914,MDP0000834854,MDP0000244593,MDP0000317247,MDP0000201016,MDP0000173922,MDP0000274685,MDP0000297771,MDP0000273387,MDP0000281883,MDP0000951278,MDP0000207129,
GO:0043436	Biological process	oxoacid metabolic process	5	0.840758	0.825597	1	20	1271	450	23610	MDP0000834854,	MDP0000293418,MDP0000215762,MDP0000908305,MDP0000170697,MDP0000227669,MDP0000303395,MDP0000303112,MDP0000180890,MDP0000266914,MDP0000834854,MDP0000244593,MDP0000317247,MDP0000201016,MDP0000173922,MDP0000274685,MDP0000297771,MDP0000273387,MDP0000281883,MDP0000951278,MDP0000207129,
GO:0016706	Molecular function	2-oxoglutarate-dependent dioxygenase activity	5	0.842145	0.679849	1	4	276	719	33728	MDP0000113336,	MDP0000799946,MDP0000113336,MDP0000205515,MDP0000253370,
GO:0009165	Biological process	nucleotide biosynthetic process	9	0.842734	0.650413	1	3	242	450	23610	MDP0000316944,	MDP0000597667,MDP0000201016,MDP0000316944,
GO:0010876	Biological process	lipid localization	4	0.844781	0.606551	1	2	173	450	23610	MDP0000316944,	MDP0000835003,MDP0000316944,
GO:0006869	Biological process	lipid transport	6	0.844781	0.606551	1	2	173	450	23610	MDP0000316944,	MDP0000835003,MDP0000316944,
GO:0008237	Molecular function	metallopeptidase activity	6	0.845552	0.605285	2	2	155	719	33728	MDP0000303139,MDP0000255768,	MDP0000303139,MDP0000255768,
GO:0006082	Biological process	organic acid metabolic process	4	0.846352	0.821718	1	20	1277	450	23610	MDP0000834854,	MDP0000293418,MDP0000215762,MDP0000908305,MDP0000170697,MDP0000227669,MDP0000303395,MDP0000303112,MDP0000180890,MDP0000266914,MDP0000834854,MDP0000244593,MDP0000317247,MDP0000201016,MDP0000173922,MDP0000274685,MDP0000297771,MDP0000273387,MDP0000281883,MDP0000951278,MDP0000207129,
GO:1901293	Biological process	nucleoside phosphate biosynthetic process	8	0.846699	0.645082	1	3	244	450	23610	MDP0000316944,	MDP0000597667,MDP0000201016,MDP0000316944,
GO:0004180	Molecular function	carboxypeptidase activity	7	0.846968	0.539191	1	1	87	719	33728	MDP0000804741,	MDP0000804741,
GO:0044429	Cellular component	mitochondrial part	5	0.856628	0.59059	1	2	178	192	10092	MDP0000244591,	MDP0000244591,MDP0000259085,
GO:0008238	Molecular function	exopeptidase activity	6	0.860292	0.582728	1	2	161	719	33728	MDP0000804741,	MDP0000804741,MDP0000289880,
GO:0044283	Biological process	small molecule biosynthetic process	4	0.864132	0.747388	1	10	702	450	23610	MDP0000834854,	MDP0000908305,MDP0000303395,MDP0000303112,MDP0000180890,MDP0000266914,MDP0000834854,MDP0000244593,MDP0000201016,MDP0000274685,MDP0000951278,
GO:0031967	Cellular component	organelle envelope	5	0.865054	0.57761	1	2	182	192	10092	MDP0000244591,	MDP0000244591,MDP0000259085,
GO:0005739	Cellular component	mitochondrion	6	0.882386	0.550393	1	2	191	192	10092	MDP0000244591,	MDP0000244591,MDP0000259085,
GO:0005623	Cellular component	cell	2	0.889431	0.939476	21	117	6546	192	10092	MDP0000263009,MDP0000214360,MDP0000128941,MDP0000564897,MDP0000210537,MDP0000153847,MDP0000322550,MDP0000232326,MDP0000192746,MDP0000244591,MDP0000381669,MDP0000750662,MDP0000162592,MDP0000234409,MDP0000264123,MDP0000318184,MDP0000208072,MDP0000716700,MDP0000506162,MDP0000399716,MDP0000301049,	MDP0000214360,MDP0000293418,MDP0000239354,MDP0000457070,MDP0000653246,MDP0000252438,MDP0000164873,MDP0000869725,MDP0000716700,MDP0000404324,MDP0000507277,MDP0000324583,MDP0000859313,MDP0000823582,MDP0000230258,MDP0000275460,MDP0000300671,MDP0000179232,MDP0000222098,MDP0000129000,MDP0000405668,MDP0000302897,MDP0000263009,MDP0000245605,MDP0000232326,MDP0000305329,MDP0000276793,MDP0000539118,MDP0000…
GO:0044464	Cellular component	cell part	2	0.889431	0.939476	21	117	6546	192	10092	MDP0000263009,MDP0000214360,MDP0000128941,MDP0000564897,MDP0000210537,MDP0000153847,MDP0000322550,MDP0000232326,MDP0000192746,MDP0000244591,MDP0000381669,MDP0000750662,MDP0000162592,MDP0000234409,MDP0000264123,MDP0000318184,MDP0000208072,MDP0000716700,MDP0000506162,MDP0000399716,MDP0000301049,	MDP0000214360,MDP0000293418,MDP0000239354,MDP0000457070,MDP0000653246,MDP0000252438,MDP0000164873,MDP0000869725,MDP0000716700,MDP0000404324,MDP0000507277,MDP0000324583,MDP0000859313,MDP0000823582,MDP0000230258,MDP0000275460,MDP0000300671,MDP0000179232,MDP0000222098,MDP0000129000,MDP0000405668,MDP0000302897,MDP0000263009,MDP0000245605,MDP0000232326,MDP0000305329,MDP0000276793,MDP0000539118,MDP0000…
GO:0071944	Cellular component	cell periphery	3	0.892366	0.618382	1	4	340	192	10092	MDP0000381669,	MDP0000252438,MDP0000233177,MDP0000381669,MDP0000915307,
GO:0071705	Biological process	nitrogen compound transport	5	0.89365	0.736374	2	12	855	450	23610	MDP0000232326,MDP0000565104,	MDP0000404324,MDP0000749280,MDP0000129000,MDP0000125711,MDP0000232326,MDP0000565104,MDP0000720186,MDP0000165187,MDP0000933010,MDP0000277391,MDP0000198183,MDP0000259085,
GO:0006754	Biological process	ATP biosynthetic process	12	0.901248	0.437222	1	1	120	450	23610	MDP0000316944,	MDP0000316944,
GO:0006629	Biological process	lipid metabolic process	4	0.904513	0.733405	1	13	930	450	23610	MDP0000834854,	MDP0000829982,MDP0000148288,MDP0000125742,MDP0000329703,MDP0000309383,MDP0000266914,MDP0000834854,MDP0000202596,MDP0000951278,MDP0000294967,MDP0000165490,MDP0000293182,MDP0000294776,
GO:0004175	Molecular function	endopeptidase activity	6	0.912828	0.704926	2	11	732	719	33728	MDP0000303139,MDP0000255768,	MDP0000287242,MDP0000122571,MDP0000301533,MDP0000250157,MDP0000214235,MDP0000303139,MDP0000255768,MDP0000289880,MDP0000181198,MDP0000138204,MDP0000399807,
GO:0009201	Biological process	ribonucleoside triphosphate biosynthetic process	10	0.918618	0.40359	1	1	130	450	23610	MDP0000316944,	MDP0000316944,
GO:0009206	Biological process	purine ribonucleoside triphosphate biosynthetic process	11	0.918618	0.40359	1	1	130	450	23610	MDP0000316944,	MDP0000316944,
GO:0009205	Biological process	purine ribonucleoside triphosphate metabolic process	10	0.918618	0.40359	1	1	130	450	23610	MDP0000316944,	MDP0000316944,
GO:0009199	Biological process	ribonucleoside triphosphate metabolic process	9	0.918618	0.40359	1	1	130	450	23610	MDP0000316944,	MDP0000316944,
GO:0009144	Biological process	purine nucleoside triphosphate metabolic process	9	0.918618	0.40359	1	1	130	450	23610	MDP0000316944,	MDP0000316944,
GO:0009145	Biological process	purine nucleoside triphosphate biosynthetic process	10	0.918618	0.40359	1	1	130	450	23610	MDP0000316944,	MDP0000316944,
GO:0009142	Biological process	nucleoside triphosphate biosynthetic process	9	0.918618	0.40359	1	1	130	450	23610	MDP0000316944,	MDP0000316944,
GO:0044249	Biological process	cellular biosynthetic process	4	0.91862	0.882138	21	86	5115	450	23610	MDP0000280559,MDP0000243375,MDP0000281618,MDP0000564897,MDP0000834854,MDP0000119750,MDP0000322550,MDP0000868556,MDP0000257606,MDP0000747924,MDP0000480581,MDP0000166889,MDP0000255768,MDP0000264123,MDP0000479652,MDP0000125002,MDP0000767097,MDP0000316944,MDP0000208072,MDP0000300820,MDP0000918738,	MDP0000185362,MDP0000296541,MDP0000653246,MDP0000908305,MDP0000192362,MDP0000767097,MDP0000829982,MDP0000243375,MDP0000270677,MDP0000256881,MDP0000480581,MDP0000249827,MDP0000585643,MDP0000219041,MDP0000125002,MDP0000323739,MDP0000229036,MDP0000245605,MDP0000597667,MDP0000148288,MDP0000259556,MDP0000187703,MDP0000479652,MDP0000208072,MDP0000329703,MDP0000607144,MDP0000303395,MDP0000260803,MDP0000…
GO:0044271	Biological process	cellular nitrogen compound biosynthetic process	5	0.920061	0.861848	18	65	3957	450	23610	MDP0000280559,MDP0000243375,MDP0000281618,MDP0000564897,MDP0000119750,MDP0000322550,MDP0000868556,MDP0000257606,MDP0000747924,MDP0000480581,MDP0000166889,MDP0000255768,MDP0000264123,MDP0000479652,MDP0000767097,MDP0000316944,MDP0000300820,MDP0000918738,	MDP0000185362,MDP0000296541,MDP0000653246,MDP0000908305,MDP0000767097,MDP0000243375,MDP0000270677,MDP0000256881,MDP0000480581,MDP0000249827,MDP0000585643,MDP0000219041,MDP0000229036,MDP0000245605,MDP0000597667,MDP0000259556,MDP0000187703,MDP0000479652,MDP0000607144,MDP0000260803,MDP0000185253,MDP0000310875,MDP0000221322,MDP0000322550,MDP0000255768,MDP0000235765,MDP0000324718,MDP0000120805,MDP0000…
GO:0009141	Biological process	nucleoside triphosphate metabolic process	8	0.921708	0.397475	1	1	132	450	23610	MDP0000316944,	MDP0000316944,
GO:0017144	Biological process	drug metabolic process	4	0.926328	0.564158	1	4	372	450	23610	MDP0000316944,	MDP0000185362,MDP0000908305,MDP0000316944,MDP0000128190,
GO:0043169	Molecular function	cation binding	4	0.926577	0.886024	15	107	5665	719	33728	MDP0000263009,MDP0000207770,MDP0000303139,MDP0000241823,MDP0000286576,MDP0000599335,MDP0000894195,MDP0000166889,MDP0000644255,MDP0000088428,MDP0000255768,MDP0000181937,MDP0000316944,MDP0000716700,MDP0000771629,	MDP0000387639,MDP0000228162,MDP0000186936,MDP0000457070,MDP0000869725,MDP0000223793,MDP0000716700,MDP0000252977,MDP0000256881,MDP0000320172,MDP0000207770,MDP0000180913,MDP0000305285,MDP0000270424,MDP0000249827,MDP0000691431,MDP0000398616,MDP0000230534,MDP0000843691,MDP0000222098,MDP0000181641,MDP0000126530,MDP0000243418,MDP0000263009,MDP0000256723,MDP0000782661,MDP0000248096,MDP0000245635,MDP0000…
GO:0015662	Molecular function	ion transmembrane transporter activity, phosphorylative mechanism	8	0.928184	0.384505	1	1	122	719	33728	MDP0000316944,	MDP0000316944,
GO:0071702	Biological process	organic substance transport	5	0.930158	0.712447	3	14	1031	450	23610	MDP0000232326,MDP0000565104,MDP0000316944,	MDP0000404324,MDP0000749280,MDP0000129000,MDP0000125711,MDP0000835003,MDP0000232326,MDP0000565104,MDP0000720186,MDP0000165187,MDP0000933010,MDP0000316944,MDP0000277391,MDP0000198183,MDP0000259085,
GO:1901576	Biological process	organic substance biosynthetic process	4	0.940117	0.869557	21	86	5189	450	23610	MDP0000280559,MDP0000243375,MDP0000281618,MDP0000564897,MDP0000834854,MDP0000119750,MDP0000322550,MDP0000868556,MDP0000257606,MDP0000747924,MDP0000480581,MDP0000166889,MDP0000255768,MDP0000264123,MDP0000479652,MDP0000125002,MDP0000767097,MDP0000316944,MDP0000208072,MDP0000300820,MDP0000918738,	MDP0000185362,MDP0000296541,MDP0000653246,MDP0000908305,MDP0000192362,MDP0000767097,MDP0000829982,MDP0000243375,MDP0000270677,MDP0000256881,MDP0000480581,MDP0000249827,MDP0000585643,MDP0000219041,MDP0000125002,MDP0000323739,MDP0000229036,MDP0000245605,MDP0000597667,MDP0000148288,MDP0000259556,MDP0000187703,MDP0000479652,MDP0000208072,MDP0000329703,MDP0000607144,MDP0000303395,MDP0000260803,MDP0000…
GO:0055114	Biological process	oxidation-reduction process	3	0.948816	0.820798	5	51	3260	450	23610	MDP0000113336,MDP0000298623,MDP0000244591,MDP0000154096,MDP0000301049,	MDP0000387639,MDP0000234983,MDP0000215762,MDP0000170697,MDP0000223793,MDP0000298623,MDP0000180913,MDP0000271045,MDP0000691431,MDP0000398616,MDP0000176374,MDP0000250917,MDP0000276793,MDP0000243650,MDP0000279125,MDP0000382336,MDP0000303395,MDP0000303112,MDP0000421679,MDP0000638355,MDP0000920069,MDP0000799946,MDP0000244591,MDP0000244593,MDP0000238100,MDP0000192034,MDP0000301049,MDP0000173922,MDP0000…
GO:0022853	Molecular function	active ion transmembrane transporter activity	5	0.94989	0.521218	1	4	360	719	33728	MDP0000316944,	MDP0000206618,MDP0000222800,MDP0000241861,MDP0000316944,
GO:0051213	Molecular function	dioxygenase activity	4	0.950611	0.519774	1	4	361	719	33728	MDP0000113336,	MDP0000799946,MDP0000113336,MDP0000205515,MDP0000253370,
GO:0016747	Molecular function	transferase activity, transferring acyl groups other than amino-acyl groups	5	0.952749	0.609216	2	8	616	719	33728	MDP0000834854,MDP0000273229,	MDP0000120935,MDP0000273229,MDP0000225493,MDP0000266914,MDP0000834854,MDP0000188052,MDP0000247698,MDP0000271527,
GO:0032787	Biological process	monocarboxylic acid metabolic process	7	0.952969	0.515643	1	4	407	450	23610	MDP0000834854,	MDP0000180890,MDP0000266914,MDP0000834854,MDP0000951278,
GO:0005622	Cellular component	intracellular	3	0.956843	0.905661	19	106	6152	192	10092	MDP0000263009,MDP0000214360,MDP0000128941,MDP0000564897,MDP0000210537,MDP0000153847,MDP0000322550,MDP0000232326,MDP0000192746,MDP0000244591,MDP0000750662,MDP0000162592,MDP0000234409,MDP0000264123,MDP0000208072,MDP0000716700,MDP0000506162,MDP0000399716,MDP0000301049,	MDP0000214360,MDP0000239354,MDP0000457070,MDP0000653246,MDP0000252438,MDP0000164873,MDP0000869725,MDP0000716700,MDP0000404324,MDP0000507277,MDP0000324583,MDP0000859313,MDP0000823582,MDP0000275460,MDP0000300671,MDP0000179232,MDP0000222098,MDP0000129000,MDP0000405668,MDP0000302897,MDP0000263009,MDP0000245605,MDP0000232326,MDP0000305329,MDP0000276793,MDP0000539118,MDP0000322107,MDP0000309058,MDP0000…
GO:0010467	Biological process	gene expression	5	0.957005	0.827115	17	60	3806	450	23610	MDP0000280559,MDP0000243375,MDP0000281618,MDP0000564897,MDP0000119750,MDP0000322550,MDP0000868556,MDP0000257606,MDP0000747924,MDP0000480581,MDP0000166889,MDP0000255768,MDP0000264123,MDP0000479652,MDP0000767097,MDP0000300820,MDP0000918738,	MDP0000653246,MDP0000767097,MDP0000243375,MDP0000270677,MDP0000256881,MDP0000480581,MDP0000249827,MDP0000585643,MDP0000219041,MDP0000229036,MDP0000245605,MDP0000259556,MDP0000187703,MDP0000479652,MDP0000607144,MDP0000260803,MDP0000208218,MDP0000185253,MDP0000310875,MDP0000221322,MDP0000322550,MDP0000255768,MDP0000235765,MDP0000324718,MDP0000120805,MDP0000264123,MDP0000314765,MDP0000145953,MDP0000…
GO:0009152	Biological process	purine ribonucleotide biosynthetic process	11	0.967884	0.294757	1	1	178	450	23610	MDP0000316944,	MDP0000316944,
GO:0006820	Biological process	anion transport	6	0.968501	0.29311	1	1	179	450	23610	MDP0000316944,	MDP0000316944,
GO:0044281	Biological process	small molecule metabolic process	3	0.972175	0.730152	2	28	2012	450	23610	MDP0000834854,MDP0000316944,	MDP0000293418,MDP0000215762,MDP0000908305,MDP0000170697,MDP0000227669,MDP0000270424,MDP0000789750,MDP0000597667,MDP0000251669,MDP0000303395,MDP0000303112,MDP0000180890,MDP0000309383,MDP0000266914,MDP0000834854,MDP0000244593,MDP0000317247,MDP0000201016,MDP0000160720,MDP0000173922,MDP0000274685,MDP0000297771,MDP0000273387,MDP0000316944,MDP0000281883,MDP0000951278,MDP0000207129,MDP0000294776,
GO:0009260	Biological process	ribonucleotide biosynthetic process	10	0.9725	0.282079	1	1	186	450	23610	MDP0000316944,	MDP0000316944,
GO:0046390	Biological process	ribose phosphate biosynthetic process	7	0.9725	0.282079	1	1	186	450	23610	MDP0000316944,	MDP0000316944,
GO:0019637	Biological process	organophosphate metabolic process	5	0.974769	0.562645	2	8	746	450	23610	MDP0000316944,MDP0000301049,	MDP0000597667,MDP0000148288,MDP0000276793,MDP0000125742,MDP0000329703,MDP0000301049,MDP0000201016,MDP0000316944,
GO:0016798	Molecular function	hydrolase activity, acting on glycosyl bonds	4	0.974888	0.616555	2	12	913	719	33728	MDP0000189628,MDP0000716700,	MDP0000228162,MDP0000166574,MDP0000716700,MDP0000249275,MDP0000256881,MDP0000320172,MDP0000270424,MDP0000233177,MDP0000189628,MDP0000258604,MDP0000196961,MDP0000128190,
GO:0006164	Biological process	purine nucleotide biosynthetic process	10	0.975042	0.274695	1	1	191	450	23610	MDP0000316944,	MDP0000316944,
GO:0005509	Molecular function	calcium ion binding	6	0.9771	0.513609	2	6	548	719	33728	MDP0000241823,MDP0000771629,	MDP0000259502,MDP0000125742,MDP0000169245,MDP0000421679,MDP0000241823,MDP0000771629,
GO:0016779	Molecular function	nucleotidyltransferase activity	5	0.977338	0.412694	1	3	341	719	33728	MDP0000208072,	MDP0000208072,MDP0000298597,MDP0000216942,
GO:0042625	Molecular function	ATPase-coupled ion transmembrane transporter activity	7	0.979975	0.259169	1	1	181	719	33728	MDP0000316944,	MDP0000316944,
GO:0009058	Biological process	biosynthetic process	3	0.980536	0.832349	21	87	5484	450	23610	MDP0000280559,MDP0000243375,MDP0000281618,MDP0000564897,MDP0000834854,MDP0000119750,MDP0000322550,MDP0000868556,MDP0000257606,MDP0000747924,MDP0000480581,MDP0000166889,MDP0000255768,MDP0000264123,MDP0000479652,MDP0000125002,MDP0000767097,MDP0000316944,MDP0000208072,MDP0000300820,MDP0000918738,	MDP0000185362,MDP0000296541,MDP0000653246,MDP0000908305,MDP0000192362,MDP0000767097,MDP0000829982,MDP0000243375,MDP0000270677,MDP0000256881,MDP0000480581,MDP0000249827,MDP0000585643,MDP0000219041,MDP0000125002,MDP0000323739,MDP0000229036,MDP0000245605,MDP0000597667,MDP0000148288,MDP0000259556,MDP0000187703,MDP0000479652,MDP0000208072,MDP0000329703,MDP0000607144,MDP0000303395,MDP0000260803,MDP0000…
GO:0048037	Molecular function	cofactor binding	3	0.981898	0.734557	3	36	2299	719	33728	MDP0000316092,MDP0000298623,MDP0000301049,	MDP0000316092,MDP0000193964,MDP0000234983,MDP0000715465,MDP0000223793,MDP0000227669,MDP0000265798,MDP0000782388,MDP0000298623,MDP0000180913,MDP0000398616,MDP0000250917,MDP0000276793,MDP0000279125,MDP0000382336,MDP0000303395,MDP0000303112,MDP0000421679,MDP0000180890,MDP0000638355,MDP0000920069,MDP0000799946,MDP0000138476,MDP0000238100,MDP0000317247,MDP0000192034,MDP0000301049,MDP0000253370,MDP0000…
GO:0006508	Biological process	proteolysis	6	0.983625	0.614672	2	14	1195	450	23610	MDP0000804741,MDP0000255768,	MDP0000287242,MDP0000122571,MDP0000301533,MDP0000302897,MDP0000804741,MDP0000250157,MDP0000214235,MDP0000458584,MDP0000255768,MDP0000242726,MDP0000289880,MDP0000181198,MDP0000399807,MDP0000297928,
GO:0072522	Biological process	purine-containing compound biosynthetic process	6	0.98403	0.245171	1	1	214	450	23610	MDP0000316944,	MDP0000316944,
GO:0016746	Molecular function	transferase activity, transferring acyl groups	4	0.98554	0.526335	2	8	713	719	33728	MDP0000834854,MDP0000273229,	MDP0000120935,MDP0000273229,MDP0000225493,MDP0000266914,MDP0000834854,MDP0000188052,MDP0000247698,MDP0000271527,
GO:0016705	Molecular function	oxidoreductase activity, acting on paired donors, with incorporation or reduction of molecular oxygen	4	0.986569	0.601956	1	14	1091	719	33728	MDP0000113336,	MDP0000223793,MDP0000180913,MDP0000271045,MDP0000398616,MDP0000382336,MDP0000638355,MDP0000799946,MDP0000192034,MDP0000113336,MDP0000205515,MDP0000253370,MDP0000608081,MDP0000293182,MDP0000310546,
GO:0016788	Molecular function	hydrolase activity, acting on ester bonds	4	0.987225	0.61774	2	16	1215	719	33728	MDP0000128941,MDP0000192746,	MDP0000245635,MDP0000125742,MDP0000888529,MDP0000309383,MDP0000203818,MDP0000036388,MDP0000202596,MDP0000270237,MDP0000271161,MDP0000128941,MDP0000951278,MDP0000165490,MDP0000319787,MDP0000192746,MDP0000247619,MDP0000294776,
GO:0004553	Molecular function	hydrolase activity, hydrolyzing O-glycosyl compounds	5	0.990678	0.535498	1	10	876	719	33728	MDP0000716700,	MDP0000228162,MDP0000716700,MDP0000249275,MDP0000256881,MDP0000320172,MDP0000270424,MDP0000233177,MDP0000258604,MDP0000196961,MDP0000128190,
GO:0044422	Cellular component	organelle part	2	0.991814	0.567221	1	12	1112	192	10092	MDP0000244591,	MDP0000239354,MDP0000823582,MDP0000405668,MDP0000318911,MDP0000244591,MDP0000192236,MDP0000332388,MDP0000195916,MDP0000303270,MDP0000297352,MDP0000302391,MDP0000259085,
GO:0044446	Cellular component	intracellular organelle part	4	0.991814	0.567221	1	12	1112	192	10092	MDP0000244591,	MDP0000239354,MDP0000823582,MDP0000405668,MDP0000318911,MDP0000244591,MDP0000192236,MDP0000332388,MDP0000195916,MDP0000303270,MDP0000297352,MDP0000302391,MDP0000259085,
GO:0009117	Biological process	nucleotide metabolic process	8	0.991986	0.350557	1	3	449	450	23610	MDP0000316944,	MDP0000597667,MDP0000201016,MDP0000316944,
GO:0006753	Biological process	nucleoside phosphate metabolic process	7	0.993356	0.341432	1	3	461	450	23610	MDP0000316944,	MDP0000597667,MDP0000201016,MDP0000316944,
GO:0070011	Molecular function	peptidase activity, acting on L-amino acid peptides	5	0.994078	0.541265	3	12	1040	719	33728	MDP0000303139,MDP0000804741,MDP0000255768,	MDP0000287242,MDP0000122571,MDP0000301533,MDP0000804741,MDP0000250157,MDP0000214235,MDP0000303139,MDP0000255768,MDP0000289880,MDP0000181198,MDP0000138204,MDP0000399807,
GO:0005975	Biological process	carbohydrate metabolic process	4	0.994093	0.610451	2	19	1633	450	23610	MDP0000716700,MDP0000301049,	MDP0000228162,MDP0000716700,MDP0000829982,MDP0000249275,MDP0000256881,MDP0000320172,MDP0000270424,MDP0000243418,MDP0000276793,MDP0000309383,MDP0000233177,MDP0000301049,MDP0000258604,MDP0000135837,MDP0000196961,MDP0000128190,MDP0000386314,MDP0000915307,MDP0000294776,
GO:0034641	Biological process	cellular nitrogen compound metabolic process	4	0.994401	0.785979	19	77	5140	450	23610	MDP0000280559,MDP0000243375,MDP0000281618,MDP0000564897,MDP0000119750,MDP0000322550,MDP0000868556,MDP0000257606,MDP0000747924,MDP0000192746,MDP0000480581,MDP0000166889,MDP0000255768,MDP0000264123,MDP0000479652,MDP0000767097,MDP0000316944,MDP0000300820,MDP0000918738,	MDP0000185362,MDP0000296541,MDP0000166574,MDP0000653246,MDP0000908305,MDP0000767097,MDP0000243375,MDP0000270677,MDP0000256881,MDP0000271045,MDP0000480581,MDP0000249827,MDP0000585643,MDP0000219041,MDP0000229036,MDP0000245605,MDP0000597667,MDP0000259556,MDP0000187703,MDP0000479652,MDP0000607144,MDP0000260803,MDP0000208218,MDP0000185253,MDP0000310875,MDP0000221322,MDP0000322550,MDP0000255768,MDP0000…
GO:0008233	Molecular function	peptidase activity	4	0.996083	0.52413	3	12	1074	719	33728	MDP0000303139,MDP0000804741,MDP0000255768,	MDP0000287242,MDP0000122571,MDP0000301533,MDP0000804741,MDP0000250157,MDP0000214235,MDP0000303139,MDP0000255768,MDP0000289880,MDP0000181198,MDP0000138204,MDP0000399807,
GO:0098796	Cellular component	membrane protein complex	3	0.996631	0.316007	1	3	499	192	10092	MDP0000381669,	MDP0000230258,MDP0000381669,MDP0000915307,
GO:0003723	Molecular function	RNA binding	5	0.997121	0.468575	1	9	901	719	33728	MDP0000232326,	MDP0000245605,MDP0000232326,MDP0000309058,MDP0000208218,MDP0000640144,MDP0000903484,MDP0000036388,MDP0000216942,MDP0000262073,
GO:0016491	Molecular function	oxidoreductase activity	3	0.99738	0.73011	4	60	3855	719	33728	MDP0000113336,MDP0000298623,MDP0000154096,MDP0000301049,	MDP0000387639,MDP0000439832,MDP0000234983,MDP0000215762,MDP0000170697,MDP0000280299,MDP0000223793,MDP0000298623,MDP0000169903,MDP0000180913,MDP0000271045,MDP0000691431,MDP0000398616,MDP0000789750,MDP0000176374,MDP0000251669,MDP0000250917,MDP0000276793,MDP0000243650,MDP0000279125,MDP0000382336,MDP0000268046,MDP0000303395,MDP0000303112,MDP0000421679,MDP0000638355,MDP0000920069,MDP0000799946,MDP0000…
GO:0000287	Molecular function	magnesium ion binding	6	0.997395	0.17058	1	1	275	719	33728	MDP0000316944,	MDP0000316944,
GO:0055086	Biological process	nucleobase-containing small molecule metabolic process	6	0.997859	0.295865	1	3	532	450	23610	MDP0000316944,	MDP0000597667,MDP0000201016,MDP0000316944,
GO:0046034	Biological process	ATP metabolic process	3	0.997971	0.163958	1	1	320	450	23610	MDP0000316944,	MDP0000316944,
GO:0008152	Biological process	metabolic process	2	0.998156	0.91989	57	307	17510	450	23610	MDP0000263009,MDP0000316092,MDP0000285823,MDP0000113336,MDP0000280559,MDP0000243375,MDP0000293167,MDP0000242048,MDP0000298623,MDP0000256738,MDP0000281618,MDP0000564897,MDP0000834854,MDP0000151537,MDP0000114901,MDP0000207770,MDP0000119750,MDP0000322550,MDP0000203112,MDP0000868556,MDP0000257606,MDP0000566547,MDP0000747924,MDP0000192746,MDP0000244591,MDP0000211661,MDP0000804741,MDP0000154096,MDP0000…	MDP0000449136,MDP0000316092,MDP0000193964,MDP0000387639,MDP0000293418,MDP0000228162,MDP0000185362,MDP0000151537,MDP0000296541,MDP0000234983,MDP0000440721,MDP0000252442,MDP0000287242,MDP0000166574,MDP0000653246,MDP0000215762,MDP0000908305,MDP0000170697,MDP0000171164,MDP0000158667,MDP0000205497,MDP0000192362,MDP0000299709,MDP0000280299,MDP0000152969,MDP0000307969,MDP0000223793,MDP0000767097,MDP0000…
GO:0009150	Biological process	purine ribonucleotide metabolic process	10	0.999307	0.139911	1	1	375	450	23610	MDP0000316944,	MDP0000316944,
GO:0009259	Biological process	ribonucleotide metabolic process	9	0.999408	0.136989	1	1	383	450	23610	MDP0000316944,	MDP0000316944,
GO:0019693	Biological process	ribose phosphate metabolic process	6	0.999408	0.136989	1	1	383	450	23610	MDP0000316944,	MDP0000316944,
GO:0032991	Cellular component	protein-containing complex	2	0.999427	0.636398	8	32	2643	192	10092	MDP0000263009,MDP0000232326,MDP0000381669,MDP0000750662,MDP0000162592,MDP0000264123,MDP0000208072,MDP0000301049,	MDP0000239354,MDP0000653246,MDP0000252438,MDP0000823582,MDP0000230258,MDP0000179232,MDP0000222098,MDP0000405668,MDP0000302897,MDP0000263009,MDP0000232326,MDP0000276793,MDP0000208072,MDP0000458584,MDP0000260339,MDP0000179768,MDP0000203818,MDP0000264123,MDP0000192236,MDP0000301049,MDP0000903484,MDP0000381669,MDP0000270237,MDP0000332388,MDP0000248117,MDP0000419841,MDP0000162592,MDP0000256191,MDP0000…
GO:0006163	Biological process	purine nucleotide metabolic process	9	0.999532	0.132827	1	1	395	450	23610	MDP0000316944,	MDP0000316944,
GO:0072521	Biological process	purine-containing compound metabolic process	5	0.999707	0.125219	1	1	419	450	23610	MDP0000316944,	MDP0000316944,
GO:0043229	Cellular component	intracellular organelle	4	0.999834	0.656836	5	42	3361	192	10092	MDP0000128941,MDP0000564897,MDP0000322550,MDP0000244591,MDP0000264123,	MDP0000239354,MDP0000653246,MDP0000164873,MDP0000823582,MDP0000405668,MDP0000318911,MDP0000640144,MDP0000185253,MDP0000310875,MDP0000221322,MDP0000322550,MDP0000919694,MDP0000663070,MDP0000258414,MDP0000244591,MDP0000933010,MDP0000264123,MDP0000314765,MDP0000192236,MDP0000456476,MDP0000216942,MDP0000233569,MDP0000332388,MDP0000538670,MDP0000373966,MDP0000222923,MDP0000128941,MDP0000564897,MDP0000…
GO:0043226	Cellular component	organelle	2	0.999834	0.656836	5	42	3361	192	10092	MDP0000128941,MDP0000564897,MDP0000322550,MDP0000244591,MDP0000264123,	MDP0000239354,MDP0000653246,MDP0000164873,MDP0000823582,MDP0000405668,MDP0000318911,MDP0000640144,MDP0000185253,MDP0000310875,MDP0000221322,MDP0000322550,MDP0000919694,MDP0000663070,MDP0000258414,MDP0000244591,MDP0000933010,MDP0000264123,MDP0000314765,MDP0000192236,MDP0000456476,MDP0000216942,MDP0000233569,MDP0000332388,MDP0000538670,MDP0000373966,MDP0000222923,MDP0000128941,MDP0000564897,MDP0000…
GO:1901566	Biological process	organonitrogen compound biosynthetic process	5	0.999904	0.530413	3	24	2374	450	23610	MDP0000264123,MDP0000125002,MDP0000316944,	MDP0000185362,MDP0000296541,MDP0000653246,MDP0000908305,MDP0000192362,MDP0000125002,MDP0000323739,MDP0000245605,MDP0000597667,MDP0000303395,MDP0000303112,MDP0000180890,MDP0000244593,MDP0000282228,MDP0000264123,MDP0000201016,MDP0000903484,MDP0000274685,MDP0000316944,MDP0000248117,MDP0000256191,MDP0000279221,MDP0000297352,MDP0000851102,			--	--	--	--	--	--
GO:0044444	Cellular component	cytoplasmic part	4	0.999921	0.496133	4	18	1907	192	10092	MDP0000232326,MDP0000244591,MDP0000264123,MDP0000301049,	MDP0000653246,MDP0000252438,MDP0000232326,MDP0000276793,MDP0000318911,MDP0000244591,MDP0000933010,MDP0000264123,MDP0000301049,MDP0000903484,MDP0000195916,MDP0000248117,MDP0000256191,MDP0000319790,MDP0000297352,MDP0000280591,MDP0000251787,MDP0000259085,			--	--	--	--	--	--
GO:0016787	Molecular function	hydrolase activity	3	0.999952	0.67192	14	70	4887	719	33728	MDP0000128941,MDP0000210443,MDP0000161386,MDP0000303139,MDP0000192746,MDP0000270110,MDP0000804741,MDP0000189628,MDP0000215780,MDP0000255768,MDP0000264123,MDP0000208072,MDP0000716700,MDP0000399716,	MDP0000228162,MDP0000287242,MDP0000166574,MDP0000179656,MDP0000200306,MDP0000716700,MDP0000249275,MDP0000122571,MDP0000210443,MDP0000256881,MDP0000320172,MDP0000270424,MDP0000301533,MDP0000269936,MDP0000245605,MDP0000318338,MDP0000597667,MDP0000161386,MDP0000245635,MDP0000270110,MDP0000272376,MDP0000804741,MDP0000250157,MDP0000125742,MDP0000214235,MDP0000208072,MDP0000309313,MDP0000303139,MDP0000…			--	--	--	--	--	--
GO:0043228	Cellular component	non-membrane-bounded organelle	3	0.999977	0.389614	1	11	1484	192	10092	MDP0000264123,	MDP0000239354,MDP0000653246,MDP0000823582,MDP0000405668,MDP0000264123,MDP0000192236,MDP0000332388,MDP0000248117,MDP0000256191,MDP0000303270,MDP0000302391,			--	--	--	--	--	--
GO:0043232	Cellular component	intracellular non-membrane-bounded organelle	5	0.999977	0.389614	1	11	1484	192	10092	MDP0000264123,	MDP0000239354,MDP0000653246,MDP0000823582,MDP0000405668,MDP0000264123,MDP0000192236,MDP0000332388,MDP0000248117,MDP0000256191,MDP0000303270,MDP0000302391,			--	--	--	--	--	--
GO:0003824	Molecular function	catalytic activity	2	0.999981	0.854225	52	317	17408	719	33728	MDP0000263009,MDP0000316092,MDP0000285823,MDP0000113336,MDP0000293167,MDP0000242048,MDP0000298623,MDP0000128941,MDP0000256738,MDP0000834854,MDP0000210443,MDP0000151537,MDP0000161386,MDP0000215747,MDP0000114901,MDP0000207770,MDP0000203112,MDP0000566547,MDP0000303139,MDP0000192746,MDP0000211661,MDP0000270110,MDP0000804741,MDP0000154096,MDP0000750662,MDP0000162592,MDP0000189628,MDP0000215780,MDP0000…	MDP0000449136,MDP0000316092,MDP0000281970,MDP0000193964,MDP0000387639,MDP0000293418,MDP0000439832,MDP0000228162,MDP0000185362,MDP0000151537,MDP0000215747,MDP0000296541,MDP0000234983,MDP0000440721,MDP0000252442,MDP0000287242,MDP0000166574,MDP0000215762,MDP0000908305,MDP0000170697,MDP0000171164,MDP0000158667,MDP0000205497,MDP0000192362,MDP0000299709,MDP0000179656,MDP0000715465,MDP0000280299,MDP0000…			--	--	--	--	--	--
GO:0005840	Cellular component	ribosome	6	0.999995	0.2172	1	4	968	192	10092	MDP0000264123,	MDP0000653246,MDP0000264123,MDP0000248117,MDP0000256191,			--	--	--	--	--	--
GO:1990904	Cellular component	ribonucleoprotein complex	3	0.999995	0.245849	2	5	1069	192	10092	MDP0000232326,MDP0000264123,	MDP0000653246,MDP0000232326,MDP0000264123,MDP0000248117,MDP0000256191,			--	--	--	--	--	--
GO:0044424	Cellular component	intracellular part	3	0.999997	0.667743	11	60	4723	192	10092	MDP0000263009,MDP0000128941,MDP0000564897,MDP0000322550,MDP0000232326,MDP0000244591,MDP0000750662,MDP0000162592,MDP0000264123,MDP0000208072,MDP0000301049,	MDP0000239354,MDP0000653246,MDP0000252438,MDP0000164873,MDP0000859313,MDP0000823582,MDP0000179232,MDP0000222098,MDP0000405668,MDP0000302897,MDP0000263009,MDP0000245605,MDP0000232326,MDP0000276793,MDP0000208072,MDP0000318911,MDP0000640144,MDP0000185253,MDP0000458584,MDP0000310875,MDP0000221322,MDP0000322550,MDP0000919694,MDP0000663070,MDP0000258414,MDP0000235765,MDP0000150162,MDP0000244591,MDP0000…			--	--	--	--	--	--
GO:0005198	Molecular function	structural molecule activity	2	0.999998	0.251077	1	6	1121	719	33728	MDP0000264123,	MDP0000227174,MDP0000653246,MDP0000264123,MDP0000248117,MDP0000256191,MDP0000302391,			--	--	--	--	--	--
GO:0003735	Molecular function	structural constituent of ribosome	3	0.999999	0.194042	1	4	967	719	33728	MDP0000264123,	MDP0000653246,MDP0000264123,MDP0000248117,MDP0000256191,			--	--	--	--	--	--
GO:0005737	Cellular component	cytoplasm	4	0.999999	0.456885	4	22	2531	192	10092	MDP0000232326,MDP0000244591,MDP0000264123,MDP0000301049,	MDP0000653246,MDP0000252438,MDP0000859313,MDP0000245605,MDP0000232326,MDP0000276793,MDP0000318911,MDP0000235765,MDP0000150162,MDP0000244591,MDP0000933010,MDP0000264123,MDP0000301049,MDP0000903484,MDP0000195916,MDP0000248117,MDP0000256191,MDP0000319790,MDP0000297352,MDP0000280591,MDP0000251787,MDP0000259085,			--	--	--	--	--	--
GO:0006412	Biological process	translation	8	1	0.231641	1	6	1359	450	23610	MDP0000264123,	MDP0000653246,MDP0000245605,MDP0000264123,MDP0000903484,MDP0000248117,MDP0000256191,			--	--	--	--	--	--
GO:0043043	Biological process	peptide biosynthetic process	7	1	0.228779	1	6	1376	450	23610	MDP0000264123,	MDP0000653246,MDP0000245605,MDP0000264123,MDP0000903484,MDP0000248117,MDP0000256191,			--	--	--	--	--	--
GO:0006518	Biological process	peptide metabolic process	6	1	0.226149	1	6	1392	450	23610	MDP0000264123,	MDP0000653246,MDP0000245605,MDP0000264123,MDP0000903484,MDP0000248117,MDP0000256191,			--	--	--	--	--	--
GO:0043604	Biological process	amide biosynthetic process	6	1	0.219832	1	6	1432	450	23610	MDP0000264123,	MDP0000653246,MDP0000245605,MDP0000264123,MDP0000903484,MDP0000248117,MDP0000256191,			--	--	--	--	--	--
GO:0043603	Biological process	cellular amide metabolic process	5	1	0.213859	1	6	1472	450	23610	MDP0000264123,	MDP0000653246,MDP0000245605,MDP0000264123,MDP0000903484,MDP0000248117,MDP0000256191,			--	--	--	--	--	--
GO:0008150	Biological process	biological_process	0	1	1	84	450	23610	450	23610	MDP0000263295,MDP0000263009,MDP0000248694,MDP0000316092,MDP0000285823,MDP0000113336,MDP0000280559,MDP0000243375,MDP0000293167,MDP0000242048,MDP0000214360,MDP0000298623,MDP0000275724,MDP0000256738,MDP0000281618,MDP0000564897,MDP0000834854,MDP0000210772,MDP0000151537,MDP0000161386,MDP0000210537,MDP0000114901,MDP0000153847,MDP0000207770,MDP0000119750,MDP0000322550,MDP0000203112,MDP0000868556,MDP0000…	MDP0000449136,MDP0000316092,MDP0000214360,MDP0000664714,MDP0000193964,MDP0000387639,MDP0000293418,MDP0000239354,MDP0000228162,MDP0000290919,MDP0000185362,MDP0000151537,MDP0000296541,MDP0000234983,MDP0000440721,MDP0000232833,MDP0000252442,MDP0000287242,MDP0000166574,MDP0000653246,MDP0000181487,MDP0000215762,MDP0000252438,MDP0000908305,MDP0000170697,MDP0000171164,MDP0000158667,MDP0000205497,MDP0000…			--	--	--	--	--	--
GO:0005575	Cellular component	cellular_component	0	1	1	31	192	10092	192	10092	MDP0000263295,MDP0000263009,MDP0000248694,MDP0000214360,MDP0000128941,MDP0000564897,MDP0000834854,MDP0000210537,MDP0000153847,MDP0000322550,MDP0000232326,MDP0000192746,MDP0000244591,MDP0000565104,MDP0000381669,MDP0000750662,MDP0000162592,MDP0000150739,MDP0000189628,MDP0000234409,MDP0000255768,MDP0000264123,MDP0000318184,MDP0000125002,MDP0000316944,MDP0000208072,MDP0000716700,MDP0000155390,MDP0000…	MDP0000214360,MDP0000293418,MDP0000239354,MDP0000154271,MDP0000457070,MDP0000653246,MDP0000252438,MDP0000164873,MDP0000869725,MDP0000192362,MDP0000716700,MDP0000404324,MDP0000479436,MDP0000248694,MDP0000507277,MDP0000324583,MDP0000859313,MDP0000749280,MDP0000823582,MDP0000230258,MDP0000275460,MDP0000300671,MDP0000150739,MDP0000204575,MDP0000419433,MDP0000273257,MDP0000125002,MDP0000460504,MDP0000…			--	--	--	--	--	--

## Sheet: GO_Hubgene_M2
Table S4_2 GO terms of hub genes responding to the chilling stress in module 2
GO_ID	Class	GO name annotated by hub genes	GO level	p value	Enrichment score in module	Hub genes counts in module	Hits genes counts in module	Hits genes counts in genome	All genes counts in module	All genes counts in genome	Hub genes in GO term	Module genes in GO term
GO:0009987	Biological process	cellular process	2	1.11e-16	1.18363	217	1012	13658	1478	23610	MDP0000119199,MDP0000185368,MDP0000810486,MDP0000194288,MDP0000254571,MDP0000526036,MDP0000338280,MDP0000252216,MDP0000272940,MDP0000127499,MDP0000272841,MDP0000265756,MDP0000543856,MDP0000265759,MDP0000873667,MDP0000143779,MDP0000299180,MDP0000543169,MDP0000225539,MDP0000449255,MDP0000821787,MDP0000232642,MDP0000239235,MDP0000255330,MDP0000187308,MDP0000149857,MDP0000145972,MDP0000161886,MDP0000…	MDP0000810486,MDP0000254571,MDP0000234765,MDP0000238941,MDP0000671726,MDP0000272940,MDP0000252789,MDP0000196817,MDP0000191839,MDP0000232642,MDP0000039653,MDP0000187308,MDP0000191848,MDP0000310904,MDP0000235230,MDP0000263589,MDP0000659362,MDP0000120975,MDP0000257814,MDP0000191851,MDP0000759988,MDP0000130212,MDP0000146017,MDP0000142676,MDP0000217423,MDP0000239581,MDP0000234738,MDP0000176743,MDP0000…
GO:0005488	Molecular function	binding	2	7.77e-16	1.10349	343	1706	23974	2175	33728	MDP0000119199,MDP0000185368,MDP0000278168,MDP0000810486,MDP0000526036,MDP0000820500,MDP0000338280,MDP0000252216,MDP0000252563,MDP0000282531,MDP0000272940,MDP0000235822,MDP0000127499,MDP0000272841,MDP0000265756,MDP0000543856,MDP0000265759,MDP0000143779,MDP0000299180,MDP0000298689,MDP0000543169,MDP0000225539,MDP0000449255,MDP0000180993,MDP0000869097,MDP0000668041,MDP0000821787,MDP0000307089,MDP0000…	MDP0000130267,MDP0000895533,MDP0000810486,MDP0000255563,MDP0000319518,MDP0000234765,MDP0000719559,MDP0000293608,MDP0000272940,MDP0000249006,MDP0000252789,MDP0000909888,MDP0000146967,MDP0000307089,MDP0000232642,MDP0000044099,MDP0000121223,MDP0000265550,MDP0000274720,MDP0000039653,MDP0000927251,MDP0000187308,MDP0000310904,MDP0000235230,MDP0000263589,MDP0000659362,MDP0000257814,MDP0000759988,MDP0000…
GO:0005515	Molecular function	protein binding	3	7.77e-16	1.29513	152	714	8549	2175	33728	MDP0000185368,MDP0000278168,MDP0000820500,MDP0000265756,MDP0000299180,MDP0000298689,MDP0000543169,MDP0000449255,MDP0000869097,MDP0000668041,MDP0000821787,MDP0000307089,MDP0000239235,MDP0000463846,MDP0000637757,MDP0000149857,MDP0000314565,MDP0000173535,MDP0000437402,MDP0000167387,MDP0000430035,MDP0000266107,MDP0000290488,MDP0000216668,MDP0000446522,MDP0000675059,MDP0000190736,MDP0000321077,MDP0000…	MDP0000255563,MDP0000249006,MDP0000252789,MDP0000909888,MDP0000307089,MDP0000044099,MDP0000265550,MDP0000274720,MDP0000263589,MDP0000659362,MDP0000759988,MDP0000130212,MDP0000142676,MDP0000282806,MDP0000221466,MDP0000940910,MDP0000266107,MDP0000239575,MDP0000785513,MDP0000306885,MDP0000178949,MDP0000165286,MDP0000135063,MDP0000280632,MDP0000691087,MDP0000599845,MDP0000061330,MDP0000161281,MDP0000…
GO:0044260	Biological process	cellular macromolecule metabolic process	5	3.23e-14	1.27402	133	624	7824	1478	23610	MDP0000119199,MDP0000185368,MDP0000810486,MDP0000254571,MDP0000526036,MDP0000338280,MDP0000252216,MDP0000272940,MDP0000127499,MDP0000272841,MDP0000265759,MDP0000873667,MDP0000143779,MDP0000821787,MDP0000232642,MDP0000239235,MDP0000255330,MDP0000187308,MDP0000149857,MDP0000145972,MDP0000161886,MDP0000176409,MDP0000688572,MDP0000311339,MDP0000167389,MDP0000671190,MDP0000893454,MDP0000217423,MDP0000…	MDP0000810486,MDP0000254571,MDP0000234765,MDP0000671726,MDP0000272940,MDP0000191839,MDP0000232642,MDP0000187308,MDP0000310904,MDP0000263589,MDP0000659362,MDP0000146017,MDP0000142676,MDP0000217423,MDP0000239581,MDP0000234738,MDP0000120921,MDP0000189514,MDP0000313476,MDP0000238035,MDP0000135063,MDP0000263529,MDP0000542633,MDP0000315045,MDP0000599845,MDP0000192954,MDP0000749281,MDP0000181878,MDP0000…
GO:0050789	Biological process	regulation of biological process	3	3.39e-13	1.48704	91	295	3169	1478	23610	MDP0000119199,MDP0000338280,MDP0000272940,MDP0000127499,MDP0000265756,MDP0000449255,MDP0000239235,MDP0000187308,MDP0000314565,MDP0000614281,MDP0000216668,MDP0000446522,MDP0000278839,MDP0000190736,MDP0000239575,MDP0000418900,MDP0000146390,MDP0000204120,MDP0000283975,MDP0000542633,MDP0000315045,MDP0000918923,MDP0000171640,MDP0000129882,MDP0000573414,MDP0000306762,MDP0000304650,MDP0000168665,MDP0000…	MDP0000272940,MDP0000187308,MDP0000310904,MDP0000176743,MDP0000313476,MDP0000239575,MDP0000238035,MDP0000165286,MDP0000135063,MDP0000542633,MDP0000280632,MDP0000315045,MDP0000599845,MDP0000932292,MDP0000252726,MDP0000654243,MDP0000652722,MDP0000637744,MDP0000177833,MDP0000596845,MDP0000206212,MDP0000679280,MDP0000128463,MDP0000797088,MDP0000128464,MDP0000150429,MDP0000259140,MDP0000610480,MDP0000…
GO:0050794	Biological process	regulation of cellular process	4	7.15e-13	1.48431	91	290	3121	1478	23610	MDP0000119199,MDP0000338280,MDP0000272940,MDP0000127499,MDP0000265756,MDP0000449255,MDP0000239235,MDP0000187308,MDP0000314565,MDP0000614281,MDP0000216668,MDP0000446522,MDP0000278839,MDP0000190736,MDP0000239575,MDP0000418900,MDP0000146390,MDP0000204120,MDP0000283975,MDP0000542633,MDP0000315045,MDP0000918923,MDP0000171640,MDP0000129882,MDP0000573414,MDP0000306762,MDP0000304650,MDP0000168665,MDP0000…	MDP0000272940,MDP0000187308,MDP0000310904,MDP0000176743,MDP0000313476,MDP0000239575,MDP0000238035,MDP0000165286,MDP0000135063,MDP0000542633,MDP0000280632,MDP0000315045,MDP0000599845,MDP0000932292,MDP0000252726,MDP0000654243,MDP0000652722,MDP0000637744,MDP0000177833,MDP0000596845,MDP0000206212,MDP0000679280,MDP0000128463,MDP0000797088,MDP0000128464,MDP0000150429,MDP0000259140,MDP0000610480,MDP0000…
GO:0065007	Biological process	biological regulation	2	1.22e-12	1.44803	92	315	3475	1478	23610	MDP0000119199,MDP0000338280,MDP0000272940,MDP0000127499,MDP0000265756,MDP0000449255,MDP0000239235,MDP0000187308,MDP0000314565,MDP0000614281,MDP0000216668,MDP0000127560,MDP0000446522,MDP0000278839,MDP0000190736,MDP0000239575,MDP0000418900,MDP0000146390,MDP0000204120,MDP0000283975,MDP0000542633,MDP0000315045,MDP0000918923,MDP0000171640,MDP0000129882,MDP0000573414,MDP0000306762,MDP0000304650,MDP0000…	MDP0000272940,MDP0000249006,MDP0000187308,MDP0000310904,MDP0000176743,MDP0000313476,MDP0000239575,MDP0000238035,MDP0000165286,MDP0000135063,MDP0000542633,MDP0000280632,MDP0000315045,MDP0000599845,MDP0000932292,MDP0000252726,MDP0000654243,MDP0000652722,MDP0000637744,MDP0000177833,MDP0000596845,MDP0000206212,MDP0000679280,MDP0000128463,MDP0000797088,MDP0000128464,MDP0000261331,MDP0000150429,MDP0000…
GO:0006470	Biological process	protein dephosphorylation	8	4.73e-11	3.86877	5	31	128	1478	23610	MDP0000254571,MDP0000688572,MDP0000278218,MDP0000290295,MDP0000259621,	MDP0000254571,MDP0000146017,MDP0000259139,MDP0000189486,MDP0000119010,MDP0000290295,MDP0000262060,MDP0000222170,MDP0000893203,MDP0000951901,MDP0000250722,MDP0000256952,MDP0000143909,MDP0000153928,MDP0000157879,MDP0000340068,MDP0000259621,MDP0000227677,MDP0000296331,MDP0000883465,MDP0000882752,MDP0000647467,MDP0000119406,MDP0000205578,MDP0000688572,MDP0000047696,MDP0000121048,MDP0000119940,MDP0000…
GO:0043565	Molecular function	sequence-specific DNA binding	6	6.77e-11	2.12742	27	83	605	2175	33728	MDP0000119199,MDP0000338280,MDP0000272940,MDP0000127499,MDP0000239235,MDP0000418900,MDP0000146390,MDP0000315045,MDP0000129882,MDP0000304650,MDP0000243895,MDP0000489886,MDP0000307516,MDP0000319187,MDP0000159670,MDP0000190029,MDP0000138052,MDP0000545420,MDP0000280307,MDP0000156088,MDP0000155579,MDP0000248942,MDP0000689162,MDP0000131346,MDP0000191017,MDP0000174161,MDP0000118810,	MDP0000272940,MDP0000135063,MDP0000315045,MDP0000599845,MDP0000128463,MDP0000128464,MDP0000513900,MDP0000150429,MDP0000156337,MDP0000304650,MDP0000230456,MDP0000256514,MDP0000448715,MDP0000231668,MDP0000496268,MDP0000119199,MDP0000551496,MDP0000338280,MDP0000319700,MDP0000281965,MDP0000232860,MDP0000230747,MDP0000418900,MDP0000243895,MDP0000172376,MDP0000545420,MDP0000754989,MDP0000191541,MDP0000…
GO:0140110	Molecular function	transcription regulator activity	2	7.84e-11	1.82789	35	122	1035	2175	33728	MDP0000119199,MDP0000338280,MDP0000272940,MDP0000127499,MDP0000239235,MDP0000418900,MDP0000146390,MDP0000542633,MDP0000315045,MDP0000129882,MDP0000304650,MDP0000243895,MDP0000932292,MDP0000489886,MDP0000307516,MDP0000319187,MDP0000159670,MDP0000138052,MDP0000545420,MDP0000280307,MDP0000156088,MDP0000854039,MDP0000155579,MDP0000248942,MDP0000148178,MDP0000689162,MDP0000189347,MDP0000288465,MDP0000…	MDP0000272940,MDP0000310904,MDP0000313476,MDP0000135063,MDP0000542633,MDP0000315045,MDP0000599845,MDP0000932292,MDP0000679280,MDP0000128463,MDP0000128464,MDP0000150429,MDP0000278350,MDP0000854039,MDP0000296716,MDP0000156337,MDP0000629527,MDP0000288465,MDP0000517262,MDP0000304650,MDP0000230456,MDP0000256514,MDP0000448715,MDP0000231668,MDP0000839828,MDP0000148178,MDP0000649022,MDP0000286567,MDP0000…
GO:0003700	Molecular function	DNA-binding transcription factor activity	3	8.26e-11	1.85325	35	117	979	2175	33728	MDP0000119199,MDP0000338280,MDP0000272940,MDP0000127499,MDP0000239235,MDP0000418900,MDP0000146390,MDP0000542633,MDP0000315045,MDP0000129882,MDP0000304650,MDP0000243895,MDP0000932292,MDP0000489886,MDP0000307516,MDP0000319187,MDP0000159670,MDP0000138052,MDP0000545420,MDP0000280307,MDP0000156088,MDP0000854039,MDP0000155579,MDP0000248942,MDP0000148178,MDP0000689162,MDP0000189347,MDP0000288465,MDP0000…	MDP0000272940,MDP0000310904,MDP0000313476,MDP0000135063,MDP0000542633,MDP0000315045,MDP0000599845,MDP0000932292,MDP0000679280,MDP0000128463,MDP0000128464,MDP0000150429,MDP0000854039,MDP0000296716,MDP0000156337,MDP0000629527,MDP0000288465,MDP0000517262,MDP0000304650,MDP0000230456,MDP0000256514,MDP0000448715,MDP0000231668,MDP0000839828,MDP0000148178,MDP0000649022,MDP0000496268,MDP0000848905,MDP0000…
GO:0044237	Biological process	cellular metabolic process	3	8.29e-11	1.17201	163	813	11081	1478	23610	MDP0000119199,MDP0000185368,MDP0000810486,MDP0000194288,MDP0000254571,MDP0000526036,MDP0000338280,MDP0000252216,MDP0000272940,MDP0000127499,MDP0000272841,MDP0000543856,MDP0000265759,MDP0000873667,MDP0000143779,MDP0000225539,MDP0000821787,MDP0000232642,MDP0000239235,MDP0000255330,MDP0000187308,MDP0000149857,MDP0000145972,MDP0000161886,MDP0000176409,MDP0000688572,MDP0000311339,MDP0000167389,MDP0000…	MDP0000810486,MDP0000254571,MDP0000234765,MDP0000671726,MDP0000272940,MDP0000191839,MDP0000232642,MDP0000039653,MDP0000187308,MDP0000310904,MDP0000235230,MDP0000263589,MDP0000659362,MDP0000120975,MDP0000191851,MDP0000759988,MDP0000146017,MDP0000142676,MDP0000217423,MDP0000239581,MDP0000234738,MDP0000120921,MDP0000189514,MDP0000313476,MDP0000129573,MDP0000238035,MDP0000135063,MDP0000263529,MDP0000…
GO:0043170	Biological process	macromolecule metabolic process	4	1.54e-10	1.19919	141	698	9298	1478	23610	MDP0000119199,MDP0000185368,MDP0000810486,MDP0000254571,MDP0000526036,MDP0000338280,MDP0000252216,MDP0000272940,MDP0000127499,MDP0000272841,MDP0000265759,MDP0000873667,MDP0000143779,MDP0000821787,MDP0000232642,MDP0000239235,MDP0000255330,MDP0000187308,MDP0000149857,MDP0000145972,MDP0000161886,MDP0000176409,MDP0000688572,MDP0000311339,MDP0000167389,MDP0000671190,MDP0000893454,MDP0000217423,MDP0000…	MDP0000120995,MDP0000810486,MDP0000254571,MDP0000234765,MDP0000671726,MDP0000272940,MDP0000249006,MDP0000191839,MDP0000232642,MDP0000187308,MDP0000310904,MDP0000263589,MDP0000659362,MDP0000759988,MDP0000146017,MDP0000142676,MDP0000217423,MDP0000239581,MDP0000234738,MDP0000120921,MDP0000189514,MDP0000313476,MDP0000238035,MDP0000135063,MDP0000263529,MDP0000542633,MDP0000280632,MDP0000315045,MDP0000…
GO:0044238	Biological process	primary metabolic process	3	2.22e-10	1.15136	171	883	12251	1478	23610	MDP0000119199,MDP0000185368,MDP0000810486,MDP0000254571,MDP0000526036,MDP0000338280,MDP0000276022,MDP0000252216,MDP0000282531,MDP0000272940,MDP0000127499,MDP0000272841,MDP0000543856,MDP0000311922,MDP0000265759,MDP0000873667,MDP0000143779,MDP0000225539,MDP0000821787,MDP0000232642,MDP0000239235,MDP0000255330,MDP0000448667,MDP0000187308,MDP0000149857,MDP0000145972,MDP0000161886,MDP0000176409,MDP0000…	MDP0000120995,MDP0000895533,MDP0000810486,MDP0000254571,MDP0000234765,MDP0000671726,MDP0000272940,MDP0000249006,MDP0000191839,MDP0000146967,MDP0000232642,MDP0000121223,MDP0000039653,MDP0000187308,MDP0000310904,MDP0000263589,MDP0000659362,MDP0000120975,MDP0000191851,MDP0000759988,MDP0000146017,MDP0000142676,MDP0000217423,MDP0000239581,MDP0000234738,MDP0000120921,MDP0000189514,MDP0000313476,MDP0000…
GO:0006807	Biological process	nitrogen compound metabolic process	3	3.92e-10	1.17632	152	764	10375	1478	23610	MDP0000119199,MDP0000810486,MDP0000194288,MDP0000254571,MDP0000526036,MDP0000338280,MDP0000252216,MDP0000272940,MDP0000127499,MDP0000272841,MDP0000265759,MDP0000143779,MDP0000821787,MDP0000232642,MDP0000239235,MDP0000255330,MDP0000187308,MDP0000149857,MDP0000145972,MDP0000161886,MDP0000176409,MDP0000688572,MDP0000311339,MDP0000167389,MDP0000671190,MDP0000893454,MDP0000217423,MDP0000239581,MDP0000…	MDP0000120995,MDP0000810486,MDP0000254571,MDP0000234765,MDP0000671726,MDP0000272940,MDP0000249006,MDP0000191839,MDP0000232642,MDP0000039653,MDP0000187308,MDP0000310904,MDP0000263589,MDP0000659362,MDP0000120975,MDP0000191851,MDP0000759988,MDP0000146017,MDP0000142676,MDP0000217423,MDP0000239581,MDP0000234738,MDP0000120921,MDP0000189514,MDP0000313476,MDP0000238035,MDP0000135063,MDP0000263529,MDP0000…
GO:0007165	Biological process	signal transduction	5	3.97e-10	1.80811	44	115	1016	1478	23610	MDP0000265756,MDP0000449255,MDP0000314565,MDP0000614281,MDP0000216668,MDP0000446522,MDP0000278839,MDP0000190736,MDP0000239575,MDP0000171640,MDP0000573414,MDP0000306762,MDP0000168665,MDP0000654243,MDP0000652722,MDP0000637744,MDP0000484463,MDP0000224740,MDP0000177833,MDP0000596845,MDP0000681569,MDP0000827008,MDP0000303496,MDP0000610480,MDP0000182552,MDP0000258248,MDP0000603006,MDP0000662618,MDP0000…	MDP0000239575,MDP0000165286,MDP0000654243,MDP0000652722,MDP0000637744,MDP0000177833,MDP0000596845,MDP0000797088,MDP0000259140,MDP0000610480,MDP0000259139,MDP0000309329,MDP0000457940,MDP0000889408,MDP0000139683,MDP0000685425,MDP0000252549,MDP0000446522,MDP0000190736,MDP0000306762,MDP0000484463,MDP0000197694,MDP0000261444,MDP0000827008,MDP0000303496,MDP0000433167,MDP0000258078,MDP0000277990,MDP0000…
GO:0023052	Biological process	signaling	2	3.97e-10	1.80811	44	115	1016	1478	23610	MDP0000265756,MDP0000449255,MDP0000314565,MDP0000614281,MDP0000216668,MDP0000446522,MDP0000278839,MDP0000190736,MDP0000239575,MDP0000171640,MDP0000573414,MDP0000306762,MDP0000168665,MDP0000654243,MDP0000652722,MDP0000637744,MDP0000484463,MDP0000224740,MDP0000177833,MDP0000596845,MDP0000681569,MDP0000827008,MDP0000303496,MDP0000610480,MDP0000182552,MDP0000258248,MDP0000603006,MDP0000662618,MDP0000…	MDP0000239575,MDP0000165286,MDP0000654243,MDP0000652722,MDP0000637744,MDP0000177833,MDP0000596845,MDP0000797088,MDP0000259140,MDP0000610480,MDP0000259139,MDP0000309329,MDP0000457940,MDP0000889408,MDP0000139683,MDP0000685425,MDP0000252549,MDP0000446522,MDP0000190736,MDP0000306762,MDP0000484463,MDP0000197694,MDP0000261444,MDP0000827008,MDP0000303496,MDP0000433167,MDP0000258078,MDP0000277990,MDP0000…
GO:0016311	Biological process	dephosphorylation	6	2.66e-09	3.32351	5	31	149	1478	23610	MDP0000254571,MDP0000688572,MDP0000278218,MDP0000290295,MDP0000259621,	MDP0000254571,MDP0000146017,MDP0000259139,MDP0000189486,MDP0000119010,MDP0000290295,MDP0000262060,MDP0000222170,MDP0000893203,MDP0000951901,MDP0000250722,MDP0000256952,MDP0000143909,MDP0000153928,MDP0000157879,MDP0000340068,MDP0000259621,MDP0000227677,MDP0000296331,MDP0000883465,MDP0000882752,MDP0000647467,MDP0000119406,MDP0000205578,MDP0000688572,MDP0000047696,MDP0000121048,MDP0000119940,MDP0000…
GO:0044267	Biological process	cellular protein metabolic process	6	2.88e-09	1.28805	81	413	5122	1478	23610	MDP0000810486,MDP0000254571,MDP0000526036,MDP0000252216,MDP0000272841,MDP0000265759,MDP0000143779,MDP0000821787,MDP0000232642,MDP0000255330,MDP0000187308,MDP0000149857,MDP0000145972,MDP0000161886,MDP0000176409,MDP0000688572,MDP0000311339,MDP0000167389,MDP0000671190,MDP0000893454,MDP0000217423,MDP0000239581,MDP0000267621,MDP0000614281,MDP0000442083,MDP0000307853,MDP0000278839,MDP0000179618,MDP0000…	MDP0000810486,MDP0000254571,MDP0000671726,MDP0000191839,MDP0000232642,MDP0000187308,MDP0000263589,MDP0000659362,MDP0000146017,MDP0000142676,MDP0000217423,MDP0000239581,MDP0000234738,MDP0000120921,MDP0000189514,MDP0000238035,MDP0000263529,MDP0000192954,MDP0000749281,MDP0000181878,MDP0000238003,MDP0000245312,MDP0000243151,MDP0000181884,MDP0000280609,MDP0000193481,MDP0000865421,MDP0000398882,MDP0000…
GO:0071704	Biological process	organic substance metabolic process	3	4.65e-09	1.12992	181	923	13049	1478	23610	MDP0000119199,MDP0000185368,MDP0000810486,MDP0000194288,MDP0000254571,MDP0000526036,MDP0000338280,MDP0000276022,MDP0000252216,MDP0000282531,MDP0000272940,MDP0000127499,MDP0000272841,MDP0000543856,MDP0000311922,MDP0000265759,MDP0000873667,MDP0000143779,MDP0000225539,MDP0000821787,MDP0000232642,MDP0000239235,MDP0000255330,MDP0000448667,MDP0000187308,MDP0000149857,MDP0000145972,MDP0000161886,MDP0000…	MDP0000120995,MDP0000895533,MDP0000810486,MDP0000254571,MDP0000234765,MDP0000671726,MDP0000272940,MDP0000249006,MDP0000191839,MDP0000146967,MDP0000232642,MDP0000121223,MDP0000039653,MDP0000187308,MDP0000310904,MDP0000235230,MDP0000263589,MDP0000659362,MDP0000120975,MDP0000191851,MDP0000759988,MDP0000146017,MDP0000142676,MDP0000217423,MDP0000239581,MDP0000234738,MDP0000120921,MDP0000189514,MDP0000…
GO:0036211	Biological process	protein modification process	6	6.23e-09	1.36326	74	294	3445	1478	23610	MDP0000810486,MDP0000254571,MDP0000526036,MDP0000252216,MDP0000272841,MDP0000143779,MDP0000821787,MDP0000255330,MDP0000187308,MDP0000149857,MDP0000145972,MDP0000161886,MDP0000176409,MDP0000688572,MDP0000167389,MDP0000671190,MDP0000893454,MDP0000217423,MDP0000239581,MDP0000267621,MDP0000614281,MDP0000307853,MDP0000278839,MDP0000301195,MDP0000161440,MDP0000283975,MDP0000165382,MDP0000291621,MDP0000…	MDP0000810486,MDP0000254571,MDP0000187308,MDP0000263589,MDP0000659362,MDP0000146017,MDP0000142676,MDP0000217423,MDP0000239581,MDP0000120921,MDP0000189514,MDP0000263529,MDP0000192954,MDP0000181878,MDP0000238003,MDP0000245312,MDP0000181884,MDP0000280609,MDP0000193481,MDP0000398882,MDP0000179238,MDP0000217499,MDP0000642889,MDP0000945035,MDP0000782875,MDP0000811991,MDP0000554360,MDP0000259139,MDP0000…
GO:0006464	Biological process	cellular protein modification process	7	6.23e-09	1.36326	74	294	3445	1478	23610	MDP0000810486,MDP0000254571,MDP0000526036,MDP0000252216,MDP0000272841,MDP0000143779,MDP0000821787,MDP0000255330,MDP0000187308,MDP0000149857,MDP0000145972,MDP0000161886,MDP0000176409,MDP0000688572,MDP0000167389,MDP0000671190,MDP0000893454,MDP0000217423,MDP0000239581,MDP0000267621,MDP0000614281,MDP0000307853,MDP0000278839,MDP0000301195,MDP0000161440,MDP0000283975,MDP0000165382,MDP0000291621,MDP0000…	MDP0000810486,MDP0000254571,MDP0000187308,MDP0000263589,MDP0000659362,MDP0000146017,MDP0000142676,MDP0000217423,MDP0000239581,MDP0000120921,MDP0000189514,MDP0000263529,MDP0000192954,MDP0000181878,MDP0000238003,MDP0000245312,MDP0000181884,MDP0000280609,MDP0000193481,MDP0000398882,MDP0000179238,MDP0000217499,MDP0000642889,MDP0000945035,MDP0000782875,MDP0000811991,MDP0000554360,MDP0000259139,MDP0000…
GO:0043412	Biological process	macromolecule modification	5	2.29e-08	1.34128	74	299	3561	1478	23610	MDP0000810486,MDP0000254571,MDP0000526036,MDP0000252216,MDP0000272841,MDP0000143779,MDP0000821787,MDP0000255330,MDP0000187308,MDP0000149857,MDP0000145972,MDP0000161886,MDP0000176409,MDP0000688572,MDP0000167389,MDP0000671190,MDP0000893454,MDP0000217423,MDP0000239581,MDP0000267621,MDP0000614281,MDP0000307853,MDP0000278839,MDP0000301195,MDP0000161440,MDP0000283975,MDP0000165382,MDP0000291621,MDP0000…	MDP0000810486,MDP0000254571,MDP0000187308,MDP0000263589,MDP0000659362,MDP0000146017,MDP0000142676,MDP0000217423,MDP0000239581,MDP0000120921,MDP0000189514,MDP0000263529,MDP0000192954,MDP0000181878,MDP0000238003,MDP0000245312,MDP0000181884,MDP0000280609,MDP0000193481,MDP0000398882,MDP0000179238,MDP0000217499,MDP0000642889,MDP0000945035,MDP0000782875,MDP0000811991,MDP0000554360,MDP0000259139,MDP0000…
GO:0004721	Molecular function	phosphoprotein phosphatase activity	7	2.61e-08	2.97143	5	32	167	2175	33728	MDP0000254571,MDP0000688572,MDP0000278218,MDP0000290295,MDP0000259621,	MDP0000254571,MDP0000146017,MDP0000189486,MDP0000119010,MDP0000290295,MDP0000262060,MDP0000222170,MDP0000893203,MDP0000951901,MDP0000250722,MDP0000256952,MDP0000143909,MDP0000153928,MDP0000297044,MDP0000157879,MDP0000340068,MDP0000180797,MDP0000259621,MDP0000227677,MDP0000296331,MDP0000883465,MDP0000882752,MDP0000647467,MDP0000119406,MDP0000205578,MDP0000688572,MDP0000047696,MDP0000121048,MDP0000…
GO:0010467	Biological process	gene expression	5	5.39e-08	1.3179	57	314	3806	1478	23610	MDP0000119199,MDP0000338280,MDP0000272940,MDP0000127499,MDP0000265759,MDP0000232642,MDP0000239235,MDP0000187308,MDP0000311339,MDP0000179618,MDP0000418900,MDP0000146390,MDP0000204120,MDP0000283975,MDP0000542633,MDP0000315045,MDP0000305771,MDP0000918923,MDP0000129882,MDP0000304650,MDP0000243895,MDP0000932292,MDP0000489886,MDP0000307516,MDP0000928034,MDP0000224740,MDP0000319187,MDP0000159670,MDP0000…	MDP0000234765,MDP0000671726,MDP0000272940,MDP0000191839,MDP0000232642,MDP0000187308,MDP0000310904,MDP0000759988,MDP0000234738,MDP0000313476,MDP0000238035,MDP0000135063,MDP0000542633,MDP0000280632,MDP0000315045,MDP0000599845,MDP0000749281,MDP0000932292,MDP0000252726,MDP0000243151,MDP0000148227,MDP0000865421,MDP0000206212,MDP0000411382,MDP0000679280,MDP0000156365,MDP0000128463,MDP0000128464,MDP0000…
GO:0009059	Biological process	macromolecule biosynthetic process	5	5.8e-08	1.31397	63	318	3866	1478	23610	MDP0000119199,MDP0000185368,MDP0000338280,MDP0000272940,MDP0000127499,MDP0000265759,MDP0000232642,MDP0000239235,MDP0000187308,MDP0000311339,MDP0000239581,MDP0000179618,MDP0000418900,MDP0000480237,MDP0000146390,MDP0000204120,MDP0000283975,MDP0000542633,MDP0000315045,MDP0000305771,MDP0000918923,MDP0000129882,MDP0000304650,MDP0000243895,MDP0000932292,MDP0000489886,MDP0000307516,MDP0000928034,MDP0000…	MDP0000234765,MDP0000671726,MDP0000272940,MDP0000191839,MDP0000232642,MDP0000187308,MDP0000310904,MDP0000239581,MDP0000234738,MDP0000313476,MDP0000238035,MDP0000135063,MDP0000542633,MDP0000315045,MDP0000599845,MDP0000749281,MDP0000932292,MDP0000252726,MDP0000243151,MDP0000865421,MDP0000398882,MDP0000206212,MDP0000411382,MDP0000679280,MDP0000156365,MDP0000128463,MDP0000128464,MDP0000259153,MDP0000…
GO:0007154	Biological process	cell communication	3	6.2e-08	1.6115	47	126	1249	1478	23610	MDP0000265756,MDP0000449255,MDP0000314565,MDP0000614281,MDP0000216668,MDP0000446522,MDP0000278839,MDP0000190736,MDP0000239575,MDP0000171640,MDP0000573414,MDP0000306762,MDP0000168665,MDP0000654243,MDP0000652722,MDP0000637744,MDP0000290119,MDP0000484463,MDP0000224740,MDP0000177833,MDP0000596845,MDP0000681569,MDP0000827008,MDP0000303496,MDP0000610480,MDP0000182552,MDP0000258248,MDP0000223122,MDP0000…	MDP0000239575,MDP0000165286,MDP0000654243,MDP0000652722,MDP0000637744,MDP0000177833,MDP0000596845,MDP0000797088,MDP0000259140,MDP0000782875,MDP0000610480,MDP0000259139,MDP0000309329,MDP0000457940,MDP0000889408,MDP0000139683,MDP0000685425,MDP0000252549,MDP0000446522,MDP0000190736,MDP0000809983,MDP0000306762,MDP0000484463,MDP0000197694,MDP0000261444,MDP0000827008,MDP0000303496,MDP0000284363,MDP0000…
GO:0034645	Biological process	cellular macromolecule biosynthetic process	6	7.19e-08	1.31188	63	317	3860	1478	23610	MDP0000119199,MDP0000185368,MDP0000338280,MDP0000272940,MDP0000127499,MDP0000265759,MDP0000232642,MDP0000239235,MDP0000187308,MDP0000311339,MDP0000239581,MDP0000179618,MDP0000418900,MDP0000480237,MDP0000146390,MDP0000204120,MDP0000283975,MDP0000542633,MDP0000315045,MDP0000305771,MDP0000918923,MDP0000129882,MDP0000304650,MDP0000243895,MDP0000932292,MDP0000489886,MDP0000307516,MDP0000928034,MDP0000…	MDP0000234765,MDP0000671726,MDP0000272940,MDP0000191839,MDP0000232642,MDP0000187308,MDP0000310904,MDP0000239581,MDP0000234738,MDP0000313476,MDP0000238035,MDP0000135063,MDP0000542633,MDP0000315045,MDP0000599845,MDP0000749281,MDP0000932292,MDP0000252726,MDP0000243151,MDP0000865421,MDP0000398882,MDP0000206212,MDP0000411382,MDP0000679280,MDP0000156365,MDP0000128463,MDP0000128464,MDP0000259153,MDP0000…
GO:0010468	Biological process	regulation of gene expression	6	8.29e-08	1.48197	49	172	1854	1478	23610	MDP0000119199,MDP0000338280,MDP0000272940,MDP0000127499,MDP0000239235,MDP0000187308,MDP0000418900,MDP0000146390,MDP0000204120,MDP0000283975,MDP0000542633,MDP0000315045,MDP0000918923,MDP0000129882,MDP0000304650,MDP0000243895,MDP0000932292,MDP0000489886,MDP0000307516,MDP0000224740,MDP0000319187,MDP0000159670,MDP0000759504,MDP0000206212,MDP0000138052,MDP0000136652,MDP0000182344,MDP0000545420,MDP0000…	MDP0000272940,MDP0000187308,MDP0000310904,MDP0000313476,MDP0000238035,MDP0000135063,MDP0000542633,MDP0000315045,MDP0000599845,MDP0000932292,MDP0000252726,MDP0000206212,MDP0000679280,MDP0000128463,MDP0000128464,MDP0000150429,MDP0000547558,MDP0000854039,MDP0000296716,MDP0000156337,MDP0000629527,MDP0000288465,MDP0000517262,MDP0000309382,MDP0000304650,MDP0000230456,MDP0000256514,MDP0000448715,MDP0000…
GO:0010556	Biological process	regulation of macromolecule biosynthetic process	6	1.55e-07	1.47018	49	171	1858	1478	23610	MDP0000119199,MDP0000338280,MDP0000272940,MDP0000127499,MDP0000239235,MDP0000187308,MDP0000418900,MDP0000146390,MDP0000204120,MDP0000283975,MDP0000542633,MDP0000315045,MDP0000918923,MDP0000129882,MDP0000304650,MDP0000243895,MDP0000932292,MDP0000489886,MDP0000307516,MDP0000224740,MDP0000319187,MDP0000159670,MDP0000759504,MDP0000206212,MDP0000138052,MDP0000136652,MDP0000182344,MDP0000545420,MDP0000…	MDP0000272940,MDP0000187308,MDP0000310904,MDP0000313476,MDP0000238035,MDP0000135063,MDP0000542633,MDP0000315045,MDP0000599845,MDP0000932292,MDP0000252726,MDP0000206212,MDP0000679280,MDP0000128463,MDP0000128464,MDP0000150429,MDP0000854039,MDP0000296716,MDP0000156337,MDP0000629527,MDP0000288465,MDP0000517262,MDP0000309382,MDP0000304650,MDP0000230456,MDP0000256514,MDP0000448715,MDP0000231668,MDP0000…
GO:2000112	Biological process	regulation of cellular macromolecule biosynthetic process	7	1.55e-07	1.47018	49	171	1858	1478	23610	MDP0000119199,MDP0000338280,MDP0000272940,MDP0000127499,MDP0000239235,MDP0000187308,MDP0000418900,MDP0000146390,MDP0000204120,MDP0000283975,MDP0000542633,MDP0000315045,MDP0000918923,MDP0000129882,MDP0000304650,MDP0000243895,MDP0000932292,MDP0000489886,MDP0000307516,MDP0000224740,MDP0000319187,MDP0000159670,MDP0000759504,MDP0000206212,MDP0000138052,MDP0000136652,MDP0000182344,MDP0000545420,MDP0000…	MDP0000272940,MDP0000187308,MDP0000310904,MDP0000313476,MDP0000238035,MDP0000135063,MDP0000542633,MDP0000315045,MDP0000599845,MDP0000932292,MDP0000252726,MDP0000206212,MDP0000679280,MDP0000128463,MDP0000128464,MDP0000150429,MDP0000854039,MDP0000296716,MDP0000156337,MDP0000629527,MDP0000288465,MDP0000517262,MDP0000309382,MDP0000304650,MDP0000230456,MDP0000256514,MDP0000448715,MDP0000231668,MDP0000…
GO:0009889	Biological process	regulation of biosynthetic process	5	1.72e-07	1.46781	49	171	1861	1478	23610	MDP0000119199,MDP0000338280,MDP0000272940,MDP0000127499,MDP0000239235,MDP0000187308,MDP0000418900,MDP0000146390,MDP0000204120,MDP0000283975,MDP0000542633,MDP0000315045,MDP0000918923,MDP0000129882,MDP0000304650,MDP0000243895,MDP0000932292,MDP0000489886,MDP0000307516,MDP0000224740,MDP0000319187,MDP0000159670,MDP0000759504,MDP0000206212,MDP0000138052,MDP0000136652,MDP0000182344,MDP0000545420,MDP0000…	MDP0000272940,MDP0000187308,MDP0000310904,MDP0000313476,MDP0000238035,MDP0000135063,MDP0000542633,MDP0000315045,MDP0000599845,MDP0000932292,MDP0000252726,MDP0000206212,MDP0000679280,MDP0000128463,MDP0000128464,MDP0000150429,MDP0000854039,MDP0000296716,MDP0000156337,MDP0000629527,MDP0000288465,MDP0000517262,MDP0000309382,MDP0000304650,MDP0000230456,MDP0000256514,MDP0000448715,MDP0000231668,MDP0000…
GO:0031326	Biological process	regulation of cellular biosynthetic process	6	1.72e-07	1.46781	49	171	1861	1478	23610	MDP0000119199,MDP0000338280,MDP0000272940,MDP0000127499,MDP0000239235,MDP0000187308,MDP0000418900,MDP0000146390,MDP0000204120,MDP0000283975,MDP0000542633,MDP0000315045,MDP0000918923,MDP0000129882,MDP0000304650,MDP0000243895,MDP0000932292,MDP0000489886,MDP0000307516,MDP0000224740,MDP0000319187,MDP0000159670,MDP0000759504,MDP0000206212,MDP0000138052,MDP0000136652,MDP0000182344,MDP0000545420,MDP0000…	MDP0000272940,MDP0000187308,MDP0000310904,MDP0000313476,MDP0000238035,MDP0000135063,MDP0000542633,MDP0000315045,MDP0000599845,MDP0000932292,MDP0000252726,MDP0000206212,MDP0000679280,MDP0000128463,MDP0000128464,MDP0000150429,MDP0000854039,MDP0000296716,MDP0000156337,MDP0000629527,MDP0000288465,MDP0000517262,MDP0000309382,MDP0000304650,MDP0000230456,MDP0000256514,MDP0000448715,MDP0000231668,MDP0000…
GO:1903506	Biological process	regulation of nucleic acid-templated transcription	9	1.87e-07	1.47387	48	167	1810	1478	23610	MDP0000119199,MDP0000338280,MDP0000272940,MDP0000127499,MDP0000239235,MDP0000187308,MDP0000418900,MDP0000146390,MDP0000204120,MDP0000283975,MDP0000542633,MDP0000315045,MDP0000129882,MDP0000304650,MDP0000243895,MDP0000932292,MDP0000489886,MDP0000307516,MDP0000224740,MDP0000319187,MDP0000159670,MDP0000759504,MDP0000206212,MDP0000138052,MDP0000136652,MDP0000182344,MDP0000545420,MDP0000280307,MDP0000…	MDP0000272940,MDP0000187308,MDP0000310904,MDP0000313476,MDP0000238035,MDP0000135063,MDP0000542633,MDP0000315045,MDP0000599845,MDP0000932292,MDP0000252726,MDP0000206212,MDP0000679280,MDP0000128463,MDP0000128464,MDP0000150429,MDP0000854039,MDP0000296716,MDP0000156337,MDP0000629527,MDP0000288465,MDP0000517262,MDP0000309382,MDP0000304650,MDP0000230456,MDP0000256514,MDP0000448715,MDP0000231668,MDP0000…
GO:0006355	Biological process	regulation of transcription, DNA-templated	10	1.87e-07	1.47387	48	167	1810	1478	23610	MDP0000119199,MDP0000338280,MDP0000272940,MDP0000127499,MDP0000239235,MDP0000187308,MDP0000418900,MDP0000146390,MDP0000204120,MDP0000283975,MDP0000542633,MDP0000315045,MDP0000129882,MDP0000304650,MDP0000243895,MDP0000932292,MDP0000489886,MDP0000307516,MDP0000224740,MDP0000319187,MDP0000159670,MDP0000759504,MDP0000206212,MDP0000138052,MDP0000136652,MDP0000182344,MDP0000545420,MDP0000280307,MDP0000…	MDP0000272940,MDP0000187308,MDP0000310904,MDP0000313476,MDP0000238035,MDP0000135063,MDP0000542633,MDP0000315045,MDP0000599845,MDP0000932292,MDP0000252726,MDP0000206212,MDP0000679280,MDP0000128463,MDP0000128464,MDP0000150429,MDP0000854039,MDP0000296716,MDP0000156337,MDP0000629527,MDP0000288465,MDP0000517262,MDP0000309382,MDP0000304650,MDP0000230456,MDP0000256514,MDP0000448715,MDP0000231668,MDP0000…
GO:2001141	Biological process	regulation of RNA biosynthetic process	8	1.87e-07	1.47387	48	167	1810	1478	23610	MDP0000119199,MDP0000338280,MDP0000272940,MDP0000127499,MDP0000239235,MDP0000187308,MDP0000418900,MDP0000146390,MDP0000204120,MDP0000283975,MDP0000542633,MDP0000315045,MDP0000129882,MDP0000304650,MDP0000243895,MDP0000932292,MDP0000489886,MDP0000307516,MDP0000224740,MDP0000319187,MDP0000159670,MDP0000759504,MDP0000206212,MDP0000138052,MDP0000136652,MDP0000182344,MDP0000545420,MDP0000280307,MDP0000…	MDP0000272940,MDP0000187308,MDP0000310904,MDP0000313476,MDP0000238035,MDP0000135063,MDP0000542633,MDP0000315045,MDP0000599845,MDP0000932292,MDP0000252726,MDP0000206212,MDP0000679280,MDP0000128463,MDP0000128464,MDP0000150429,MDP0000854039,MDP0000296716,MDP0000156337,MDP0000629527,MDP0000288465,MDP0000517262,MDP0000309382,MDP0000304650,MDP0000230456,MDP0000256514,MDP0000448715,MDP0000231668,MDP0000…
GO:0044249	Biological process	cellular biosynthetic process	4	2.23e-07	1.24921	83	400	5115	1478	23610	MDP0000119199,MDP0000185368,MDP0000194288,MDP0000338280,MDP0000272940,MDP0000127499,MDP0000265759,MDP0000225539,MDP0000232642,MDP0000239235,MDP0000187308,MDP0000311339,MDP0000239581,MDP0000179618,MDP0000129573,MDP0000418900,MDP0000480237,MDP0000170450,MDP0000146390,MDP0000204120,MDP0000283975,MDP0000542633,MDP0000315045,MDP0000919905,MDP0000305771,MDP0000918923,MDP0000129882,MDP0000304650,MDP0000…	MDP0000234765,MDP0000671726,MDP0000272940,MDP0000191839,MDP0000232642,MDP0000187308,MDP0000310904,MDP0000120975,MDP0000191851,MDP0000239581,MDP0000234738,MDP0000313476,MDP0000129573,MDP0000238035,MDP0000135063,MDP0000542633,MDP0000315045,MDP0000919905,MDP0000599845,MDP0000749281,MDP0000932292,MDP0000252726,MDP0000243151,MDP0000074417,MDP0000865421,MDP0000398882,MDP0000206212,MDP0000411382,MDP0000…
GO:0051252	Biological process	regulation of RNA metabolic process	7	2.57e-07	1.46658	48	167	1819	1478	23610	MDP0000119199,MDP0000338280,MDP0000272940,MDP0000127499,MDP0000239235,MDP0000187308,MDP0000418900,MDP0000146390,MDP0000204120,MDP0000283975,MDP0000542633,MDP0000315045,MDP0000129882,MDP0000304650,MDP0000243895,MDP0000932292,MDP0000489886,MDP0000307516,MDP0000224740,MDP0000319187,MDP0000159670,MDP0000759504,MDP0000206212,MDP0000138052,MDP0000136652,MDP0000182344,MDP0000545420,MDP0000280307,MDP0000…	MDP0000272940,MDP0000187308,MDP0000310904,MDP0000313476,MDP0000238035,MDP0000135063,MDP0000542633,MDP0000315045,MDP0000599845,MDP0000932292,MDP0000252726,MDP0000206212,MDP0000679280,MDP0000128463,MDP0000128464,MDP0000150429,MDP0000854039,MDP0000296716,MDP0000156337,MDP0000629527,MDP0000288465,MDP0000517262,MDP0000309382,MDP0000304650,MDP0000230456,MDP0000256514,MDP0000448715,MDP0000231668,MDP0000…
GO:0019219	Biological process	regulation of nucleobase-containing compound metabolic process	6	2.86e-07	1.46416	48	167	1822	1478	23610	MDP0000119199,MDP0000338280,MDP0000272940,MDP0000127499,MDP0000239235,MDP0000187308,MDP0000418900,MDP0000146390,MDP0000204120,MDP0000283975,MDP0000542633,MDP0000315045,MDP0000129882,MDP0000304650,MDP0000243895,MDP0000932292,MDP0000489886,MDP0000307516,MDP0000224740,MDP0000319187,MDP0000159670,MDP0000759504,MDP0000206212,MDP0000138052,MDP0000136652,MDP0000182344,MDP0000545420,MDP0000280307,MDP0000…	MDP0000272940,MDP0000187308,MDP0000310904,MDP0000313476,MDP0000238035,MDP0000135063,MDP0000542633,MDP0000315045,MDP0000599845,MDP0000932292,MDP0000252726,MDP0000206212,MDP0000679280,MDP0000128463,MDP0000128464,MDP0000150429,MDP0000854039,MDP0000296716,MDP0000156337,MDP0000629527,MDP0000288465,MDP0000517262,MDP0000309382,MDP0000304650,MDP0000230456,MDP0000256514,MDP0000448715,MDP0000231668,MDP0000…
GO:0060255	Biological process	regulation of macromolecule metabolic process	5	3.14e-07	1.44695	49	175	1932	1478	23610	MDP0000119199,MDP0000338280,MDP0000272940,MDP0000127499,MDP0000239235,MDP0000187308,MDP0000418900,MDP0000146390,MDP0000204120,MDP0000283975,MDP0000542633,MDP0000315045,MDP0000918923,MDP0000129882,MDP0000304650,MDP0000243895,MDP0000932292,MDP0000489886,MDP0000307516,MDP0000224740,MDP0000319187,MDP0000159670,MDP0000759504,MDP0000206212,MDP0000138052,MDP0000136652,MDP0000182344,MDP0000545420,MDP0000…	MDP0000272940,MDP0000187308,MDP0000310904,MDP0000313476,MDP0000238035,MDP0000135063,MDP0000542633,MDP0000315045,MDP0000599845,MDP0000932292,MDP0000252726,MDP0000206212,MDP0000679280,MDP0000128463,MDP0000128464,MDP0000150429,MDP0000259139,MDP0000547558,MDP0000854039,MDP0000296716,MDP0000156337,MDP0000629527,MDP0000288465,MDP0000517262,MDP0000309382,MDP0000304650,MDP0000230456,MDP0000256514,MDP0000…
GO:0097659	Biological process	nucleic acid-templated transcription	9	3.2e-07	1.431	50	184	2054	1478	23610	MDP0000119199,MDP0000338280,MDP0000272940,MDP0000127499,MDP0000239235,MDP0000187308,MDP0000418900,MDP0000146390,MDP0000204120,MDP0000283975,MDP0000542633,MDP0000315045,MDP0000305771,MDP0000129882,MDP0000304650,MDP0000243895,MDP0000932292,MDP0000489886,MDP0000307516,MDP0000224740,MDP0000319187,MDP0000159670,MDP0000759504,MDP0000206212,MDP0000138052,MDP0000222924,MDP0000136652,MDP0000182344,MDP0000…	MDP0000234765,MDP0000272940,MDP0000187308,MDP0000310904,MDP0000313476,MDP0000238035,MDP0000135063,MDP0000542633,MDP0000315045,MDP0000599845,MDP0000932292,MDP0000252726,MDP0000206212,MDP0000679280,MDP0000128463,MDP0000128464,MDP0000150429,MDP0000854039,MDP0000296716,MDP0000156337,MDP0000629527,MDP0000288465,MDP0000517262,MDP0000309382,MDP0000285008,MDP0000305771,MDP0000304650,MDP0000230456,MDP0000…
GO:0006351	Biological process	transcription, DNA-templated	10	3.2e-07	1.431	50	184	2054	1478	23610	MDP0000119199,MDP0000338280,MDP0000272940,MDP0000127499,MDP0000239235,MDP0000187308,MDP0000418900,MDP0000146390,MDP0000204120,MDP0000283975,MDP0000542633,MDP0000315045,MDP0000305771,MDP0000129882,MDP0000304650,MDP0000243895,MDP0000932292,MDP0000489886,MDP0000307516,MDP0000224740,MDP0000319187,MDP0000159670,MDP0000759504,MDP0000206212,MDP0000138052,MDP0000222924,MDP0000136652,MDP0000182344,MDP0000…	MDP0000234765,MDP0000272940,MDP0000187308,MDP0000310904,MDP0000313476,MDP0000238035,MDP0000135063,MDP0000542633,MDP0000315045,MDP0000599845,MDP0000932292,MDP0000252726,MDP0000206212,MDP0000679280,MDP0000128463,MDP0000128464,MDP0000150429,MDP0000854039,MDP0000296716,MDP0000156337,MDP0000629527,MDP0000288465,MDP0000517262,MDP0000309382,MDP0000285008,MDP0000305771,MDP0000304650,MDP0000230456,MDP0000…
GO:0051716	Biological process	cellular response to stimulus	3	3.35e-07	1.58292	45	120	1211	1478	23610	MDP0000265756,MDP0000449255,MDP0000314565,MDP0000614281,MDP0000216668,MDP0000446522,MDP0000278839,MDP0000190736,MDP0000239575,MDP0000171640,MDP0000573414,MDP0000306762,MDP0000168665,MDP0000654243,MDP0000652722,MDP0000637744,MDP0000484463,MDP0000224740,MDP0000177833,MDP0000596845,MDP0000288614,MDP0000681569,MDP0000827008,MDP0000303496,MDP0000610480,MDP0000182552,MDP0000258248,MDP0000603006,MDP0000…	MDP0000239575,MDP0000165286,MDP0000654243,MDP0000652722,MDP0000637744,MDP0000177833,MDP0000596845,MDP0000167670,MDP0000797088,MDP0000259140,MDP0000610480,MDP0000259139,MDP0000309329,MDP0000457940,MDP0000889408,MDP0000139683,MDP0000685425,MDP0000252549,MDP0000446522,MDP0000190736,MDP0000306762,MDP0000484463,MDP0000197694,MDP0000261444,MDP0000827008,MDP0000303496,MDP0000433167,MDP0000258078,MDP0000…
GO:0032774	Biological process	RNA biosynthetic process	8	4.02e-07	1.42614	50	184	2061	1478	23610	MDP0000119199,MDP0000338280,MDP0000272940,MDP0000127499,MDP0000239235,MDP0000187308,MDP0000418900,MDP0000146390,MDP0000204120,MDP0000283975,MDP0000542633,MDP0000315045,MDP0000305771,MDP0000129882,MDP0000304650,MDP0000243895,MDP0000932292,MDP0000489886,MDP0000307516,MDP0000224740,MDP0000319187,MDP0000159670,MDP0000759504,MDP0000206212,MDP0000138052,MDP0000222924,MDP0000136652,MDP0000182344,MDP0000…	MDP0000234765,MDP0000272940,MDP0000187308,MDP0000310904,MDP0000313476,MDP0000238035,MDP0000135063,MDP0000542633,MDP0000315045,MDP0000599845,MDP0000932292,MDP0000252726,MDP0000206212,MDP0000679280,MDP0000128463,MDP0000128464,MDP0000150429,MDP0000854039,MDP0000296716,MDP0000156337,MDP0000629527,MDP0000288465,MDP0000517262,MDP0000309382,MDP0000285008,MDP0000305771,MDP0000304650,MDP0000230456,MDP0000…
GO:1901576	Biological process	organic substance biosynthetic process	4	4.25e-07	1.24063	83	403	5189	1478	23610	MDP0000119199,MDP0000185368,MDP0000194288,MDP0000338280,MDP0000272940,MDP0000127499,MDP0000265759,MDP0000225539,MDP0000232642,MDP0000239235,MDP0000187308,MDP0000311339,MDP0000239581,MDP0000179618,MDP0000129573,MDP0000418900,MDP0000480237,MDP0000170450,MDP0000146390,MDP0000204120,MDP0000283975,MDP0000542633,MDP0000315045,MDP0000919905,MDP0000305771,MDP0000918923,MDP0000129882,MDP0000304650,MDP0000…	MDP0000234765,MDP0000671726,MDP0000272940,MDP0000191839,MDP0000232642,MDP0000187308,MDP0000310904,MDP0000120975,MDP0000191851,MDP0000239581,MDP0000234738,MDP0000313476,MDP0000129573,MDP0000238035,MDP0000135063,MDP0000542633,MDP0000315045,MDP0000919905,MDP0000599845,MDP0000381552,MDP0000749281,MDP0000932292,MDP0000252726,MDP0000243151,MDP0000074417,MDP0000865421,MDP0000398882,MDP0000206212,MDP0000…
GO:0019222	Biological process	regulation of metabolic process	4	5.03e-07	1.43654	49	175	1946	1478	23610	MDP0000119199,MDP0000338280,MDP0000272940,MDP0000127499,MDP0000239235,MDP0000187308,MDP0000418900,MDP0000146390,MDP0000204120,MDP0000283975,MDP0000542633,MDP0000315045,MDP0000918923,MDP0000129882,MDP0000304650,MDP0000243895,MDP0000932292,MDP0000489886,MDP0000307516,MDP0000224740,MDP0000319187,MDP0000159670,MDP0000759504,MDP0000206212,MDP0000138052,MDP0000136652,MDP0000182344,MDP0000545420,MDP0000…	MDP0000272940,MDP0000187308,MDP0000310904,MDP0000313476,MDP0000238035,MDP0000135063,MDP0000542633,MDP0000315045,MDP0000599845,MDP0000932292,MDP0000252726,MDP0000206212,MDP0000679280,MDP0000128463,MDP0000128464,MDP0000150429,MDP0000259139,MDP0000547558,MDP0000854039,MDP0000296716,MDP0000156337,MDP0000629527,MDP0000288465,MDP0000517262,MDP0000309382,MDP0000304650,MDP0000230456,MDP0000256514,MDP0000…
GO:0044271	Biological process	cellular nitrogen compound biosynthetic process	5	7.82e-07	1.27972	66	317	3957	1478	23610	MDP0000119199,MDP0000194288,MDP0000338280,MDP0000272940,MDP0000127499,MDP0000265759,MDP0000232642,MDP0000239235,MDP0000187308,MDP0000311339,MDP0000179618,MDP0000418900,MDP0000170450,MDP0000146390,MDP0000204120,MDP0000283975,MDP0000542633,MDP0000315045,MDP0000305771,MDP0000918923,MDP0000129882,MDP0000304650,MDP0000243895,MDP0000932292,MDP0000489886,MDP0000307516,MDP0000928034,MDP0000224740,MDP0000…	MDP0000234765,MDP0000671726,MDP0000272940,MDP0000191839,MDP0000232642,MDP0000187308,MDP0000310904,MDP0000120975,MDP0000234738,MDP0000313476,MDP0000238035,MDP0000135063,MDP0000542633,MDP0000315045,MDP0000599845,MDP0000749281,MDP0000932292,MDP0000252726,MDP0000243151,MDP0000865421,MDP0000206212,MDP0000411382,MDP0000679280,MDP0000156365,MDP0000128463,MDP0000128464,MDP0000259153,MDP0000150429,MDP0000…
GO:0031323	Biological process	regulation of cellular metabolic process	5	8.97e-07	1.4288	49	172	1923	1478	23610	MDP0000119199,MDP0000338280,MDP0000272940,MDP0000127499,MDP0000239235,MDP0000187308,MDP0000418900,MDP0000146390,MDP0000204120,MDP0000283975,MDP0000542633,MDP0000315045,MDP0000918923,MDP0000129882,MDP0000304650,MDP0000243895,MDP0000932292,MDP0000489886,MDP0000307516,MDP0000224740,MDP0000319187,MDP0000159670,MDP0000759504,MDP0000206212,MDP0000138052,MDP0000136652,MDP0000182344,MDP0000545420,MDP0000…	MDP0000272940,MDP0000187308,MDP0000310904,MDP0000313476,MDP0000238035,MDP0000135063,MDP0000542633,MDP0000315045,MDP0000599845,MDP0000932292,MDP0000252726,MDP0000206212,MDP0000679280,MDP0000128463,MDP0000128464,MDP0000150429,MDP0000259139,MDP0000854039,MDP0000296716,MDP0000156337,MDP0000629527,MDP0000288465,MDP0000517262,MDP0000309382,MDP0000304650,MDP0000230456,MDP0000256514,MDP0000448715,MDP0000…
GO:0034654	Biological process	nucleobase-containing compound biosynthetic process	6	1.2e-06	1.37721	53	202	2343	1478	23610	MDP0000119199,MDP0000338280,MDP0000272940,MDP0000127499,MDP0000239235,MDP0000187308,MDP0000418900,MDP0000146390,MDP0000204120,MDP0000283975,MDP0000542633,MDP0000315045,MDP0000305771,MDP0000129882,MDP0000304650,MDP0000243895,MDP0000932292,MDP0000489886,MDP0000307516,MDP0000224740,MDP0000319187,MDP0000159670,MDP0000759504,MDP0000206212,MDP0000138052,MDP0000222924,MDP0000136652,MDP0000182344,MDP0000…	MDP0000234765,MDP0000272940,MDP0000187308,MDP0000310904,MDP0000313476,MDP0000238035,MDP0000135063,MDP0000542633,MDP0000315045,MDP0000599845,MDP0000932292,MDP0000252726,MDP0000206212,MDP0000679280,MDP0000128463,MDP0000128464,MDP0000150429,MDP0000854039,MDP0000296716,MDP0000156337,MDP0000750535,MDP0000629527,MDP0000288465,MDP0000517262,MDP0000309382,MDP0000313594,MDP0000285008,MDP0000305771,MDP0000…
GO:0080090	Biological process	regulation of primary metabolic process	5	1.21e-06	1.42553	49	170	1905	1478	23610	MDP0000119199,MDP0000338280,MDP0000272940,MDP0000127499,MDP0000239235,MDP0000187308,MDP0000418900,MDP0000146390,MDP0000204120,MDP0000283975,MDP0000542633,MDP0000315045,MDP0000918923,MDP0000129882,MDP0000304650,MDP0000243895,MDP0000932292,MDP0000489886,MDP0000307516,MDP0000224740,MDP0000319187,MDP0000159670,MDP0000759504,MDP0000206212,MDP0000138052,MDP0000136652,MDP0000182344,MDP0000545420,MDP0000…	MDP0000272940,MDP0000187308,MDP0000310904,MDP0000313476,MDP0000238035,MDP0000135063,MDP0000542633,MDP0000315045,MDP0000599845,MDP0000932292,MDP0000252726,MDP0000206212,MDP0000679280,MDP0000128463,MDP0000128464,MDP0000150429,MDP0000259139,MDP0000854039,MDP0000296716,MDP0000156337,MDP0000629527,MDP0000288465,MDP0000517262,MDP0000309382,MDP0000304650,MDP0000230456,MDP0000256514,MDP0000448715,MDP0000…
GO:0051171	Biological process	regulation of nitrogen compound metabolic process	5	1.33e-06	1.42329	49	170	1908	1478	23610	MDP0000119199,MDP0000338280,MDP0000272940,MDP0000127499,MDP0000239235,MDP0000187308,MDP0000418900,MDP0000146390,MDP0000204120,MDP0000283975,MDP0000542633,MDP0000315045,MDP0000918923,MDP0000129882,MDP0000304650,MDP0000243895,MDP0000932292,MDP0000489886,MDP0000307516,MDP0000224740,MDP0000319187,MDP0000159670,MDP0000759504,MDP0000206212,MDP0000138052,MDP0000136652,MDP0000182344,MDP0000545420,MDP0000…	MDP0000272940,MDP0000187308,MDP0000310904,MDP0000313476,MDP0000238035,MDP0000135063,MDP0000542633,MDP0000315045,MDP0000599845,MDP0000932292,MDP0000252726,MDP0000206212,MDP0000679280,MDP0000128463,MDP0000128464,MDP0000150429,MDP0000259139,MDP0000854039,MDP0000296716,MDP0000156337,MDP0000629527,MDP0000288465,MDP0000517262,MDP0000309382,MDP0000304650,MDP0000230456,MDP0000256514,MDP0000448715,MDP0000…
GO:0004713	Molecular function	protein tyrosine kinase activity	7	1.86e-06	1.38182	54	198	2222	2175	33728	MDP0000810486,MDP0000526036,MDP0000252216,MDP0000272841,MDP0000143779,MDP0000255330,MDP0000187308,MDP0000145972,MDP0000161886,MDP0000176409,MDP0000671190,MDP0000893454,MDP0000217423,MDP0000267621,MDP0000614281,MDP0000307853,MDP0000278839,MDP0000301195,MDP0000161440,MDP0000283975,MDP0000291621,MDP0000570881,MDP0000245312,MDP0000280609,MDP0000290119,MDP0000167175,MDP0000217499,MDP0000519318,MDP0000…	MDP0000810486,MDP0000187308,MDP0000659362,MDP0000217423,MDP0000120921,MDP0000189514,MDP0000263529,MDP0000192954,MDP0000181878,MDP0000245312,MDP0000181884,MDP0000280609,MDP0000179238,MDP0000217499,MDP0000642889,MDP0000945035,MDP0000782875,MDP0000554360,MDP0000158475,MDP0000242000,MDP0000158456,MDP0000145375,MDP0000247551,MDP0000457940,MDP0000286457,MDP0000314843,MDP0000303522,MDP0000300272,MDP0000…
GO:0019438	Biological process	aromatic compound biosynthetic process	5	2.31e-06	1.34507	58	218	2589	1478	23610	MDP0000119199,MDP0000194288,MDP0000338280,MDP0000272940,MDP0000127499,MDP0000239235,MDP0000187308,MDP0000418900,MDP0000170450,MDP0000146390,MDP0000204120,MDP0000283975,MDP0000542633,MDP0000315045,MDP0000305771,MDP0000129882,MDP0000304650,MDP0000243895,MDP0000932292,MDP0000489886,MDP0000307516,MDP0000224740,MDP0000319187,MDP0000159670,MDP0000759504,MDP0000543224,MDP0000206212,MDP0000138052,MDP0000…	MDP0000234765,MDP0000272940,MDP0000187308,MDP0000310904,MDP0000191851,MDP0000313476,MDP0000238035,MDP0000135063,MDP0000542633,MDP0000315045,MDP0000599845,MDP0000932292,MDP0000252726,MDP0000206212,MDP0000679280,MDP0000128463,MDP0000128464,MDP0000150429,MDP0000854039,MDP0000296716,MDP0000315935,MDP0000156337,MDP0000750535,MDP0000629527,MDP0000288465,MDP0000517262,MDP0000309382,MDP0000313594,MDP0000…
GO:0003677	Molecular function	DNA binding	5	2.56e-06	1.32088	61	250	2935	2175	33728	MDP0000119199,MDP0000338280,MDP0000272940,MDP0000127499,MDP0000298689,MDP0000239235,MDP0000463846,MDP0000187308,MDP0000516205,MDP0000418900,MDP0000146390,MDP0000204120,MDP0000283975,MDP0000542633,MDP0000315045,MDP0000305771,MDP0000129882,MDP0000304650,MDP0000243895,MDP0000932292,MDP0000489886,MDP0000200243,MDP0000289018,MDP0000307516,MDP0000224740,MDP0000319187,MDP0000159670,MDP0000759504,MDP0000…	MDP0000234765,MDP0000719559,MDP0000272940,MDP0000274720,MDP0000187308,MDP0000310904,MDP0000313476,MDP0000238035,MDP0000135063,MDP0000542633,MDP0000315045,MDP0000599845,MDP0000932292,MDP0000252726,MDP0000301302,MDP0000256645,MDP0000504079,MDP0000206212,MDP0000167670,MDP0000275800,MDP0000679280,MDP0000128463,MDP0000128464,MDP0000513900,MDP0000150429,MDP0000854039,MDP0000296716,MDP0000156337,MDP0000…
GO:0005623	Cellular component	cell	2	2.6e-06	1.12006	77	518	6546	713	10092	MDP0000119199,MDP0000254571,MDP0000127499,MDP0000265756,MDP0000543856,MDP0000873667,MDP0000299180,MDP0000449255,MDP0000821787,MDP0000172441,MDP0000149857,MDP0000314565,MDP0000688572,MDP0000239581,MDP0000216668,MDP0000446522,MDP0000190736,MDP0000179618,MDP0000239575,MDP0000204120,MDP0000305771,MDP0000573414,MDP0000306762,MDP0000168665,MDP0000243895,MDP0000489886,MDP0000654243,MDP0000278218,MDP0000…	MDP0000254571,MDP0000671726,MDP0000252789,MDP0000196817,MDP0000191839,MDP0000039653,MDP0000263589,MDP0000257814,MDP0000759988,MDP0000142676,MDP0000239581,MDP0000234738,MDP0000239575,MDP0000238035,MDP0000365539,MDP0000165286,MDP0000135063,MDP0000233640,MDP0000324386,MDP0000599845,MDP0000749281,MDP0000243151,MDP0000654243,MDP0000652722,MDP0000193490,MDP0000637744,MDP0000301302,MDP0000161947,MDP0000…
GO:0044464	Cellular component	cell part	2	2.6e-06	1.12006	77	518	6546	713	10092	MDP0000119199,MDP0000254571,MDP0000127499,MDP0000265756,MDP0000543856,MDP0000873667,MDP0000299180,MDP0000449255,MDP0000821787,MDP0000172441,MDP0000149857,MDP0000314565,MDP0000688572,MDP0000239581,MDP0000216668,MDP0000446522,MDP0000190736,MDP0000179618,MDP0000239575,MDP0000204120,MDP0000305771,MDP0000573414,MDP0000306762,MDP0000168665,MDP0000243895,MDP0000489886,MDP0000654243,MDP0000278218,MDP0000…	MDP0000254571,MDP0000671726,MDP0000252789,MDP0000196817,MDP0000191839,MDP0000039653,MDP0000263589,MDP0000257814,MDP0000759988,MDP0000142676,MDP0000239581,MDP0000234738,MDP0000239575,MDP0000238035,MDP0000365539,MDP0000165286,MDP0000135063,MDP0000233640,MDP0000324386,MDP0000599845,MDP0000749281,MDP0000243151,MDP0000654243,MDP0000652722,MDP0000193490,MDP0000637744,MDP0000301302,MDP0000161947,MDP0000…
GO:0008270	Molecular function	zinc ion binding	7	3.41e-06	1.3429	30	221	2552	2175	33728	MDP0000185368,MDP0000338280,MDP0000252563,MDP0000448667,MDP0000172441,MDP0000516205,MDP0000167387,MDP0000290488,MDP0000675059,MDP0000240122,MDP0000189446,MDP0000151697,MDP0000480237,MDP0000305771,MDP0000167786,MDP0000885639,MDP0000202598,MDP0000233668,MDP0000141121,MDP0000222924,MDP0000269334,MDP0000768369,MDP0000248942,MDP0000465593,MDP0000611302,MDP0000906648,MDP0000461884,MDP0000022760,MDP0000…	MDP0000252789,MDP0000909888,MDP0000618921,MDP0000233668,MDP0000193481,MDP0000182297,MDP0000811991,MDP0000278350,MDP0000144780,MDP0000225886,MDP0000595671,MDP0000320209,MDP0000252563,MDP0000307862,MDP0000733075,MDP0000675059,MDP0000240122,MDP0000192231,MDP0000151697,MDP0000480237,MDP0000161160,MDP0000285008,MDP0000305771,MDP0000291317,MDP0000266286,MDP0000612456,MDP0000222189,MDP0000819132,MDP0000…
GO:0004722	Molecular function	protein serine/threonine phosphatase activity	8	4.57e-06	3.36299	5	18	83	2175	33728	MDP0000254571,MDP0000688572,MDP0000278218,MDP0000290295,MDP0000259621,	MDP0000254571,MDP0000189486,MDP0000290295,MDP0000222170,MDP0000893203,MDP0000157879,MDP0000340068,MDP0000259621,MDP0000227677,MDP0000883465,MDP0000647467,MDP0000205578,MDP0000688572,MDP0000047696,MDP0000121048,MDP0000119940,MDP0000268567,MDP0000278218,
GO:0031072	Molecular function	heat shock protein binding	4	4.83e-06	2.24199	8	36	249	2175	33728	MDP0000217855,MDP0000290546,MDP0000189013,MDP0000181942,MDP0000314474,MDP0000191457,MDP0000795157,MDP0000185220,	MDP0000252789,MDP0000130212,MDP0000262805,MDP0000181942,MDP0000283610,MDP0000156339,MDP0000185220,MDP0000678228,MDP0000443290,MDP0000235350,MDP0000191939,MDP0000290236,MDP0000938352,MDP0000676815,MDP0000151783,MDP0000173446,MDP0000133120,MDP0000427172,MDP0000171241,MDP0000764760,MDP0000167253,MDP0000291081,MDP0000217855,MDP0000299975,MDP0000189013,MDP0000314474,MDP0000271337,MDP0000275331,MDP0000…
GO:0051082	Molecular function	unfolded protein binding	4	4.86e-06	2.09421	9	42	311	2175	33728	MDP0000217855,MDP0000290546,MDP0000189013,MDP0000181942,MDP0000314474,MDP0000191457,MDP0000795157,MDP0000697285,MDP0000254260,	MDP0000252789,MDP0000130212,MDP0000691087,MDP0000262805,MDP0000181929,MDP0000181942,MDP0000156339,MDP0000678228,MDP0000443290,MDP0000235350,MDP0000191939,MDP0000290236,MDP0000938352,MDP0000676815,MDP0000818102,MDP0000303430,MDP0000265782,MDP0000729532,MDP0000173446,MDP0000171241,MDP0000764760,MDP0000167253,MDP0000291081,MDP0000217855,MDP0000299975,MDP0000607364,MDP0000128052,MDP0000189013,MDP0000…
GO:0009058	Biological process	biosynthetic process	3	5.91e-06	1.20594	83	414	5484	1478	23610	MDP0000119199,MDP0000185368,MDP0000194288,MDP0000338280,MDP0000272940,MDP0000127499,MDP0000265759,MDP0000225539,MDP0000232642,MDP0000239235,MDP0000187308,MDP0000311339,MDP0000239581,MDP0000179618,MDP0000129573,MDP0000418900,MDP0000480237,MDP0000170450,MDP0000146390,MDP0000204120,MDP0000283975,MDP0000542633,MDP0000315045,MDP0000919905,MDP0000305771,MDP0000918923,MDP0000129882,MDP0000304650,MDP0000…	MDP0000234765,MDP0000671726,MDP0000272940,MDP0000191839,MDP0000232642,MDP0000187308,MDP0000310904,MDP0000120975,MDP0000191851,MDP0000239581,MDP0000234738,MDP0000313476,MDP0000129573,MDP0000238035,MDP0000135063,MDP0000542633,MDP0000315045,MDP0000919905,MDP0000599845,MDP0000381552,MDP0000749281,MDP0000932292,MDP0000252726,MDP0000243151,MDP0000074417,MDP0000865421,MDP0000398882,MDP0000206212,MDP0000…
GO:0016070	Biological process	RNA metabolic process	7	8.51e-06	1.31184	51	226	2752	1478	23610	MDP0000119199,MDP0000338280,MDP0000272940,MDP0000127499,MDP0000239235,MDP0000187308,MDP0000418900,MDP0000146390,MDP0000204120,MDP0000283975,MDP0000542633,MDP0000315045,MDP0000305771,MDP0000129882,MDP0000304650,MDP0000243895,MDP0000932292,MDP0000489886,MDP0000307516,MDP0000224740,MDP0000319187,MDP0000159670,MDP0000759504,MDP0000206212,MDP0000138052,MDP0000222924,MDP0000136652,MDP0000182344,MDP0000…	MDP0000234765,MDP0000272940,MDP0000187308,MDP0000310904,MDP0000759988,MDP0000313476,MDP0000238035,MDP0000135063,MDP0000542633,MDP0000280632,MDP0000315045,MDP0000599845,MDP0000932292,MDP0000252726,MDP0000148227,MDP0000865421,MDP0000206212,MDP0000679280,MDP0000128463,MDP0000128464,MDP0000150429,MDP0000854039,MDP0000296716,MDP0000180439,MDP0000156337,MDP0000629527,MDP0000288465,MDP0000517262,MDP0000…
GO:0050896	Biological process	response to stimulus	2	9.08e-06	1.32049	70	216	2613	1478	23610	MDP0000278168,MDP0000265756,MDP0000449255,MDP0000668041,MDP0000240537,MDP0000314565,MDP0000215604,MDP0000671190,MDP0000614281,MDP0000430035,MDP0000216668,MDP0000446522,MDP0000278839,MDP0000190736,MDP0000239575,MDP0000171644,MDP0000171640,MDP0000573414,MDP0000306762,MDP0000168665,MDP0000654243,MDP0000652722,MDP0000637744,MDP0000484463,MDP0000224740,MDP0000177833,MDP0000596845,MDP0000157225,MDP0000…	MDP0000263589,MDP0000239575,MDP0000165286,MDP0000691087,MDP0000306867,MDP0000252726,MDP0000654243,MDP0000652722,MDP0000637744,MDP0000177833,MDP0000596845,MDP0000292511,MDP0000585239,MDP0000167670,MDP0000713635,MDP0000932255,MDP0000797088,MDP0000662922,MDP0000181929,MDP0000259140,MDP0000298828,MDP0000610480,MDP0000259139,MDP0000309329,MDP0000173694,MDP0000457940,MDP0000889408,MDP0000126186,MDP0000…
GO:0003676	Molecular function	nucleic acid binding	4	1.01e-05	1.21831	76	394	5015	2175	33728	MDP0000119199,MDP0000338280,MDP0000272940,MDP0000127499,MDP0000265759,MDP0000298689,MDP0000232642,MDP0000239235,MDP0000463846,MDP0000187308,MDP0000172441,MDP0000516205,MDP0000311339,MDP0000240122,MDP0000179618,MDP0000418900,MDP0000146390,MDP0000204120,MDP0000283975,MDP0000542633,MDP0000315045,MDP0000305771,MDP0000129882,MDP0000304650,MDP0000243895,MDP0000202598,MDP0000932292,MDP0000489886,MDP0000…	MDP0000234765,MDP0000719559,MDP0000272940,MDP0000252789,MDP0000232642,MDP0000274720,MDP0000187308,MDP0000310904,MDP0000176743,MDP0000313476,MDP0000238035,MDP0000365539,MDP0000135063,MDP0000542633,MDP0000315045,MDP0000599845,MDP0000190810,MDP0000193434,MDP0000932292,MDP0000252726,MDP0000301302,MDP0000256645,MDP0000292511,MDP0000865421,MDP0000504079,MDP0000206212,MDP0000167670,MDP0000275800,MDP0000…
GO:1901362	Biological process	organic cyclic compound biosynthetic process	5	1.06e-05	1.31239	60	221	2690	1478	23610	MDP0000119199,MDP0000194288,MDP0000338280,MDP0000272940,MDP0000127499,MDP0000239235,MDP0000187308,MDP0000418900,MDP0000170450,MDP0000146390,MDP0000204120,MDP0000283975,MDP0000542633,MDP0000315045,MDP0000305771,MDP0000129882,MDP0000304650,MDP0000243895,MDP0000932292,MDP0000489886,MDP0000307516,MDP0000224740,MDP0000283164,MDP0000319187,MDP0000159670,MDP0000759504,MDP0000543224,MDP0000206212,MDP0000…	MDP0000234765,MDP0000272940,MDP0000187308,MDP0000310904,MDP0000191851,MDP0000313476,MDP0000238035,MDP0000135063,MDP0000542633,MDP0000315045,MDP0000599845,MDP0000932292,MDP0000252726,MDP0000206212,MDP0000679280,MDP0000128463,MDP0000128464,MDP0000150429,MDP0000854039,MDP0000296716,MDP0000315935,MDP0000156337,MDP0000750535,MDP0000629527,MDP0000288465,MDP0000517262,MDP0000309382,MDP0000313594,MDP0000…
GO:0019538	Biological process	protein metabolic process	5	1.44e-05	1.1828	87	451	6091	1478	23610	MDP0000810486,MDP0000254571,MDP0000526036,MDP0000252216,MDP0000272841,MDP0000265759,MDP0000143779,MDP0000821787,MDP0000232642,MDP0000255330,MDP0000187308,MDP0000149857,MDP0000145972,MDP0000161886,MDP0000176409,MDP0000688572,MDP0000311339,MDP0000167389,MDP0000671190,MDP0000893454,MDP0000217423,MDP0000239581,MDP0000267621,MDP0000614281,MDP0000442083,MDP0000307853,MDP0000278839,MDP0000179618,MDP0000…	MDP0000120995,MDP0000810486,MDP0000254571,MDP0000671726,MDP0000249006,MDP0000191839,MDP0000232642,MDP0000187308,MDP0000263589,MDP0000659362,MDP0000146017,MDP0000142676,MDP0000217423,MDP0000239581,MDP0000234738,MDP0000120921,MDP0000189514,MDP0000238035,MDP0000263529,MDP0000192954,MDP0000749281,MDP0000181878,MDP0000238003,MDP0000245312,MDP0000243151,MDP0000181884,MDP0000280609,MDP0000193481,MDP0000…
GO:0016791	Molecular function	phosphatase activity	6	1.66e-05	2.0749	5	38	284	2175	33728	MDP0000254571,MDP0000688572,MDP0000278218,MDP0000290295,MDP0000259621,	MDP0000254571,MDP0000146017,MDP0000130108,MDP0000189486,MDP0000311284,MDP0000119010,MDP0000290295,MDP0000262060,MDP0000222170,MDP0000893203,MDP0000951901,MDP0000250722,MDP0000256952,MDP0000143909,MDP0000153928,MDP0000297044,MDP0000157879,MDP0000340068,MDP0000180797,MDP0000259621,MDP0000227677,MDP0000296331,MDP0000883465,MDP0000882752,MDP0000218073,MDP0000647467,MDP0000119406,MDP0000205578,MDP0000…
GO:0018130	Biological process	heterocycle biosynthetic process	5	1.7e-05	1.30887	60	215	2624	1478	23610	MDP0000119199,MDP0000194288,MDP0000338280,MDP0000272940,MDP0000127499,MDP0000239235,MDP0000187308,MDP0000418900,MDP0000170450,MDP0000146390,MDP0000204120,MDP0000283975,MDP0000542633,MDP0000315045,MDP0000305771,MDP0000129882,MDP0000304650,MDP0000243895,MDP0000932292,MDP0000489886,MDP0000307516,MDP0000224740,MDP0000283164,MDP0000319187,MDP0000159670,MDP0000759504,MDP0000543224,MDP0000206212,MDP0000…	MDP0000234765,MDP0000272940,MDP0000187308,MDP0000310904,MDP0000313476,MDP0000238035,MDP0000135063,MDP0000542633,MDP0000315045,MDP0000599845,MDP0000932292,MDP0000252726,MDP0000206212,MDP0000679280,MDP0000128463,MDP0000128464,MDP0000150429,MDP0000854039,MDP0000296716,MDP0000315935,MDP0000156337,MDP0000750535,MDP0000629527,MDP0000288465,MDP0000517262,MDP0000309382,MDP0000313594,MDP0000285008,MDP0000…
GO:0004674	Molecular function	protein serine/threonine kinase activity	7	1.93e-05	1.37803	47	162	1823	2175	33728	MDP0000810486,MDP0000526036,MDP0000272841,MDP0000143779,MDP0000187308,MDP0000241392,MDP0000145972,MDP0000161886,MDP0000176409,MDP0000671190,MDP0000893454,MDP0000614281,MDP0000307853,MDP0000278839,MDP0000301195,MDP0000161440,MDP0000283975,MDP0000291621,MDP0000245312,MDP0000280609,MDP0000290119,MDP0000265817,MDP0000167175,MDP0000217499,MDP0000519318,MDP0000554360,MDP0000472380,MDP0000427444,MDP0000…	MDP0000810486,MDP0000187308,MDP0000659362,MDP0000189514,MDP0000263529,MDP0000192954,MDP0000245312,MDP0000181884,MDP0000280609,MDP0000179238,MDP0000217499,MDP0000642889,MDP0000945035,MDP0000782875,MDP0000554360,MDP0000158475,MDP0000158456,MDP0000247551,MDP0000286457,MDP0000276963,MDP0000526036,MDP0000272841,MDP0000282003,MDP0000307853,MDP0000255472,MDP0000809983,MDP0000178842,MDP0000193393,MDP0000…
GO:0043531	Molecular function	ADP binding	9	2.17e-05	1.52151	47	99	1009	2175	33728	MDP0000278168,MDP0000265756,MDP0000668041,MDP0000240537,MDP0000314565,MDP0000215604,MDP0000671190,MDP0000430035,MDP0000216668,MDP0000446522,MDP0000171644,MDP0000306762,MDP0000168665,MDP0000600903,MDP0000637744,MDP0000157225,MDP0000222790,MDP0000139028,MDP0000901826,MDP0000149997,MDP0000681569,MDP0000318901,MDP0000316207,MDP0000774112,MDP0000303496,MDP0000182552,MDP0000258248,MDP0000310094,MDP0000…	MDP0000165286,MDP0000600903,MDP0000637744,MDP0000585239,MDP0000713635,MDP0000662922,MDP0000298828,MDP0000173694,MDP0000457940,MDP0000126186,MDP0000685425,MDP0000265485,MDP0000272830,MDP0000252549,MDP0000446522,MDP0000306762,MDP0000811127,MDP0000160547,MDP0000316207,MDP0000303496,MDP0000295195,MDP0000580157,MDP0000265756,MDP0000292353,MDP0000147704,MDP0000309995,MDP0000222790,MDP0000318901,MDP0000…
GO:0034641	Biological process	cellular nitrogen compound metabolic process	4	3.07e-05	1.19652	73	385	5140	1478	23610	MDP0000119199,MDP0000194288,MDP0000338280,MDP0000272940,MDP0000127499,MDP0000265759,MDP0000232642,MDP0000239235,MDP0000187308,MDP0000311339,MDP0000179618,MDP0000418900,MDP0000170450,MDP0000146390,MDP0000204120,MDP0000283975,MDP0000542633,MDP0000315045,MDP0000305771,MDP0000918923,MDP0000129882,MDP0000304650,MDP0000243895,MDP0000932292,MDP0000489886,MDP0000307516,MDP0000372490,MDP0000928034,MDP0000…	MDP0000234765,MDP0000671726,MDP0000272940,MDP0000191839,MDP0000232642,MDP0000039653,MDP0000187308,MDP0000310904,MDP0000120975,MDP0000759988,MDP0000234738,MDP0000313476,MDP0000238035,MDP0000135063,MDP0000542633,MDP0000280632,MDP0000315045,MDP0000324386,MDP0000599845,MDP0000749281,MDP0000932292,MDP0000252726,MDP0000243151,MDP0000160419,MDP0000148227,MDP0000865421,MDP0000206212,MDP0000167670,MDP0000…
GO:0006952	Biological process	defense response	4	5.74e-05	1.50795	45	91	964	1478	23610	MDP0000278168,MDP0000265756,MDP0000668041,MDP0000240537,MDP0000314565,MDP0000215604,MDP0000671190,MDP0000430035,MDP0000216668,MDP0000446522,MDP0000171644,MDP0000306762,MDP0000168665,MDP0000637744,MDP0000157225,MDP0000222790,MDP0000292511,MDP0000139028,MDP0000901826,MDP0000149997,MDP0000681569,MDP0000774112,MDP0000303496,MDP0000182552,MDP0000258248,MDP0000310094,MDP0000270204,MDP0000121968,MDP0000…	MDP0000165286,MDP0000637744,MDP0000292511,MDP0000585239,MDP0000713635,MDP0000662922,MDP0000298828,MDP0000173694,MDP0000457940,MDP0000126186,MDP0000685425,MDP0000265485,MDP0000272830,MDP0000252549,MDP0000446522,MDP0000306762,MDP0000811127,MDP0000303496,MDP0000580157,MDP0000265756,MDP0000292353,MDP0000147704,MDP0000309995,MDP0000222790,MDP0000774112,MDP0000300921,MDP0000458576,MDP0000566643,MDP0000…
GO:0006796	Biological process	phosphate-containing compound metabolic process	5	6.82e-05	1.22404	77	297	3876	1478	23610	MDP0000810486,MDP0000254571,MDP0000526036,MDP0000252216,MDP0000272841,MDP0000543856,MDP0000143779,MDP0000255330,MDP0000187308,MDP0000145972,MDP0000161886,MDP0000176409,MDP0000688572,MDP0000167389,MDP0000671190,MDP0000893454,MDP0000217423,MDP0000267621,MDP0000614281,MDP0000307853,MDP0000278839,MDP0000301195,MDP0000161440,MDP0000170450,MDP0000283975,MDP0000165382,MDP0000291621,MDP0000570881,MDP0000…	MDP0000810486,MDP0000254571,MDP0000039653,MDP0000187308,MDP0000235230,MDP0000659362,MDP0000146017,MDP0000217423,MDP0000120921,MDP0000189514,MDP0000263529,MDP0000324386,MDP0000192954,MDP0000181878,MDP0000245312,MDP0000181884,MDP0000280609,MDP0000160419,MDP0000161947,MDP0000239505,MDP0000179238,MDP0000217499,MDP0000642889,MDP0000945035,MDP0000782875,MDP0000544996,MDP0000554360,MDP0000259139,MDP0000…
GO:0006793	Biological process	phosphorus metabolic process	4	7.5e-05	1.22246	77	297	3881	1478	23610	MDP0000810486,MDP0000254571,MDP0000526036,MDP0000252216,MDP0000272841,MDP0000543856,MDP0000143779,MDP0000255330,MDP0000187308,MDP0000145972,MDP0000161886,MDP0000176409,MDP0000688572,MDP0000167389,MDP0000671190,MDP0000893454,MDP0000217423,MDP0000267621,MDP0000614281,MDP0000307853,MDP0000278839,MDP0000301195,MDP0000161440,MDP0000170450,MDP0000283975,MDP0000165382,MDP0000291621,MDP0000570881,MDP0000…	MDP0000810486,MDP0000254571,MDP0000039653,MDP0000187308,MDP0000235230,MDP0000659362,MDP0000146017,MDP0000217423,MDP0000120921,MDP0000189514,MDP0000263529,MDP0000324386,MDP0000192954,MDP0000181878,MDP0000245312,MDP0000181884,MDP0000280609,MDP0000160419,MDP0000161947,MDP0000239505,MDP0000179238,MDP0000217499,MDP0000642889,MDP0000945035,MDP0000782875,MDP0000544996,MDP0000554360,MDP0000259139,MDP0000…
GO:1901564	Biological process	organonitrogen compound metabolic process	4	7.99e-05	1.14117	102	539	7545	1478	23610	MDP0000810486,MDP0000194288,MDP0000254571,MDP0000526036,MDP0000252216,MDP0000272841,MDP0000265759,MDP0000143779,MDP0000821787,MDP0000232642,MDP0000255330,MDP0000187308,MDP0000149857,MDP0000145972,MDP0000161886,MDP0000176409,MDP0000688572,MDP0000311339,MDP0000167389,MDP0000671190,MDP0000893454,MDP0000217423,MDP0000239581,MDP0000267621,MDP0000614281,MDP0000127560,MDP0000442083,MDP0000307853,MDP0000…	MDP0000120995,MDP0000810486,MDP0000254571,MDP0000671726,MDP0000249006,MDP0000191839,MDP0000232642,MDP0000039653,MDP0000187308,MDP0000263589,MDP0000659362,MDP0000120975,MDP0000191851,MDP0000146017,MDP0000142676,MDP0000217423,MDP0000239581,MDP0000234738,MDP0000120921,MDP0000189514,MDP0000238035,MDP0000263529,MDP0000324386,MDP0000192954,MDP0000381552,MDP0000749281,MDP0000181878,MDP0000238003,MDP0000…
GO:1903293	Cellular component	phosphatase complex	4	0.00011501	2.43639	5	21	122	713	10092	MDP0000254571,MDP0000688572,MDP0000278218,MDP0000290295,MDP0000259621,	MDP0000254571,MDP0000189486,MDP0000290295,MDP0000222170,MDP0000893203,MDP0000157879,MDP0000340068,MDP0000259621,MDP0000227677,MDP0000883465,MDP0000647467,MDP0000205578,MDP0000688572,MDP0000409273,MDP0000047696,MDP0000396750,MDP0000046497,MDP0000121048,MDP0000119940,MDP0000268567,MDP0000278218,
GO:0008287	Cellular component	protein serine/threonine phosphatase complex	5	0.00011501	2.43639	5	21	122	713	10092	MDP0000254571,MDP0000688572,MDP0000278218,MDP0000290295,MDP0000259621,	MDP0000254571,MDP0000189486,MDP0000290295,MDP0000222170,MDP0000893203,MDP0000157879,MDP0000340068,MDP0000259621,MDP0000227677,MDP0000883465,MDP0000647467,MDP0000205578,MDP0000688572,MDP0000409273,MDP0000047696,MDP0000396750,MDP0000046497,MDP0000121048,MDP0000119940,MDP0000268567,MDP0000278218,
GO:0017076	Molecular function	purine nucleotide binding	6	0.000186457	1.15922	132	464	6207	2175	33728	MDP0000278168,MDP0000810486,MDP0000526036,MDP0000252216,MDP0000272841,MDP0000265756,MDP0000265759,MDP0000143779,MDP0000668041,MDP0000255330,MDP0000187308,MDP0000145972,MDP0000240537,MDP0000161886,MDP0000314565,MDP0000176409,MDP0000311339,MDP0000167389,MDP0000215604,MDP0000671190,MDP0000893454,MDP0000217423,MDP0000267621,MDP0000614281,MDP0000430035,MDP0000216668,MDP0000446522,MDP0000307853,MDP0000…	MDP0000810486,MDP0000293608,MDP0000187308,MDP0000659362,MDP0000257814,MDP0000217423,MDP0000120921,MDP0000189514,MDP0000602147,MDP0000165286,MDP0000263529,MDP0000691087,MDP0000233640,MDP0000192954,MDP0000181878,MDP0000245312,MDP0000181884,MDP0000600903,MDP0000280609,MDP0000637744,MDP0000161947,MDP0000177833,MDP0000585239,MDP0000179238,MDP0000713635,MDP0000217499,MDP0000642889,MDP0000662922,MDP0000…
GO:0032555	Molecular function	purine ribonucleotide binding	7	0.00021299	1.15796	131	462	6187	2175	33728	MDP0000278168,MDP0000810486,MDP0000526036,MDP0000252216,MDP0000272841,MDP0000265756,MDP0000265759,MDP0000143779,MDP0000668041,MDP0000255330,MDP0000187308,MDP0000145972,MDP0000240537,MDP0000161886,MDP0000314565,MDP0000176409,MDP0000311339,MDP0000167389,MDP0000215604,MDP0000671190,MDP0000893454,MDP0000217423,MDP0000267621,MDP0000614281,MDP0000430035,MDP0000216668,MDP0000446522,MDP0000307853,MDP0000…	MDP0000810486,MDP0000293608,MDP0000187308,MDP0000659362,MDP0000257814,MDP0000217423,MDP0000120921,MDP0000189514,MDP0000602147,MDP0000165286,MDP0000263529,MDP0000691087,MDP0000233640,MDP0000192954,MDP0000181878,MDP0000245312,MDP0000181884,MDP0000600903,MDP0000280609,MDP0000637744,MDP0000161947,MDP0000177833,MDP0000585239,MDP0000179238,MDP0000713635,MDP0000217499,MDP0000642889,MDP0000662922,MDP0000…
GO:0051287	Molecular function	NAD binding	6	0.000244631	2.4553	3	19	120	2175	33728	MDP0000543856,MDP0000544996,MDP0000285734,	MDP0000544996,MDP0000285734,MDP0000221561,MDP0000796490,MDP0000184563,MDP0000220526,MDP0000543856,MDP0000185802,MDP0000184745,MDP0000192078,MDP0000303619,MDP0000146452,MDP0000911918,MDP0000199921,MDP0000132475,MDP0000872533,MDP0000322533,MDP0000949486,MDP0000273759,
GO:0006139	Biological process	nucleobase-containing compound metabolic process	5	0.000322356	1.20759	60	276	3651	1478	23610	MDP0000119199,MDP0000338280,MDP0000272940,MDP0000127499,MDP0000239235,MDP0000187308,MDP0000418900,MDP0000146390,MDP0000204120,MDP0000283975,MDP0000542633,MDP0000315045,MDP0000305771,MDP0000129882,MDP0000304650,MDP0000243895,MDP0000932292,MDP0000489886,MDP0000307516,MDP0000372490,MDP0000224740,MDP0000319187,MDP0000159670,MDP0000759504,MDP0000288614,MDP0000206212,MDP0000138052,MDP0000268543,MDP0000…	MDP0000234765,MDP0000272940,MDP0000039653,MDP0000187308,MDP0000310904,MDP0000759988,MDP0000313476,MDP0000238035,MDP0000135063,MDP0000542633,MDP0000280632,MDP0000315045,MDP0000324386,MDP0000599845,MDP0000932292,MDP0000252726,MDP0000160419,MDP0000148227,MDP0000865421,MDP0000206212,MDP0000167670,MDP0000679280,MDP0000128463,MDP0000128464,MDP0000150429,MDP0000854039,MDP0000296716,MDP0000180439,MDP0000…
GO:0032553	Molecular function	ribonucleotide binding	6	0.00036829	1.14977	131	466	6285	2175	33728	MDP0000278168,MDP0000810486,MDP0000526036,MDP0000252216,MDP0000272841,MDP0000265756,MDP0000265759,MDP0000143779,MDP0000668041,MDP0000255330,MDP0000187308,MDP0000145972,MDP0000240537,MDP0000161886,MDP0000314565,MDP0000176409,MDP0000311339,MDP0000167389,MDP0000215604,MDP0000671190,MDP0000893454,MDP0000217423,MDP0000267621,MDP0000614281,MDP0000430035,MDP0000216668,MDP0000446522,MDP0000307853,MDP0000…	MDP0000810486,MDP0000293608,MDP0000187308,MDP0000659362,MDP0000257814,MDP0000217423,MDP0000120921,MDP0000189514,MDP0000602147,MDP0000165286,MDP0000263529,MDP0000691087,MDP0000233640,MDP0000192954,MDP0000315078,MDP0000181878,MDP0000245312,MDP0000181884,MDP0000600903,MDP0000280609,MDP0000637744,MDP0000161947,MDP0000177833,MDP0000585239,MDP0000179238,MDP0000713635,MDP0000217499,MDP0000642889,MDP0000…
GO:0005622	Cellular component	intracellular	3	0.000385504	1.09746	70	477	6152	713	10092	MDP0000119199,MDP0000127499,MDP0000265756,MDP0000543856,MDP0000299180,MDP0000449255,MDP0000821787,MDP0000172441,MDP0000149857,MDP0000314565,MDP0000239581,MDP0000216668,MDP0000446522,MDP0000190736,MDP0000179618,MDP0000239575,MDP0000204120,MDP0000305771,MDP0000573414,MDP0000306762,MDP0000168665,MDP0000243895,MDP0000489886,MDP0000654243,MDP0000652722,MDP0000637744,MDP0000928034,MDP0000484463,MDP0000…	MDP0000671726,MDP0000252789,MDP0000196817,MDP0000191839,MDP0000039653,MDP0000263589,MDP0000257814,MDP0000759988,MDP0000142676,MDP0000239581,MDP0000234738,MDP0000239575,MDP0000238035,MDP0000365539,MDP0000165286,MDP0000135063,MDP0000233640,MDP0000324386,MDP0000599845,MDP0000749281,MDP0000243151,MDP0000654243,MDP0000652722,MDP0000193490,MDP0000637744,MDP0000301302,MDP0000161947,MDP0000193481,MDP0000…
GO:0097367	Molecular function	carbohydrate derivative binding	3	0.00039356	1.14822	131	469	6334	2175	33728	MDP0000278168,MDP0000810486,MDP0000526036,MDP0000252216,MDP0000272841,MDP0000265756,MDP0000265759,MDP0000143779,MDP0000668041,MDP0000255330,MDP0000187308,MDP0000145972,MDP0000240537,MDP0000161886,MDP0000314565,MDP0000176409,MDP0000311339,MDP0000167389,MDP0000215604,MDP0000671190,MDP0000893454,MDP0000217423,MDP0000267621,MDP0000614281,MDP0000430035,MDP0000216668,MDP0000446522,MDP0000307853,MDP0000…	MDP0000810486,MDP0000293608,MDP0000187308,MDP0000659362,MDP0000257814,MDP0000217423,MDP0000120921,MDP0000189514,MDP0000602147,MDP0000165286,MDP0000263529,MDP0000691087,MDP0000233640,MDP0000192954,MDP0000315078,MDP0000181878,MDP0000245312,MDP0000181884,MDP0000600903,MDP0000280609,MDP0000637744,MDP0000161947,MDP0000177833,MDP0000585239,MDP0000179238,MDP0000713635,MDP0000217499,MDP0000642889,MDP0000…
GO:0030554	Molecular function	adenyl nucleotide binding	7	0.000531996	1.1554	129	420	5637	2175	33728	MDP0000278168,MDP0000810486,MDP0000526036,MDP0000252216,MDP0000272841,MDP0000265756,MDP0000265759,MDP0000143779,MDP0000668041,MDP0000255330,MDP0000187308,MDP0000145972,MDP0000240537,MDP0000161886,MDP0000314565,MDP0000176409,MDP0000311339,MDP0000167389,MDP0000215604,MDP0000671190,MDP0000893454,MDP0000217423,MDP0000267621,MDP0000614281,MDP0000430035,MDP0000216668,MDP0000446522,MDP0000307853,MDP0000…	MDP0000810486,MDP0000187308,MDP0000659362,MDP0000217423,MDP0000120921,MDP0000189514,MDP0000602147,MDP0000165286,MDP0000263529,MDP0000691087,MDP0000192954,MDP0000181878,MDP0000245312,MDP0000181884,MDP0000600903,MDP0000280609,MDP0000637744,MDP0000161947,MDP0000585239,MDP0000179238,MDP0000713635,MDP0000217499,MDP0000642889,MDP0000662922,MDP0000945035,MDP0000181929,MDP0000782875,MDP0000298828,MDP0000…
GO:0043167	Molecular function	ion binding	3	0.000536403	1.09107	187	860	12223	2175	33728	MDP0000185368,MDP0000278168,MDP0000810486,MDP0000526036,MDP0000338280,MDP0000252216,MDP0000252563,MDP0000282531,MDP0000235822,MDP0000272841,MDP0000265756,MDP0000265759,MDP0000143779,MDP0000225539,MDP0000668041,MDP0000255330,MDP0000448667,MDP0000187308,MDP0000172441,MDP0000516205,MDP0000145972,MDP0000240537,MDP0000161886,MDP0000314565,MDP0000278275,MDP0000176409,MDP0000311339,MDP0000167389,MDP0000…	MDP0000130267,MDP0000810486,MDP0000293608,MDP0000252789,MDP0000909888,MDP0000146967,MDP0000039653,MDP0000187308,MDP0000659362,MDP0000257814,MDP0000307964,MDP0000217423,MDP0000149604,MDP0000120921,MDP0000130108,MDP0000189514,MDP0000602147,MDP0000306888,MDP0000165286,MDP0000263529,MDP0000691087,MDP0000233640,MDP0000150489,MDP0000780674,MDP0000192954,MDP0000315078,MDP0000181878,MDP0000791730,MDP0000…
GO:0090304	Biological process	nucleic acid metabolic process	6	0.000539165	1.22116	52	234	3061	1478	23610	MDP0000119199,MDP0000338280,MDP0000272940,MDP0000127499,MDP0000239235,MDP0000187308,MDP0000418900,MDP0000146390,MDP0000204120,MDP0000283975,MDP0000542633,MDP0000315045,MDP0000305771,MDP0000129882,MDP0000304650,MDP0000243895,MDP0000932292,MDP0000489886,MDP0000307516,MDP0000224740,MDP0000319187,MDP0000159670,MDP0000759504,MDP0000288614,MDP0000206212,MDP0000138052,MDP0000222924,MDP0000136652,MDP0000…	MDP0000234765,MDP0000272940,MDP0000187308,MDP0000310904,MDP0000759988,MDP0000313476,MDP0000238035,MDP0000135063,MDP0000542633,MDP0000280632,MDP0000315045,MDP0000599845,MDP0000932292,MDP0000252726,MDP0000148227,MDP0000865421,MDP0000206212,MDP0000167670,MDP0000679280,MDP0000128463,MDP0000128464,MDP0000150429,MDP0000854039,MDP0000296716,MDP0000180439,MDP0000156337,MDP0000629527,MDP0000288465,MDP0000…
GO:0032559	Molecular function	adenyl ribonucleotide binding	8	0.000567271	1.1547	129	419	5627	2175	33728	MDP0000278168,MDP0000810486,MDP0000526036,MDP0000252216,MDP0000272841,MDP0000265756,MDP0000265759,MDP0000143779,MDP0000668041,MDP0000255330,MDP0000187308,MDP0000145972,MDP0000240537,MDP0000161886,MDP0000314565,MDP0000176409,MDP0000311339,MDP0000167389,MDP0000215604,MDP0000671190,MDP0000893454,MDP0000217423,MDP0000267621,MDP0000614281,MDP0000430035,MDP0000216668,MDP0000446522,MDP0000307853,MDP0000…	MDP0000810486,MDP0000187308,MDP0000659362,MDP0000217423,MDP0000120921,MDP0000189514,MDP0000602147,MDP0000165286,MDP0000263529,MDP0000691087,MDP0000192954,MDP0000181878,MDP0000245312,MDP0000181884,MDP0000600903,MDP0000280609,MDP0000637744,MDP0000161947,MDP0000585239,MDP0000179238,MDP0000713635,MDP0000217499,MDP0000642889,MDP0000662922,MDP0000945035,MDP0000181929,MDP0000782875,MDP0000298828,MDP0000…
GO:0004806	Molecular function	triglyceride lipase activity	6	0.00063113	2.68024	4	14	81	2175	33728	MDP0000276022,MDP0000311922,MDP0000283158,MDP0000280938,	MDP0000699004,MDP0000532630,MDP0000300811,MDP0000487946,MDP0000479863,MDP0000280938,MDP0000822752,MDP0000431280,MDP0000311922,MDP0000289999,MDP0000283158,MDP0000143554,MDP0000136792,MDP0000276022,
GO:0006457	Biological process	protein folding	3	0.000670677	1.63216	9	47	460	1478	23610	MDP0000217855,MDP0000290546,MDP0000189013,MDP0000181942,MDP0000314474,MDP0000191457,MDP0000795157,MDP0000697285,MDP0000254260,	MDP0000238941,MDP0000252789,MDP0000130212,MDP0000691087,MDP0000262805,MDP0000181929,MDP0000181942,MDP0000156339,MDP0000678228,MDP0000443290,MDP0000235350,MDP0000191939,MDP0000290236,MDP0000938352,MDP0000676815,MDP0000818102,MDP0000303430,MDP0000265782,MDP0000729532,MDP0000778477,MDP0000173446,MDP0000171241,MDP0000764760,MDP0000167253,MDP0000291081,MDP0000217855,MDP0000299975,MDP0000607364,MDP0000…
GO:0042578	Molecular function	phosphoric ester hydrolase activity	5	0.000743436	1.66702	6	43	400	2175	33728	MDP0000254571,MDP0000688572,MDP0000024936,MDP0000278218,MDP0000290295,MDP0000259621,	MDP0000254571,MDP0000146017,MDP0000130108,MDP0000189486,MDP0000311284,MDP0000119010,MDP0000829378,MDP0000290295,MDP0000262060,MDP0000222170,MDP0000893203,MDP0000251810,MDP0000951901,MDP0000250722,MDP0000024936,MDP0000256952,MDP0000143909,MDP0000153928,MDP0000297044,MDP0000157879,MDP0000340068,MDP0000180797,MDP0000259621,MDP0000227677,MDP0000296331,MDP0000883465,MDP0000882752,MDP0000218073,MDP0000…
GO:0008194	Molecular function	UDP-glycosyltransferase activity	5	0.000765594	1.82437	8	32	272	2175	33728	MDP0000185368,MDP0000480237,MDP0000239687,MDP0000192952,MDP0000703247,MDP0000564069,MDP0000263817,MDP0000183935,	MDP0000192952,MDP0000185280,MDP0000155219,MDP0000265452,MDP0000282003,MDP0000480237,MDP0000239687,MDP0000160578,MDP0000624875,MDP0000152637,MDP0000461829,MDP0000279461,MDP0000131594,MDP0000308871,MDP0000872262,MDP0000272624,MDP0000275961,MDP0000252802,MDP0000703247,MDP0000415558,MDP0000288876,MDP0000213931,MDP0000201653,MDP0000178334,MDP0000185368,MDP0000286141,MDP0000564069,MDP0000212172,MDP0000…
GO:1901363	Molecular function	heterocyclic compound binding	3	0.000817959	1.08017	217	949	13624	2175	33728	MDP0000119199,MDP0000278168,MDP0000810486,MDP0000526036,MDP0000338280,MDP0000252216,MDP0000252563,MDP0000272940,MDP0000127499,MDP0000272841,MDP0000265756,MDP0000543856,MDP0000265759,MDP0000143779,MDP0000298689,MDP0000668041,MDP0000232642,MDP0000239235,MDP0000255330,MDP0000463846,MDP0000187308,MDP0000172441,MDP0000516205,MDP0000145972,MDP0000240537,MDP0000161886,MDP0000314565,MDP0000278275,MDP0000…	MDP0000810486,MDP0000234765,MDP0000719559,MDP0000293608,MDP0000272940,MDP0000252789,MDP0000232642,MDP0000274720,MDP0000187308,MDP0000310904,MDP0000235230,MDP0000263589,MDP0000659362,MDP0000257814,MDP0000307964,MDP0000217423,MDP0000149604,MDP0000176743,MDP0000120921,MDP0000189514,MDP0000602147,MDP0000313476,MDP0000184463,MDP0000238035,MDP0000365539,MDP0000165286,MDP0000135063,MDP0000263529,MDP0000…
GO:0097159	Molecular function	organic cyclic compound binding	3	0.000851342	1.07985	217	949	13628	2175	33728	MDP0000119199,MDP0000278168,MDP0000810486,MDP0000526036,MDP0000338280,MDP0000252216,MDP0000252563,MDP0000272940,MDP0000127499,MDP0000272841,MDP0000265756,MDP0000543856,MDP0000265759,MDP0000143779,MDP0000298689,MDP0000668041,MDP0000232642,MDP0000239235,MDP0000255330,MDP0000463846,MDP0000187308,MDP0000172441,MDP0000516205,MDP0000145972,MDP0000240537,MDP0000161886,MDP0000314565,MDP0000278275,MDP0000…	MDP0000810486,MDP0000234765,MDP0000719559,MDP0000293608,MDP0000272940,MDP0000252789,MDP0000232642,MDP0000274720,MDP0000187308,MDP0000310904,MDP0000235230,MDP0000263589,MDP0000659362,MDP0000257814,MDP0000307964,MDP0000217423,MDP0000149604,MDP0000176743,MDP0000120921,MDP0000189514,MDP0000602147,MDP0000313476,MDP0000184463,MDP0000238035,MDP0000365539,MDP0000165286,MDP0000135063,MDP0000263529,MDP0000…
GO:0016567	Biological process	protein ubiquitination	10	0.00120949	2.1158	3	20	151	1478	23610	MDP0000821787,MDP0000149857,MDP0000022760,	MDP0000263589,MDP0000940068,MDP0000129445,MDP0000245234,MDP0000928620,MDP0000195508,MDP0000281474,MDP0000821787,MDP0000149857,MDP0000472519,MDP0000230799,MDP0000460903,MDP0000261942,MDP0000704111,MDP0000391355,MDP0000296352,MDP0000022760,MDP0000451740,MDP0000881928,MDP0000275533,
GO:0005509	Molecular function	calcium ion binding	6	0.00134828	1.52807	13	54	548	2175	33728	MDP0000249283,MDP0000780674,MDP0000368719,MDP0000838088,MDP0000886230,MDP0000265817,MDP0000554360,MDP0000472380,MDP0000587060,MDP0000232344,MDP0000294963,MDP0000294840,MDP0000208913,	MDP0000780674,MDP0000554360,MDP0000457940,MDP0000137452,MDP0000282003,MDP0000607000,MDP0000886230,MDP0000284363,MDP0000308826,MDP0000545337,MDP0000146799,MDP0000131527,MDP0000297184,MDP0000179069,MDP0000232885,MDP0000249283,MDP0000838088,MDP0000196287,MDP0000916486,MDP0000260857,MDP0000317457,MDP0000265817,MDP0000306498,MDP0000148817,MDP0000320888,MDP0000472380,MDP0000204616,MDP0000208913,MDP0000…
GO:0034035	Biological process	purine ribonucleoside bisphosphate metabolic process	10	0.00149366	7.09968	1	4	9	1478	23610	MDP0000268543,	MDP0000160419,MDP0000929403,MDP0000891639,MDP0000268543,
GO:0015969	Biological process	guanosine tetraphosphate metabolic process	11	0.00149366	7.09968	1	4	9	1478	23610	MDP0000268543,	MDP0000160419,MDP0000929403,MDP0000891639,MDP0000268543,
GO:0070647	Biological process	protein modification by small protein conjugation or removal	8	0.00154149	2.07458	3	20	154	1478	23610	MDP0000821787,MDP0000149857,MDP0000022760,	MDP0000263589,MDP0000940068,MDP0000129445,MDP0000245234,MDP0000928620,MDP0000195508,MDP0000281474,MDP0000821787,MDP0000149857,MDP0000472519,MDP0000230799,MDP0000460903,MDP0000261942,MDP0000704111,MDP0000391355,MDP0000296352,MDP0000022760,MDP0000451740,MDP0000881928,MDP0000275533,
GO:0032446	Biological process	protein modification by small protein conjugation	9	0.00154149	2.07458	3	20	154	1478	23610	MDP0000821787,MDP0000149857,MDP0000022760,	MDP0000263589,MDP0000940068,MDP0000129445,MDP0000245234,MDP0000928620,MDP0000195508,MDP0000281474,MDP0000821787,MDP0000149857,MDP0000472519,MDP0000230799,MDP0000460903,MDP0000261942,MDP0000704111,MDP0000391355,MDP0000296352,MDP0000022760,MDP0000451740,MDP0000881928,MDP0000275533,
GO:0006725	Biological process	cellular aromatic compound metabolic process	4	0.00156729	1.16914	65	294	4017	1478	23610	MDP0000119199,MDP0000194288,MDP0000338280,MDP0000272940,MDP0000127499,MDP0000239235,MDP0000187308,MDP0000418900,MDP0000170450,MDP0000146390,MDP0000204120,MDP0000283975,MDP0000542633,MDP0000315045,MDP0000305771,MDP0000129882,MDP0000304650,MDP0000243895,MDP0000932292,MDP0000489886,MDP0000307516,MDP0000372490,MDP0000224740,MDP0000319187,MDP0000159670,MDP0000759504,MDP0000288614,MDP0000543224,MDP0000…	MDP0000234765,MDP0000272940,MDP0000039653,MDP0000187308,MDP0000310904,MDP0000191851,MDP0000759988,MDP0000313476,MDP0000238035,MDP0000135063,MDP0000542633,MDP0000280632,MDP0000315045,MDP0000324386,MDP0000599845,MDP0000932292,MDP0000252726,MDP0000160419,MDP0000148227,MDP0000865421,MDP0000206212,MDP0000167670,MDP0000679280,MDP0000128463,MDP0000128464,MDP0000150429,MDP0000854039,MDP0000296716,MDP0000…
GO:0043168	Molecular function	anion binding	4	0.0016099	1.12113	137	511	7068	2175	33728	MDP0000278168,MDP0000810486,MDP0000526036,MDP0000252216,MDP0000235822,MDP0000272841,MDP0000265756,MDP0000265759,MDP0000143779,MDP0000668041,MDP0000255330,MDP0000187308,MDP0000145972,MDP0000240537,MDP0000161886,MDP0000314565,MDP0000278275,MDP0000176409,MDP0000311339,MDP0000167389,MDP0000215604,MDP0000671190,MDP0000893454,MDP0000217423,MDP0000267621,MDP0000614281,MDP0000430035,MDP0000216668,MDP0000…	MDP0000130267,MDP0000810486,MDP0000293608,MDP0000187308,MDP0000659362,MDP0000257814,MDP0000217423,MDP0000120921,MDP0000189514,MDP0000602147,MDP0000165286,MDP0000263529,MDP0000691087,MDP0000233640,MDP0000192954,MDP0000315078,MDP0000181878,MDP0000791730,MDP0000245312,MDP0000181884,MDP0000600903,MDP0000280609,MDP0000637744,MDP0000161947,MDP0000177833,MDP0000585239,MDP0000179238,MDP0000713635,MDP0000…
GO:0043177	Molecular function	organic acid binding	4	0.00161818	2.65836	1	12	70	2175	33728	MDP0000235822,	MDP0000130267,MDP0000155219,MDP0000130459,MDP0000126467,MDP0000162605,MDP0000802153,MDP0000132726,MDP0000911918,MDP0000235822,MDP0000304794,MDP0000319111,MDP0000949486,
GO:0031406	Molecular function	carboxylic acid binding	5	0.00161818	2.65836	1	12	70	2175	33728	MDP0000235822,	MDP0000130267,MDP0000155219,MDP0000130459,MDP0000126467,MDP0000162605,MDP0000802153,MDP0000132726,MDP0000911918,MDP0000235822,MDP0000304794,MDP0000319111,MDP0000949486,
GO:0046483	Biological process	heterocycle metabolic process	4	0.00236473	1.16286	67	289	3970	1478	23610	MDP0000119199,MDP0000194288,MDP0000338280,MDP0000272940,MDP0000127499,MDP0000239235,MDP0000187308,MDP0000418900,MDP0000170450,MDP0000146390,MDP0000204120,MDP0000283975,MDP0000542633,MDP0000315045,MDP0000305771,MDP0000129882,MDP0000304650,MDP0000243895,MDP0000932292,MDP0000489886,MDP0000307516,MDP0000372490,MDP0000224740,MDP0000283164,MDP0000319187,MDP0000159670,MDP0000759504,MDP0000288614,MDP0000…	MDP0000234765,MDP0000272940,MDP0000039653,MDP0000187308,MDP0000310904,MDP0000759988,MDP0000313476,MDP0000238035,MDP0000135063,MDP0000542633,MDP0000280632,MDP0000315045,MDP0000324386,MDP0000599845,MDP0000932292,MDP0000252726,MDP0000160419,MDP0000148227,MDP0000865421,MDP0000206212,MDP0000167670,MDP0000679280,MDP0000128463,MDP0000128464,MDP0000150429,MDP0000854039,MDP0000296716,MDP0000180439,MDP0000…
GO:1901360	Biological process	organic cyclic compound metabolic process	4	0.00278499	1.15693	67	296	4087	1478	23610	MDP0000119199,MDP0000194288,MDP0000338280,MDP0000272940,MDP0000127499,MDP0000239235,MDP0000187308,MDP0000418900,MDP0000170450,MDP0000146390,MDP0000204120,MDP0000283975,MDP0000542633,MDP0000315045,MDP0000305771,MDP0000129882,MDP0000304650,MDP0000243895,MDP0000932292,MDP0000489886,MDP0000307516,MDP0000372490,MDP0000224740,MDP0000283164,MDP0000319187,MDP0000159670,MDP0000759504,MDP0000288614,MDP0000…	MDP0000234765,MDP0000272940,MDP0000039653,MDP0000187308,MDP0000310904,MDP0000191851,MDP0000759988,MDP0000313476,MDP0000238035,MDP0000135063,MDP0000542633,MDP0000280632,MDP0000315045,MDP0000324386,MDP0000599845,MDP0000932292,MDP0000252726,MDP0000160419,MDP0000148227,MDP0000865421,MDP0000206212,MDP0000167670,MDP0000679280,MDP0000128463,MDP0000128464,MDP0000150429,MDP0000854039,MDP0000296716,MDP0000…
GO:0005984	Biological process	disaccharide metabolic process	6	0.00288395	2.38696	4	13	87	1478	23610	MDP0000129573,MDP0000919905,MDP0000856196,MDP0000205969,	MDP0000129573,MDP0000919905,MDP0000160578,MDP0000205969,MDP0000265728,MDP0000278633,MDP0000872262,MDP0000913703,MDP0000252802,MDP0000856196,MDP0000415558,MDP0000288876,MDP0000257194,
GO:1902494	Cellular component	catalytic complex	3	0.00296471	1.41318	9	63	631	713	10092	MDP0000254571,MDP0000543856,MDP0000821787,MDP0000149857,MDP0000688572,MDP0000278218,MDP0000290295,MDP0000544996,MDP0000259621,	MDP0000254571,MDP0000039653,MDP0000263589,MDP0000324386,MDP0000544996,MDP0000135025,MDP0000189486,MDP0000940068,MDP0000129445,MDP0000245234,MDP0000928620,MDP0000624875,MDP0000290295,MDP0000195508,MDP0000222170,MDP0000459098,MDP0000893203,MDP0000281474,MDP0000252231,MDP0000821787,MDP0000149857,MDP0000014856,MDP0000472519,MDP0000230799,MDP0000140993,MDP0000460903,MDP0000261942,MDP0000704111,MDP0000…
GO:0051087	Molecular function	chaperone binding	4	0.00300275	3.18095	3	8	39	2175	33728	MDP0000129126,MDP0000932255,MDP0000839889,	MDP0000932255,MDP0000197501,MDP0000839889,MDP0000129126,MDP0000153978,MDP0000257313,MDP0000687864,MDP0000215062,
GO:0005992	Biological process	trehalose biosynthetic process	8	0.00346135	3.11693	4	8	41	1478	23610	MDP0000129573,MDP0000919905,MDP0000856196,MDP0000205969,	MDP0000129573,MDP0000919905,MDP0000205969,MDP0000265728,MDP0000278633,MDP0000913703,MDP0000856196,MDP0000257194,
GO:0004842	Molecular function	ubiquitin-protein transferase activity	5	0.00371287	1.92635	3	20	161	2175	33728	MDP0000821787,MDP0000149857,MDP0000022760,	MDP0000263589,MDP0000940068,MDP0000129445,MDP0000245234,MDP0000928620,MDP0000195508,MDP0000281474,MDP0000821787,MDP0000149857,MDP0000472519,MDP0000230799,MDP0000460903,MDP0000261942,MDP0000704111,MDP0000391355,MDP0000296352,MDP0000022760,MDP0000451740,MDP0000881928,MDP0000275533,
GO:0019787	Molecular function	ubiquitin-like protein transferase activity	4	0.00371287	1.92635	3	20	161	2175	33728	MDP0000821787,MDP0000149857,MDP0000022760,	MDP0000263589,MDP0000940068,MDP0000129445,MDP0000245234,MDP0000928620,MDP0000195508,MDP0000281474,MDP0000821787,MDP0000149857,MDP0000472519,MDP0000230799,MDP0000460903,MDP0000261942,MDP0000704111,MDP0000391355,MDP0000296352,MDP0000022760,MDP0000451740,MDP0000881928,MDP0000275533,
GO:0008531	Molecular function	riboflavin kinase activity	6	0.00415672	15.5071	2	2	2	2175	33728	MDP0000283164,MDP0000221381,	MDP0000283164,MDP0000221381,				--	--
GO:0000151	Cellular component	ubiquitin ligase complex	5	0.00444348	1.82102	2	22	171	713	10092	MDP0000821787,MDP0000149857,	MDP0000263589,MDP0000135025,MDP0000940068,MDP0000129445,MDP0000245234,MDP0000928620,MDP0000195508,MDP0000281474,MDP0000252231,MDP0000821787,MDP0000149857,MDP0000472519,MDP0000230799,MDP0000460903,MDP0000261942,MDP0000704111,MDP0000809746,MDP0000391355,MDP0000451740,MDP0000277452,MDP0000881928,MDP0000275533,
GO:1990234	Cellular component	transferase complex	4	0.00458603	1.60512	2	33	291	713	10092	MDP0000821787,MDP0000149857,	MDP0000263589,MDP0000324386,MDP0000135025,MDP0000940068,MDP0000129445,MDP0000245234,MDP0000928620,MDP0000624875,MDP0000195508,MDP0000281474,MDP0000252231,MDP0000821787,MDP0000149857,MDP0000472519,MDP0000230799,MDP0000140993,MDP0000460903,MDP0000261942,MDP0000704111,MDP0000275961,MDP0000809746,MDP0000003570,MDP0000391355,MDP0000230999,MDP0000213931,MDP0000451740,MDP0000166708,MDP0000277452,MDP0000…
GO:0006468	Biological process	protein phosphorylation	8	0.00460603	1.18164	61	214	2893	1478	23610	MDP0000810486,MDP0000526036,MDP0000252216,MDP0000272841,MDP0000143779,MDP0000255330,MDP0000187308,MDP0000145972,MDP0000161886,MDP0000176409,MDP0000167389,MDP0000671190,MDP0000893454,MDP0000217423,MDP0000267621,MDP0000614281,MDP0000307853,MDP0000278839,MDP0000301195,MDP0000161440,MDP0000283975,MDP0000165382,MDP0000291621,MDP0000570881,MDP0000245312,MDP0000148493,MDP0000280609,MDP0000290119,MDP0000…	MDP0000810486,MDP0000187308,MDP0000659362,MDP0000217423,MDP0000120921,MDP0000189514,MDP0000263529,MDP0000192954,MDP0000181878,MDP0000245312,MDP0000181884,MDP0000280609,MDP0000179238,MDP0000217499,MDP0000642889,MDP0000945035,MDP0000782875,MDP0000554360,MDP0000158475,MDP0000242000,MDP0000158456,MDP0000145375,MDP0000247551,MDP0000457940,MDP0000286457,MDP0000314843,MDP0000303522,MDP0000300272,MDP0000…
GO:0046527	Molecular function	glucosyltransferase activity	6	0.00463406	1.73041	4	26	233	2175	33728	MDP0000185368,MDP0000873667,MDP0000480237,MDP0000263817,	MDP0000185280,MDP0000361876,MDP0000265452,MDP0000225088,MDP0000842877,MDP0000480237,MDP0000160578,MDP0000624875,MDP0000461829,MDP0000279461,MDP0000872262,MDP0000873667,MDP0000398765,MDP0000275961,MDP0000252802,MDP0000173145,MDP0000095637,MDP0000415558,MDP0000288876,MDP0000213931,MDP0000140678,MDP0000185368,MDP0000286141,MDP0000212172,MDP0000198973,MDP0000263817,
GO:0046351	Biological process	disaccharide biosynthetic process	7	0.0054387	2.90442	4	8	44	1478	23610	MDP0000129573,MDP0000919905,MDP0000856196,MDP0000205969,	MDP0000129573,MDP0000919905,MDP0000205969,MDP0000265728,MDP0000278633,MDP0000913703,MDP0000856196,MDP0000257194,
GO:0044262	Biological process	cellular carbohydrate metabolic process	5	0.00590727	1.55426	8	36	370	1478	23610	MDP0000185368,MDP0000873667,MDP0000129573,MDP0000480237,MDP0000919905,MDP0000856196,MDP0000205969,MDP0000263817,	MDP0000129573,MDP0000919905,MDP0000185280,MDP0000361876,MDP0000265452,MDP0000225088,MDP0000249107,MDP0000842877,MDP0000480237,MDP0000160578,MDP0000624875,MDP0000461829,MDP0000279461,MDP0000205969,MDP0000265728,MDP0000278633,MDP0000872262,MDP0000913703,MDP0000873667,MDP0000398765,MDP0000275961,MDP0000252802,MDP0000856196,MDP0000173145,MDP0000884993,MDP0000095637,MDP0000415558,MDP0000288876,MDP0000…
GO:0016301	Molecular function	kinase activity	5	0.00641165	1.16485	67	240	3195	2175	33728	MDP0000810486,MDP0000526036,MDP0000252216,MDP0000272841,MDP0000143779,MDP0000255330,MDP0000187308,MDP0000241392,MDP0000145972,MDP0000161886,MDP0000176409,MDP0000167389,MDP0000671190,MDP0000893454,MDP0000217423,MDP0000267621,MDP0000614281,MDP0000307853,MDP0000278839,MDP0000301195,MDP0000161440,MDP0000283975,MDP0000165382,MDP0000171640,MDP0000291621,MDP0000570881,MDP0000245312,MDP0000148493,MDP0000…	MDP0000810486,MDP0000187308,MDP0000659362,MDP0000217423,MDP0000120921,MDP0000189514,MDP0000263529,MDP0000324386,MDP0000192954,MDP0000181878,MDP0000245312,MDP0000181884,MDP0000280609,MDP0000161947,MDP0000179238,MDP0000217499,MDP0000642889,MDP0000945035,MDP0000782875,MDP0000554360,MDP0000158475,MDP0000242000,MDP0000158456,MDP0000145375,MDP0000247551,MDP0000457940,MDP0000286457,MDP0000314843,MDP0000…
GO:0033865	Biological process	nucleoside bisphosphate metabolic process	8	0.00686941	2.45758	4	10	65	1478	23610	MDP0000372490,MDP0000268543,MDP0000305582,MDP0000302445,	MDP0000160419,MDP0000302445,MDP0000929403,MDP0000312032,MDP0000303408,MDP0000315270,MDP0000891639,MDP0000268543,MDP0000305582,MDP0000372490,
GO:0033875	Biological process	ribonucleoside bisphosphate metabolic process	9	0.00686941	2.45758	4	10	65	1478	23610	MDP0000372490,MDP0000268543,MDP0000305582,MDP0000302445,	MDP0000160419,MDP0000302445,MDP0000929403,MDP0000312032,MDP0000303408,MDP0000315270,MDP0000891639,MDP0000268543,MDP0000305582,MDP0000372490,
GO:0034032	Biological process	purine nucleoside bisphosphate metabolic process	9	0.00686941	2.45758	4	10	65	1478	23610	MDP0000372490,MDP0000268543,MDP0000305582,MDP0000302445,	MDP0000160419,MDP0000302445,MDP0000929403,MDP0000312032,MDP0000303408,MDP0000315270,MDP0000891639,MDP0000268543,MDP0000305582,MDP0000372490,
GO:0004672	Molecular function	protein kinase activity	6	0.00692981	1.17331	63	217	2868	2175	33728	MDP0000810486,MDP0000526036,MDP0000252216,MDP0000272841,MDP0000143779,MDP0000255330,MDP0000187308,MDP0000241392,MDP0000145972,MDP0000161886,MDP0000176409,MDP0000167389,MDP0000671190,MDP0000893454,MDP0000217423,MDP0000267621,MDP0000614281,MDP0000307853,MDP0000278839,MDP0000301195,MDP0000161440,MDP0000283975,MDP0000165382,MDP0000291621,MDP0000570881,MDP0000245312,MDP0000148493,MDP0000280609,MDP0000…	MDP0000810486,MDP0000187308,MDP0000659362,MDP0000217423,MDP0000120921,MDP0000189514,MDP0000263529,MDP0000192954,MDP0000181878,MDP0000245312,MDP0000181884,MDP0000280609,MDP0000179238,MDP0000217499,MDP0000642889,MDP0000945035,MDP0000782875,MDP0000554360,MDP0000158475,MDP0000242000,MDP0000158456,MDP0000145375,MDP0000247551,MDP0000457940,MDP0000286457,MDP0000314843,MDP0000303522,MDP0000300272,MDP0000…
GO:0005991	Biological process	trehalose metabolic process	7	0.00717062	2.77814	4	8	46	1478	23610	MDP0000129573,MDP0000919905,MDP0000856196,MDP0000205969,	MDP0000129573,MDP0000919905,MDP0000205969,MDP0000265728,MDP0000278633,MDP0000913703,MDP0000856196,MDP0000257194,
GO:0016597	Molecular function	amino acid binding	6	0.00747012	2.75682	1	8	45	2175	33728	MDP0000235822,	MDP0000130459,MDP0000126467,MDP0000162605,MDP0000911918,MDP0000235822,MDP0000304794,MDP0000319111,MDP0000949486,
GO:0009101	Biological process	glycoprotein biosynthetic process	7	0.0078625	2.20335	4	12	87	1478	23610	MDP0000239581,MDP0000398882,MDP0000280525,MDP0000260942,	MDP0000239581,MDP0000398882,MDP0000152637,MDP0000260942,MDP0000230999,MDP0000202103,MDP0000035633,MDP0000201653,MDP0000178334,MDP0000240682,MDP0000884408,MDP0000280525,
GO:0043413	Biological process	macromolecule glycosylation	6	0.0078625	2.20335	4	12	87	1478	23610	MDP0000239581,MDP0000398882,MDP0000280525,MDP0000260942,	MDP0000239581,MDP0000398882,MDP0000152637,MDP0000260942,MDP0000230999,MDP0000202103,MDP0000035633,MDP0000201653,MDP0000178334,MDP0000240682,MDP0000884408,MDP0000280525,
GO:0006486	Biological process	protein glycosylation	8	0.0078625	2.20335	4	12	87	1478	23610	MDP0000239581,MDP0000398882,MDP0000280525,MDP0000260942,	MDP0000239581,MDP0000398882,MDP0000152637,MDP0000260942,MDP0000230999,MDP0000202103,MDP0000035633,MDP0000201653,MDP0000178334,MDP0000240682,MDP0000884408,MDP0000280525,
GO:1901068	Biological process	guanosine-containing compound metabolic process	10	0.00836009	3.8034	1	5	21	1478	23610	MDP0000268543,	MDP0000160419,MDP0000929403,MDP0000313594,MDP0000891639,MDP0000268543,
GO:0009100	Biological process	glycoprotein metabolic process	6	0.0085996	2.17831	4	12	88	1478	23610	MDP0000239581,MDP0000398882,MDP0000280525,MDP0000260942,	MDP0000239581,MDP0000398882,MDP0000152637,MDP0000260942,MDP0000230999,MDP0000202103,MDP0000035633,MDP0000201653,MDP0000178334,MDP0000240682,MDP0000884408,MDP0000280525,
GO:0006950	Biological process	response to stress	3	0.00892402	1.23346	48	122	1580	1478	23610	MDP0000278168,MDP0000265756,MDP0000668041,MDP0000240537,MDP0000314565,MDP0000215604,MDP0000671190,MDP0000430035,MDP0000216668,MDP0000446522,MDP0000171644,MDP0000306762,MDP0000168665,MDP0000637744,MDP0000157225,MDP0000222790,MDP0000292511,MDP0000139028,MDP0000288614,MDP0000901826,MDP0000149997,MDP0000681569,MDP0000932255,MDP0000774112,MDP0000303496,MDP0000182552,MDP0000258248,MDP0000310094,MDP0000…	MDP0000263589,MDP0000165286,MDP0000691087,MDP0000306867,MDP0000637744,MDP0000292511,MDP0000585239,MDP0000167670,MDP0000713635,MDP0000932255,MDP0000662922,MDP0000181929,MDP0000298828,MDP0000173694,MDP0000457940,MDP0000126186,MDP0000685425,MDP0000265485,MDP0000272830,MDP0000252549,MDP0000294557,MDP0000446522,MDP0000306762,MDP0000222188,MDP0000811127,MDP0000303496,MDP0000580157,MDP0000303430,MDP0000…
GO:0008375	Molecular function	acetylglucosaminyltransferase activity	6	0.0092954	2.24445	4	11	76	2175	33728	MDP0000239687,MDP0000192952,MDP0000564069,MDP0000183935,	MDP0000192952,MDP0000155219,MDP0000282003,MDP0000239687,MDP0000152637,MDP0000272624,MDP0000201653,MDP0000178334,MDP0000564069,MDP0000183935,MDP0000932170,
GO:0047800	Molecular function	cysteamine dioxygenase activity	6	0.0102331	4.43061	1	4	14	2175	33728	MDP0000322060,	MDP0000295655,MDP0000322060,MDP0000186576,MDP0000165158,				--	--
GO:0140103	Molecular function	catalytic activity, acting on a glycoprotein	4	0.0111063	3.10143	1	6	30	2175	33728	MDP0000133399,	MDP0000152637,MDP0000261740,MDP0000201653,MDP0000178334,MDP0000133399,MDP0000652278,
GO:0001671	Molecular function	ATPase activator activity	6	0.0119345	10.3381	1	2	3	2175	33728	MDP0000932255,	MDP0000932255,MDP0000215062,				--	--
GO:0006887	Biological process	exocytosis	7	0.0119463	2.16935	3	11	81	1478	23610	MDP0000299180,MDP0000193040,MDP0000235002,	MDP0000196817,MDP0000208220,MDP0000195002,MDP0000145463,MDP0000297920,MDP0000193040,MDP0000194908,MDP0000314394,MDP0000299180,MDP0000565693,MDP0000235002,
GO:0016310	Biological process	phosphorylation	6	0.0123542	1.14861	61	227	3157	1478	23610	MDP0000810486,MDP0000526036,MDP0000252216,MDP0000272841,MDP0000143779,MDP0000255330,MDP0000187308,MDP0000145972,MDP0000161886,MDP0000176409,MDP0000167389,MDP0000671190,MDP0000893454,MDP0000217423,MDP0000267621,MDP0000614281,MDP0000307853,MDP0000278839,MDP0000301195,MDP0000161440,MDP0000283975,MDP0000165382,MDP0000291621,MDP0000570881,MDP0000245312,MDP0000148493,MDP0000280609,MDP0000290119,MDP0000…	MDP0000810486,MDP0000039653,MDP0000187308,MDP0000659362,MDP0000217423,MDP0000120921,MDP0000189514,MDP0000263529,MDP0000324386,MDP0000192954,MDP0000181878,MDP0000245312,MDP0000181884,MDP0000280609,MDP0000239505,MDP0000179238,MDP0000217499,MDP0000642889,MDP0000945035,MDP0000782875,MDP0000554360,MDP0000158475,MDP0000242000,MDP0000158456,MDP0000145375,MDP0000247551,MDP0000457940,MDP0000286457,MDP0000…
GO:0044042	Biological process	glucan metabolic process	6	0.0125234	1.6735	4	22	210	1478	23610	MDP0000185368,MDP0000873667,MDP0000480237,MDP0000263817,	MDP0000185280,MDP0000361876,MDP0000265452,MDP0000225088,MDP0000842877,MDP0000480237,MDP0000624875,MDP0000461829,MDP0000279461,MDP0000873667,MDP0000398765,MDP0000275961,MDP0000173145,MDP0000884993,MDP0000095637,MDP0000213931,MDP0000140678,MDP0000185368,MDP0000286141,MDP0000212172,MDP0000198973,MDP0000263817,
GO:0006073	Biological process	cellular glucan metabolic process	7	0.0125234	1.6735	4	22	210	1478	23610	MDP0000185368,MDP0000873667,MDP0000480237,MDP0000263817,	MDP0000185280,MDP0000361876,MDP0000265452,MDP0000225088,MDP0000842877,MDP0000480237,MDP0000624875,MDP0000461829,MDP0000279461,MDP0000873667,MDP0000398765,MDP0000275961,MDP0000173145,MDP0000884993,MDP0000095637,MDP0000213931,MDP0000140678,MDP0000185368,MDP0000286141,MDP0000212172,MDP0000198973,MDP0000263817,
GO:0009311	Biological process	oligosaccharide metabolic process	5	0.0129933	1.99679	4	13	104	1478	23610	MDP0000129573,MDP0000919905,MDP0000856196,MDP0000205969,	MDP0000129573,MDP0000919905,MDP0000160578,MDP0000205969,MDP0000265728,MDP0000278633,MDP0000872262,MDP0000913703,MDP0000252802,MDP0000856196,MDP0000415558,MDP0000288876,MDP0000257194,
GO:0016762	Molecular function	xyloglucan:xyloglucosyl transferase activity	7	0.0130955	2.71375	1	7	40	2175	33728	MDP0000873667,	MDP0000361876,MDP0000225088,MDP0000842877,MDP0000873667,MDP0000398765,MDP0000173145,MDP0000140678,
GO:0008047	Molecular function	enzyme activator activity	4	0.0138919	2.0449	1	12	91	2175	33728	MDP0000932255,	MDP0000932255,MDP0000309310,MDP0000307862,MDP0000250432,MDP0000296871,MDP0000138059,MDP0000167315,MDP0000171043,MDP0000215062,MDP0000264902,MDP0000010610,MDP0000933660,
GO:0140096	Molecular function	catalytic activity, acting on a protein	3	0.0143099	1.11961	77	321	4446	2175	33728	MDP0000810486,MDP0000254571,MDP0000526036,MDP0000252216,MDP0000272841,MDP0000143779,MDP0000821787,MDP0000255330,MDP0000187308,MDP0000241392,MDP0000149857,MDP0000145972,MDP0000161886,MDP0000176409,MDP0000688572,MDP0000167389,MDP0000671190,MDP0000893454,MDP0000217423,MDP0000267621,MDP0000614281,MDP0000307853,MDP0000278839,MDP0000301195,MDP0000161440,MDP0000936452,MDP0000283975,MDP0000165382,MDP0000…	MDP0000120995,MDP0000810486,MDP0000254571,MDP0000249006,MDP0000187308,MDP0000263589,MDP0000659362,MDP0000146017,MDP0000217423,MDP0000120921,MDP0000189514,MDP0000263529,MDP0000192954,MDP0000181878,MDP0000238003,MDP0000245312,MDP0000181884,MDP0000280609,MDP0000193481,MDP0000179238,MDP0000217499,MDP0000642889,MDP0000945035,MDP0000782875,MDP0000811991,MDP0000554360,MDP0000158475,MDP0000242000,MDP0000…
GO:0016773	Molecular function	phosphotransferase activity, alcohol group as acceptor	5	0.0143511	1.14472	67	236	3197	2175	33728	MDP0000810486,MDP0000526036,MDP0000252216,MDP0000272841,MDP0000143779,MDP0000255330,MDP0000187308,MDP0000241392,MDP0000145972,MDP0000161886,MDP0000176409,MDP0000167389,MDP0000671190,MDP0000893454,MDP0000217423,MDP0000267621,MDP0000614281,MDP0000307853,MDP0000278839,MDP0000301195,MDP0000161440,MDP0000283975,MDP0000165382,MDP0000171640,MDP0000291621,MDP0000570881,MDP0000245312,MDP0000148493,MDP0000…	MDP0000810486,MDP0000187308,MDP0000659362,MDP0000146017,MDP0000217423,MDP0000120921,MDP0000189514,MDP0000263529,MDP0000324386,MDP0000192954,MDP0000181878,MDP0000245312,MDP0000181884,MDP0000280609,MDP0000161947,MDP0000179238,MDP0000217499,MDP0000642889,MDP0000945035,MDP0000782875,MDP0000554360,MDP0000158475,MDP0000242000,MDP0000158456,MDP0000145375,MDP0000247551,MDP0000457940,MDP0000286457,MDP0000…
GO:0003723	Molecular function	RNA binding	5	0.014392	1.29083	8	75	901	2175	33728	MDP0000265759,MDP0000232642,MDP0000172441,MDP0000311339,MDP0000179618,MDP0000928034,MDP0000319338,MDP0000209210,	MDP0000232642,MDP0000176743,MDP0000238035,MDP0000365539,MDP0000193434,MDP0000865421,MDP0000259153,MDP0000926531,MDP0000643415,MDP0000180401,MDP0000881736,MDP0000555484,MDP0000235367,MDP0000311339,MDP0000314776,MDP0000180637,MDP0000263658,MDP0000277912,MDP0000237587,MDP0000319338,MDP0000297368,MDP0000163248,MDP0000265759,MDP0000271975,MDP0000928034,MDP0000219010,MDP0000278543,MDP0000123621,MDP0000…
GO:0070085	Biological process	glycosylation	3	0.0150788	1.95911	4	13	106	1478	23610	MDP0000239581,MDP0000398882,MDP0000280525,MDP0000260942,	MDP0000239581,MDP0000398882,MDP0000152637,MDP0000260942,MDP0000230999,MDP0000202103,MDP0000035633,MDP0000201653,MDP0000178334,MDP0000240682,MDP0000135680,MDP0000884408,MDP0000280525,
GO:0009312	Biological process	oligosaccharide biosynthetic process	6	0.0165846	2.41121	4	8	53	1478	23610	MDP0000129573,MDP0000919905,MDP0000856196,MDP0000205969,	MDP0000129573,MDP0000919905,MDP0000205969,MDP0000265728,MDP0000278633,MDP0000913703,MDP0000856196,MDP0000257194,
GO:0140352	Biological process	export from cell	5	0.0167789	2.06726	3	11	85	1478	23610	MDP0000299180,MDP0000193040,MDP0000235002,	MDP0000196817,MDP0000208220,MDP0000195002,MDP0000145463,MDP0000297920,MDP0000193040,MDP0000194908,MDP0000314394,MDP0000299180,MDP0000565693,MDP0000235002,
GO:0032940	Biological process	secretion by cell	6	0.0167789	2.06726	3	11	85	1478	23610	MDP0000299180,MDP0000193040,MDP0000235002,	MDP0000196817,MDP0000208220,MDP0000195002,MDP0000145463,MDP0000297920,MDP0000193040,MDP0000194908,MDP0000314394,MDP0000299180,MDP0000565693,MDP0000235002,
GO:0046903	Biological process	secretion	5	0.0167789	2.06726	3	11	85	1478	23610	MDP0000299180,MDP0000193040,MDP0000235002,	MDP0000196817,MDP0000208220,MDP0000195002,MDP0000145463,MDP0000297920,MDP0000193040,MDP0000194908,MDP0000314394,MDP0000299180,MDP0000565693,MDP0000235002,
GO:0046872	Molecular function	metal ion binding	5	0.0170668	1.10573	55	369	5175	2175	33728	MDP0000185368,MDP0000338280,MDP0000252563,MDP0000225539,MDP0000448667,MDP0000172441,MDP0000516205,MDP0000167387,MDP0000290488,MDP0000675059,MDP0000240122,MDP0000189446,MDP0000151697,MDP0000480237,MDP0000306888,MDP0000249283,MDP0000305771,MDP0000780674,MDP0000167786,MDP0000368719,MDP0000838088,MDP0000885639,MDP0000024936,MDP0000202598,MDP0000886230,MDP0000233668,MDP0000185799,MDP0000866270,MDP0000…	MDP0000130267,MDP0000252789,MDP0000909888,MDP0000039653,MDP0000307964,MDP0000149604,MDP0000130108,MDP0000602147,MDP0000306888,MDP0000150489,MDP0000780674,MDP0000315078,MDP0000618921,MDP0000233668,MDP0000161947,MDP0000193481,MDP0000182297,MDP0000164201,MDP0000138538,MDP0000811991,MDP0000554360,MDP0000278350,MDP0000144780,MDP0000457940,MDP0000286450,MDP0000591411,MDP0000137452,MDP0000225886,MDP0000…
GO:0036094	Molecular function	small molecule binding	3	0.017891	1.07581	151	596	8591	2175	33728	MDP0000278168,MDP0000810486,MDP0000526036,MDP0000252216,MDP0000252563,MDP0000235822,MDP0000272841,MDP0000265756,MDP0000543856,MDP0000265759,MDP0000143779,MDP0000668041,MDP0000255330,MDP0000187308,MDP0000172441,MDP0000145972,MDP0000240537,MDP0000161886,MDP0000314565,MDP0000278275,MDP0000176409,MDP0000311339,MDP0000167389,MDP0000215604,MDP0000671190,MDP0000893454,MDP0000217423,MDP0000267621,MDP0000…	MDP0000130267,MDP0000810486,MDP0000293608,MDP0000187308,MDP0000235230,MDP0000659362,MDP0000257814,MDP0000217423,MDP0000120921,MDP0000189514,MDP0000602147,MDP0000184463,MDP0000165286,MDP0000263529,MDP0000691087,MDP0000233640,MDP0000192954,MDP0000315078,MDP0000181878,MDP0000791730,MDP0000245312,MDP0000243151,MDP0000181884,MDP0000600903,MDP0000280609,MDP0000637744,MDP0000161947,MDP0000177833,MDP0000…
GO:0060589	Molecular function	nucleoside-triphosphatase regulator activity	4	0.0198388	1.83983	1	14	118	2175	33728	MDP0000932255,	MDP0000932255,MDP0000309310,MDP0000307862,MDP0000250432,MDP0000320859,MDP0000296871,MDP0000138059,MDP0000167315,MDP0000171043,MDP0000687864,MDP0000215062,MDP0000264902,MDP0000010610,MDP0000933660,
GO:0034637	Biological process	cellular carbohydrate biosynthetic process	6	0.0207238	1.57686	7	23	233	1478	23610	MDP0000185368,MDP0000129573,MDP0000480237,MDP0000919905,MDP0000856196,MDP0000205969,MDP0000263817,	MDP0000129573,MDP0000919905,MDP0000185280,MDP0000265452,MDP0000480237,MDP0000624875,MDP0000461829,MDP0000279461,MDP0000205969,MDP0000265728,MDP0000278633,MDP0000913703,MDP0000275961,MDP0000856196,MDP0000884993,MDP0000095637,MDP0000213931,MDP0000185368,MDP0000286141,MDP0000212172,MDP0000198973,MDP0000257194,MDP0000263817,
GO:1901566	Biological process	organonitrogen compound biosynthetic process	5	0.0220145	1.15736	20	172	2374	1478	23610	MDP0000194288,MDP0000265759,MDP0000232642,MDP0000311339,MDP0000239581,MDP0000179618,MDP0000170450,MDP0000918923,MDP0000928034,MDP0000283164,MDP0000543224,MDP0000398882,MDP0000221381,MDP0000248777,MDP0000708299,MDP0000280525,MDP0000656101,MDP0000260942,MDP0000365970,MDP0000495793,	MDP0000671726,MDP0000191839,MDP0000232642,MDP0000120975,MDP0000191851,MDP0000239581,MDP0000234738,MDP0000238035,MDP0000381552,MDP0000749281,MDP0000243151,MDP0000865421,MDP0000398882,MDP0000411382,MDP0000156365,MDP0000259153,MDP0000211254,MDP0000784015,MDP0000643415,MDP0000242008,MDP0000180401,MDP0000315935,MDP0000881736,MDP0000750535,MDP0000555484,MDP0000423776,MDP0000327175,MDP0000286465,MDP0000…
GO:0016757	Molecular function	transferase activity, transferring glycosyl groups	4	0.0240817	1.23827	17	86	1077	2175	33728	MDP0000185368,MDP0000873667,MDP0000241392,MDP0000239581,MDP0000480237,MDP0000239687,MDP0000192952,MDP0000398882,MDP0000703247,MDP0000564069,MDP0000374557,MDP0000280525,MDP0000260942,MDP0000173397,MDP0000365970,MDP0000263817,MDP0000183935,	MDP0000239581,MDP0000512420,MDP0000192952,MDP0000398882,MDP0000185280,MDP0000361876,MDP0000155219,MDP0000137451,MDP0000265452,MDP0000261375,MDP0000225088,MDP0000282945,MDP0000282003,MDP0000842877,MDP0000480237,MDP0000239687,MDP0000160578,MDP0000624875,MDP0000702557,MDP0000152637,MDP0000461829,MDP0000314729,MDP0000279461,MDP0000146703,MDP0000131594,MDP0000308871,MDP0000552080,MDP0000872262,MDP0000…
GO:0006412	Biological process	translation	8	0.0244769	1.21071	6	103	1359	1478	23610	MDP0000265759,MDP0000232642,MDP0000311339,MDP0000179618,MDP0000918923,MDP0000928034,	MDP0000671726,MDP0000191839,MDP0000232642,MDP0000234738,MDP0000238035,MDP0000749281,MDP0000243151,MDP0000865421,MDP0000411382,MDP0000156365,MDP0000259153,MDP0000211254,MDP0000784015,MDP0000643415,MDP0000242008,MDP0000180401,MDP0000881736,MDP0000555484,MDP0000423776,MDP0000327175,MDP0000286465,MDP0000140235,MDP0000523595,MDP0000311339,MDP0000180637,MDP0000263658,MDP0000138660,MDP0000163248,MDP0000…
GO:0007186	Biological process	G protein-coupled receptor signaling pathway	6	0.0248568	2.24201	3	8	57	1478	23610	MDP0000171640,MDP0000133203,MDP0000139683,	MDP0000139683,MDP0000261444,MDP0000246501,MDP0000277675,MDP0000133203,MDP0000171640,MDP0000151413,MDP0000173092,
GO:0000166	Molecular function	nucleotide binding	5	0.0255276	1.07293	148	565	8166	2175	33728	MDP0000278168,MDP0000810486,MDP0000526036,MDP0000252216,MDP0000252563,MDP0000272841,MDP0000265756,MDP0000543856,MDP0000265759,MDP0000143779,MDP0000668041,MDP0000255330,MDP0000187308,MDP0000172441,MDP0000145972,MDP0000240537,MDP0000161886,MDP0000314565,MDP0000278275,MDP0000176409,MDP0000311339,MDP0000167389,MDP0000215604,MDP0000671190,MDP0000893454,MDP0000217423,MDP0000267621,MDP0000614281,MDP0000…	MDP0000810486,MDP0000293608,MDP0000187308,MDP0000235230,MDP0000659362,MDP0000257814,MDP0000217423,MDP0000120921,MDP0000189514,MDP0000602147,MDP0000184463,MDP0000165286,MDP0000263529,MDP0000691087,MDP0000233640,MDP0000192954,MDP0000315078,MDP0000181878,MDP0000245312,MDP0000243151,MDP0000181884,MDP0000600903,MDP0000280609,MDP0000637744,MDP0000161947,MDP0000177833,MDP0000585239,MDP0000179238,MDP0000…
GO:1901265	Molecular function	nucleoside phosphate binding	4	0.0255276	1.07293	148	565	8166	2175	33728	MDP0000278168,MDP0000810486,MDP0000526036,MDP0000252216,MDP0000252563,MDP0000272841,MDP0000265756,MDP0000543856,MDP0000265759,MDP0000143779,MDP0000668041,MDP0000255330,MDP0000187308,MDP0000172441,MDP0000145972,MDP0000240537,MDP0000161886,MDP0000314565,MDP0000278275,MDP0000176409,MDP0000311339,MDP0000167389,MDP0000215604,MDP0000671190,MDP0000893454,MDP0000217423,MDP0000267621,MDP0000614281,MDP0000…	MDP0000810486,MDP0000293608,MDP0000187308,MDP0000235230,MDP0000659362,MDP0000257814,MDP0000217423,MDP0000120921,MDP0000189514,MDP0000602147,MDP0000184463,MDP0000165286,MDP0000263529,MDP0000691087,MDP0000233640,MDP0000192954,MDP0000315078,MDP0000181878,MDP0000245312,MDP0000243151,MDP0000181884,MDP0000600903,MDP0000280609,MDP0000637744,MDP0000161947,MDP0000177833,MDP0000585239,MDP0000179238,MDP0000…
GO:0016772	Molecular function	transferase activity, transferring phosphorus-containing groups	4	0.0256695	1.11635	71	275	3820	2175	33728	MDP0000810486,MDP0000526036,MDP0000252216,MDP0000272841,MDP0000143779,MDP0000255330,MDP0000187308,MDP0000241392,MDP0000145972,MDP0000161886,MDP0000176409,MDP0000167389,MDP0000671190,MDP0000893454,MDP0000217423,MDP0000267621,MDP0000614281,MDP0000307853,MDP0000278839,MDP0000301195,MDP0000161440,MDP0000283975,MDP0000165382,MDP0000305771,MDP0000171640,MDP0000291621,MDP0000570881,MDP0000245312,MDP0000…	MDP0000810486,MDP0000234765,MDP0000187308,MDP0000659362,MDP0000146017,MDP0000217423,MDP0000120921,MDP0000189514,MDP0000263529,MDP0000324386,MDP0000654260,MDP0000192954,MDP0000181878,MDP0000245312,MDP0000181884,MDP0000280609,MDP0000161947,MDP0000179238,MDP0000217499,MDP0000642889,MDP0000945035,MDP0000782875,MDP0000315119,MDP0000554360,MDP0000158475,MDP0000242000,MDP0000158456,MDP0000145375,MDP0000…
GO:0035639	Molecular function	purine ribonucleoside triphosphate binding	5	0.0265367	1.09652	85	366	5176	2175	33728	MDP0000810486,MDP0000526036,MDP0000252216,MDP0000272841,MDP0000265759,MDP0000143779,MDP0000255330,MDP0000187308,MDP0000145972,MDP0000161886,MDP0000176409,MDP0000311339,MDP0000167389,MDP0000671190,MDP0000893454,MDP0000217423,MDP0000267621,MDP0000614281,MDP0000307853,MDP0000278839,MDP0000301195,MDP0000161440,MDP0000283975,MDP0000165382,MDP0000291621,MDP0000570881,MDP0000245312,MDP0000148493,MDP0000…	MDP0000810486,MDP0000293608,MDP0000187308,MDP0000659362,MDP0000257814,MDP0000217423,MDP0000120921,MDP0000189514,MDP0000602147,MDP0000263529,MDP0000691087,MDP0000233640,MDP0000192954,MDP0000181878,MDP0000245312,MDP0000181884,MDP0000280609,MDP0000161947,MDP0000177833,MDP0000179238,MDP0000217499,MDP0000642889,MDP0000945035,MDP0000181929,MDP0000259140,MDP0000782875,MDP0000610480,MDP0000554360,MDP0000…
GO:0044264	Biological process	cellular polysaccharide metabolic process	6	0.0267605	1.55502	4	22	226	1478	23610	MDP0000185368,MDP0000873667,MDP0000480237,MDP0000263817,	MDP0000185280,MDP0000361876,MDP0000265452,MDP0000225088,MDP0000842877,MDP0000480237,MDP0000624875,MDP0000461829,MDP0000279461,MDP0000873667,MDP0000398765,MDP0000275961,MDP0000173145,MDP0000884993,MDP0000095637,MDP0000213931,MDP0000140678,MDP0000185368,MDP0000286141,MDP0000212172,MDP0000198973,MDP0000263817,
GO:0046434	Biological process	organophosphate catabolic process	6	0.0276454	4.35662	2	3	11	1478	23610	MDP0000543856,MDP0000544996,	MDP0000544996,MDP0000543856,MDP0000199921,
GO:0046168	Biological process	glycerol-3-phosphate catabolic process	8	0.0276454	4.35662	2	3	11	1478	23610	MDP0000543856,MDP0000544996,	MDP0000544996,MDP0000543856,MDP0000199921,				--	--
GO:0015020	Molecular function	glucuronosyltransferase activity	6	0.0298841	4.22922	1	3	11	2175	33728	MDP0000703247,	MDP0000131594,MDP0000308871,MDP0000703247,
GO:0015018	Molecular function	galactosylgalactosylxylosylprotein 3-beta-glucuronosyltransferase activity	7	0.0298841	4.22922	1	3	11	2175	33728	MDP0000703247,	MDP0000131594,MDP0000308871,MDP0000703247,				--	--
GO:1990904	Cellular component	ribonucleoprotein complex	3	0.0316439	1.2049	1	91	1069	713	10092	MDP0000319338,	MDP0000671726,MDP0000191839,MDP0000234738,MDP0000238035,MDP0000749281,MDP0000243151,MDP0000411382,MDP0000156365,MDP0000259153,MDP0000211254,MDP0000784015,MDP0000643415,MDP0000547558,MDP0000242008,MDP0000180401,MDP0000180439,MDP0000555484,MDP0000423776,MDP0000327175,MDP0000286465,MDP0000140235,MDP0000523595,MDP0000263658,MDP0000138660,MDP0000319338,MDP0000297368,MDP0000325964,MDP0000276836,MDP0000…
GO:0042278	Biological process	purine nucleoside metabolic process	8	0.0322922	2.75419	1	5	29	1478	23610	MDP0000268543,	MDP0000160419,MDP0000929403,MDP0000313594,MDP0000891639,MDP0000268543,
GO:0046128	Biological process	purine ribonucleoside metabolic process	9	0.0322922	2.75419	1	5	29	1478	23610	MDP0000268543,	MDP0000160419,MDP0000929403,MDP0000313594,MDP0000891639,MDP0000268543,
GO:0043043	Biological process	peptide biosynthetic process	7	0.0327083	1.19575	6	103	1376	1478	23610	MDP0000265759,MDP0000232642,MDP0000311339,MDP0000179618,MDP0000918923,MDP0000928034,	MDP0000671726,MDP0000191839,MDP0000232642,MDP0000234738,MDP0000238035,MDP0000749281,MDP0000243151,MDP0000865421,MDP0000411382,MDP0000156365,MDP0000259153,MDP0000211254,MDP0000784015,MDP0000643415,MDP0000242008,MDP0000180401,MDP0000881736,MDP0000555484,MDP0000423776,MDP0000327175,MDP0000286465,MDP0000140235,MDP0000523595,MDP0000311339,MDP0000180637,MDP0000263658,MDP0000138660,MDP0000163248,MDP0000…
GO:0044703	Biological process	multi-organism reproductive process	3	0.0344921	6.38972	1	2	5	1478	23610	MDP0000126245,	MDP0000126245,MDP0000568045,
GO:0019673	Biological process	GDP-mannose metabolic process	8	0.0344921	6.38972	1	2	5	1478	23610	MDP0000303268,	MDP0000386723,MDP0000303268,
GO:0019953	Biological process	sexual reproduction	4	0.0344921	6.38972	1	2	5	1478	23610	MDP0000126245,	MDP0000126245,MDP0000568045,
GO:0008446	Molecular function	GDP-mannose 4,6-dehydratase activity	6	0.036465	6.20285	1	2	5	2175	33728	MDP0000303268,	MDP0000386723,MDP0000303268,				--	--
GO:0016298	Molecular function	lipase activity	5	0.0410355	1.67	4	14	130	2175	33728	MDP0000276022,MDP0000311922,MDP0000283158,MDP0000280938,	MDP0000699004,MDP0000532630,MDP0000300811,MDP0000487946,MDP0000479863,MDP0000280938,MDP0000822752,MDP0000431280,MDP0000311922,MDP0000289999,MDP0000283158,MDP0000143554,MDP0000136792,MDP0000276022,
GO:0004420	Molecular function	hydroxymethylglutaryl-CoA reductase (NADPH) activity	6	0.0410912	2.58452	3	5	30	2175	33728	MDP0000372490,MDP0000305582,MDP0000302445,	MDP0000302445,MDP0000312032,MDP0000315270,MDP0000305582,MDP0000372490,				--	--
GO:0090079	Molecular function	translation regulator activity, nucleic acid binding	5	0.0410915	1.55938	5	18	179	2175	33728	MDP0000265759,MDP0000232642,MDP0000311339,MDP0000179618,MDP0000928034,	MDP0000232642,MDP0000865421,MDP0000881736,MDP0000311339,MDP0000180637,MDP0000277912,MDP0000163248,MDP0000265759,MDP0000928034,MDP0000219010,MDP0000643235,MDP0000245995,MDP0000271489,MDP0000179618,MDP0000268597,MDP0000800338,MDP0000557551,MDP0000251381,
GO:0045182	Molecular function	translation regulator activity	2	0.0410915	1.55938	5	18	179	2175	33728	MDP0000265759,MDP0000232642,MDP0000311339,MDP0000179618,MDP0000928034,	MDP0000232642,MDP0000865421,MDP0000881736,MDP0000311339,MDP0000180637,MDP0000277912,MDP0000163248,MDP0000265759,MDP0000928034,MDP0000219010,MDP0000643235,MDP0000245995,MDP0000271489,MDP0000179618,MDP0000268597,MDP0000800338,MDP0000557551,MDP0000251381,
GO:0008135	Molecular function	translation factor activity, RNA binding	6	0.0410915	1.55938	5	18	179	2175	33728	MDP0000265759,MDP0000232642,MDP0000311339,MDP0000179618,MDP0000928034,	MDP0000232642,MDP0000865421,MDP0000881736,MDP0000311339,MDP0000180637,MDP0000277912,MDP0000163248,MDP0000265759,MDP0000928034,MDP0000219010,MDP0000643235,MDP0000245995,MDP0000271489,MDP0000179618,MDP0000268597,MDP0000800338,MDP0000557551,MDP0000251381,
GO:0006518	Biological process	peptide metabolic process	6	0.0423361	1.18201	6	103	1392	1478	23610	MDP0000265759,MDP0000232642,MDP0000311339,MDP0000179618,MDP0000918923,MDP0000928034,	MDP0000671726,MDP0000191839,MDP0000232642,MDP0000234738,MDP0000238035,MDP0000749281,MDP0000243151,MDP0000865421,MDP0000411382,MDP0000156365,MDP0000259153,MDP0000211254,MDP0000784015,MDP0000643415,MDP0000242008,MDP0000180401,MDP0000881736,MDP0000555484,MDP0000423776,MDP0000327175,MDP0000286465,MDP0000140235,MDP0000523595,MDP0000311339,MDP0000180637,MDP0000263658,MDP0000138660,MDP0000163248,MDP0000…
GO:0008144	Molecular function	drug binding	3	0.0424764	1.08855	86	346	4929	2175	33728	MDP0000810486,MDP0000526036,MDP0000252216,MDP0000272841,MDP0000265759,MDP0000143779,MDP0000255330,MDP0000187308,MDP0000145972,MDP0000161886,MDP0000176409,MDP0000311339,MDP0000167389,MDP0000671190,MDP0000893454,MDP0000217423,MDP0000267621,MDP0000614281,MDP0000127560,MDP0000307853,MDP0000278839,MDP0000301195,MDP0000161440,MDP0000283975,MDP0000165382,MDP0000291621,MDP0000168665,MDP0000570881,MDP0000…	MDP0000810486,MDP0000187308,MDP0000659362,MDP0000217423,MDP0000120921,MDP0000189514,MDP0000602147,MDP0000263529,MDP0000691087,MDP0000192954,MDP0000181878,MDP0000791730,MDP0000245312,MDP0000181884,MDP0000280609,MDP0000161947,MDP0000179238,MDP0000217499,MDP0000642889,MDP0000945035,MDP0000181929,MDP0000261331,MDP0000782875,MDP0000554360,MDP0000158475,MDP0000285734,MDP0000242000,MDP0000158456,MDP0000…
GO:0016758	Molecular function	transferase activity, transferring hexosyl groups	5	0.0463337	1.22334	14	71	900	2175	33728	MDP0000185368,MDP0000873667,MDP0000480237,MDP0000239687,MDP0000192952,MDP0000398882,MDP0000703247,MDP0000564069,MDP0000374557,MDP0000280525,MDP0000260942,MDP0000173397,MDP0000263817,MDP0000183935,	MDP0000512420,MDP0000192952,MDP0000398882,MDP0000185280,MDP0000361876,MDP0000155219,MDP0000137451,MDP0000265452,MDP0000225088,MDP0000282003,MDP0000842877,MDP0000480237,MDP0000239687,MDP0000160578,MDP0000624875,MDP0000702557,MDP0000152637,MDP0000461829,MDP0000314729,MDP0000279461,MDP0000146703,MDP0000131594,MDP0000308871,MDP0000872262,MDP0000523619,MDP0000138795,MDP0000461555,MDP0000873667,MDP0000…
GO:0060590	Molecular function	ATPase regulator activity	5	0.0470577	3.57857	1	3	13	2175	33728	MDP0000932255,	MDP0000932255,MDP0000687864,MDP0000215062,
GO:0009116	Biological process	nucleoside metabolic process	7	0.0473444	1.89169	2	9	76	1478	23610	MDP0000268543,MDP0000365970,	MDP0000160419,MDP0000929403,MDP0000313594,MDP0000552080,MDP0000891639,MDP0000137185,MDP0000365970,MDP0000319244,MDP0000268543,
GO:1901657	Biological process	glycosyl compound metabolic process	5	0.0473444	1.89169	2	9	76	1478	23610	MDP0000268543,MDP0000365970,	MDP0000160419,MDP0000929403,MDP0000313594,MDP0000552080,MDP0000891639,MDP0000137185,MDP0000365970,MDP0000319244,MDP0000268543,
GO:0046914	Molecular function	transition metal ion binding	6	0.0488583	1.09796	37	275	3884	2175	33728	MDP0000185368,MDP0000338280,MDP0000252563,MDP0000225539,MDP0000448667,MDP0000172441,MDP0000516205,MDP0000167387,MDP0000290488,MDP0000675059,MDP0000240122,MDP0000189446,MDP0000151697,MDP0000480237,MDP0000306888,MDP0000305771,MDP0000167786,MDP0000885639,MDP0000202598,MDP0000233668,MDP0000185799,MDP0000866270,MDP0000141121,MDP0000138686,MDP0000222924,MDP0000269334,MDP0000768369,MDP0000248942,MDP0000…	MDP0000130267,MDP0000252789,MDP0000909888,MDP0000307964,MDP0000149604,MDP0000306888,MDP0000150489,MDP0000315078,MDP0000618921,MDP0000233668,MDP0000193481,MDP0000182297,MDP0000164201,MDP0000811991,MDP0000278350,MDP0000144780,MDP0000286450,MDP0000225886,MDP0000595671,MDP0000279576,MDP0000320209,MDP0000252563,MDP0000307862,MDP0000733075,MDP0000675059,MDP0000240122,MDP0000192231,MDP0000151697,MDP0000…
GO:0035251	Molecular function	UDP-glucosyltransferase activity	7	0.0491858	1.52529	3	18	183	2175	33728	MDP0000185368,MDP0000480237,MDP0000263817,	MDP0000185280,MDP0000265452,MDP0000480237,MDP0000160578,MDP0000624875,MDP0000461829,MDP0000279461,MDP0000872262,MDP0000275961,MDP0000252802,MDP0000415558,MDP0000288876,MDP0000213931,MDP0000185368,MDP0000286141,MDP0000212172,MDP0000198973,MDP0000263817,
GO:0005634	Cellular component	nucleus	6	0.0503914	1.15107	18	118	1451	713	10092	MDP0000119199,MDP0000127499,MDP0000172441,MDP0000204120,MDP0000243895,MDP0000489886,MDP0000290409,MDP0000138052,MDP0000222924,MDP0000545420,MDP0000280307,MDP0000156088,MDP0000155579,MDP0000145793,MDP0000319338,MDP0000131346,MDP0000174161,MDP0000022760,	MDP0000759988,MDP0000135063,MDP0000233640,MDP0000599845,MDP0000301302,MDP0000193481,MDP0000150429,MDP0000811991,MDP0000278350,MDP0000135025,MDP0000156337,MDP0000158403,MDP0000220226,MDP0000218609,MDP0000285008,MDP0000230456,MDP0000277912,MDP0000319338,MDP0000297368,MDP0000286567,MDP0000215415,MDP0000119199,MDP0000551496,MDP0000143970,MDP0000243895,MDP0000170899,MDP0000206000,MDP0000172376,MDP0000…
GO:0006413	Biological process	translational initiation	4	0.051284	1.79486	3	10	89	1478	23610	MDP0000265759,MDP0000232642,MDP0000311339,	MDP0000232642,MDP0000865421,MDP0000881736,MDP0000311339,MDP0000265759,MDP0000643235,MDP0000245995,MDP0000271489,MDP0000268597,MDP0000800338,
GO:1901135	Biological process	carbohydrate derivative metabolic process	4	0.0523746	1.2439	15	57	732	1478	23610	MDP0000543856,MDP0000239581,MDP0000372490,MDP0000398882,MDP0000268543,MDP0000544996,MDP0000708299,MDP0000305582,MDP0000280525,MDP0000302445,MDP0000260942,MDP0000303268,MDP0000365970,MDP0000495793,MDP0000867150,	MDP0000039653,MDP0000235230,MDP0000239581,MDP0000324386,MDP0000160419,MDP0000398882,MDP0000544996,MDP0000302445,MDP0000750535,MDP0000929403,MDP0000867150,MDP0000313594,MDP0000312032,MDP0000152637,MDP0000303408,MDP0000143956,MDP0000552080,MDP0000140993,MDP0000708299,MDP0000495793,MDP0000543856,MDP0000314543,MDP0000315270,MDP0000242151,MDP0000260942,MDP0000201907,MDP0000230999,MDP0000891639,MDP0000…
GO:0005976	Biological process	polysaccharide metabolic process	5	0.0531984	1.41994	5	24	270	1478	23610	MDP0000185368,MDP0000873667,MDP0000480237,MDP0000764433,MDP0000263817,	MDP0000185280,MDP0000361876,MDP0000764433,MDP0000265452,MDP0000225088,MDP0000842877,MDP0000480237,MDP0000276235,MDP0000624875,MDP0000461829,MDP0000279461,MDP0000873667,MDP0000398765,MDP0000275961,MDP0000173145,MDP0000884993,MDP0000095637,MDP0000213931,MDP0000140678,MDP0000185368,MDP0000286141,MDP0000212172,MDP0000198973,MDP0000263817,
GO:0016051	Biological process	carbohydrate biosynthetic process	5	0.0550563	1.4147	7	24	271	1478	23610	MDP0000185368,MDP0000129573,MDP0000480237,MDP0000919905,MDP0000856196,MDP0000205969,MDP0000263817,	MDP0000129573,MDP0000919905,MDP0000185280,MDP0000265452,MDP0000480237,MDP0000624875,MDP0000461829,MDP0000279461,MDP0000205969,MDP0000265728,MDP0000278633,MDP0000913703,MDP0000275961,MDP0000674530,MDP0000856196,MDP0000884993,MDP0000095637,MDP0000213931,MDP0000185368,MDP0000286141,MDP0000212172,MDP0000198973,MDP0000257194,MDP0000263817,
GO:0005524	Molecular function	ATP binding	9	0.0557557	1.0851	83	323	4616	2175	33728	MDP0000810486,MDP0000526036,MDP0000252216,MDP0000272841,MDP0000265759,MDP0000143779,MDP0000255330,MDP0000187308,MDP0000145972,MDP0000161886,MDP0000176409,MDP0000311339,MDP0000167389,MDP0000671190,MDP0000893454,MDP0000217423,MDP0000267621,MDP0000614281,MDP0000307853,MDP0000278839,MDP0000301195,MDP0000161440,MDP0000283975,MDP0000165382,MDP0000291621,MDP0000570881,MDP0000245312,MDP0000148493,MDP0000…	MDP0000810486,MDP0000187308,MDP0000659362,MDP0000217423,MDP0000120921,MDP0000189514,MDP0000602147,MDP0000263529,MDP0000691087,MDP0000192954,MDP0000181878,MDP0000245312,MDP0000181884,MDP0000280609,MDP0000161947,MDP0000179238,MDP0000217499,MDP0000642889,MDP0000945035,MDP0000181929,MDP0000782875,MDP0000554360,MDP0000158475,MDP0000285734,MDP0000242000,MDP0000158456,MDP0000145375,MDP0000560705,MDP0000…
GO:0000145	Cellular component	exocyst	6	0.0590065	1.88724	3	8	60	713	10092	MDP0000299180,MDP0000193040,MDP0000235002,	MDP0000196817,MDP0000208220,MDP0000195002,MDP0000145463,MDP0000193040,MDP0000299180,MDP0000565693,MDP0000235002,
GO:0044448	Cellular component	cell cortex part	5	0.0590065	1.88724	3	8	60	713	10092	MDP0000299180,MDP0000193040,MDP0000235002,	MDP0000196817,MDP0000208220,MDP0000195002,MDP0000145463,MDP0000193040,MDP0000299180,MDP0000565693,MDP0000235002,
GO:0043604	Biological process	amide biosynthetic process	6	0.0617036	1.16014	6	104	1432	1478	23610	MDP0000265759,MDP0000232642,MDP0000311339,MDP0000179618,MDP0000918923,MDP0000928034,	MDP0000671726,MDP0000191839,MDP0000232642,MDP0000234738,MDP0000238035,MDP0000749281,MDP0000243151,MDP0000865421,MDP0000411382,MDP0000156365,MDP0000259153,MDP0000211254,MDP0000784015,MDP0000643415,MDP0000242008,MDP0000180401,MDP0000881736,MDP0000555484,MDP0000423776,MDP0000327175,MDP0000286465,MDP0000140235,MDP0000523595,MDP0000311339,MDP0000313594,MDP0000180637,MDP0000263658,MDP0000138660,MDP0000…
GO:0016616	Molecular function	oxidoreductase activity, acting on the CH-OH group of donors, NAD or NADP as acceptor	5	0.0617065	1.33037	6	32	373	2175	33728	MDP0000543856,MDP0000278275,MDP0000372490,MDP0000544996,MDP0000305582,MDP0000302445,	MDP0000235230,MDP0000544996,MDP0000302445,MDP0000221561,MDP0000311452,MDP0000796490,MDP0000312032,MDP0000279446,MDP0000184563,MDP0000159872,MDP0000143956,MDP0000543856,MDP0000314543,MDP0000315270,MDP0000185802,MDP0000184745,MDP0000192078,MDP0000146452,MDP0000322725,MDP0000142356,MDP0000911918,MDP0000259496,MDP0000199921,MDP0000132475,MDP0000872533,MDP0000305582,MDP0000322533,MDP0000250354,MDP0000…
GO:0009113	Biological process	purine nucleobase biosynthetic process	9	0.0633183	3.19486	1	3	15	1478	23610	MDP0000365970,	MDP0000552080,MDP0000137185,MDP0000365970,
GO:0099023	Cellular component	vesicle tethering complex	3	0.0639165	1.8563	3	8	61	713	10092	MDP0000299180,MDP0000193040,MDP0000235002,	MDP0000196817,MDP0000208220,MDP0000195002,MDP0000145463,MDP0000193040,MDP0000299180,MDP0000565693,MDP0000235002,
GO:0005938	Cellular component	cell cortex	6	0.0639165	1.8563	3	8	61	713	10092	MDP0000299180,MDP0000193040,MDP0000235002,	MDP0000196817,MDP0000208220,MDP0000195002,MDP0000145463,MDP0000193040,MDP0000299180,MDP0000565693,MDP0000235002,
GO:0099568	Cellular component	cytoplasmic region	5	0.0639165	1.8563	3	8	61	713	10092	MDP0000299180,MDP0000193040,MDP0000235002,	MDP0000196817,MDP0000208220,MDP0000195002,MDP0000145463,MDP0000193040,MDP0000299180,MDP0000565693,MDP0000235002,
GO:0016570	Biological process	histone modification	8	0.0640911	1.96175	1	7	57	1478	23610	MDP0000222924,	MDP0000238003,MDP0000193481,MDP0000811991,MDP0000222924,MDP0000871187,MDP0000241310,MDP0000304827,
GO:0016569	Biological process	covalent chromatin modification	6	0.0640911	1.96175	1	7	57	1478	23610	MDP0000222924,	MDP0000238003,MDP0000193481,MDP0000811991,MDP0000222924,MDP0000871187,MDP0000241310,MDP0000304827,
GO:0015936	Biological process	coenzyme A metabolic process	11	0.0657144	2.0836	3	6	46	1478	23610	MDP0000372490,MDP0000305582,MDP0000302445,	MDP0000302445,MDP0000312032,MDP0000303408,MDP0000315270,MDP0000305582,MDP0000372490,
GO:0003743	Molecular function	translation initiation factor activity	7	0.0682005	1.70408	3	10	91	2175	33728	MDP0000265759,MDP0000232642,MDP0000311339,	MDP0000232642,MDP0000865421,MDP0000881736,MDP0000311339,MDP0000265759,MDP0000643235,MDP0000245995,MDP0000271489,MDP0000268597,MDP0000800338,
GO:0043169	Molecular function	cation binding	4	0.0685443	1.07031	58	391	5665	2175	33728	MDP0000185368,MDP0000338280,MDP0000252563,MDP0000282531,MDP0000225539,MDP0000448667,MDP0000172441,MDP0000516205,MDP0000167387,MDP0000290488,MDP0000675059,MDP0000240122,MDP0000189446,MDP0000151697,MDP0000480237,MDP0000306888,MDP0000249283,MDP0000305771,MDP0000780674,MDP0000167786,MDP0000368719,MDP0000838088,MDP0000885639,MDP0000024936,MDP0000202598,MDP0000886230,MDP0000233668,MDP0000185799,MDP0000…	MDP0000130267,MDP0000252789,MDP0000909888,MDP0000146967,MDP0000039653,MDP0000307964,MDP0000149604,MDP0000130108,MDP0000602147,MDP0000306888,MDP0000150489,MDP0000780674,MDP0000315078,MDP0000618921,MDP0000233668,MDP0000123771,MDP0000161947,MDP0000193481,MDP0000660874,MDP0000182297,MDP0000164201,MDP0000138538,MDP0000322330,MDP0000811991,MDP0000554360,MDP0000278350,MDP0000144780,MDP0000457940,MDP0000…
GO:0004325	Molecular function	ferrochelatase activity	4	0.0702639	4.43061	1	2	7	2175	33728	MDP0000248777,	MDP0000248777,MDP0000302753,				--	--
GO:0016740	Molecular function	transferase activity	3	0.0709841	1.06238	98	461	6729	2175	33728	MDP0000185368,MDP0000810486,MDP0000526036,MDP0000155206,MDP0000252216,MDP0000252563,MDP0000252362,MDP0000272841,MDP0000873667,MDP0000143779,MDP0000821787,MDP0000255330,MDP0000187308,MDP0000241392,MDP0000149857,MDP0000145972,MDP0000161886,MDP0000176409,MDP0000171689,MDP0000167389,MDP0000671190,MDP0000893454,MDP0000217423,MDP0000239581,MDP0000267621,MDP0000614281,MDP0000127560,MDP0000307853,MDP0000…	MDP0000810486,MDP0000234765,MDP0000264082,MDP0000187308,MDP0000263589,MDP0000659362,MDP0000146017,MDP0000217423,MDP0000239581,MDP0000476668,MDP0000512420,MDP0000120921,MDP0000189514,MDP0000263529,MDP0000324386,MDP0000654260,MDP0000192954,MDP0000192952,MDP0000181878,MDP0000791730,MDP0000245312,MDP0000074417,MDP0000181884,MDP0000280609,MDP0000161947,MDP0000193481,MDP0000239505,MDP0000398882,MDP0000…
GO:0043603	Biological process	cellular amide metabolic process	5	0.0710546	1.15032	6	106	1472	1478	23610	MDP0000265759,MDP0000232642,MDP0000311339,MDP0000179618,MDP0000918923,MDP0000928034,	MDP0000671726,MDP0000191839,MDP0000232642,MDP0000234738,MDP0000238035,MDP0000749281,MDP0000243151,MDP0000865421,MDP0000411382,MDP0000156365,MDP0000259153,MDP0000211254,MDP0000784015,MDP0000643415,MDP0000242008,MDP0000180401,MDP0000881736,MDP0000555484,MDP0000423776,MDP0000327175,MDP0000286465,MDP0000140235,MDP0000523595,MDP0000311339,MDP0000313594,MDP0000180637,MDP0000263658,MDP0000138660,MDP0000…
GO:0006144	Biological process	purine nucleobase metabolic process	8	0.0744289	2.99518	1	3	16	1478	23610	MDP0000365970,	MDP0000552080,MDP0000137185,MDP0000365970,
GO:0003779	Molecular function	actin binding	5	0.0758802	1.62456	2	11	105	2175	33728	MDP0000543169,MDP0000257330,	MDP0000119010,MDP0000262060,MDP0000543169,MDP0000951901,MDP0000329966,MDP0000215232,MDP0000303909,MDP0000257330,MDP0000293126,MDP0000319102,MDP0000322696,
GO:0003924	Molecular function	GTPase activity	8	0.0764624	1.33768	2	27	313	2175	33728	MDP0000177833,MDP0000610480,	MDP0000293608,MDP0000257814,MDP0000233640,MDP0000177833,MDP0000610480,MDP0000289712,MDP0000777793,MDP0000137452,MDP0000180637,MDP0000163248,MDP0000219010,MDP0000482030,MDP0000428265,MDP0000121580,MDP0000211600,MDP0000425375,MDP0000866956,MDP0000311146,MDP0000155674,MDP0000188460,MDP0000228225,MDP0000164790,MDP0000414898,MDP0000304744,MDP0000150710,MDP0000466790,MDP0000800338,
GO:0009119	Biological process	ribonucleoside metabolic process	8	0.0865082	2.10188	1	5	38	1478	23610	MDP0000268543,	MDP0000160419,MDP0000929403,MDP0000313594,MDP0000891639,MDP0000268543,
GO:0050661	Molecular function	NADP binding	6	0.0915854	1.72301	3	8	72	2175	33728	MDP0000372490,MDP0000285734,MDP0000656101,	MDP0000285734,MDP0000312032,MDP0000220526,MDP0000314543,MDP0000303619,MDP0000656101,MDP0000250354,MDP0000372490,
GO:0016857	Molecular function	racemase and epimerase activity, acting on carbohydrates and derivatives	5	0.0927556	2.29735	1	4	27	2175	33728	MDP0000212156,	MDP0000941598,MDP0000212156,MDP0000127501,MDP0000926292,
GO:0070588	Biological process	calcium ion transmembrane transport	10	0.0989809	2.66238	2	3	18	1478	23610	MDP0000708299,MDP0000495793,	MDP0000708299,MDP0000495793,MDP0000201907,
GO:0043624	Biological process	cellular protein complex disassembly	6	0.104724	2.20335	2	4	29	1478	23610	MDP0000179618,MDP0000928034,	MDP0000928034,MDP0000179618,MDP0000557551,MDP0000251381,
GO:0032984	Biological process	protein-containing complex disassembly	5	0.104724	2.20335	2	4	29	1478	23610	MDP0000179618,MDP0000928034,	MDP0000928034,MDP0000179618,MDP0000557551,MDP0000251381,
GO:0022411	Biological process	cellular component disassembly	4	0.104724	2.20335	2	4	29	1478	23610	MDP0000179618,MDP0000928034,	MDP0000928034,MDP0000179618,MDP0000557551,MDP0000251381,
GO:0006415	Biological process	translational termination	7	0.104724	2.20335	2	4	29	1478	23610	MDP0000179618,MDP0000928034,	MDP0000928034,MDP0000179618,MDP0000557551,MDP0000251381,
GO:0043096	Biological process	purine nucleobase salvage	10	0.105179	3.54984	1	2	9	1478	23610	MDP0000365970,	MDP0000137185,MDP0000365970,
GO:0006168	Biological process	adenine salvage	11	0.105179	3.54984	1	2	9	1478	23610	MDP0000365970,	MDP0000137185,MDP0000365970,
GO:0046083	Biological process	adenine metabolic process	9	0.105179	3.54984	1	2	9	1478	23610	MDP0000365970,	MDP0000137185,MDP0000365970,
GO:0046084	Biological process	adenine biosynthetic process	10	0.105179	3.54984	1	2	9	1478	23610	MDP0000365970,	MDP0000137185,MDP0000365970,
GO:0003999	Molecular function	adenine phosphoribosyltransferase activity	7	0.110637	3.44603	1	2	9	2175	33728	MDP0000365970,	MDP0000137185,MDP0000365970,
GO:0010605	Biological process	negative regulation of macromolecule metabolic process	6	0.111174	1.94808	1	5	41	1478	23610	MDP0000918923,	MDP0000547558,MDP0000230638,MDP0000284515,MDP0000227588,MDP0000918923,
GO:0006816	Biological process	calcium ion transport	9	0.11232	2.52226	2	3	19	1478	23610	MDP0000708299,MDP0000495793,	MDP0000708299,MDP0000495793,MDP0000201907,
GO:0008092	Molecular function	cytoskeletal protein binding	4	0.11252	1.50954	2	11	113	2175	33728	MDP0000543169,MDP0000257330,	MDP0000119010,MDP0000262060,MDP0000543169,MDP0000951901,MDP0000329966,MDP0000215232,MDP0000303909,MDP0000257330,MDP0000293126,MDP0000319102,MDP0000322696,
GO:0051273	Biological process	beta-glucan metabolic process	8	0.112994	1.45221	3	13	143	1478	23610	MDP0000185368,MDP0000480237,MDP0000263817,	MDP0000185280,MDP0000265452,MDP0000480237,MDP0000624875,MDP0000461829,MDP0000279461,MDP0000275961,MDP0000213931,MDP0000185368,MDP0000286141,MDP0000212172,MDP0000198973,MDP0000263817,
GO:0051274	Biological process	beta-glucan biosynthetic process	9	0.112994	1.45221	3	13	143	1478	23610	MDP0000185368,MDP0000480237,MDP0000263817,	MDP0000185280,MDP0000265452,MDP0000480237,MDP0000624875,MDP0000461829,MDP0000279461,MDP0000275961,MDP0000213931,MDP0000185368,MDP0000286141,MDP0000212172,MDP0000198973,MDP0000263817,
GO:0009250	Biological process	glucan biosynthetic process	8	0.113271	1.4095	3	15	170	1478	23610	MDP0000185368,MDP0000480237,MDP0000263817,	MDP0000185280,MDP0000265452,MDP0000480237,MDP0000624875,MDP0000461829,MDP0000279461,MDP0000275961,MDP0000884993,MDP0000095637,MDP0000213931,MDP0000185368,MDP0000286141,MDP0000212172,MDP0000198973,MDP0000263817,
GO:0009892	Biological process	negative regulation of metabolic process	5	0.120075	1.9017	1	5	42	1478	23610	MDP0000918923,	MDP0000547558,MDP0000230638,MDP0000284515,MDP0000227588,MDP0000918923,
GO:0005388	Molecular function	calcium transmembrane transporter activity, phosphorylative mechanism	9	0.120086	2.44849	2	3	19	2175	33728	MDP0000708299,MDP0000495793,	MDP0000708299,MDP0000495793,MDP0000201907,
GO:0015085	Molecular function	calcium ion transmembrane transporter activity	8	0.120086	2.44849	2	3	19	2175	33728	MDP0000708299,MDP0000495793,	MDP0000708299,MDP0000495793,MDP0000201907,
GO:0033926	Molecular function	glycopeptide alpha-N-acetylgalactosaminidase activity	6	0.120086	2.44849	1	3	19	2175	33728	MDP0000133399,	MDP0000261740,MDP0000133399,MDP0000652278,
GO:0071944	Cellular component	cell periphery	3	0.120846	1.24891	5	30	340	713	10092	MDP0000873667,MDP0000299180,MDP0000193040,MDP0000235002,MDP0000200773,	MDP0000196817,MDP0000361876,MDP0000208220,MDP0000265452,MDP0000225088,MDP0000842877,MDP0000624875,MDP0000461829,MDP0000195002,MDP0000873667,MDP0000297071,MDP0000398765,MDP0000275961,MDP0000229839,MDP0000145463,MDP0000173145,MDP0000193040,MDP0000231962,MDP0000233370,MDP0000200773,MDP0000213931,MDP0000945338,MDP0000140678,MDP0000299180,MDP0000565693,MDP0000286141,MDP0000266360,MDP0000235002,MDP0000…
GO:0008378	Molecular function	galactosyltransferase activity	6	0.122068	1.89111	3	5	41	2175	33728	MDP0000398882,MDP0000280525,MDP0000260942,	MDP0000398882,MDP0000260942,MDP0000035633,MDP0000240682,MDP0000280525,
GO:0016614	Molecular function	oxidoreductase activity, acting on CH-OH group of donors	4	0.122943	1.23187	6	34	428	2175	33728	MDP0000543856,MDP0000278275,MDP0000372490,MDP0000544996,MDP0000305582,MDP0000302445,	MDP0000235230,MDP0000544996,MDP0000302445,MDP0000221561,MDP0000311452,MDP0000796490,MDP0000312032,MDP0000279446,MDP0000184563,MDP0000159872,MDP0000143956,MDP0000543856,MDP0000314543,MDP0000315270,MDP0000185802,MDP0000184745,MDP0000192078,MDP0000251783,MDP0000146452,MDP0000322725,MDP0000142356,MDP0000911918,MDP0000259496,MDP0000248951,MDP0000199921,MDP0000132475,MDP0000872533,MDP0000305582,MDP0000…
GO:0004366	Molecular function	glycerol-3-phosphate O-acyltransferase activity	7	0.124816	7.75356	1	1	2	2175	33728	MDP0000171689,	MDP0000171689,
GO:0009225	Biological process	nucleotide-sugar metabolic process	7	0.126206	3.19486	1	2	10	1478	23610	MDP0000303268,	MDP0000386723,MDP0000303268,
GO:0048519	Biological process	negative regulation of biological process	4	0.128111	1.74265	1	6	55	1478	23610	MDP0000918923,	MDP0000547558,MDP0000230638,MDP0000284515,MDP0000227588,MDP0000277675,MDP0000918923,
GO:0019001	Molecular function	guanyl nucleotide binding	7	0.134115	1.1887	3	44	574	2175	33728	MDP0000177833,MDP0000610480,MDP0000133203,	MDP0000293608,MDP0000257814,MDP0000233640,MDP0000177833,MDP0000259140,MDP0000610480,MDP0000289712,MDP0000777793,MDP0000137452,MDP0000180637,MDP0000197694,MDP0000155929,MDP0000163248,MDP0000121461,MDP0000219010,MDP0000482030,MDP0000428265,MDP0000121580,MDP0000211600,MDP0000233582,MDP0000425375,MDP0000866956,MDP0000311146,MDP0000492839,MDP0000155674,MDP0000188460,MDP0000228225,MDP0000133203,MDP0000…
GO:0016149	Molecular function	translation release factor activity, codon specific	9	0.134851	2.32607	2	3	20	2175	33728	MDP0000179618,MDP0000928034,	MDP0000928034,MDP0000179618,MDP0000557551,
GO:0009150	Biological process	purine ribonucleotide metabolic process	10	0.140837	1.23535	6	29	375	1478	23610	MDP0000372490,MDP0000268543,MDP0000708299,MDP0000305582,MDP0000302445,MDP0000495793,	MDP0000039653,MDP0000324386,MDP0000160419,MDP0000302445,MDP0000750535,MDP0000929403,MDP0000313594,MDP0000312032,MDP0000303408,MDP0000143956,MDP0000140993,MDP0000708299,MDP0000495793,MDP0000315270,MDP0000242151,MDP0000201907,MDP0000891639,MDP0000136140,MDP0000134947,MDP0000148645,MDP0000153621,MDP0000256469,MDP0000268543,MDP0000305582,MDP0000413866,MDP0000130822,MDP0000264118,MDP0000372490,MDP0000…
GO:0007205	Biological process	protein kinase C-activating G protein-coupled receptor signaling pathway	7	0.140855	2.28204	2	3	21	1478	23610	MDP0000171640,MDP0000139683,	MDP0000139683,MDP0000246501,MDP0000171640,
GO:0072521	Biological process	purine-containing compound metabolic process	5	0.142369	1.21999	7	32	419	1478	23610	MDP0000372490,MDP0000268543,MDP0000708299,MDP0000305582,MDP0000302445,MDP0000365970,MDP0000495793,	MDP0000039653,MDP0000324386,MDP0000160419,MDP0000302445,MDP0000750535,MDP0000929403,MDP0000313594,MDP0000312032,MDP0000303408,MDP0000143956,MDP0000552080,MDP0000140993,MDP0000708299,MDP0000495793,MDP0000315270,MDP0000242151,MDP0000201907,MDP0000891639,MDP0000136140,MDP0000137185,MDP0000134947,MDP0000148645,MDP0000365970,MDP0000153621,MDP0000256469,MDP0000268543,MDP0000305582,MDP0000413866,MDP0000…
GO:0005525	Molecular function	GTP binding	9	0.147697	1.18019	2	43	565	2175	33728	MDP0000177833,MDP0000610480,	MDP0000293608,MDP0000257814,MDP0000233640,MDP0000177833,MDP0000259140,MDP0000610480,MDP0000289712,MDP0000777793,MDP0000137452,MDP0000180637,MDP0000197694,MDP0000155929,MDP0000163248,MDP0000121461,MDP0000219010,MDP0000482030,MDP0000428265,MDP0000121580,MDP0000211600,MDP0000233582,MDP0000425375,MDP0000866956,MDP0000311146,MDP0000492839,MDP0000155674,MDP0000188460,MDP0000228225,MDP0000554878,MDP0000…
GO:0001883	Molecular function	purine nucleoside binding	5	0.147697	1.18019	2	43	565	2175	33728	MDP0000177833,MDP0000610480,	MDP0000293608,MDP0000257814,MDP0000233640,MDP0000177833,MDP0000259140,MDP0000610480,MDP0000289712,MDP0000777793,MDP0000137452,MDP0000180637,MDP0000197694,MDP0000155929,MDP0000163248,MDP0000121461,MDP0000219010,MDP0000482030,MDP0000428265,MDP0000121580,MDP0000211600,MDP0000233582,MDP0000425375,MDP0000866956,MDP0000311146,MDP0000492839,MDP0000155674,MDP0000188460,MDP0000228225,MDP0000554878,MDP0000…
GO:0032550	Molecular function	purine ribonucleoside binding	6	0.147697	1.18019	2	43	565	2175	33728	MDP0000177833,MDP0000610480,	MDP0000293608,MDP0000257814,MDP0000233640,MDP0000177833,MDP0000259140,MDP0000610480,MDP0000289712,MDP0000777793,MDP0000137452,MDP0000180637,MDP0000197694,MDP0000155929,MDP0000163248,MDP0000121461,MDP0000219010,MDP0000482030,MDP0000428265,MDP0000121580,MDP0000211600,MDP0000233582,MDP0000425375,MDP0000866956,MDP0000311146,MDP0000492839,MDP0000155674,MDP0000188460,MDP0000228225,MDP0000554878,MDP0000…
GO:0032561	Molecular function	guanyl ribonucleotide binding	8	0.147697	1.18019	2	43	565	2175	33728	MDP0000177833,MDP0000610480,	MDP0000293608,MDP0000257814,MDP0000233640,MDP0000177833,MDP0000259140,MDP0000610480,MDP0000289712,MDP0000777793,MDP0000137452,MDP0000180637,MDP0000197694,MDP0000155929,MDP0000163248,MDP0000121461,MDP0000219010,MDP0000482030,MDP0000428265,MDP0000121580,MDP0000211600,MDP0000233582,MDP0000425375,MDP0000866956,MDP0000311146,MDP0000492839,MDP0000155674,MDP0000188460,MDP0000228225,MDP0000554878,MDP0000…
GO:0032991	Cellular component	protein-containing complex	2	0.149233	1.06572	15	199	2643	713	10092	MDP0000254571,MDP0000543856,MDP0000299180,MDP0000821787,MDP0000149857,MDP0000688572,MDP0000204120,MDP0000278218,MDP0000504079,MDP0000290295,MDP0000544996,MDP0000319338,MDP0000193040,MDP0000259621,MDP0000235002,	MDP0000254571,MDP0000671726,MDP0000196817,MDP0000191839,MDP0000039653,MDP0000263589,MDP0000257814,MDP0000234738,MDP0000238035,MDP0000324386,MDP0000749281,MDP0000243151,MDP0000504079,MDP0000411382,MDP0000156365,MDP0000797875,MDP0000259153,MDP0000544996,MDP0000211254,MDP0000784015,MDP0000643415,MDP0000547558,MDP0000242008,MDP0000135025,MDP0000180401,MDP0000180439,MDP0000555484,MDP0000423776,MDP0000…
GO:0004143	Molecular function	diacylglycerol kinase activity	6	0.150199	2.2153	2	3	21	2175	33728	MDP0000171640,MDP0000139683,	MDP0000139683,MDP0000246501,MDP0000171640,
GO:0004871	Molecular function	obsolete signal transducer activity	0	0.15207	1.35687	1	14	160	2175	33728	MDP0000133203,	MDP0000699181,MDP0000258078,MDP0000126909,MDP0000379015,MDP0000170922,MDP0000293701,MDP0000184848,MDP0000133203,MDP0000231172,MDP0000285110,MDP0000216664,MDP0000173092,MDP0000257135,MDP0000812065,				--	--
GO:0009069	Biological process	serine family amino acid metabolic process	9	0.153192	1.48215	1	9	97	1478	23610	MDP0000127560,	MDP0000261331,MDP0000256847,MDP0000164641,MDP0000911918,MDP0000127560,MDP0000254861,MDP0000316281,MDP0000263140,MDP0000949486,
GO:0106130	Molecular function	purine phosphoribosyltransferase activity	6	0.155419	2.81948	1	2	11	2175	33728	MDP0000365970,	MDP0000137185,MDP0000365970,
GO:0008113	Molecular function	peptide-methionine (S)-S-oxide reductase activity	6	0.155419	2.81948	1	2	11	2175	33728	MDP0000133079,	MDP0000133079,MDP0000285549,
GO:0042822	Biological process	pyridoxal phosphate metabolic process	7	0.155939	2.17831	2	3	22	1478	23610	MDP0000170450,MDP0000543224,	MDP0000543224,MDP0000275383,MDP0000170450,
GO:0042823	Biological process	pyridoxal phosphate biosynthetic process	8	0.155939	2.17831	2	3	22	1478	23610	MDP0000170450,MDP0000543224,	MDP0000543224,MDP0000275383,MDP0000170450,
GO:0046184	Biological process	aldehyde biosynthetic process	5	0.155939	2.17831	2	3	22	1478	23610	MDP0000170450,MDP0000543224,	MDP0000543224,MDP0000275383,MDP0000170450,
GO:0032549	Molecular function	ribonucleoside binding	5	0.162953	1.16635	2	44	585	2175	33728	MDP0000177833,MDP0000610480,	MDP0000293608,MDP0000257814,MDP0000233640,MDP0000177833,MDP0000259140,MDP0000610480,MDP0000289712,MDP0000777793,MDP0000137452,MDP0000180637,MDP0000197694,MDP0000155929,MDP0000163248,MDP0000121461,MDP0000219010,MDP0000482030,MDP0000428265,MDP0000121580,MDP0000211600,MDP0000233582,MDP0000425375,MDP0000866956,MDP0000311146,MDP0000269701,MDP0000492839,MDP0000155674,MDP0000188460,MDP0000228225,MDP0000…
GO:0015662	Molecular function	ion transmembrane transporter activity, phosphorylative mechanism	8	0.163868	1.39818	2	11	122	2175	33728	MDP0000708299,MDP0000495793,	MDP0000602147,MDP0000166338,MDP0000708299,MDP0000495793,MDP0000242151,MDP0000201907,MDP0000923702,MDP0000198731,MDP0000148645,MDP0000256469,MDP0000130822,
GO:0008079	Molecular function	translation termination factor activity	7	0.16607	2.11461	2	3	22	2175	33728	MDP0000179618,MDP0000928034,	MDP0000928034,MDP0000179618,MDP0000557551,
GO:0003747	Molecular function	translation release factor activity	8	0.16607	2.11461	2	3	22	2175	33728	MDP0000179618,MDP0000928034,	MDP0000928034,MDP0000179618,MDP0000557551,
GO:0009259	Biological process	ribonucleotide metabolic process	9	0.16716	1.20954	6	29	383	1478	23610	MDP0000372490,MDP0000268543,MDP0000708299,MDP0000305582,MDP0000302445,MDP0000495793,	MDP0000039653,MDP0000324386,MDP0000160419,MDP0000302445,MDP0000750535,MDP0000929403,MDP0000313594,MDP0000312032,MDP0000303408,MDP0000143956,MDP0000140993,MDP0000708299,MDP0000495793,MDP0000315270,MDP0000242151,MDP0000201907,MDP0000891639,MDP0000136140,MDP0000134947,MDP0000148645,MDP0000153621,MDP0000256469,MDP0000268543,MDP0000305582,MDP0000413866,MDP0000130822,MDP0000264118,MDP0000372490,MDP0000…
GO:0019693	Biological process	ribose phosphate metabolic process	6	0.16716	1.20954	6	29	383	1478	23610	MDP0000372490,MDP0000268543,MDP0000708299,MDP0000305582,MDP0000302445,MDP0000495793,	MDP0000039653,MDP0000324386,MDP0000160419,MDP0000302445,MDP0000750535,MDP0000929403,MDP0000313594,MDP0000312032,MDP0000303408,MDP0000143956,MDP0000140993,MDP0000708299,MDP0000495793,MDP0000315270,MDP0000242151,MDP0000201907,MDP0000891639,MDP0000136140,MDP0000134947,MDP0000148645,MDP0000153621,MDP0000256469,MDP0000268543,MDP0000305582,MDP0000413866,MDP0000130822,MDP0000264118,MDP0000372490,MDP0000…
GO:0001882	Molecular function	nucleoside binding	4	0.168556	1.16237	2	44	587	2175	33728	MDP0000177833,MDP0000610480,	MDP0000293608,MDP0000257814,MDP0000233640,MDP0000177833,MDP0000259140,MDP0000610480,MDP0000289712,MDP0000777793,MDP0000137452,MDP0000180637,MDP0000197694,MDP0000155929,MDP0000163248,MDP0000121461,MDP0000219010,MDP0000482030,MDP0000428265,MDP0000121580,MDP0000211600,MDP0000233582,MDP0000425375,MDP0000866956,MDP0000311146,MDP0000269701,MDP0000492839,MDP0000155674,MDP0000188460,MDP0000228225,MDP0000…
GO:0006563	Biological process	L-serine metabolic process	10	0.171514	1.53178	1	7	73	1478	23610	MDP0000127560,	MDP0000261331,MDP0000256847,MDP0000164641,MDP0000911918,MDP0000127560,MDP0000316281,MDP0000949486,
GO:0072330	Biological process	monocarboxylic acid biosynthetic process	8	0.172022	1.28703	3	17	211	1478	23610	MDP0000225539,MDP0000286450,MDP0000692433,	MDP0000074417,MDP0000135974,MDP0000286450,MDP0000313594,MDP0000943090,MDP0000241771,MDP0000692433,MDP0000235597,MDP0000363904,MDP0000739471,MDP0000231050,MDP0000689386,MDP0000225539,MDP0000233141,MDP0000912251,MDP0000319107,MDP0000136894,
GO:0016836	Molecular function	hydro-lyase activity	5	0.178932	1.39704	2	10	111	2175	33728	MDP0000194288,MDP0000303268,	MDP0000039653,MDP0000279446,MDP0000360526,MDP0000194288,MDP0000191667,MDP0000672088,MDP0000319111,MDP0000257135,MDP0000386723,MDP0000303268,
GO:0000160	Biological process	phosphorelay signal transduction system	7	0.181096	1.42345	1	9	101	1478	23610	MDP0000224740,	MDP0000258078,MDP0000170922,MDP0000311914,MDP0000224740,MDP0000231172,MDP0000226231,MDP0000320381,MDP0000453272,MDP0000216664,
GO:0044085	Biological process	cellular component biogenesis	3	0.181175	1.16735	2	38	520	1478	23610	MDP0000204120,MDP0000504079,	MDP0000257814,MDP0000759988,MDP0000280632,MDP0000233640,MDP0000749281,MDP0000504079,MDP0000932254,MDP0000180439,MDP0000158403,MDP0000237587,MDP0000315009,MDP0000171440,MDP0000437717,MDP0000715756,MDP0000242219,MDP0000149008,MDP0000320059,MDP0000674530,MDP0000230681,MDP0000845901,MDP0000578891,MDP0000492839,MDP0000334368,MDP0000554878,MDP0000773491,MDP0000164790,MDP0000256125,MDP0000945338,MDP0000…
GO:0051649	Biological process	establishment of localization in cell	4	0.181915	1.16177	3	40	550	1478	23610	MDP0000151457,MDP0000151362,MDP0000177833,	MDP0000177833,MDP0000797875,MDP0000259140,MDP0000140237,MDP0000197694,MDP0000849985,MDP0000294529,MDP0000434269,MDP0000309194,MDP0000121461,MDP0000715756,MDP0000213649,MDP0000824072,MDP0000866956,MDP0000175636,MDP0000248706,MDP0000696104,MDP0000311146,MDP0000915256,MDP0000845007,MDP0000399057,MDP0000681634,MDP0000309902,MDP0000211834,MDP0000279052,MDP0000414898,MDP0000319816,MDP0000746184,MDP0000…
GO:0046907	Biological process	intracellular transport	5	0.181915	1.16177	3	40	550	1478	23610	MDP0000151457,MDP0000151362,MDP0000177833,	MDP0000177833,MDP0000797875,MDP0000259140,MDP0000140237,MDP0000197694,MDP0000849985,MDP0000294529,MDP0000434269,MDP0000309194,MDP0000121461,MDP0000715756,MDP0000213649,MDP0000824072,MDP0000866956,MDP0000175636,MDP0000248706,MDP0000696104,MDP0000311146,MDP0000915256,MDP0000845007,MDP0000399057,MDP0000681634,MDP0000309902,MDP0000211834,MDP0000279052,MDP0000414898,MDP0000319816,MDP0000746184,MDP0000…
GO:0004367	Molecular function	glycerol-3-phosphate dehydrogenase [NAD+] activity	6	0.182403	2.02267	2	3	23	2175	33728	MDP0000543856,MDP0000544996,	MDP0000544996,MDP0000543856,MDP0000199921,				--	--
GO:0016192	Biological process	vesicle-mediated transport	5	0.184135	1.18328	6	32	432	1478	23610	MDP0000299180,MDP0000151457,MDP0000151362,MDP0000065186,MDP0000193040,MDP0000235002,	MDP0000196817,MDP0000187385,MDP0000797875,MDP0000065186,MDP0000208220,MDP0000140237,MDP0000294529,MDP0000309194,MDP0000715756,MDP0000771589,MDP0000213649,MDP0000195002,MDP0000175636,MDP0000145463,MDP0000696104,MDP0000297920,MDP0000915256,MDP0000845007,MDP0000193040,MDP0000194908,MDP0000319816,MDP0000314394,MDP0000299180,MDP0000565693,MDP0000151362,MDP0000709455,MDP0000176111,MDP0000136087,MDP0000…
GO:0042816	Biological process	vitamin B6 metabolic process	6	0.187467	1.99679	2	3	24	1478	23610	MDP0000170450,MDP0000543224,	MDP0000543224,MDP0000275383,MDP0000170450,
GO:0042819	Biological process	vitamin B6 biosynthetic process	7	0.187467	1.99679	2	3	24	1478	23610	MDP0000170450,MDP0000543224,	MDP0000543224,MDP0000275383,MDP0000170450,
GO:0000271	Biological process	polysaccharide biosynthetic process	6	0.189368	1.28825	3	15	186	1478	23610	MDP0000185368,MDP0000480237,MDP0000263817,	MDP0000185280,MDP0000265452,MDP0000480237,MDP0000624875,MDP0000461829,MDP0000279461,MDP0000275961,MDP0000884993,MDP0000095637,MDP0000213931,MDP0000185368,MDP0000286141,MDP0000212172,MDP0000198973,MDP0000263817,
GO:0033692	Biological process	cellular polysaccharide biosynthetic process	7	0.189368	1.28825	3	15	186	1478	23610	MDP0000185368,MDP0000480237,MDP0000263817,	MDP0000185280,MDP0000265452,MDP0000480237,MDP0000624875,MDP0000461829,MDP0000279461,MDP0000275961,MDP0000884993,MDP0000095637,MDP0000213931,MDP0000185368,MDP0000286141,MDP0000212172,MDP0000198973,MDP0000263817,
GO:1901137	Biological process	carbohydrate derivative biosynthetic process	5	0.190141	1.19807	6	27	360	1478	23610	MDP0000239581,MDP0000398882,MDP0000708299,MDP0000280525,MDP0000260942,MDP0000495793,	MDP0000239581,MDP0000398882,MDP0000750535,MDP0000313594,MDP0000152637,MDP0000303408,MDP0000708299,MDP0000495793,MDP0000242151,MDP0000260942,MDP0000201907,MDP0000230999,MDP0000202103,MDP0000035633,MDP0000136140,MDP0000945338,MDP0000201653,MDP0000178334,MDP0000148645,MDP0000153621,MDP0000240682,MDP0000256469,MDP0000135680,MDP0000130822,MDP0000884408,MDP0000269498,MDP0000280525,
GO:0046148	Biological process	pigment biosynthetic process	4	0.190745	1.5459	2	6	62	1478	23610	MDP0000248777,MDP0000365970,	MDP0000552080,MDP0000248777,MDP0000158790,MDP0000137185,MDP0000302753,MDP0000365970,
GO:0045184	Biological process	establishment of protein localization	5	0.191474	1.14102	5	47	658	1478	23610	MDP0000239495,MDP0000151457,MDP0000151362,MDP0000177833,MDP0000610480,	MDP0000177833,MDP0000797875,MDP0000259140,MDP0000610480,MDP0000140237,MDP0000239495,MDP0000262149,MDP0000197694,MDP0000849985,MDP0000309194,MDP0000121461,MDP0000213649,MDP0000272640,MDP0000428283,MDP0000425375,MDP0000866956,MDP0000175636,MDP0000248706,MDP0000696104,MDP0000311146,MDP0000915256,MDP0000845007,MDP0000323552,MDP0000399057,MDP0000681634,MDP0000228225,MDP0000309902,MDP0000211834,MDP0000…
GO:0051641	Biological process	cellular localization	3	0.191549	1.1466	3	44	613	1478	23610	MDP0000151457,MDP0000151362,MDP0000177833,	MDP0000177833,MDP0000797875,MDP0000259140,MDP0000140237,MDP0000197694,MDP0000849985,MDP0000294529,MDP0000434269,MDP0000309194,MDP0000121461,MDP0000715756,MDP0000213649,MDP0000824072,MDP0000866956,MDP0000175636,MDP0000248706,MDP0000696104,MDP0000297920,MDP0000311146,MDP0000915256,MDP0000845007,MDP0000399057,MDP0000681634,MDP0000194908,MDP0000309902,MDP0000211834,MDP0000270246,MDP0000279052,MDP0000…
GO:0015031	Biological process	protein transport	8	0.197353	1.13925	5	46	645	1478	23610	MDP0000239495,MDP0000151457,MDP0000151362,MDP0000177833,MDP0000610480,	MDP0000177833,MDP0000797875,MDP0000259140,MDP0000610480,MDP0000140237,MDP0000239495,MDP0000262149,MDP0000197694,MDP0000849985,MDP0000309194,MDP0000121461,MDP0000213649,MDP0000272640,MDP0000428283,MDP0000425375,MDP0000866956,MDP0000175636,MDP0000248706,MDP0000696104,MDP0000311146,MDP0000915256,MDP0000845007,MDP0000323552,MDP0000399057,MDP0000681634,MDP0000228225,MDP0000309902,MDP0000211834,MDP0000…
GO:0008374	Molecular function	O-acyltransferase activity	6	0.207063	1.58236	1	5	49	2175	33728	MDP0000171689,	MDP0000239505,MDP0000256847,MDP0000164641,MDP0000314313,MDP0000171689,
GO:0000156	Molecular function	phosphorelay response regulator activity	3	0.208515	1.44733	1	7	75	2175	33728	MDP0000224740,	MDP0000258078,MDP0000311914,MDP0000224740,MDP0000231172,MDP0000226231,MDP0000320381,MDP0000453272,
GO:0006163	Biological process	purine nucleotide metabolic process	9	0.21135	1.1728	6	29	395	1478	23610	MDP0000372490,MDP0000268543,MDP0000708299,MDP0000305582,MDP0000302445,MDP0000495793,	MDP0000039653,MDP0000324386,MDP0000160419,MDP0000302445,MDP0000750535,MDP0000929403,MDP0000313594,MDP0000312032,MDP0000303408,MDP0000143956,MDP0000140993,MDP0000708299,MDP0000495793,MDP0000315270,MDP0000242151,MDP0000201907,MDP0000891639,MDP0000136140,MDP0000134947,MDP0000148645,MDP0000153621,MDP0000256469,MDP0000268543,MDP0000305582,MDP0000413866,MDP0000130822,MDP0000264118,MDP0000372490,MDP0000…
GO:0072524	Biological process	pyridine-containing compound metabolic process	5	0.212417	1.6815	2	4	38	1478	23610	MDP0000170450,MDP0000543224,	MDP0000543224,MDP0000718790,MDP0000275383,MDP0000170450,
GO:0072525	Biological process	pyridine-containing compound biosynthetic process	6	0.212417	1.6815	2	4	38	1478	23610	MDP0000170450,MDP0000543224,	MDP0000543224,MDP0000718790,MDP0000275383,MDP0000170450,
GO:0005484	Molecular function	SNAP receptor activity	4	0.216219	1.86086	2	3	25	2175	33728	MDP0000151457,MDP0000151362,	MDP0000151362,MDP0000709455,MDP0000151457,
GO:0010629	Biological process	negative regulation of gene expression	7	0.225907	1.63839	1	4	39	1478	23610	MDP0000918923,	MDP0000547558,MDP0000230638,MDP0000227588,MDP0000918923,
GO:1901605	Biological process	alpha-amino acid metabolic process	8	0.226391	1.16885	1	27	369	1478	23610	MDP0000127560,	MDP0000120975,MDP0000261331,MDP0000313594,MDP0000241771,MDP0000220526,MDP0000360526,MDP0000256847,MDP0000363904,MDP0000303619,MDP0000836141,MDP0000280298,MDP0000164641,MDP0000911918,MDP0000605118,MDP0000672088,MDP0000127560,MDP0000254861,MDP0000813339,MDP0000322533,MDP0000319111,MDP0000319107,MDP0000793077,MDP0000316281,MDP0000263140,MDP0000949486,MDP0000136894,MDP0000049035,
GO:0042726	Biological process	flavin-containing compound metabolic process	5	0.237348	1.77492	2	3	27	1478	23610	MDP0000283164,MDP0000221381,	MDP0000700267,MDP0000283164,MDP0000221381,
GO:0046112	Biological process	nucleobase biosynthetic process	8	0.237348	1.77492	1	3	27	1478	23610	MDP0000365970,	MDP0000552080,MDP0000137185,MDP0000365970,
GO:0009231	Biological process	riboflavin biosynthetic process	7	0.237348	1.77492	2	3	27	1478	23610	MDP0000283164,MDP0000221381,	MDP0000700267,MDP0000283164,MDP0000221381,				--	--
GO:0042727	Biological process	flavin-containing compound biosynthetic process	6	0.237348	1.77492	2	3	27	1478	23610	MDP0000283164,MDP0000221381,	MDP0000700267,MDP0000283164,MDP0000221381,				--	--
GO:0006771	Biological process	riboflavin metabolic process	6	0.237348	1.77492	2	3	27	1478	23610	MDP0000283164,MDP0000221381,	MDP0000700267,MDP0000283164,MDP0000221381,				--	--
GO:0042886	Biological process	amide transport	6	0.25308	1.09887	5	54	785	1478	23610	MDP0000239495,MDP0000151457,MDP0000151362,MDP0000177833,MDP0000610480,	MDP0000307910,MDP0000177833,MDP0000797875,MDP0000259140,MDP0000610480,MDP0000623088,MDP0000140237,MDP0000239495,MDP0000262149,MDP0000197694,MDP0000849985,MDP0000309194,MDP0000121461,MDP0000213649,MDP0000272640,MDP0000428283,MDP0000549956,MDP0000425375,MDP0000866956,MDP0000175636,MDP0000213770,MDP0000248706,MDP0000696104,MDP0000292270,MDP0000311146,MDP0000915256,MDP0000845007,MDP0000323552,MDP0000…
GO:0015833	Biological process	peptide transport	7	0.25308	1.09887	5	54	785	1478	23610	MDP0000239495,MDP0000151457,MDP0000151362,MDP0000177833,MDP0000610480,	MDP0000307910,MDP0000177833,MDP0000797875,MDP0000259140,MDP0000610480,MDP0000623088,MDP0000140237,MDP0000239495,MDP0000262149,MDP0000197694,MDP0000849985,MDP0000309194,MDP0000121461,MDP0000213649,MDP0000272640,MDP0000428283,MDP0000549956,MDP0000425375,MDP0000866956,MDP0000175636,MDP0000213770,MDP0000248706,MDP0000696104,MDP0000292270,MDP0000311146,MDP0000915256,MDP0000845007,MDP0000323552,MDP0000…
GO:0051156	Biological process	glucose 6-phosphate metabolic process	6	0.253492	1.55847	1	4	41	1478	23610	MDP0000867150,	MDP0000235230,MDP0000867150,MDP0000314543,MDP0000250354,
GO:0006098	Biological process	pentose-phosphate shunt	7	0.253492	1.55847	1	4	41	1478	23610	MDP0000867150,	MDP0000235230,MDP0000867150,MDP0000314543,MDP0000250354,
GO:0006739	Biological process	NADP metabolic process	3	0.253492	1.55847	1	4	41	1478	23610	MDP0000867150,	MDP0000235230,MDP0000867150,MDP0000314543,MDP0000250354,
GO:0006740	Biological process	NADPH regeneration	5	0.253492	1.55847	1	4	41	1478	23610	MDP0000867150,	MDP0000235230,MDP0000867150,MDP0000314543,MDP0000250354,
GO:0043231	Cellular component	intracellular membrane-bounded organelle	5	0.256096	1.05	19	152	2049	713	10092	MDP0000119199,MDP0000127499,MDP0000172441,MDP0000239581,MDP0000204120,MDP0000243895,MDP0000489886,MDP0000290409,MDP0000138052,MDP0000222924,MDP0000545420,MDP0000280307,MDP0000156088,MDP0000155579,MDP0000145793,MDP0000319338,MDP0000131346,MDP0000174161,MDP0000022760,	MDP0000759988,MDP0000239581,MDP0000135063,MDP0000233640,MDP0000599845,MDP0000193490,MDP0000301302,MDP0000193481,MDP0000150429,MDP0000811991,MDP0000278350,MDP0000135025,MDP0000156337,MDP0000158403,MDP0000220226,MDP0000218609,MDP0000625137,MDP0000285008,MDP0000230456,MDP0000277912,MDP0000849985,MDP0000294529,MDP0000319338,MDP0000297368,MDP0000286567,MDP0000215415,MDP0000119199,MDP0000551496,MDP0000…
GO:0072522	Biological process	purine-containing compound biosynthetic process	6	0.266814	1.19434	3	16	214	1478	23610	MDP0000708299,MDP0000365970,MDP0000495793,	MDP0000750535,MDP0000313594,MDP0000303408,MDP0000552080,MDP0000708299,MDP0000495793,MDP0000242151,MDP0000201907,MDP0000136140,MDP0000137185,MDP0000148645,MDP0000365970,MDP0000153621,MDP0000256469,MDP0000130822,MDP0000269498,
GO:0050662	Molecular function	coenzyme binding	4	0.266947	1.07749	14	74	1065	2175	33728	MDP0000543856,MDP0000278275,MDP0000127560,MDP0000168665,MDP0000372490,MDP0000138686,MDP0000544996,MDP0000285734,MDP0000305582,MDP0000302445,MDP0000656101,MDP0000309874,MDP0000303268,MDP0000212156,	MDP0000130267,MDP0000235230,MDP0000315078,MDP0000791730,MDP0000261331,MDP0000544996,MDP0000285734,MDP0000315935,MDP0000302445,MDP0000310834,MDP0000221561,MDP0000311452,MDP0000245234,MDP0000796490,MDP0000312032,MDP0000772366,MDP0000138686,MDP0000241771,MDP0000184563,MDP0000941598,MDP0000220526,MDP0000791555,MDP0000209618,MDP0000300969,MDP0000543856,MDP0000314543,MDP0000315270,MDP0000363904,MDP0000…
GO:0016671	Molecular function	oxidoreductase activity, acting on a sulfur group of donors, disulfide as acceptor	5	0.268979	1.66148	1	3	28	2175	33728	MDP0000133079,	MDP0000133079,MDP0000285549,MDP0000174643,
GO:0008104	Biological process	protein localization	4	0.269555	1.09926	5	47	683	1478	23610	MDP0000239495,MDP0000151457,MDP0000151362,MDP0000177833,MDP0000610480,	MDP0000177833,MDP0000797875,MDP0000259140,MDP0000610480,MDP0000140237,MDP0000239495,MDP0000262149,MDP0000197694,MDP0000849985,MDP0000309194,MDP0000121461,MDP0000213649,MDP0000272640,MDP0000428283,MDP0000425375,MDP0000866956,MDP0000175636,MDP0000248706,MDP0000696104,MDP0000311146,MDP0000915256,MDP0000845007,MDP0000323552,MDP0000399057,MDP0000681634,MDP0000228225,MDP0000309902,MDP0000211834,MDP0000…
GO:0009112	Biological process	nucleobase metabolic process	7	0.271739	1.65251	1	3	29	1478	23610	MDP0000365970,	MDP0000552080,MDP0000137185,MDP0000365970,
GO:0046394	Biological process	carboxylic acid biosynthetic process	7	0.274881	1.10973	3	38	547	1478	23610	MDP0000225539,MDP0000286450,MDP0000692433,	MDP0000191851,MDP0000074417,MDP0000135974,MDP0000286450,MDP0000313594,MDP0000304669,MDP0000943090,MDP0000241771,MDP0000130459,MDP0000220526,MDP0000360526,MDP0000692433,MDP0000235597,MDP0000256847,MDP0000363904,MDP0000303619,MDP0000191667,MDP0000269701,MDP0000739471,MDP0000164641,MDP0000231050,MDP0000689386,MDP0000259511,MDP0000247912,MDP0000225539,MDP0000911918,MDP0000605118,MDP0000179859,MDP0000…
GO:0043229	Cellular component	intracellular organelle	4	0.279848	1.03178	19	245	3361	713	10092	MDP0000119199,MDP0000127499,MDP0000172441,MDP0000239581,MDP0000204120,MDP0000243895,MDP0000489886,MDP0000290409,MDP0000138052,MDP0000222924,MDP0000545420,MDP0000280307,MDP0000156088,MDP0000155579,MDP0000145793,MDP0000319338,MDP0000131346,MDP0000174161,MDP0000022760,	MDP0000671726,MDP0000191839,MDP0000257814,MDP0000759988,MDP0000239581,MDP0000234738,MDP0000238035,MDP0000135063,MDP0000233640,MDP0000599845,MDP0000749281,MDP0000243151,MDP0000193490,MDP0000301302,MDP0000193481,MDP0000411382,MDP0000932254,MDP0000156365,MDP0000797875,MDP0000259153,MDP0000150429,MDP0000811991,MDP0000211254,MDP0000784015,MDP0000278350,MDP0000643415,MDP0000242008,MDP0000135025,MDP0000…
GO:0043226	Cellular component	organelle	2	0.279848	1.03178	19	245	3361	713	10092	MDP0000119199,MDP0000127499,MDP0000172441,MDP0000239581,MDP0000204120,MDP0000243895,MDP0000489886,MDP0000290409,MDP0000138052,MDP0000222924,MDP0000545420,MDP0000280307,MDP0000156088,MDP0000155579,MDP0000145793,MDP0000319338,MDP0000131346,MDP0000174161,MDP0000022760,	MDP0000671726,MDP0000191839,MDP0000257814,MDP0000759988,MDP0000239581,MDP0000234738,MDP0000238035,MDP0000135063,MDP0000233640,MDP0000599845,MDP0000749281,MDP0000243151,MDP0000193490,MDP0000301302,MDP0000193481,MDP0000411382,MDP0000932254,MDP0000156365,MDP0000797875,MDP0000259153,MDP0000150429,MDP0000811991,MDP0000211254,MDP0000784015,MDP0000278350,MDP0000643415,MDP0000242008,MDP0000135025,MDP0000…
GO:0044444	Cellular component	cytoplasmic part	4	0.28146	1.04654	6	141	1907	713	10092	MDP0000543856,MDP0000299180,MDP0000239581,MDP0000544996,MDP0000193040,MDP0000235002,	MDP0000671726,MDP0000196817,MDP0000191839,MDP0000039653,MDP0000239581,MDP0000234738,MDP0000238035,MDP0000324386,MDP0000749281,MDP0000243151,MDP0000193490,MDP0000411382,MDP0000156365,MDP0000797875,MDP0000259153,MDP0000544996,MDP0000211254,MDP0000784015,MDP0000643415,MDP0000242008,MDP0000180401,MDP0000555484,MDP0000423776,MDP0000208220,MDP0000327175,MDP0000286465,MDP0000140235,MDP0000140237,MDP0000…
GO:0004852	Molecular function	uroporphyrinogen-III synthase activity	6	0.283458	3.10143	1	1	5	2175	33728	MDP0000194288,	MDP0000194288,				--	--
GO:0016702	Molecular function	oxidoreductase activity, acting on single donors with incorporation of molecular oxygen, incorporation of two atoms of oxygen	5	0.287345	1.30783	1	7	83	2175	33728	MDP0000322060,	MDP0000755511,MDP0000295655,MDP0000423544,MDP0000874800,MDP0000322060,MDP0000186576,MDP0000165158,
GO:0043101	Biological process	purine-containing compound salvage	7	0.288501	1.87933	1	2	17	1478	23610	MDP0000365970,	MDP0000137185,MDP0000365970,
GO:0006783	Biological process	heme biosynthetic process	8	0.288501	1.87933	1	2	17	1478	23610	MDP0000248777,	MDP0000248777,MDP0000302753,
GO:0052646	Biological process	alditol phosphate metabolic process	6	0.289135	1.59743	2	3	30	1478	23610	MDP0000543856,MDP0000544996,	MDP0000544996,MDP0000543856,MDP0000199921,
GO:0006072	Biological process	glycerol-3-phosphate metabolic process	7	0.289135	1.59743	2	3	30	1478	23610	MDP0000543856,MDP0000544996,	MDP0000544996,MDP0000543856,MDP0000199921,
GO:0016053	Biological process	organic acid biosynthetic process	5	0.290241	1.10168	3	38	551	1478	23610	MDP0000225539,MDP0000286450,MDP0000692433,	MDP0000191851,MDP0000074417,MDP0000135974,MDP0000286450,MDP0000313594,MDP0000304669,MDP0000943090,MDP0000241771,MDP0000130459,MDP0000220526,MDP0000360526,MDP0000692433,MDP0000235597,MDP0000256847,MDP0000363904,MDP0000303619,MDP0000191667,MDP0000269701,MDP0000739471,MDP0000164641,MDP0000231050,MDP0000689386,MDP0000259511,MDP0000247912,MDP0000225539,MDP0000911918,MDP0000605118,MDP0000179859,MDP0000…
GO:0030246	Molecular function	carbohydrate binding	3	0.295671	1.0976	11	39	551	2175	33728	MDP0000810486,MDP0000290119,MDP0000265817,MDP0000398882,MDP0000265213,MDP0000294963,MDP0000272597,MDP0000280525,MDP0000223122,MDP0000260942,MDP0000282332,	MDP0000130267,MDP0000895533,MDP0000810486,MDP0000121223,MDP0000398882,MDP0000945035,MDP0000782875,MDP0000884600,MDP0000809983,MDP0000199780,MDP0000888429,MDP0000308826,MDP0000274501,MDP0000290119,MDP0000268155,MDP0000223122,MDP0000282332,MDP0000272790,MDP0000209713,MDP0000265817,MDP0000260942,MDP0000802153,MDP0000371724,MDP0000290819,MDP0000272597,MDP0000541805,MDP0000600288,MDP0000224741,MDP0000…
GO:0006631	Biological process	fatty acid metabolic process	8	0.297012	1.17458	3	15	204	1478	23610	MDP0000225539,MDP0000286450,MDP0000692433,	MDP0000074417,MDP0000135974,MDP0000286450,MDP0000311452,MDP0000943090,MDP0000692433,MDP0000235597,MDP0000739471,MDP0000231050,MDP0000322725,MDP0000689386,MDP0000225539,MDP0000259496,MDP0000233141,MDP0000912251,
GO:0006886	Biological process	intracellular protein transport	9	0.297781	1.10276	3	35	507	1478	23610	MDP0000151457,MDP0000151362,MDP0000177833,	MDP0000177833,MDP0000797875,MDP0000259140,MDP0000140237,MDP0000197694,MDP0000849985,MDP0000309194,MDP0000121461,MDP0000213649,MDP0000866956,MDP0000175636,MDP0000248706,MDP0000696104,MDP0000311146,MDP0000915256,MDP0000845007,MDP0000399057,MDP0000681634,MDP0000309902,MDP0000211834,MDP0000279052,MDP0000414898,MDP0000746184,MDP0000150710,MDP0000151362,MDP0000709455,MDP0000176111,MDP0000136087,MDP0000…
GO:0016854	Molecular function	racemase and epimerase activity	4	0.300203	1.44252	1	4	43	2175	33728	MDP0000212156,	MDP0000941598,MDP0000212156,MDP0000127501,MDP0000926292,
GO:0043227	Cellular component	membrane-bounded organelle	3	0.304668	1.03897	19	154	2098	713	10092	MDP0000119199,MDP0000127499,MDP0000172441,MDP0000239581,MDP0000204120,MDP0000243895,MDP0000489886,MDP0000290409,MDP0000138052,MDP0000222924,MDP0000545420,MDP0000280307,MDP0000156088,MDP0000155579,MDP0000145793,MDP0000319338,MDP0000131346,MDP0000174161,MDP0000022760,	MDP0000759988,MDP0000239581,MDP0000135063,MDP0000233640,MDP0000599845,MDP0000193490,MDP0000301302,MDP0000193481,MDP0000797875,MDP0000150429,MDP0000811991,MDP0000278350,MDP0000135025,MDP0000156337,MDP0000158403,MDP0000220226,MDP0000218609,MDP0000625137,MDP0000285008,MDP0000230456,MDP0000277912,MDP0000849985,MDP0000294529,MDP0000319338,MDP0000297368,MDP0000286567,MDP0000215415,MDP0000119199,MDP0000…
GO:0042440	Biological process	pigment metabolic process	3	0.306413	1.31296	2	6	73	1478	23610	MDP0000248777,MDP0000365970,	MDP0000552080,MDP0000248777,MDP0000158790,MDP0000137185,MDP0000302753,MDP0000365970,
GO:0016788	Molecular function	hydrolase activity, acting on ester bonds	4	0.306555	1.05933	12	83	1215	2175	33728	MDP0000254571,MDP0000276022,MDP0000311922,MDP0000688572,MDP0000306888,MDP0000024936,MDP0000278218,MDP0000283158,MDP0000290295,MDP0000280938,MDP0000259621,MDP0000200773,	MDP0000254571,MDP0000146017,MDP0000130108,MDP0000306888,MDP0000167670,MDP0000547558,MDP0000699004,MDP0000189486,MDP0000303567,MDP0000311284,MDP0000119010,MDP0000313569,MDP0000829378,MDP0000290295,MDP0000532630,MDP0000262060,MDP0000943090,MDP0000222170,MDP0000300811,MDP0000487946,MDP0000893203,MDP0000305029,MDP0000245145,MDP0000251810,MDP0000951901,MDP0000250722,MDP0000024936,MDP0000206000,MDP0000…
GO:1901617	Biological process	organic hydroxy compound biosynthetic process	5	0.306608	1.5459	2	3	31	1478	23610	MDP0000170450,MDP0000543224,	MDP0000543224,MDP0000275383,MDP0000170450,
GO:0016846	Molecular function	carbon-sulfur lyase activity	4	0.307922	1.31046	2	6	71	2175	33728	MDP0000168665,MDP0000194077,	MDP0000241771,MDP0000363904,MDP0000194077,MDP0000319107,MDP0000168665,MDP0000136894,
GO:0009117	Biological process	nucleotide metabolic process	8	0.31139	1.1029	6	31	449	1478	23610	MDP0000372490,MDP0000268543,MDP0000708299,MDP0000305582,MDP0000302445,MDP0000495793,	MDP0000039653,MDP0000324386,MDP0000160419,MDP0000302445,MDP0000750535,MDP0000929403,MDP0000313594,MDP0000312032,MDP0000303408,MDP0000143956,MDP0000140993,MDP0000718790,MDP0000708299,MDP0000495793,MDP0000315270,MDP0000242151,MDP0000201907,MDP0000891639,MDP0000136140,MDP0000134947,MDP0000148645,MDP0000153621,MDP0000319244,MDP0000256469,MDP0000268543,MDP0000305582,MDP0000413866,MDP0000130822,MDP0000…
GO:0019318	Biological process	hexose metabolic process	6	0.312592	1.27068	1	7	88	1478	23610	MDP0000285734,	MDP0000285734,MDP0000249107,MDP0000888429,MDP0000274501,MDP0000674530,MDP0000371724,MDP0000127501,
GO:0005996	Biological process	monosaccharide metabolic process	5	0.316736	1.24072	1	8	103	1478	23610	MDP0000285734,	MDP0000285734,MDP0000249107,MDP0000888429,MDP0000274501,MDP0000674530,MDP0000256049,MDP0000371724,MDP0000127501,
GO:0009331	Cellular component	glycerol-3-phosphate dehydrogenase complex	5	0.317045	1.51653	2	3	28	713	10092	MDP0000543856,MDP0000544996,	MDP0000544996,MDP0000543856,MDP0000199921,				--	--
GO:0071805	Biological process	potassium ion transmembrane transport	9	0.321918	1.33119	1	5	60	1478	23610	MDP0000249283,	MDP0000415910,MDP0000249283,MDP0000268194,MDP0000247022,MDP0000283899,
GO:0004372	Molecular function	glycine hydroxymethyltransferase activity	6	0.322958	1.50069	1	3	31	2175	33728	MDP0000127560,	MDP0000261331,MDP0000127560,MDP0000316281,
GO:0009152	Biological process	purine ribonucleotide biosynthetic process	11	0.323483	1.16666	2	13	178	1478	23610	MDP0000708299,MDP0000495793,	MDP0000750535,MDP0000313594,MDP0000303408,MDP0000708299,MDP0000495793,MDP0000242151,MDP0000201907,MDP0000136140,MDP0000148645,MDP0000153621,MDP0000256469,MDP0000130822,MDP0000269498,
GO:0035556	Biological process	intracellular signal transduction	6	0.327848	1.10461	3	26	376	1478	23610	MDP0000224740,MDP0000177833,MDP0000610480,	MDP0000177833,MDP0000259140,MDP0000610480,MDP0000889408,MDP0000197694,MDP0000258078,MDP0000170922,MDP0000278726,MDP0000425375,MDP0000866956,MDP0000802196,MDP0000284515,MDP0000311146,MDP0000311914,MDP0000228225,MDP0000224740,MDP0000414898,MDP0000231172,MDP0000150710,MDP0000226231,MDP0000320381,MDP0000453272,MDP0000466790,MDP0000282782,MDP0000216664,MDP0000319123,
GO:0071705	Biological process	nitrogen compound transport	5	0.328582	1.06495	5	57	855	1478	23610	MDP0000239495,MDP0000151457,MDP0000151362,MDP0000177833,MDP0000610480,	MDP0000307910,MDP0000177833,MDP0000797875,MDP0000259140,MDP0000610480,MDP0000623088,MDP0000140237,MDP0000282945,MDP0000239495,MDP0000262149,MDP0000197694,MDP0000849985,MDP0000309194,MDP0000121461,MDP0000213649,MDP0000272640,MDP0000428283,MDP0000549956,MDP0000425375,MDP0000866956,MDP0000175636,MDP0000213770,MDP0000248706,MDP0000696104,MDP0000292270,MDP0000311146,MDP0000240418,MDP0000893755,MDP0000…
GO:0055086	Biological process	nucleobase-containing small molecule metabolic process	6	0.337712	1.08097	8	36	532	1478	23610	MDP0000372490,MDP0000268543,MDP0000708299,MDP0000305582,MDP0000302445,MDP0000303268,MDP0000365970,MDP0000495793,	MDP0000039653,MDP0000324386,MDP0000160419,MDP0000302445,MDP0000750535,MDP0000929403,MDP0000313594,MDP0000312032,MDP0000303408,MDP0000143956,MDP0000552080,MDP0000140993,MDP0000718790,MDP0000708299,MDP0000495793,MDP0000315270,MDP0000242151,MDP0000201907,MDP0000891639,MDP0000136140,MDP0000137185,MDP0000134947,MDP0000148645,MDP0000365970,MDP0000153621,MDP0000319244,MDP0000256469,MDP0000268543,MDP0000…
GO:0043094	Biological process	cellular metabolic compound salvage	4	0.341627	1.45221	1	3	33	1478	23610	MDP0000365970,	MDP0000718790,MDP0000137185,MDP0000365970,
GO:0070838	Biological process	divalent metal ion transport	8	0.341627	1.45221	2	3	33	1478	23610	MDP0000708299,MDP0000495793,	MDP0000708299,MDP0000495793,MDP0000201907,
GO:0072511	Biological process	divalent inorganic cation transport	7	0.341627	1.45221	2	3	33	1478	23610	MDP0000708299,MDP0000495793,	MDP0000708299,MDP0000495793,MDP0000201907,
GO:0051169	Biological process	nuclear transport	6	0.343337	1.22879	1	7	91	1478	23610	MDP0000177833,	MDP0000177833,MDP0000866956,MDP0000311146,MDP0000309902,MDP0000414898,MDP0000150710,MDP0000466790,
GO:0006913	Biological process	nucleocytoplasmic transport	7	0.343337	1.22879	1	7	91	1478	23610	MDP0000177833,	MDP0000177833,MDP0000866956,MDP0000311146,MDP0000309902,MDP0000414898,MDP0000150710,MDP0000466790,
GO:0006396	Biological process	RNA processing	8	0.345818	1.09191	1	27	395	1478	23610	MDP0000319338,	MDP0000759988,MDP0000280632,MDP0000148227,MDP0000180439,MDP0000314776,MDP0000319338,MDP0000297368,MDP0000271975,MDP0000216084,MDP0000143909,MDP0000149008,MDP0000230638,MDP0000265831,MDP0000037858,MDP0000295807,MDP0000215679,MDP0000298393,MDP0000207620,MDP0000186353,MDP0000571925,MDP0000147114,MDP0000216812,MDP0000304147,MDP0000163805,MDP0000756840,MDP0000201428,MDP0000486576,
GO:0007264	Biological process	small GTPase mediated signal transduction	7	0.348529	1.12594	2	16	227	1478	23610	MDP0000177833,MDP0000610480,	MDP0000177833,MDP0000259140,MDP0000610480,MDP0000889408,MDP0000197694,MDP0000278726,MDP0000425375,MDP0000866956,MDP0000802196,MDP0000311146,MDP0000228225,MDP0000414898,MDP0000150710,MDP0000466790,MDP0000282782,MDP0000319123,
GO:0070279	Molecular function	vitamin B6 binding	5	0.357353	1.10017	3	21	296	2175	33728	MDP0000127560,MDP0000168665,MDP0000309874,	MDP0000791730,MDP0000261331,MDP0000315935,MDP0000241771,MDP0000791555,MDP0000209618,MDP0000300969,MDP0000363904,MDP0000836141,MDP0000131249,MDP0000186385,MDP0000162502,MDP0000605118,MDP0000309874,MDP0000127560,MDP0000254861,MDP0000322533,MDP0000319107,MDP0000168665,MDP0000316281,MDP0000136894,
GO:0030170	Molecular function	pyridoxal phosphate binding	6	0.357353	1.10017	3	21	296	2175	33728	MDP0000127560,MDP0000168665,MDP0000309874,	MDP0000791730,MDP0000261331,MDP0000315935,MDP0000241771,MDP0000791555,MDP0000209618,MDP0000300969,MDP0000363904,MDP0000836141,MDP0000131249,MDP0000186385,MDP0000162502,MDP0000605118,MDP0000309874,MDP0000127560,MDP0000254861,MDP0000322533,MDP0000319107,MDP0000168665,MDP0000316281,MDP0000136894,
GO:0042168	Biological process	heme metabolic process	7	0.358974	1.59743	1	2	20	1478	23610	MDP0000248777,	MDP0000248777,MDP0000302753,
GO:0003674	Molecular function	molecular_function	0	0.360216	1.00076	404	2168	33594	2175	33728	MDP0000119199,MDP0000185368,MDP0000278168,MDP0000810486,MDP0000194288,MDP0000254571,MDP0000526036,MDP0000820500,MDP0000338280,MDP0000276022,MDP0000155206,MDP0000252216,MDP0000252563,MDP0000282531,MDP0000272940,MDP0000252362,MDP0000235822,MDP0000127499,MDP0000272841,MDP0000265756,MDP0000543856,MDP0000311922,MDP0000265759,MDP0000873667,MDP0000143779,MDP0000299180,MDP0000298689,MDP0000543169,MDP0000…	MDP0000120995,MDP0000130267,MDP0000895533,MDP0000810486,MDP0000254571,MDP0000255563,MDP0000319518,MDP0000234765,MDP0000719559,MDP0000671726,MDP0000293608,MDP0000272940,MDP0000249006,MDP0000252789,MDP0000909888,MDP0000264082,MDP0000191839,MDP0000146967,MDP0000307089,MDP0000232642,MDP0000044099,MDP0000121223,MDP0000265550,MDP0000274720,MDP0000039653,MDP0000927251,MDP0000187308,MDP0000141481,MDP0000…
GO:0005618	Cellular component	cell wall	4	0.361529	1.11561	2	16	203	713	10092	MDP0000873667,MDP0000200773,	MDP0000361876,MDP0000265452,MDP0000225088,MDP0000842877,MDP0000461829,MDP0000873667,MDP0000297071,MDP0000398765,MDP0000229839,MDP0000173145,MDP0000231962,MDP0000233370,MDP0000200773,MDP0000945338,MDP0000140678,MDP0000286141,
GO:0016881	Molecular function	acid-amino acid ligase activity	5	0.36241	1.13254	1	13	178	2175	33728	MDP0000216487,	MDP0000142676,MDP0000216487,MDP0000307848,MDP0000238779,MDP0000319546,MDP0000140755,MDP0000236361,MDP0000243556,MDP0000319816,MDP0000945338,MDP0000206447,MDP0000317971,MDP0000285227,
GO:0006753	Biological process	nucleoside phosphate metabolic process	7	0.365809	1.07419	6	31	461	1478	23610	MDP0000372490,MDP0000268543,MDP0000708299,MDP0000305582,MDP0000302445,MDP0000495793,	MDP0000039653,MDP0000324386,MDP0000160419,MDP0000302445,MDP0000750535,MDP0000929403,MDP0000313594,MDP0000312032,MDP0000303408,MDP0000143956,MDP0000140993,MDP0000718790,MDP0000708299,MDP0000495793,MDP0000315270,MDP0000242151,MDP0000201907,MDP0000891639,MDP0000136140,MDP0000134947,MDP0000148645,MDP0000153621,MDP0000319244,MDP0000256469,MDP0000268543,MDP0000305582,MDP0000413866,MDP0000130822,MDP0000…
GO:0044431	Cellular component	Golgi apparatus part	5	0.367413	1.17952	1	8	96	713	10092	MDP0000239581,	MDP0000239581,MDP0000294529,MDP0000253325,MDP0000175636,MDP0000915256,MDP0000176111,MDP0000136087,MDP0000298707,
GO:0030312	Cellular component	external encapsulating structure	3	0.368998	1.11014	2	16	204	713	10092	MDP0000873667,MDP0000200773,	MDP0000361876,MDP0000265452,MDP0000225088,MDP0000842877,MDP0000461829,MDP0000873667,MDP0000297071,MDP0000398765,MDP0000229839,MDP0000173145,MDP0000231962,MDP0000233370,MDP0000200773,MDP0000945338,MDP0000140678,MDP0000286141,
GO:0016763	Molecular function	transferase activity, transferring pentosyl groups	5	0.370707	1.25057	2	5	62	2175	33728	MDP0000241392,MDP0000365970,	MDP0000552080,MDP0000718790,MDP0000241392,MDP0000137185,MDP0000365970,
GO:0070727	Biological process	cellular macromolecule localization	4	0.371718	1.06495	3	36	540	1478	23610	MDP0000151457,MDP0000151362,MDP0000177833,	MDP0000177833,MDP0000797875,MDP0000259140,MDP0000140237,MDP0000197694,MDP0000849985,MDP0000309194,MDP0000121461,MDP0000213649,MDP0000866956,MDP0000175636,MDP0000248706,MDP0000696104,MDP0000311146,MDP0000915256,MDP0000845007,MDP0000399057,MDP0000681634,MDP0000309902,MDP0000211834,MDP0000270246,MDP0000279052,MDP0000414898,MDP0000746184,MDP0000150710,MDP0000151362,MDP0000709455,MDP0000176111,MDP0000…
GO:0034613	Biological process	cellular protein localization	5	0.371718	1.06495	3	36	540	1478	23610	MDP0000151457,MDP0000151362,MDP0000177833,	MDP0000177833,MDP0000797875,MDP0000259140,MDP0000140237,MDP0000197694,MDP0000849985,MDP0000309194,MDP0000121461,MDP0000213649,MDP0000866956,MDP0000175636,MDP0000248706,MDP0000696104,MDP0000311146,MDP0000915256,MDP0000845007,MDP0000399057,MDP0000681634,MDP0000309902,MDP0000211834,MDP0000270246,MDP0000279052,MDP0000414898,MDP0000746184,MDP0000150710,MDP0000151362,MDP0000709455,MDP0000176111,MDP0000…
GO:0004476	Molecular function	mannose-6-phosphate isomerase activity	6	0.372907	2.2153	1	1	7	2175	33728	MDP0000448667,	MDP0000448667,				--	--
GO:0008883	Molecular function	glutamyl-tRNA reductase activity	6	0.372907	2.2153	1	1	7	2175	33728	MDP0000656101,	MDP0000656101,				--	--
GO:0006633	Biological process	fatty acid biosynthetic process	9	0.376467	1.1276	3	12	170	1478	23610	MDP0000225539,MDP0000286450,MDP0000692433,	MDP0000074417,MDP0000135974,MDP0000286450,MDP0000943090,MDP0000692433,MDP0000235597,MDP0000739471,MDP0000231050,MDP0000689386,MDP0000225539,MDP0000233141,MDP0000912251,
GO:0009260	Biological process	ribonucleotide biosynthetic process	10	0.381792	1.11648	2	13	186	1478	23610	MDP0000708299,MDP0000495793,	MDP0000750535,MDP0000313594,MDP0000303408,MDP0000708299,MDP0000495793,MDP0000242151,MDP0000201907,MDP0000136140,MDP0000148645,MDP0000153621,MDP0000256469,MDP0000130822,MDP0000269498,
GO:0046390	Biological process	ribose phosphate biosynthetic process	7	0.381792	1.11648	2	13	186	1478	23610	MDP0000708299,MDP0000495793,	MDP0000750535,MDP0000313594,MDP0000303408,MDP0000708299,MDP0000495793,MDP0000242151,MDP0000201907,MDP0000136140,MDP0000148645,MDP0000153621,MDP0000256469,MDP0000130822,MDP0000269498,
GO:0006814	Biological process	sodium ion transport	8	0.382769	1.27794	1	4	50	1478	23610	MDP0000679625,	MDP0000125021,MDP0000126177,MDP0000679625,MDP0000178043,
GO:0009110	Biological process	vitamin biosynthetic process	5	0.38542	1.19807	4	6	80	1478	23610	MDP0000170450,MDP0000283164,MDP0000543224,MDP0000221381,	MDP0000543224,MDP0000700267,MDP0000275383,MDP0000283164,MDP0000170450,MDP0000221381,
GO:0042364	Biological process	water-soluble vitamin biosynthetic process	6	0.38542	1.19807	4	6	80	1478	23610	MDP0000170450,MDP0000283164,MDP0000543224,MDP0000221381,	MDP0000543224,MDP0000700267,MDP0000275383,MDP0000283164,MDP0000170450,MDP0000221381,
GO:0017144	Biological process	drug metabolic process	4	0.385957	1.07354	9	25	372	1478	23610	MDP0000127560,MDP0000170450,MDP0000283164,MDP0000543224,MDP0000656078,MDP0000221381,MDP0000708299,MDP0000258387,MDP0000495793,	MDP0000261331,MDP0000750535,MDP0000543224,MDP0000708299,MDP0000360526,MDP0000495793,MDP0000700267,MDP0000242151,MDP0000201907,MDP0000656078,MDP0000275383,MDP0000258387,MDP0000702868,MDP0000283164,MDP0000148645,MDP0000672088,MDP0000127560,MDP0000170450,MDP0000256469,MDP0000221381,MDP0000130822,MDP0000319111,MDP0000316281,MDP0000263140,MDP0000208546,
GO:1901615	Biological process	organic hydroxy compound metabolic process	4	0.391146	1.14102	2	9	126	1478	23610	MDP0000170450,MDP0000543224,	MDP0000161947,MDP0000543224,MDP0000560630,MDP0000184563,MDP0000184745,MDP0000275383,MDP0000248951,MDP0000170450,MDP0000322533,
GO:0033014	Biological process	tetrapyrrole biosynthetic process	6	0.396783	1.18328	3	6	81	1478	23610	MDP0000194288,MDP0000248777,MDP0000656101,	MDP0000315935,MDP0000144555,MDP0000194288,MDP0000248777,MDP0000656101,MDP0000302753,
GO:0016717	Molecular function	oxidoreductase activity, acting on paired donors, with oxidation of a pair of donors resulting in the reduction of molecular oxygen to two molecules of water	5	0.40453	1.24057	1	4	50	2175	33728	MDP0000127630,	MDP0000156530,MDP0000231050,MDP0000689386,MDP0000127630,
GO:0046500	Biological process	S-adenosylmethionine metabolic process	6	0.404533	1.45221	2	2	22	1478	23610	MDP0000656078,MDP0000258387,	MDP0000656078,MDP0000258387,
GO:0006556	Biological process	S-adenosylmethionine biosynthetic process	7	0.404533	1.45221	2	2	22	1478	23610	MDP0000656078,MDP0000258387,	MDP0000656078,MDP0000258387,				--	--
GO:0032787	Biological process	monocarboxylic acid metabolic process	7	0.405725	1.05972	3	27	407	1478	23610	MDP0000225539,MDP0000286450,MDP0000692433,	MDP0000039653,MDP0000324386,MDP0000074417,MDP0000135974,MDP0000286450,MDP0000311452,MDP0000313594,MDP0000943090,MDP0000241771,MDP0000143956,MDP0000140993,MDP0000692433,MDP0000235597,MDP0000363904,MDP0000739471,MDP0000231050,MDP0000322725,MDP0000689386,MDP0000225539,MDP0000259496,MDP0000134947,MDP0000413866,MDP0000233141,MDP0000912251,MDP0000264118,MDP0000319107,MDP0000136894,
GO:0001505	Biological process	regulation of neurotransmitter levels	4	0.411588	1.22879	1	4	52	1478	23610	MDP0000127560,	MDP0000261331,MDP0000127560,MDP0000316281,MDP0000263140,
GO:0042133	Biological process	neurotransmitter metabolic process	5	0.411588	1.22879	1	4	52	1478	23610	MDP0000127560,	MDP0000261331,MDP0000127560,MDP0000316281,MDP0000263140,
GO:0006544	Biological process	glycine metabolic process	10	0.411588	1.22879	1	4	52	1478	23610	MDP0000127560,	MDP0000261331,MDP0000127560,MDP0000316281,MDP0000263140,
GO:0051258	Biological process	protein polymerization	7	0.412605	1.13092	1	8	113	1478	23610	MDP0000504079,	MDP0000257814,MDP0000504079,MDP0000932254,MDP0000315009,MDP0000171440,MDP0000492839,MDP0000554878,MDP0000164790,
GO:0016701	Molecular function	oxidoreductase activity, acting on single donors with incorporation of molecular oxygen	4	0.415642	1.12779	1	8	110	2175	33728	MDP0000322060,	MDP0000755511,MDP0000295655,MDP0000166704,MDP0000423544,MDP0000874800,MDP0000322060,MDP0000186576,MDP0000165158,
GO:0006164	Biological process	purine nucleotide biosynthetic process	10	0.41883	1.08726	2	13	191	1478	23610	MDP0000708299,MDP0000495793,	MDP0000750535,MDP0000313594,MDP0000303408,MDP0000708299,MDP0000495793,MDP0000242151,MDP0000201907,MDP0000136140,MDP0000148645,MDP0000153621,MDP0000256469,MDP0000130822,MDP0000269498,
GO:0030243	Biological process	cellulose metabolic process	9	0.422255	1.121	3	8	114	1478	23610	MDP0000185368,MDP0000480237,MDP0000263817,	MDP0000185280,MDP0000265452,MDP0000480237,MDP0000461829,MDP0000279461,MDP0000185368,MDP0000286141,MDP0000263817,
GO:0030244	Biological process	cellulose biosynthetic process	10	0.422255	1.121	3	8	114	1478	23610	MDP0000185368,MDP0000480237,MDP0000263817,	MDP0000185280,MDP0000265452,MDP0000480237,MDP0000461829,MDP0000279461,MDP0000185368,MDP0000286141,MDP0000263817,
GO:0004478	Molecular function	methionine adenosyltransferase activity	5	0.441986	1.34845	2	2	23	2175	33728	MDP0000656078,MDP0000258387,	MDP0000656078,MDP0000258387,				--	--
GO:0006767	Biological process	water-soluble vitamin metabolic process	5	0.442044	1.1276	4	6	85	1478	23610	MDP0000170450,MDP0000283164,MDP0000543224,MDP0000221381,	MDP0000543224,MDP0000700267,MDP0000275383,MDP0000283164,MDP0000170450,MDP0000221381,
GO:0006766	Biological process	vitamin metabolic process	4	0.442044	1.1276	4	6	85	1478	23610	MDP0000170450,MDP0000283164,MDP0000543224,MDP0000221381,	MDP0000543224,MDP0000700267,MDP0000275383,MDP0000283164,MDP0000170450,MDP0000221381,
GO:0016779	Molecular function	nucleotidyltransferase activity	5	0.442674	1.04594	2	23	341	2175	33728	MDP0000305771,MDP0000292934,	MDP0000234765,MDP0000654260,MDP0000305771,MDP0000253234,MDP0000274560,MDP0000216084,MDP0000178691,MDP0000143909,MDP0000230638,MDP0000315270,MDP0000003570,MDP0000868562,MDP0000589856,MDP0000303619,MDP0000269701,MDP0000409112,MDP0000884993,MDP0000292934,MDP0000304147,MDP0000231135,MDP0000269522,MDP0000323050,MDP0000323049,
GO:0030597	Molecular function	RNA glycosylase activity	6	0.451194	1.72301	1	1	9	2175	33728	MDP0000918923,	MDP0000918923,				--	--
GO:0030598	Molecular function	rRNA N-glycosylase activity	7	0.451194	1.72301	1	1	9	2175	33728	MDP0000918923,	MDP0000918923,				--	--
GO:0008373	Molecular function	sialyltransferase activity	5	0.451194	1.72301	1	1	9	2175	33728	MDP0000239581,	MDP0000239581,				--	--
GO:1901136	Biological process	carbohydrate derivative catabolic process	5	0.45422	1.16177	2	4	55	1478	23610	MDP0000543856,MDP0000544996,	MDP0000544996,MDP0000543856,MDP0000702868,MDP0000199921,
GO:0005794	Cellular component	Golgi apparatus	6	0.455007	1.08879	1	8	104	713	10092	MDP0000239581,	MDP0000239581,MDP0000294529,MDP0000253325,MDP0000175636,MDP0000915256,MDP0000176111,MDP0000136087,MDP0000298707,
GO:0044283	Biological process	small molecule biosynthetic process	4	0.456514	1.02399	7	45	702	1478	23610	MDP0000225539,MDP0000170450,MDP0000283164,MDP0000543224,MDP0000221381,MDP0000286450,MDP0000692433,	MDP0000191851,MDP0000074417,MDP0000135974,MDP0000286450,MDP0000313594,MDP0000304669,MDP0000543224,MDP0000943090,MDP0000241771,MDP0000130459,MDP0000220526,MDP0000360526,MDP0000692433,MDP0000235597,MDP0000700267,MDP0000674530,MDP0000256847,MDP0000363904,MDP0000303619,MDP0000191667,MDP0000269701,MDP0000739471,MDP0000164641,MDP0000231050,MDP0000689386,MDP0000275383,MDP0000259511,MDP0000247912,MDP0000…
GO:0019842	Molecular function	vitamin binding	4	0.466762	1.03106	3	25	376	2175	33728	MDP0000127560,MDP0000168665,MDP0000309874,	MDP0000130267,MDP0000791730,MDP0000261331,MDP0000315935,MDP0000155219,MDP0000241771,MDP0000791555,MDP0000209618,MDP0000300969,MDP0000363904,MDP0000802153,MDP0000836141,MDP0000131249,MDP0000186385,MDP0000162502,MDP0000605118,MDP0000309874,MDP0000127560,MDP0000254861,MDP0000322533,MDP0000319107,MDP0000168665,MDP0000316281,MDP0000287416,MDP0000136894,
GO:0006754	Biological process	ATP biosynthetic process	12	0.479715	1.06495	2	8	120	1478	23610	MDP0000708299,MDP0000495793,	MDP0000750535,MDP0000708299,MDP0000495793,MDP0000242151,MDP0000201907,MDP0000148645,MDP0000256469,MDP0000130822,
GO:0015079	Molecular function	potassium ion transmembrane transporter activity	8	0.493459	1.06946	1	6	87	2175	33728	MDP0000249283,	MDP0000415910,MDP0000249283,MDP0000268194,MDP0000247022,MDP0000266360,MDP0000283899,
GO:0006081	Biological process	cellular aldehyde metabolic process	4	0.494081	1.14102	2	3	42	1478	23610	MDP0000170450,MDP0000543224,	MDP0000543224,MDP0000275383,MDP0000170450,
GO:0060089	Molecular function	molecular transducer activity	2	0.495012	1.04075	1	10	149	2175	33728	MDP0000224740,	MDP0000261444,MDP0000258078,MDP0000311914,MDP0000224740,MDP0000231172,MDP0000285110,MDP0000226231,MDP0000320381,MDP0000453272,MDP0000151413,
GO:0005261	Molecular function	cation channel activity	7	0.497968	1.13467	1	3	41	2175	33728	MDP0000249283,	MDP0000415910,MDP0000249283,MDP0000266360,
GO:0005267	Molecular function	potassium channel activity	9	0.497968	1.13467	1	3	41	2175	33728	MDP0000249283,	MDP0000415910,MDP0000249283,MDP0000266360,
GO:0006325	Biological process	chromatin organization	4	0.500471	1.02399	2	15	234	1478	23610	MDP0000204120,MDP0000222924,	MDP0000238003,MDP0000193481,MDP0000811991,MDP0000224377,MDP0000242219,MDP0000320059,MDP0000222924,MDP0000334368,MDP0000773491,MDP0000871187,MDP0000241310,MDP0000204120,MDP0000164539,MDP0000211193,MDP0000304827,
GO:0071840	Biological process	cellular component organization or biogenesis	2	0.501816	1.00506	7	66	1049	1478	23610	MDP0000543169,MDP0000179618,MDP0000204120,MDP0000928034,MDP0000504079,MDP0000222924,MDP0000200773,	MDP0000257814,MDP0000759988,MDP0000280632,MDP0000233640,MDP0000749281,MDP0000238003,MDP0000193481,MDP0000504079,MDP0000932254,MDP0000811991,MDP0000135025,MDP0000180439,MDP0000265452,MDP0000158403,MDP0000224377,MDP0000849985,MDP0000237587,MDP0000315009,MDP0000461829,MDP0000171440,MDP0000543169,MDP0000437717,MDP0000928034,MDP0000715756,MDP0000242219,MDP0000149008,MDP0000297071,MDP0000320059,MDP0000…
GO:0042625	Molecular function	ATPase-coupled ion transmembrane transporter activity	7	0.503252	1.0281	2	12	181	2175	33728	MDP0000708299,MDP0000495793,	MDP0000602147,MDP0000750535,MDP0000166338,MDP0000708299,MDP0000495793,MDP0000242151,MDP0000201907,MDP0000923702,MDP0000198731,MDP0000148645,MDP0000256469,MDP0000130822,
GO:0019637	Biological process	organophosphate metabolic process	5	0.503866	1.00642	11	47	746	1478	23610	MDP0000543856,MDP0000170450,MDP0000372490,MDP0000543224,MDP0000268543,MDP0000544996,MDP0000708299,MDP0000305582,MDP0000302445,MDP0000495793,MDP0000867150,	MDP0000039653,MDP0000235230,MDP0000324386,MDP0000160419,MDP0000161947,MDP0000239505,MDP0000544996,MDP0000302445,MDP0000750535,MDP0000929403,MDP0000867150,MDP0000313594,MDP0000312032,MDP0000543224,MDP0000161103,MDP0000303408,MDP0000560630,MDP0000143956,MDP0000207588,MDP0000140993,MDP0000718790,MDP0000708299,MDP0000495793,MDP0000543856,MDP0000314543,MDP0000315270,MDP0000242151,MDP0000201907,MDP0000…
GO:0048523	Biological process	negative regulation of cellular process	5	0.510009	1.11449	1	3	43	1478	23610	MDP0000918923,	MDP0000284515,MDP0000277675,MDP0000918923,
GO:0043228	Cellular component	non-membrane-bounded organelle	3	0.510655	1.00148	1	105	1484	713	10092	MDP0000204120,	MDP0000671726,MDP0000191839,MDP0000257814,MDP0000759988,MDP0000234738,MDP0000238035,MDP0000749281,MDP0000243151,MDP0000411382,MDP0000932254,MDP0000156365,MDP0000259153,MDP0000211254,MDP0000784015,MDP0000643415,MDP0000242008,MDP0000180401,MDP0000555484,MDP0000423776,MDP0000327175,MDP0000286465,MDP0000251942,MDP0000140235,MDP0000523595,MDP0000263658,MDP0000138660,MDP0000315009,MDP0000171440,MDP0000…
GO:0043232	Cellular component	intracellular non-membrane-bounded organelle	5	0.510655	1.00148	1	105	1484	713	10092	MDP0000204120,	MDP0000671726,MDP0000191839,MDP0000257814,MDP0000759988,MDP0000234738,MDP0000238035,MDP0000749281,MDP0000243151,MDP0000411382,MDP0000932254,MDP0000156365,MDP0000259153,MDP0000211254,MDP0000784015,MDP0000643415,MDP0000242008,MDP0000180401,MDP0000555484,MDP0000423776,MDP0000327175,MDP0000286465,MDP0000251942,MDP0000140235,MDP0000523595,MDP0000263658,MDP0000138660,MDP0000315009,MDP0000171440,MDP0000…
GO:0006184	Biological process	obsolete GTP catabolic process	0	0.515405	1.02161	2	11	172	1478	23610	MDP0000177833,MDP0000610480,	MDP0000257814,MDP0000177833,MDP0000610480,MDP0000425375,MDP0000866956,MDP0000311146,MDP0000228225,MDP0000164790,MDP0000414898,MDP0000150710,MDP0000466790,				--	--
GO:0033013	Biological process	tetrapyrrole metabolic process	5	0.519247	1.0418	3	6	92	1478	23610	MDP0000194288,MDP0000248777,MDP0000656101,	MDP0000315935,MDP0000144555,MDP0000194288,MDP0000248777,MDP0000656101,MDP0000302753,
GO:0048046	Cellular component	apoplast	3	0.519344	1.0294	1	8	110	713	10092	MDP0000873667,	MDP0000361876,MDP0000225088,MDP0000842877,MDP0000873667,MDP0000398765,MDP0000724206,MDP0000173145,MDP0000140678,
GO:0030173	Cellular component	integral component of Golgi membrane	7	0.519553	1.41543	1	1	10	713	10092	MDP0000239581,	MDP0000239581,
GO:0031228	Cellular component	intrinsic component of Golgi membrane	6	0.519553	1.41543	1	1	10	713	10092	MDP0000239581,	MDP0000239581,
GO:0012505	Cellular component	endomembrane system	3	0.530294	1.00003	1	26	368	713	10092	MDP0000239581,	MDP0000239581,MDP0000193490,MDP0000797875,MDP0000625137,MDP0000294529,MDP0000763506,MDP0000253325,MDP0000138795,MDP0000213649,MDP0000824072,MDP0000563182,MDP0000242101,MDP0000175636,MDP0000230999,MDP0000915256,MDP0000128052,MDP0000202103,MDP0000207668,MDP0000231172,MDP0000295546,MDP0000689999,MDP0000176111,MDP0000136087,MDP0000884408,MDP0000924844,MDP0000298707,
GO:0019829	Molecular function	ATPase-coupled cation transmembrane transporter activity	8	0.53788	1.02245	2	6	91	2175	33728	MDP0000708299,MDP0000495793,	MDP0000750535,MDP0000708299,MDP0000495793,MDP0000201907,MDP0000148645,MDP0000256469,
GO:0097747	Molecular function	RNA polymerase activity	6	0.539793	1.0034	1	11	170	2175	33728	MDP0000305771,	MDP0000234765,MDP0000305771,MDP0000178691,MDP0000315270,MDP0000003570,MDP0000589856,MDP0000303619,MDP0000269701,MDP0000409112,MDP0000231135,MDP0000269522,
GO:0034062	Molecular function	5'-3' RNA polymerase activity	7	0.539793	1.0034	1	11	170	2175	33728	MDP0000305771,	MDP0000234765,MDP0000305771,MDP0000178691,MDP0000315270,MDP0000003570,MDP0000589856,MDP0000303619,MDP0000269701,MDP0000409112,MDP0000231135,MDP0000269522,
GO:0046873	Molecular function	metal ion transmembrane transporter activity	7	0.545786	0.995871	3	14	218	2175	33728	MDP0000249283,MDP0000708299,MDP0000495793,	MDP0000125021,MDP0000415910,MDP0000126177,MDP0000249283,MDP0000268194,MDP0000708299,MDP0000495793,MDP0000201907,MDP0000148645,MDP0000247022,MDP0000256469,MDP0000266360,MDP0000283899,MDP0000178043,
GO:0009890	Biological process	negative regulation of biosynthetic process	6	0.549669	1.10168	1	2	29	1478	23610	MDP0000918923,	MDP0000284515,MDP0000918923,
GO:0010558	Biological process	negative regulation of macromolecule biosynthetic process	7	0.549669	1.10168	1	2	29	1478	23610	MDP0000918923,	MDP0000284515,MDP0000918923,
GO:2000113	Biological process	negative regulation of cellular macromolecule biosynthetic process	8	0.549669	1.10168	1	2	29	1478	23610	MDP0000918923,	MDP0000284515,MDP0000918923,
GO:0031327	Biological process	negative regulation of cellular biosynthetic process	7	0.549669	1.10168	1	2	29	1478	23610	MDP0000918923,	MDP0000284515,MDP0000918923,
GO:0007010	Biological process	cytoskeleton organization	5	0.551054	1.0089	1	6	95	1478	23610	MDP0000543169,	MDP0000932254,MDP0000315009,MDP0000171440,MDP0000543169,MDP0000303909,MDP0000293126,
GO:0009165	Biological process	nucleotide biosynthetic process	9	0.553939	0.990142	2	15	242	1478	23610	MDP0000708299,MDP0000495793,	MDP0000750535,MDP0000313594,MDP0000303408,MDP0000718790,MDP0000708299,MDP0000495793,MDP0000242151,MDP0000201907,MDP0000136140,MDP0000148645,MDP0000153621,MDP0000319244,MDP0000256469,MDP0000130822,MDP0000269498,
GO:1901293	Biological process	nucleoside phosphate biosynthetic process	8	0.567005	0.982026	2	15	244	1478	23610	MDP0000708299,MDP0000495793,	MDP0000750535,MDP0000313594,MDP0000303408,MDP0000718790,MDP0000708299,MDP0000495793,MDP0000242151,MDP0000201907,MDP0000136140,MDP0000148645,MDP0000153621,MDP0000319244,MDP0000256469,MDP0000130822,MDP0000269498,
GO:0031324	Biological process	negative regulation of cellular metabolic process	6	0.568279	1.06495	1	2	30	1478	23610	MDP0000918923,	MDP0000284515,MDP0000918923,
GO:0016620	Molecular function	oxidoreductase activity, acting on the aldehyde or oxo group of donors, NAD or NADP as acceptor	5	0.569763	0.986817	2	7	110	2175	33728	MDP0000285734,MDP0000656101,	MDP0000285734,MDP0000220526,MDP0000239328,MDP0000140980,MDP0000606021,MDP0000303619,MDP0000656101,
GO:0030247	Molecular function	polysaccharide binding	4	0.57006	0.989817	3	6	94	2175	33728	MDP0000265817,MDP0000265213,MDP0000294963,	MDP0000308826,MDP0000265817,MDP0000294963,MDP0000196672,MDP0000265213,MDP0000165209,
GO:0009201	Biological process	ribonucleoside triphosphate biosynthetic process	10	0.571627	0.983033	2	8	130	1478	23610	MDP0000708299,MDP0000495793,	MDP0000750535,MDP0000708299,MDP0000495793,MDP0000242151,MDP0000201907,MDP0000148645,MDP0000256469,MDP0000130822,
GO:0009206	Biological process	purine ribonucleoside triphosphate biosynthetic process	11	0.571627	0.983033	2	8	130	1478	23610	MDP0000708299,MDP0000495793,	MDP0000750535,MDP0000708299,MDP0000495793,MDP0000242151,MDP0000201907,MDP0000148645,MDP0000256469,MDP0000130822,
GO:0009205	Biological process	purine ribonucleoside triphosphate metabolic process	10	0.571627	0.983033	2	8	130	1478	23610	MDP0000708299,MDP0000495793,	MDP0000750535,MDP0000708299,MDP0000495793,MDP0000242151,MDP0000201907,MDP0000148645,MDP0000256469,MDP0000130822,
GO:0009199	Biological process	ribonucleoside triphosphate metabolic process	9	0.571627	0.983033	2	8	130	1478	23610	MDP0000708299,MDP0000495793,	MDP0000750535,MDP0000708299,MDP0000495793,MDP0000242151,MDP0000201907,MDP0000148645,MDP0000256469,MDP0000130822,
GO:0009144	Biological process	purine nucleoside triphosphate metabolic process	9	0.571627	0.983033	2	8	130	1478	23610	MDP0000708299,MDP0000495793,	MDP0000750535,MDP0000708299,MDP0000495793,MDP0000242151,MDP0000201907,MDP0000148645,MDP0000256469,MDP0000130822,
GO:0009145	Biological process	purine nucleoside triphosphate biosynthetic process	10	0.571627	0.983033	2	8	130	1478	23610	MDP0000708299,MDP0000495793,	MDP0000750535,MDP0000708299,MDP0000495793,MDP0000242151,MDP0000201907,MDP0000148645,MDP0000256469,MDP0000130822,
GO:0009142	Biological process	nucleoside triphosphate biosynthetic process	9	0.571627	0.983033	2	8	130	1478	23610	MDP0000708299,MDP0000495793,	MDP0000750535,MDP0000708299,MDP0000495793,MDP0000242151,MDP0000201907,MDP0000148645,MDP0000256469,MDP0000130822,
GO:0006813	Biological process	potassium ion transport	8	0.571716	0.9881	1	6	97	1478	23610	MDP0000249283,	MDP0000415910,MDP0000249283,MDP0000268194,MDP0000247022,MDP0000266360,MDP0000283899,
GO:0009141	Biological process	nucleoside triphosphate metabolic process	8	0.589137	0.968139	2	8	132	1478	23610	MDP0000708299,MDP0000495793,	MDP0000750535,MDP0000708299,MDP0000495793,MDP0000242151,MDP0000201907,MDP0000148645,MDP0000256469,MDP0000130822,
GO:0098772	Molecular function	molecular function regulator	2	0.590149	0.972996	2	32	510	2175	33728	MDP0000932255,MDP0000200773,	MDP0000306885,MDP0000932255,MDP0000259139,MDP0000309310,MDP0000889408,MDP0000307862,MDP0000313569,MDP0000250432,MDP0000320859,MDP0000141653,MDP0000297071,MDP0000278726,MDP0000296871,MDP0000138059,MDP0000802196,MDP0000231962,MDP0000167315,MDP0000233370,MDP0000200773,MDP0000171043,MDP0000409273,MDP0000687864,MDP0000215062,MDP0000628931,MDP0000264902,MDP0000186495,MDP0000396750,MDP0000313603,MDP0000…
GO:0016742	Molecular function	hydroxymethyl-, formyl- and related transferase activity	5	0.591476	0.989817	1	3	47	2175	33728	MDP0000127560,	MDP0000261331,MDP0000127560,MDP0000316281,
GO:0016879	Molecular function	ligase activity, forming carbon-nitrogen bonds	4	0.594837	0.965645	1	17	273	2175	33728	MDP0000216487,	MDP0000142676,MDP0000216487,MDP0000313594,MDP0000307848,MDP0000718790,MDP0000238779,MDP0000319546,MDP0000140755,MDP0000236361,MDP0000243556,MDP0000319816,MDP0000945338,MDP0000302761,MDP0000206447,MDP0000153621,MDP0000317971,MDP0000285227,
GO:0009052	Biological process	pentose-phosphate shunt, non-oxidative branch	5	0.595579	1.14102	1	1	14	1478	23610	MDP0000867150,	MDP0000867150,				--	--
GO:0043632	Biological process	modification-dependent macromolecule catabolic process	7	0.602123	0.959829	2	14	233	1478	23610	MDP0000442083,MDP0000022760,	MDP0000135025,MDP0000258057,MDP0000164366,MDP0000252231,MDP0000123469,MDP0000809746,MDP0000429252,MDP0000296352,MDP0000022760,MDP0000277452,MDP0000230315,MDP0000442083,MDP0000322619,MDP0000266449,
GO:0019941	Biological process	modification-dependent protein catabolic process	8	0.602123	0.959829	2	14	233	1478	23610	MDP0000442083,MDP0000022760,	MDP0000135025,MDP0000258057,MDP0000164366,MDP0000252231,MDP0000123469,MDP0000809746,MDP0000429252,MDP0000296352,MDP0000022760,MDP0000277452,MDP0000230315,MDP0000442083,MDP0000322619,MDP0000266449,
GO:0006511	Biological process	ubiquitin-dependent protein catabolic process	9	0.602123	0.959829	2	14	233	1478	23610	MDP0000442083,MDP0000022760,	MDP0000135025,MDP0000258057,MDP0000164366,MDP0000252231,MDP0000123469,MDP0000809746,MDP0000429252,MDP0000296352,MDP0000022760,MDP0000277452,MDP0000230315,MDP0000442083,MDP0000322619,MDP0000266449,
GO:0010608	Biological process	posttranscriptional regulation of gene expression	7	0.603805	0.998393	1	2	32	1478	23610	MDP0000918923,	MDP0000918923,MDP0000251381,
GO:0034248	Biological process	regulation of cellular amide metabolic process	6	0.603805	0.998393	1	2	32	1478	23610	MDP0000918923,	MDP0000918923,MDP0000251381,
GO:0006417	Biological process	regulation of translation	8	0.603805	0.998393	1	2	32	1478	23610	MDP0000918923,	MDP0000918923,MDP0000251381,
GO:0016903	Molecular function	oxidoreductase activity, acting on the aldehyde or oxo group of donors	4	0.605605	0.954285	2	8	130	2175	33728	MDP0000285734,MDP0000656101,	MDP0000285734,MDP0000220526,MDP0000239328,MDP0000140980,MDP0000606021,MDP0000303619,MDP0000656101,MDP0000134947,
GO:0008168	Molecular function	methyltransferase activity	5	0.606393	0.967516	1	36	577	2175	33728	MDP0000155206,	MDP0000264082,MDP0000193481,MDP0000303586,MDP0000926531,MDP0000811991,MDP0000310886,MDP0000805369,MDP0000314776,MDP0000776572,MDP0000271975,MDP0000811444,MDP0000223161,MDP0000263283,MDP0000244379,MDP0000155206,MDP0000149008,MDP0000223057,MDP0000265800,MDP0000037858,MDP0000215679,MDP0000122544,MDP0000186353,MDP0000275302,MDP0000241310,MDP0000216812,MDP0000702387,MDP0000226279,MDP0000299117,MDP0000…
GO:0004751	Molecular function	ribose-5-phosphate isomerase activity	6	0.606794	1.10765	1	1	14	2175	33728	MDP0000867150,	MDP0000867150,				--	--
GO:0016667	Molecular function	oxidoreductase activity, acting on a sulfur group of donors	4	0.619412	0.950628	1	16	261	2175	33728	MDP0000133079,	MDP0000609131,MDP0000625137,MDP0000288395,MDP0000763506,MDP0000133079,MDP0000285549,MDP0000563182,MDP0000284515,MDP0000174643,MDP0000249527,MDP0000845788,MDP0000689999,MDP0000152819,MDP0000157499,MDP0000924844,MDP0000320460,
GO:0007275	Biological process	multicellular organism development	4	0.62072	0.968139	1	2	33	1478	23610	MDP0000022760,	MDP0000296352,MDP0000022760,
GO:0044281	Biological process	small molecule metabolic process	3	0.626188	0.976559	17	123	2012	1478	23610	MDP0000225539,MDP0000127560,MDP0000170450,MDP0000372490,MDP0000283164,MDP0000543224,MDP0000268543,MDP0000221381,MDP0000708299,MDP0000285734,MDP0000305582,MDP0000302445,MDP0000286450,MDP0000692433,MDP0000303268,MDP0000365970,MDP0000495793,	MDP0000039653,MDP0000120975,MDP0000191851,MDP0000324386,MDP0000074417,MDP0000160419,MDP0000161947,MDP0000261331,MDP0000285734,MDP0000135974,MDP0000302445,MDP0000750535,MDP0000286450,MDP0000609131,MDP0000929403,MDP0000221561,MDP0000249107,MDP0000311452,MDP0000313594,MDP0000625137,MDP0000312032,MDP0000679173,MDP0000304669,MDP0000543224,MDP0000943090,MDP0000241771,MDP0000888429,MDP0000303408,MDP0000…
GO:0016741	Molecular function	transferase activity, transferring one-carbon groups	4	0.628481	0.959965	2	39	630	2175	33728	MDP0000155206,MDP0000127560,	MDP0000264082,MDP0000193481,MDP0000303586,MDP0000926531,MDP0000261331,MDP0000811991,MDP0000310886,MDP0000805369,MDP0000314776,MDP0000776572,MDP0000271975,MDP0000811444,MDP0000223161,MDP0000263283,MDP0000244379,MDP0000155206,MDP0000149008,MDP0000223057,MDP0000265800,MDP0000037858,MDP0000215679,MDP0000122544,MDP0000186353,MDP0000275302,MDP0000241310,MDP0000216812,MDP0000702387,MDP0000226279,MDP0000…
GO:0051276	Biological process	chromosome organization	5	0.642125	0.939664	2	18	306	1478	23610	MDP0000204120,MDP0000222924,	MDP0000238003,MDP0000193481,MDP0000811991,MDP0000135025,MDP0000224377,MDP0000242219,MDP0000320059,MDP0000222924,MDP0000948733,MDP0000334368,MDP0000773491,MDP0000871187,MDP0000241310,MDP0000204120,MDP0000165136,MDP0000164539,MDP0000211193,MDP0000304827,
GO:0051248	Biological process	negative regulation of protein metabolic process	7	0.644657	0.998393	1	1	16	1478	23610	MDP0000918923,	MDP0000918923,
GO:0017148	Biological process	negative regulation of translation	9	0.644657	0.998393	1	1	16	1478	23610	MDP0000918923,	MDP0000918923,
GO:0034249	Biological process	negative regulation of cellular amide metabolic process	7	0.644657	0.998393	1	1	16	1478	23610	MDP0000918923,	MDP0000918923,
GO:0032269	Biological process	negative regulation of cellular protein metabolic process	8	0.644657	0.998393	1	1	16	1478	23610	MDP0000918923,	MDP0000918923,
GO:0005975	Biological process	carbohydrate metabolic process	4	0.649241	0.968435	16	99	1633	1478	23610	MDP0000185368,MDP0000282531,MDP0000543856,MDP0000873667,MDP0000448667,MDP0000129573,MDP0000480237,MDP0000919905,MDP0000322330,MDP0000544996,MDP0000856196,MDP0000285734,MDP0000764433,MDP0000212156,MDP0000205969,MDP0000263817,	MDP0000895533,MDP0000146967,MDP0000121223,MDP0000039653,MDP0000129573,MDP0000919905,MDP0000324386,MDP0000123771,MDP0000660874,MDP0000322330,MDP0000544996,MDP0000285734,MDP0000185280,MDP0000361876,MDP0000212784,MDP0000764433,MDP0000265452,MDP0000225088,MDP0000249107,MDP0000842877,MDP0000480237,MDP0000306738,MDP0000276235,MDP0000160578,MDP0000624875,MDP0000262060,MDP0000125892,MDP0000888429,MDP0000…
GO:0071702	Biological process	organic substance transport	5	0.649869	0.960627	5	62	1031	1478	23610	MDP0000239495,MDP0000151457,MDP0000151362,MDP0000177833,MDP0000610480,	MDP0000602147,MDP0000307910,MDP0000177833,MDP0000797875,MDP0000259140,MDP0000610480,MDP0000262878,MDP0000623088,MDP0000140237,MDP0000282945,MDP0000239495,MDP0000262149,MDP0000197694,MDP0000849985,MDP0000309194,MDP0000121461,MDP0000253325,MDP0000213649,MDP0000272640,MDP0000304462,MDP0000428283,MDP0000549956,MDP0000425375,MDP0000866956,MDP0000175636,MDP0000213770,MDP0000248706,MDP0000696104,MDP0000…
GO:0033036	Biological process	macromolecule localization	3	0.662332	0.952852	5	51	855	1478	23610	MDP0000239495,MDP0000151457,MDP0000151362,MDP0000177833,MDP0000610480,	MDP0000602147,MDP0000177833,MDP0000797875,MDP0000259140,MDP0000610480,MDP0000262878,MDP0000140237,MDP0000239495,MDP0000262149,MDP0000197694,MDP0000849985,MDP0000309194,MDP0000121461,MDP0000213649,MDP0000272640,MDP0000304462,MDP0000428283,MDP0000425375,MDP0000866956,MDP0000175636,MDP0000248706,MDP0000696104,MDP0000311146,MDP0000915256,MDP0000845007,MDP0000323552,MDP0000399057,MDP0000681634,MDP0000…
GO:0000139	Cellular component	Golgi membrane	6	0.671328	0.884642	1	2	32	713	10092	MDP0000239581,	MDP0000239581,MDP0000253325,
GO:0006732	Biological process	coenzyme metabolic process	5	0.675684	0.90849	7	12	211	1478	23610	MDP0000170450,MDP0000372490,MDP0000543224,MDP0000656078,MDP0000305582,MDP0000302445,MDP0000258387,	MDP0000302445,MDP0000312032,MDP0000543224,MDP0000303408,MDP0000718790,MDP0000315270,MDP0000656078,MDP0000275383,MDP0000258387,MDP0000170450,MDP0000305582,MDP0000372490,
GO:0016759	Molecular function	cellulose synthase activity	7	0.677678	0.881087	3	5	88	2175	33728	MDP0000185368,MDP0000480237,MDP0000263817,	MDP0000185280,MDP0000480237,MDP0000279461,MDP0000185368,MDP0000263817,
GO:0016760	Molecular function	cellulose synthase (UDP-forming) activity	8	0.677678	0.881087	3	5	88	2175	33728	MDP0000185368,MDP0000480237,MDP0000263817,	MDP0000185280,MDP0000480237,MDP0000279461,MDP0000185368,MDP0000263817,
GO:0008299	Biological process	isoprenoid biosynthetic process	7	0.688474	0.863475	1	4	74	1478	23610	MDP0000372490,	MDP0000312032,MDP0000180354,MDP0000158790,MDP0000372490,
GO:0006720	Biological process	isoprenoid metabolic process	6	0.688474	0.863475	1	4	74	1478	23610	MDP0000372490,	MDP0000312032,MDP0000180354,MDP0000158790,MDP0000372490,
GO:0000003	Biological process	reproduction	2	0.712134	0.883371	4	12	217	1478	23610	MDP0000290119,MDP0000223122,MDP0000282332,MDP0000126245,	MDP0000782875,MDP0000809983,MDP0000284363,MDP0000126245,MDP0000290119,MDP0000223122,MDP0000282332,MDP0000568045,MDP0000541805,MDP0000600288,MDP0000228426,MDP0000244851,
GO:0022414	Biological process	reproductive process	2	0.712134	0.883371	4	12	217	1478	23610	MDP0000290119,MDP0000223122,MDP0000282332,MDP0000126245,	MDP0000782875,MDP0000809983,MDP0000284363,MDP0000126245,MDP0000290119,MDP0000223122,MDP0000282332,MDP0000568045,MDP0000541805,MDP0000600288,MDP0000228426,MDP0000244851,
GO:0004176	Molecular function	ATP-dependent peptidase activity	10	0.718292	0.816165	1	1	19	2175	33728	MDP0000272421,	MDP0000272421,
GO:0044272	Biological process	sulfur compound biosynthetic process	5	0.719481	0.853588	2	7	131	1478	23610	MDP0000656078,MDP0000258387,	MDP0000220526,MDP0000256847,MDP0000303619,MDP0000656078,MDP0000164641,MDP0000258387,MDP0000793077,
GO:0051603	Biological process	proteolysis involved in cellular protein catabolic process	7	0.725457	0.884186	2	15	271	1478	23610	MDP0000442083,MDP0000022760,	MDP0000135025,MDP0000258057,MDP0000459098,MDP0000164366,MDP0000252231,MDP0000123469,MDP0000809746,MDP0000429252,MDP0000296352,MDP0000022760,MDP0000277452,MDP0000230315,MDP0000442083,MDP0000322619,MDP0000266449,
GO:0044257	Biological process	cellular protein catabolic process	7	0.725457	0.884186	2	15	271	1478	23610	MDP0000442083,MDP0000022760,	MDP0000135025,MDP0000258057,MDP0000459098,MDP0000164366,MDP0000252231,MDP0000123469,MDP0000809746,MDP0000429252,MDP0000296352,MDP0000022760,MDP0000277452,MDP0000230315,MDP0000442083,MDP0000322619,MDP0000266449,
GO:0006996	Biological process	organelle organization	4	0.73427	0.904205	3	27	477	1478	23610	MDP0000543169,MDP0000204120,MDP0000222924,	MDP0000238003,MDP0000193481,MDP0000932254,MDP0000811991,MDP0000135025,MDP0000224377,MDP0000849985,MDP0000315009,MDP0000171440,MDP0000543169,MDP0000437717,MDP0000715756,MDP0000242219,MDP0000320059,MDP0000222924,MDP0000948733,MDP0000334368,MDP0000303909,MDP0000773491,MDP0000871187,MDP0000241310,MDP0000293126,MDP0000204120,MDP0000165136,MDP0000164539,MDP0000211193,MDP0000304827,
GO:0051704	Biological process	multi-organism process	2	0.740472	0.863475	4	12	222	1478	23610	MDP0000290119,MDP0000223122,MDP0000282332,MDP0000126245,	MDP0000782875,MDP0000809983,MDP0000284363,MDP0000126245,MDP0000290119,MDP0000223122,MDP0000282332,MDP0000568045,MDP0000541805,MDP0000600288,MDP0000228426,MDP0000244851,
GO:0005737	Cellular component	cytoplasm	4	0.742767	0.961887	10	172	2531	713	10092	MDP0000543856,MDP0000299180,MDP0000239581,MDP0000179618,MDP0000928034,MDP0000544996,MDP0000154972,MDP0000193040,MDP0000235002,MDP0000365970,	MDP0000671726,MDP0000196817,MDP0000191839,MDP0000039653,MDP0000239581,MDP0000234738,MDP0000238035,MDP0000324386,MDP0000749281,MDP0000243151,MDP0000193490,MDP0000256647,MDP0000411382,MDP0000156365,MDP0000797875,MDP0000259153,MDP0000544996,MDP0000211254,MDP0000784015,MDP0000643415,MDP0000242008,MDP0000180401,MDP0000154972,MDP0000555484,MDP0000423776,MDP0000208220,MDP0000327175,MDP0000286465,MDP0000…
GO:0030001	Biological process	metal ion transport	7	0.745197	0.891769	5	23	412	1478	23610	MDP0000679625,MDP0000249283,MDP0000708299,MDP0000285682,MDP0000495793,	MDP0000138538,MDP0000125021,MDP0000415910,MDP0000126177,MDP0000235367,MDP0000320289,MDP0000249283,MDP0000268194,MDP0000708299,MDP0000495793,MDP0000285682,MDP0000242151,MDP0000201907,MDP0000679625,MDP0000148645,MDP0000886675,MDP0000247022,MDP0000256469,MDP0000161311,MDP0000741407,MDP0000266360,MDP0000283899,MDP0000178043,
GO:0003950	Molecular function	NAD+ ADP-ribosyltransferase activity	6	0.753473	0.738435	1	1	21	2175	33728	MDP0000241392,	MDP0000241392,
GO:0031301	Cellular component	integral component of organelle membrane	5	0.760339	0.744962	1	2	38	713	10092	MDP0000239581,	MDP0000239581,MDP0000207668,
GO:0044424	Cellular component	intracellular part	3	0.762488	0.973987	30	325	4723	713	10092	MDP0000119199,MDP0000127499,MDP0000543856,MDP0000299180,MDP0000821787,MDP0000172441,MDP0000149857,MDP0000239581,MDP0000179618,MDP0000204120,MDP0000243895,MDP0000489886,MDP0000928034,MDP0000290409,MDP0000138052,MDP0000222924,MDP0000545420,MDP0000280307,MDP0000544996,MDP0000156088,MDP0000155579,MDP0000154972,MDP0000145793,MDP0000319338,MDP0000193040,MDP0000131346,MDP0000174161,MDP0000235002,MDP0000…	MDP0000671726,MDP0000196817,MDP0000191839,MDP0000039653,MDP0000263589,MDP0000257814,MDP0000759988,MDP0000239581,MDP0000234738,MDP0000238035,MDP0000135063,MDP0000233640,MDP0000324386,MDP0000599845,MDP0000749281,MDP0000243151,MDP0000193490,MDP0000301302,MDP0000193481,MDP0000256647,MDP0000411382,MDP0000932254,MDP0000156365,MDP0000797875,MDP0000259153,MDP0000150429,MDP0000544996,MDP0000811991,MDP0000…
GO:0052689	Molecular function	carboxylic ester hydrolase activity	5	0.763944	0.871702	5	19	338	2175	33728	MDP0000276022,MDP0000311922,MDP0000283158,MDP0000280938,MDP0000200773,	MDP0000699004,MDP0000313569,MDP0000532630,MDP0000300811,MDP0000487946,MDP0000479863,MDP0000280938,MDP0000297071,MDP0000822752,MDP0000431280,MDP0000311922,MDP0000231962,MDP0000233370,MDP0000200773,MDP0000289999,MDP0000283158,MDP0000143554,MDP0000136792,MDP0000276022,
GO:0044255	Biological process	cellular lipid metabolic process	5	0.767876	0.883534	4	25	452	1478	23610	MDP0000225539,MDP0000372490,MDP0000286450,MDP0000692433,	MDP0000074417,MDP0000239505,MDP0000135974,MDP0000286450,MDP0000311452,MDP0000312032,MDP0000161103,MDP0000943090,MDP0000207588,MDP0000692433,MDP0000235597,MDP0000180354,MDP0000739471,MDP0000231050,MDP0000322725,MDP0000689386,MDP0000158790,MDP0000225539,MDP0000288828,MDP0000290661,MDP0000259496,MDP0000135680,MDP0000233141,MDP0000912251,MDP0000372490,
GO:0000272	Biological process	polysaccharide catabolic process	6	0.771193	0.726104	1	2	44	1478	23610	MDP0000764433,	MDP0000764433,MDP0000276235,
GO:0006520	Biological process	cellular amino acid metabolic process	7	0.777684	0.903808	1	43	760	1478	23610	MDP0000127560,	MDP0000120975,MDP0000191851,MDP0000261331,MDP0000609131,MDP0000313594,MDP0000304669,MDP0000241771,MDP0000130459,MDP0000220526,MDP0000360526,MDP0000261961,MDP0000674530,MDP0000129192,MDP0000256847,MDP0000363904,MDP0000303619,MDP0000191667,MDP0000269701,MDP0000836141,MDP0000280298,MDP0000164641,MDP0000259511,MDP0000247912,MDP0000131249,MDP0000911918,MDP0000605118,MDP0000179859,MDP0000672088,MDP0000…
GO:0048856	Biological process	anatomical structure development	3	0.781898	0.709968	1	2	45	1478	23610	MDP0000022760,	MDP0000296352,MDP0000022760,
GO:0032502	Biological process	developmental process	2	0.781898	0.709968	1	2	45	1478	23610	MDP0000022760,	MDP0000296352,MDP0000022760,
GO:0090407	Biological process	organophosphate biosynthetic process	6	0.783857	0.859806	4	19	353	1478	23610	MDP0000170450,MDP0000543224,MDP0000708299,MDP0000495793,	MDP0000750535,MDP0000313594,MDP0000543224,MDP0000303408,MDP0000718790,MDP0000708299,MDP0000495793,MDP0000242151,MDP0000201907,MDP0000275383,MDP0000136140,MDP0000288828,MDP0000148645,MDP0000153621,MDP0000170450,MDP0000319244,MDP0000256469,MDP0000130822,MDP0000269498,
GO:0016161	Molecular function	beta-amylase activity	7	0.785496	0.704869	1	2	44	2175	33728	MDP0000764433,	MDP0000764433,MDP0000276235,
GO:0043933	Biological process	protein-containing complex subunit organization	4	0.797701	0.85424	4	20	374	1478	23610	MDP0000179618,MDP0000204120,MDP0000928034,MDP0000504079,	MDP0000257814,MDP0000504079,MDP0000932254,MDP0000315009,MDP0000171440,MDP0000928034,MDP0000715756,MDP0000242219,MDP0000320059,MDP0000179618,MDP0000578891,MDP0000492839,MDP0000334368,MDP0000554878,MDP0000773491,MDP0000164790,MDP0000204120,MDP0000164539,MDP0000557551,MDP0000251381,
GO:0008152	Biological process	metabolic process	2	0.799047	0.988016	195	1083	17510	1478	23610	MDP0000119199,MDP0000185368,MDP0000810486,MDP0000194288,MDP0000254571,MDP0000526036,MDP0000338280,MDP0000276022,MDP0000252216,MDP0000252563,MDP0000282531,MDP0000272940,MDP0000235822,MDP0000127499,MDP0000272841,MDP0000543856,MDP0000311922,MDP0000265759,MDP0000873667,MDP0000143779,MDP0000225539,MDP0000821787,MDP0000232642,MDP0000239235,MDP0000255330,MDP0000448667,MDP0000187308,MDP0000149857,MDP0000…	MDP0000120995,MDP0000130267,MDP0000895533,MDP0000810486,MDP0000254571,MDP0000234765,MDP0000671726,MDP0000272940,MDP0000249006,MDP0000191839,MDP0000146967,MDP0000232642,MDP0000121223,MDP0000039653,MDP0000187308,MDP0000310904,MDP0000235230,MDP0000263589,MDP0000659362,MDP0000120975,MDP0000191851,MDP0000759988,MDP0000146017,MDP0000142676,MDP0000307964,MDP0000217423,MDP0000239581,MDP0000149604,MDP0000…
GO:1990204	Cellular component	oxidoreductase complex	4	0.803141	0.752887	2	5	94	713	10092	MDP0000543856,MDP0000544996,	MDP0000544996,MDP0000014856,MDP0000543856,MDP0000199921,MDP0000263140,
GO:0016835	Molecular function	carbon-oxygen lyase activity	4	0.806442	0.808428	2	11	211	2175	33728	MDP0000194288,MDP0000303268,	MDP0000039653,MDP0000279446,MDP0000360526,MDP0000194288,MDP0000191667,MDP0000605118,MDP0000672088,MDP0000319111,MDP0000257135,MDP0000386723,MDP0000303268,
GO:0016799	Molecular function	hydrolase activity, hydrolyzing N-glycosyl compounds	5	0.811207	0.620285	1	1	25	2175	33728	MDP0000918923,	MDP0000918923,
GO:0006006	Biological process	glucose metabolic process	7	0.81141	0.665595	1	2	48	1478	23610	MDP0000285734,	MDP0000285734,MDP0000674530,
GO:0003690	Molecular function	double-stranded DNA binding	6	0.815	0.694349	1	3	67	2175	33728	MDP0000288614,	MDP0000599845,MDP0000859459,MDP0000288614,
GO:0006629	Biological process	lipid metabolic process	4	0.822692	0.893186	11	52	930	1478	23610	MDP0000276022,MDP0000311922,MDP0000225539,MDP0000306888,MDP0000372490,MDP0000283158,MDP0000280938,MDP0000286450,MDP0000692433,MDP0000127630,MDP0000215444,	MDP0000306888,MDP0000074417,MDP0000256647,MDP0000239505,MDP0000297419,MDP0000135974,MDP0000699004,MDP0000286450,MDP0000311452,MDP0000156530,MDP0000312032,MDP0000161103,MDP0000532630,MDP0000943090,MDP0000300811,MDP0000487946,MDP0000215444,MDP0000305029,MDP0000207588,MDP0000479863,MDP0000280938,MDP0000692433,MDP0000703486,MDP0000235597,MDP0000119262,MDP0000312212,MDP0000822752,MDP0000431280,MDP0000…
GO:0140102	Molecular function	catalytic activity, acting on a rRNA	4	0.823391	0.596428	1	1	26	2175	33728	MDP0000918923,	MDP0000918923,
GO:0006790	Biological process	sulfur compound metabolic process	4	0.823754	0.786911	2	10	203	1478	23610	MDP0000656078,MDP0000258387,	MDP0000609131,MDP0000220526,MDP0000256847,MDP0000303619,MDP0000280298,MDP0000656078,MDP0000164641,MDP0000258387,MDP0000254861,MDP0000793077,
GO:0005507	Molecular function	copper ion binding	7	0.82443	0.82157	4	16	302	2175	33728	MDP0000306888,MDP0000185799,MDP0000866270,MDP0000120008,	MDP0000306888,MDP0000150489,MDP0000164201,MDP0000279576,MDP0000185799,MDP0000724206,MDP0000213863,MDP0000522743,MDP0000866270,MDP0000148645,MDP0000197775,MDP0000256469,MDP0000266398,MDP0000863012,MDP0000610961,MDP0000120008,
GO:0016861	Molecular function	intramolecular oxidoreductase activity, interconverting aldoses and ketoses	5	0.824512	0.64613	2	2	48	2175	33728	MDP0000448667,MDP0000867150,	MDP0000867150,MDP0000448667,
GO:0030234	Molecular function	enzyme regulator activity	3	0.826249	0.850171	2	25	456	2175	33728	MDP0000932255,MDP0000200773,	MDP0000932255,MDP0000259139,MDP0000309310,MDP0000307862,MDP0000313569,MDP0000250432,MDP0000320859,MDP0000141653,MDP0000297071,MDP0000296871,MDP0000138059,MDP0000231962,MDP0000167315,MDP0000233370,MDP0000200773,MDP0000171043,MDP0000409273,MDP0000687864,MDP0000215062,MDP0000264902,MDP0000396750,MDP0000313603,MDP0000046497,MDP0000010610,MDP0000933660,
GO:0042623	Molecular function	ATPase activity, coupled	9	0.829503	0.738435	1	6	126	2175	33728	MDP0000272421,	MDP0000320212,MDP0000153787,MDP0000305104,MDP0000948733,MDP0000272421,MDP0000186402,
GO:0098588	Cellular component	bounding membrane of organelle	4	0.835807	0.786349	1	11	198	713	10092	MDP0000239581,	MDP0000239581,MDP0000797875,MDP0000849985,MDP0000301544,MDP0000253325,MDP0000213649,MDP0000320062,MDP0000175636,MDP0000915256,MDP0000176111,MDP0000298707,
GO:0051172	Biological process	negative regulation of nitrogen compound metabolic process	6	0.836534	0.57051	1	1	28	1478	23610	MDP0000918923,	MDP0000918923,
GO:0003899	Molecular function	DNA-directed 5'-3' RNA polymerase activity	8	0.837927	0.743492	1	7	146	2175	33728	MDP0000305771,	MDP0000234765,MDP0000305771,MDP0000178691,MDP0000315270,MDP0000003570,MDP0000269701,MDP0000231135,
GO:0030163	Biological process	protein catabolic process	6	0.838595	0.811392	2	16	315	1478	23610	MDP0000442083,MDP0000022760,	MDP0000135025,MDP0000258057,MDP0000459098,MDP0000164366,MDP0000252231,MDP0000123469,MDP0000809746,MDP0000429252,MDP0000296352,MDP0000247917,MDP0000022760,MDP0000277452,MDP0000230315,MDP0000442083,MDP0000322619,MDP0000266449,
GO:0031300	Cellular component	intrinsic component of organelle membrane	4	0.839837	0.663482	1	3	64	713	10092	MDP0000239581,	MDP0000239581,MDP0000138795,MDP0000207668,
GO:0016765	Molecular function	transferase activity, transferring alkyl or aryl (other than methyl) groups	4	0.840393	0.726897	3	6	128	2175	33728	MDP0000291621,MDP0000656078,MDP0000258387,	MDP0000291621,MDP0000144555,MDP0000656078,MDP0000259511,MDP0000122345,MDP0000258387,
GO:0009856	Biological process	pollination	3	0.84921	0.76432	3	10	209	1478	23610	MDP0000290119,MDP0000223122,MDP0000282332,	MDP0000782875,MDP0000809983,MDP0000284363,MDP0000290119,MDP0000223122,MDP0000282332,MDP0000541805,MDP0000600288,MDP0000228426,MDP0000244851,
GO:0009875	Biological process	pollen-pistil interaction	4	0.84921	0.76432	3	10	209	1478	23610	MDP0000290119,MDP0000223122,MDP0000282332,	MDP0000782875,MDP0000809983,MDP0000284363,MDP0000290119,MDP0000223122,MDP0000282332,MDP0000541805,MDP0000600288,MDP0000228426,MDP0000244851,
GO:0044706	Biological process	multi-multicellular organism process	3	0.84921	0.76432	3	10	209	1478	23610	MDP0000290119,MDP0000223122,MDP0000282332,	MDP0000782875,MDP0000809983,MDP0000284363,MDP0000290119,MDP0000223122,MDP0000282332,MDP0000541805,MDP0000600288,MDP0000228426,MDP0000244851,
GO:0048544	Biological process	recognition of pollen	4	0.84921	0.76432	3	10	209	1478	23610	MDP0000290119,MDP0000223122,MDP0000282332,	MDP0000782875,MDP0000809983,MDP0000284363,MDP0000290119,MDP0000223122,MDP0000282332,MDP0000541805,MDP0000600288,MDP0000228426,MDP0000244851,
GO:0008037	Biological process	cell recognition	3	0.84921	0.76432	3	10	209	1478	23610	MDP0000290119,MDP0000223122,MDP0000282332,	MDP0000782875,MDP0000809983,MDP0000284363,MDP0000290119,MDP0000223122,MDP0000282332,MDP0000541805,MDP0000600288,MDP0000228426,MDP0000244851,
GO:0046034	Biological process	ATP metabolic process	3	0.855145	0.798714	2	16	320	1478	23610	MDP0000708299,MDP0000495793,	MDP0000039653,MDP0000324386,MDP0000750535,MDP0000143956,MDP0000140993,MDP0000708299,MDP0000495793,MDP0000314549,MDP0000242151,MDP0000201907,MDP0000134947,MDP0000148645,MDP0000256469,MDP0000413866,MDP0000130822,MDP0000264118,
[truncated: 136 more rows]

## Sheet: GO_Hubgene_M3
Table S4_3 GO terms of hub genes responding to the chilling stress in module 3
[truncated: 380 more rows]

[truncated: 4 more sheets: GO_Hubgene_M4, GO_Hubgene_M5, GO_Hubgene_M6, GO_Hubgene_M7]
