# Supplementary material for: Transcriptional regulation of bark freezing tolerance in apple (Malus domestica Borkh.)
Source: Hortic Res. 2020 Dec 1;7:205. doi: 10.1038/s41438-020-00432-8 (PMC7705664; doi:10.1038/s41438-020-00432-8)
Supplement: Supplementary file 5 — Table S5 Annotation analysis of apple’s hub genes and their homologous Arabidopsis’s genes related to CBF pathway in this paper [file 41438_2020_432_MOESM5_ESM.docx]

## Sheet: result
Table S5 Annotation analysis of apple's hub genes and their homologs related to CBF pathway in Arabidopsis Thaliana in this paper
Hub gene ID	Gene name	Transcription factor type	Arabidopsis gene ID	Gene name or role of Arabidopsis in published paper	Regulation and expression in Arabidopsis	Reference	Regulation and expression in Arabidopsis	Reference	% identity	alignment length	mismatches	gap opens	q. start	q. end	s. start	s. end	evalue	bit score
MDP0000180408	--	SBP	AT1G76580	COR	regulated by CBF2	Park, Sunchung etc., Plant Journal, 2015.	Activated by CBFs (cbf123-1)	Zhao, Chunzhao etc., Plant Physiology, 2016.	30.189	583	305	17	406	929	448	987	3.68e-62	226
MDP0000928958	--	NF-YB	AT4G14540	NF-YB3	DEGs in cbf123-1 triple mutants	Zhao, Chunzhao etc., Plant Physiology, 2016.	down-regulated DEG in Col wild type	Yihao Shi etc., Journal of Integrative Plant Biology, 2017.	81.452	124	19	1	1	120	1	124	2.05e-68	204
MDP0000868419	--	NAC	AT1G69490	COR	DEGs in cbf123-1 triple mutants	Zhao, Chunzhao etc., Plant Physiology, 2016.	up-regulated DEG in Col wild type	Yihao Shi etc., Journal of Integrative Plant Biology, 2017.	61.957	184	60	3	22	205	6	179	1.47e-80	245
MDP0000216918	--	MYB_related	AT4G01060	COR	up-regulated COR by CBF1 and CBF3	Yihao Shi etc., Journal of Integrative Plant Biology, 2017.			50.82	61	25	1	16	71	16	76	1.31e-15	62.8
MDP0000193097	--	MYB_related	AT5G17300	COR	DEGs in cbf123-1 triple mutants	Zhao, Chunzhao etc., Plant Physiology, 2016.	up-regulated DEG in Col wild type	Yihao Shi etc., Journal of Integrative Plant Biology, 2017.	42.13	432	156	15	124	550	29	371	2.66e-70	229
MDP0000119093	--	GRAS	AT3G46600	COR	down-regulated COR by CBF123	Yihao Shi etc., Journal of Integrative Plant Biology, 2017.	--	--	50.218	458	201	5	298	751	147	581	6.1e-150	448
MDP0000150696	--	FAR1	AT2G32250	COR	up-regulated COR by CBF2	Yihao Shi etc., Journal of Integrative Plant Biology, 2017.	--	--	33.386	629	342	10	44	660	35	598	3.24e-106	347
MDP0000756341	--	ERF	AT2G23340	DEAR3	regulated by CBF2	Park, Sunchung etc., Plant Journal, 2015.	Activated by CBFs (cbf123-1)	Zhao, Chunzhao etc., Plant Physiology, 2016.	61.111	144	43	3	28	158	23	166	1.14e-53	166
MDP0000258562	--	ERF	AT5G67190	COR	activated by CBFs (cbf123-1)	Zhao, Chunzhao etc., Plant Physiology, 2016.			59.574	167	39	4	29	159	17	178	9.5e-48	152
MDP0000308922	--	ERF	AT1G72360	COR	down-regulated DEG in Col wild type	Yihao Shi etc., Journal of Integrative Plant Biology, 2017.			43.434	198	64	5	1	195	1	153	3.59e-40	143
MDP0000744693	--	ERF	AT1G28360	COR	DEGs in cbf123-1 triple mutants	Zhao, Chunzhao etc., Plant Physiology, 2016.			78.125	64	14	0	24	87	5	68	2.29e-31	112
MDP0000316694	--	ERF	AT5G13330	COR	DEGs in cbf123-1 triple mutants	Zhao, Chunzhao etc., Plant Physiology, 2016.	--	--	52.332	193	61	7	125	313	1	166	9.71e-47	156
MDP0000403580	--	ERF	AT3G16770	EBP	regulated by ZF	Park, Sunchung etc., Plant Journal, 2015.	DEGs in cbf123-1 triple mutants	Zhao, Chunzhao etc., Plant Physiology, 2016.	45.977	174	53	4	1	171	1	136	2.82e-38	135
MDP0000282334	--	Dof	AT5G39660	COR	DEGs in cbf123-1 triple mutants	Zhao, Chunzhao etc., Plant Physiology, 2016.	up-regulated DEG in Col wild type	Yihao Shi etc., Journal of Integrative Plant Biology, 2017.	39.887	529	219	17	14	522	6	455	4.78e-100	307
MDP0000551876	MdBBX21	DBB	AT4G39070	COR	Activated by CBFs (cbf123-1)	Zhao, Chunzhao etc., Plant Physiology, 2016.	--	--	53.11	209	81	4	1	201	1	200	4.55e-56	184
MDP0000650389	--	C3H	AT5G63260	COR	up-regulated COR by CBF123	Yihao Shi etc., Journal of Integrative Plant Biology, 2017.	--	--	59.274	248	95	4	6	248	160	406	5.32e-93	293
MDP0000738631	MdbZIP48	bZIP	AT1G75390	bZIP44	regulated by HSFC1	Park, Sunchung etc., Plant Journal, 2015.		--	41	100	57	1	122	221	37	134	1.39e-17	75.5
MDP0000249405	--	bHLH	AT5G67060	COR	Activated by CBFs (cbf123-1)	Zhao, Chunzhao etc., Plant Physiology, 2016.	--	--	57.711	201	60	7	15	209	8	189	7.79e-50	161
MDP0000360414	MdDHN4	--	AT1G20440	COR47	regulated by CBF2	Park, Sunchung etc., Plant Journal, 2015.	Activated by CBFs (cbf123-1)	Zhao, Chunzhao etc., Plant Physiology, 2016.	37.719	114	61	4	86	191	136	247	6.29e-12	60.8
MDP0000288010	--	--	AT3G04120	COR	DEGs in cbf123-1 triple mutants	Zhao, Chunzhao etc., Plant Physiology, 2016.	--		79.272	357	42	1	367	723	12	336	0	576
MDP0000295277	--	--	AT3G62260	COR	DEGs in cbf123-1 triple mutants	Zhao, Chunzhao etc., Plant Physiology, 2016.	up-regulated DEG in Col wild type	Yihao Shi etc., Journal of Integrative Plant Biology, 2017.	54.972	362	136	5	1	352	1	345	9.61e-127	385
MDP0000897124	--	--	AT3G24170	COR	DEGs in cbf123-1 triple mutants	Zhao, Chunzhao etc., Plant Physiology, 2016.	up-regulated COR by CBF1	Yihao Shi etc., Journal of Integrative Plant Biology, 2017.	29.718	461	300	10	47	493	27	477	1.47e-51	181
MDP0000291398	--	--	AT1G56280	COR	DEGs in cbf123-1 triple mutants	Zhao, Chunzhao etc., Plant Physiology, 2016.	--	--	36.5	200	91	8	77	257	15	197	1.51e-25	97.8
MDP0000836119	--	--	AT1G10960	FD1	No conclusion on the relationship with CBF pathway	Park, Sunchung etc., Plant Journal, 2015.	--	--	60.684	117	42	2	120	233	32	147	1.56e-42	141
