# Supplementary material for: Transcriptional regulation of bark freezing tolerance in apple (Malus domestica Borkh.)
Source: Hortic Res. 2020 Dec 1;7:205. doi: 10.1038/s41438-020-00432-8 (PMC7705664; doi:10.1038/s41438-020-00432-8)
Supplement: Supplementary file 6 — Table S6 Alignment results of apple’s hub genes with Arabidopsis Thaliana genome [file 41438_2020_432_MOESM6_ESM.docx]

## Sheet: Hubgene_M1
Table S6_1 Alignment results of hub genes in module 1 with Arabidopsis Thaliana genome
Hubgene ID	Gene model of Arabidopsis	% identity	alignment length	mismatches	gap opens	q. start	q. end	s. start	s. end	evalue	bit score
MDP0000928106	AT5G04550.1	56.911	615	241	10	1	606	1	600	0	653
MDP0000928106	AT3G23160.1	56.044	182	74	4	423	602	343	520	4.69e-57	201
MDP0000928106	AT3G23160.1	41.546	207	120	1	23	229	40	245	3.53e-49	179
MDP0000928106	AT5G51670.1	55.367	177	71	2	417	589	292	464	2.31e-56	197
MDP0000928106	AT5G51670.1	37.037	216	124	1	26	229	37	252	5.48e-42	157
MDP0000928106	AT1G34320.1	26.852	216	138	4	26	229	155	362	2.25e-15	79.7
MDP0000928106	AT1G34320.1	32.468	154	84	4	436	576	373	519	2.05e-14	76.6
MDP0000928106	AT5G08660.1	32.192	146	84	3	440	576	372	511	7.59e-13	71.6
MDP0000928106	AT1G30755.1	26.549	226	136	6	26	235	134	345	1.2e-12	70.9
MDP0000928106	AT1G30755.1	37.634	93	52	1	438	530	353	439	9.87e-11	64.7
MDP0000918738	AT5G02810.1	55.838	197	79	3	68	264	69	257	1.58e-64	214
MDP0000918738	AT5G60100.3	49.2	250	107	7	27	264	5	246	1.41e-61	201
MDP0000918738	AT5G60100.1	49.2	250	107	7	27	264	5	246	1.41e-61	201
MDP0000918738	AT5G60100.2	54.497	189	71	3	27	206	5	187	1.6e-58	194
MDP0000918738	AT2G46790.1	41.294	201	88	4	68	265	28	201	7.34e-47	162
MDP0000918738	AT5G24470.1	45.699	186	91	2	65	250	147	322	9.56e-47	165
MDP0000918738	AT5G61380.1	35.417	144	81	2	64	204	6	140	2.11e-25	104
MDP0000918738	AT2G25180.1	32.386	176	106	4	62	237	4	166	7.33e-21	91.7
MDP0000918738	AT4G16110.1	31.928	166	100	3	77	238	28	184	1.42e-19	87.8
MDP0000918738	AT3G16857.2	35.156	128	74	2	77	204	37	155	6.52e-19	85.9
MDP0000894195	AT3G47990.1	72.069	290	69	3	1	284	1	284	1e-142	412
MDP0000894195	AT3G47990.1	48.592	142	58	4	295	433	228	357	4.56e-33	128
MDP0000875405	AT2G17650.1	71.731	566	151	2	42	598	38	603	0	847
MDP0000875405	AT1G20560.1	65.876	548	184	3	52	598	3	548	0	770
MDP0000875405	AT1G20560.2	66.525	472	155	3	128	598	1	470	0	665
MDP0000875405	AT3G16910.1	52.22	563	260	4	45	598	2	564	0	610
MDP0000875405	AT5G16340.1	51.361	551	256	6	52	596	1	545	0	575
MDP0000875405	AT5G16370.1	50.543	552	261	6	52	597	1	546	0	570
MDP0000875405	AT1G66120.1	49.909	551	266	4	52	595	1	548	0	568
MDP0000875405	AT1G76290.1	51.277	548	254	5	52	596	1	538	0	564
MDP0000875405	AT1G65880.1	48.841	561	265	6	52	595	1	556	0	553
MDP0000875405	AT1G65890.1	48.929	560	265	5	52	595	1	555	0	552
MDP0000871616	AT4G12010.1	34.047	467	269	14	21	465	596	1045	3.72e-56	206
MDP0000871616	AT4G19510.1	31.545	466	280	12	21	465	587	1034	1.6e-44	171
MDP0000871616	AT5G46270.1	31.073	531	261	22	1	486	563	1033	5.58e-44	169
MDP0000871616	AT4G36150.1	28.671	572	339	20	9	553	592	1121	5.74e-42	163
MDP0000871616	AT2G14080.1	33.466	502	227	18	1	407	599	1088	1e-41	162
MDP0000871616	AT5G45200.1	28.324	519	291	12	10	495	603	1073	3.59e-41	160
MDP0000871616	AT5G45250.1	29.325	474	240	14	14	465	605	1005	4.09e-41	160
MDP0000871616	AT5G45230.1	29.114	474	242	14	19	465	601	1007	4.78e-39	154
MDP0000871616	AT5G17880.1	29.019	479	273	14	10	479	601	1021	1.37e-38	153
MDP0000871616	AT3G44480.1	33.656	413	206	14	25	402	671	1050	2.18e-38	152
MDP0000871616	AT3G44480.1	35.294	255	123	10	103	344	668	893	3.88e-17	85.9
MDP0000868556	AT2G17040.1	59.649	285	99	5	12	291	1	274	4.82e-116	335
MDP0000868556	AT2G02450.1	58.389	149	57	3	18	163	52	198	7.44e-61	197
MDP0000868556	AT2G02450.2	58.389	149	57	3	18	163	52	198	1.14e-60	198
MDP0000868556	AT5G39820.1	62.791	129	47	1	18	146	21	148	6.07e-55	181
MDP0000868556	AT1G26870.1	46.5	200	77	4	18	201	24	209	2.51e-50	171
MDP0000868556	AT1G01720.1	39.462	223	111	7	19	226	9	222	2.92e-49	165
MDP0000868556	AT2G43000.1	46.988	166	79	2	9	168	10	172	5.09e-49	164
MDP0000868556	AT3G10480.2	51.974	152	63	3	19	163	29	177	7.85e-49	168
MDP0000868556	AT4G27410.2	49.673	153	69	2	19	166	16	165	8.07e-49	164
MDP0000868556	AT3G10480.1	52.288	153	62	4	19	163	29	178	1.33e-48	167
MDP0000834854	AT1G19440.1	85.214	514	76	0	1	514	1	514	0	921
MDP0000834854	AT2G16280.1	77.046	501	115	0	14	514	10	510	0	843
MDP0000834854	AT4G34510.1	73.529	476	120	2	40	514	15	485	0	745
MDP0000834854	AT2G26640.1	65.784	491	167	1	25	514	13	503	0	699
MDP0000834854	AT1G68530.1	63.636	484	176	0	29	512	6	489	0	678
MDP0000834854	AT4G34520.1	64.444	495	162	3	33	516	1	492	0	665
MDP0000834854	AT1G25450.1	62.81	484	180	0	29	512	1	484	0	663
MDP0000834854	AT4G34250.1	62.733	483	174	1	38	514	5	487	0	655
MDP0000834854	AT1G04220.1	61.847	498	180	5	26	514	19	515	0	647
MDP0000834854	AT2G15090.1	62.5	472	168	2	52	514	8	479	0	630
MDP0000819080	AT1G80910.1	68.738	515	142	5	1	513	1	498	0	722
MDP0000819080	AT1G16020.2	68.235	510	149	5	8	513	3	503	0	716
MDP0000819080	AT1G16020.1	66.539	523	149	6	8	513	3	516	0	706
MDP0000804741	AT3G45010.1	64.764	508	162	4	11	507	1	502	0	701
MDP0000804741	AT3G10410.1	64.789	497	163	6	15	505	6	496	0	668
MDP0000804741	AT5G22980.1	62.124	499	169	6	18	505	6	495	0	654
MDP0000804741	AT5G22960.1	55.208	192	58	4	84	265	1	174	7.8e-67	214
MDP0000804741	AT1G15000.1	29.975	407	263	8	105	504	33	424	1.56e-55	192
MDP0000804741	AT4G12910.1	29.258	458	253	11	107	504	49	495	3.35e-53	187
MDP0000804741	AT3G17180.1	29.821	446	251	13	100	503	46	471	1.11e-51	183
MDP0000804741	AT1G73300.1	29.647	425	264	14	93	503	35	438	9.03e-51	179
MDP0000804741	AT2G23010.2	28.638	426	271	11	93	503	27	434	5.01e-50	177
MDP0000804741	AT2G23010.1	28.638	426	271	11	93	503	27	434	7.41e-50	177
MDP0000786502	AT3G61590.2	67.548	416	121	6	1	406	1	412	0	585
MDP0000786502	AT3G61590.1	67.548	416	121	6	1	406	1	412	0	585
MDP0000786502	AT1G27340.1	28.075	374	218	14	45	399	120	461	1.81e-30	122
MDP0000786502	AT5G15710.1	29.111	371	223	16	44	404	106	446	4.68e-29	117
MDP0000786502	AT1G30950.1	25.613	367	224	11	45	382	50	396	1.28e-21	96.3
MDP0000786502	AT4G33160.1	22.556	399	258	15	45	404	70	456	6.19e-14	73.2
MDP0000786502	AT5G49610.1	27.358	212	143	5	44	246	8	217	2.73e-12	67.8
MDP0000771629	AT4G38230.1	72.571	175	30	1	645	801	135	309	3.2e-78	256
MDP0000771629	AT2G17290.1	74.286	175	27	1	645	801	340	514	1.26e-76	258
MDP0000771629	AT4G38230.3	72.571	175	30	1	645	801	279	453	2.28e-76	256
MDP0000771629	AT4G38230.2	72.571	175	30	1	645	801	309	483	3.99e-76	256
MDP0000771629	AT4G35310.1	73.143	175	29	1	645	801	352	526	3.28e-75	254
MDP0000771629	AT4G09570.1	58.286	175	55	1	645	801	280	454	9.53e-58	205
MDP0000771629	AT1G35670.1	58.286	175	55	1	645	801	281	455	1.08e-57	205
MDP0000771629	AT5G04870.1	59.429	175	53	1	645	801	405	579	9.57e-57	205
MDP0000771629	AT3G10660.1	58.286	175	55	1	645	801	441	615	1.2e-56	206
MDP0000771629	AT4G12010.1	30.545	550	293	11	20	542	596	1083	1.47e-56	211
MDP0000767097	AT4G11070.1	47.5	240	94	8	6	228	4	228	6.37e-57	187
MDP0000767097	AT4G23810.1	41.438	292	132	8	6	267	7	289	2.05e-56	186
MDP0000767097	AT4G11070.2	43.913	230	85	6	6	228	4	196	1.16e-51	172
MDP0000767097	AT5G24110.1	41.631	233	104	6	8	232	10	218	5.77e-51	171
MDP0000767097	AT2G46400.1	31.803	305	166	10	9	303	4	276	7.95e-37	134
MDP0000767097	AT3G56400.1	35.789	190	90	5	13	191	11	179	9.56e-28	110
MDP0000767097	AT2G40740.1	40.984	122	69	1	90	208	128	249	2.41e-26	106
MDP0000767097	AT2G40750.1	32.547	212	103	6	10	192	12	212	1.65e-25	105
MDP0000767097	AT1G66550.2	27.5	240	126	5	17	240	13	220	4.52e-21	90.9
MDP0000767097	AT1G66550.1	27.386	241	130	5	17	240	13	225	3.06e-20	88.6
MDP0000761516	AT4G23180.1	44.547	651	333	9	30	671	39	670	1.05e-173	511
MDP0000761516	AT4G05200.1	40.868	668	349	10	30	671	29	676	4.12e-163	484
MDP0000761516	AT4G21410.1	43.678	696	343	22	7	671	3	680	1.09e-161	480
MDP0000761516	AT4G23160.1	43.008	665	343	12	24	671	618	1263	4.05e-159	491
MDP0000761516	AT4G23280.1	41.791	670	339	12	22	671	19	657	1.66e-158	471
MDP0000761516	AT4G23270.1	42.232	663	334	13	24	671	18	646	3.86e-157	468
MDP0000761516	AT4G23130.2	41.68	643	343	9	42	671	41	664	9.72e-157	467
MDP0000761516	AT4G23130.1	41.835	643	338	10	42	671	41	660	1.37e-156	466
MDP0000761516	AT4G23310.1	39.316	702	355	12	30	671	141	831	9.17e-156	470
MDP0000761516	AT4G23140.1	42.378	656	345	11	35	671	34	675	4.55e-154	461
MDP0000758237	AT5G01750.2	51.402	214	100	2	8	221	2	211	6.05e-84	248
MDP0000758237	AT3G11740.1	57.447	188	78	2	35	221	2	188	1.78e-75	226
MDP0000758237	AT1G33840.1	53.514	185	85	1	33	217	24	207	4.24e-70	214
MDP0000758237	AT2G14560.1	50	188	93	1	34	221	5	191	9.72e-64	197
MDP0000758237	AT5G01750.1	46.857	175	89	2	8	182	2	172	6.21e-61	188
MDP0000758237	AT2G14560.2	48.667	150	76	1	34	183	5	153	4.65e-50	161
MDP0000758237	AT3G16900.1	42.051	195	91	6	28	221	7	180	6.04e-44	145
MDP0000758237	AT3G56180.1	33.163	196	122	5	31	222	13	203	4.85e-33	118
MDP0000758237	AT3G10986.1	31.771	192	124	3	34	219	2	192	7.76e-31	112
MDP0000758237	AT3G15810.1	26.203	187	133	3	36	221	20	202	5.52e-22	89.7
MDP0000750662	AT1G76390.2	26.886	822	515	27	1	787	37	807	9.19e-42	164
MDP0000750662	AT1G76390.1	26.886	822	515	27	1	787	37	807	9.19e-42	164
MDP0000750662	AT1G68940.1	25.502	847	499	34	1	787	258	1032	1.48e-35	145
MDP0000750662	AT1G68940.2	26.4	750	427	30	1	697	258	935	9.44e-35	142
MDP0000750662	AT1G68940.3	26.4	750	427	30	1	697	258	935	1.57e-34	142
MDP0000750662	AT1G20780.1	25.306	818	525	21	1	787	35	797	2e-34	141
MDP0000750662	AT5G42340.1	27.615	239	146	7	1	237	302	515	2.57e-14	77
MDP0000750662	AT3G46510.1	27.376	263	164	7	1	260	268	506	1.53e-13	74.3
MDP0000747924	AT4G19600.1	47.059	153	79	1	165	315	105	257	2.66e-40	148
MDP0000747924	AT5G45190.1	47.059	153	79	1	165	315	105	257	4.14e-39	145
MDP0000747924	AT5G45190.2	47.059	153	79	1	165	315	116	268	5.44e-39	145
MDP0000747924	AT4G19560.1	33.725	255	106	7	120	319	10	256	4.19e-25	105
MDP0000747924	AT1G27630.1	30.18	222	104	2	144	315	35	255	9.87e-24	99.4
MDP0000747924	AT1G35440.1	29.139	151	94	4	165	310	79	221	2.78e-14	71.6
MDP0000721347	AT1G17250.1	46.584	161	85	1	1	161	586	745	3.18e-37	136
MDP0000721347	AT1G17250.1	42.5	80	46	0	10	89	261	340	3.99e-12	64.3
MDP0000721347	AT1G72300.1	57.265	117	50	0	1	117	582	698	1.65e-35	131
MDP0000721347	AT1G72300.1	45.679	81	44	0	10	90	257	337	4.11e-12	64.3
MDP0000721347	AT1G17240.1	45.833	168	75	4	2	169	578	729	1e-34	129
MDP0000721347	AT1G74190.1	39.08	174	103	1	5	178	784	954	4.26e-30	116
MDP0000721347	AT2G33030.1	40.491	163	93	2	4	165	39	198	4.89e-30	110
MDP0000721347	AT3G53240.1	40.113	177	98	3	5	178	707	878	3.31e-29	113
MDP0000721347	AT5G49290.1	37.5	176	106	2	5	178	724	897	3.48e-29	113
MDP0000721347	AT2G33060.1	42.208	154	81	1	4	157	606	751	3.54e-29	113
MDP0000721347	AT1G58190.2	36.158	177	107	2	5	178	847	1020	5.38e-28	110
MDP0000721347	AT3G05370.1	40.741	162	87	2	3	157	670	829	1.11e-27	109
MDP0000716700	AT5G58480.1	69.079	456	134	3	12	467	16	464	0	656
MDP0000716700	AT4G17180.1	46.032	441	228	3	9	449	12	442	7.74e-133	407
MDP0000716700	AT5G58090.1	43.75	464	247	7	21	477	21	477	8.2e-119	371
MDP0000716700	AT5G64790.1	42.731	454	252	5	1	451	7	455	8.63e-119	371
MDP0000716700	AT4G31140.1	43.384	461	248	6	7	461	12	465	1.45e-118	370
MDP0000716700	AT3G24330.1	43.86	456	244	7	12	461	29	478	9.43e-118	369
MDP0000716700	AT2G19440.1	46.897	435	219	8	22	451	21	448	4.51e-115	361
MDP0000716700	AT5G20870.1	42.544	456	246	6	9	454	17	466	1.32e-112	355
MDP0000716700	AT1G64760.2	45.995	437	224	8	22	453	25	454	1.03e-111	352
MDP0000716700	AT1G64760.1	45.995	437	224	8	22	453	25	454	1.03e-111	352
MDP0000703006	AT3G14470.1	31.106	434	283	7	35	454	39	470	3.18e-65	228
MDP0000703006	AT3G14460.1	31.579	437	272	8	35	454	36	462	2.43e-62	220
MDP0000703006	AT3G46530.1	28.913	460	305	10	13	456	9	462	6.13e-50	183
MDP0000703006	AT1G53350.1	28.807	486	290	14	1	454	1	462	6.24e-48	177
MDP0000703006	AT3G50950.2	29.481	424	276	11	34	441	30	446	1.02e-45	171
MDP0000703006	AT3G50950.1	29.481	424	276	11	34	441	30	446	1.02e-45	171
MDP0000703006	AT5G35450.1	28.75	480	293	16	1	452	1	459	1.27e-45	171
MDP0000703006	AT5G43470.2	28.419	468	288	15	16	451	12	464	7.26e-43	162
MDP0000703006	AT5G43470.1	28.419	468	288	15	16	451	12	464	7.26e-43	162
MDP0000703006	AT1G59124.1	29.237	472	291	15	14	454	10	469	7.97e-43	162
MDP0000684170	AT2G32120.2	69.755	572	157	3	1	567	1	561	0	852
MDP0000684170	AT2G32120.1	69.755	572	157	3	1	567	1	561	0	852
MDP0000684170	AT3G12580.1	36.64	494	301	8	28	517	9	494	4.74e-100	317
MDP0000684170	AT1G16030.1	37.097	496	300	9	26	517	6	493	1.07e-98	313
MDP0000684170	AT5G02500.1	36.235	494	303	8	28	517	9	494	2.57e-97	310
MDP0000684170	AT3G09440.2	35.83	494	305	8	28	517	9	494	3.71e-95	304
MDP0000684170	AT3G09440.1	35.83	494	305	8	28	517	9	494	3.71e-95	304
MDP0000684170	AT5G02490.1	35.02	494	309	8	28	517	9	494	2.65e-93	299
MDP0000684170	AT1G56410.1	36.032	494	304	9	28	517	9	494	1.51e-92	296
MDP0000684170	AT1G09080.1	32.929	495	316	8	27	517	51	533	6.83e-81	267
MDP0000681158	AT5G55150.1	25	364	233	18	2	355	6	339	3.82e-14	73.2
MDP0000660436	AT2G19130.1	61.692	804	282	13	9	798	5	796	0	967
MDP0000660436	AT4G00340.1	43.636	770	378	23	29	770	20	761	0	558
MDP0000660436	AT4G11900.1	36.448	867	465	24	1	804	1	844	1.22e-165	502
MDP0000660436	AT4G21380.1	36.094	809	445	19	24	782	26	812	5.52e-163	495
MDP0000660436	AT4G21390.1	37.543	879	443	31	4	815	6	845	3.27e-162	493
MDP0000660436	AT1G61610.1	35.819	818	459	23	9	781	10	806	2.55e-155	475
MDP0000660436	AT1G65790.1	35.265	811	443	25	24	781	24	805	1.21e-150	463
MDP0000660436	AT4G27290.1	34.528	837	468	23	1	816	1	778	1.15e-149	458
MDP0000660436	AT1G65800.1	35.741	803	442	23	29	781	31	809	7.11e-149	458
MDP0000660436	AT1G11340.1	36.546	799	439	24	25	777	85	861	9.75e-149	460
MDP0000644255	AT4G19670.2	62.734	534	182	10	33	554	1	529	0	650
MDP0000644255	AT4G19670.1	62.734	534	182	10	33	554	1	529	0	650
MDP0000644255	AT5G60250.1	32.105	380	236	11	92	455	146	519	1.57e-50	184
MDP0000644255	AT2G25360.1	34.416	308	182	10	144	447	1	292	7e-47	168
MDP0000644255	AT2G25370.1	32.267	344	209	12	101	441	177	499	2.94e-43	162
MDP0000644255	AT3G45580.1	28.836	378	221	12	90	447	27	376	1.12e-42	157
MDP0000644255	AT3G45470.1	37.736	212	122	5	237	447	4	206	7.06e-42	150
MDP0000644255	AT5G37560.1	27.39	387	258	10	81	462	26	394	1.47e-40	152
MDP0000644255	AT3G14250.1	34.884	215	126	4	239	448	95	300	4.18e-40	147
MDP0000644255	AT3G53690.1	36.493	211	124	3	238	447	114	315	6.22e-40	147
MDP0000640034	AT2G01570.1	66.057	601	147	8	36	628	32	583	0	748
MDP0000640034	AT1G14920.1	62.457	586	143	9	47	630	23	533	0	684
MDP0000640034	AT3G03450.1	57.021	584	159	10	52	626	45	545	0	630
MDP0000640034	AT1G66350.1	61.851	443	130	6	185	626	102	506	0	552
MDP0000640034	AT1G66350.1	66.176	68	19	1	48	115	29	92	2.36e-20	94.7
MDP0000640034	AT5G17490.1	66.142	381	121	5	249	626	141	516	7.03e-180	520
MDP0000640034	AT5G17490.1	61.039	77	28	2	47	123	30	104	3.69e-18	88.2
MDP0000640034	AT5G48150.2	36.193	373	216	8	271	626	123	490	3.59e-69	233
MDP0000640034	AT5G48150.1	36.193	373	216	8	271	626	123	490	3.59e-69	233
MDP0000640034	AT2G04890.1	33.333	387	229	12	256	626	40	413	1.32e-65	221
MDP0000640034	AT1G50600.1	34.946	372	221	11	271	626	231	597	1.18e-63	221
MDP0000640034	AT3G54220.1	34.783	414	236	13	235	627	251	651	1.55e-60	213
MDP0000638489	AT5G64510.1	68.957	422	118	6	6	422	12	425	0	559
MDP0000603338	AT1G66920.1	45.856	362	184	6	107	458	230	589	9.1e-103	320
MDP0000603338	AT1G66920.2	50.658	304	145	4	158	458	296	597	9.57e-103	320
MDP0000603338	AT5G38280.1	52.805	303	132	7	158	453	320	618	6.55e-102	319
MDP0000603338	AT1G66910.1	49.844	321	152	6	150	464	328	645	5.03e-101	317
MDP0000603338	AT1G70250.1	50.825	303	139	6	158	453	448	747	4.71e-98	312
MDP0000603338	AT4G18250.1	50.492	305	140	5	158	453	508	810	2.19e-97	312
MDP0000603338	AT5G38260.1	45.977	348	165	8	119	459	284	615	3.86e-97	306
MDP0000603338	AT5G39030.1	51.155	303	138	5	159	455	488	786	2.52e-96	308
MDP0000603338	AT1G66980.1	47.59	332	160	7	135	459	774	1098	4.85e-96	313
MDP0000603338	AT1G67000.1	48.466	326	151	6	145	455	531	854	1.35e-95	308
MDP0000599335	AT4G19670.2	59.601	401	150	5	1	394	1	396	2.02e-161	464
MDP0000599335	AT4G19670.1	59.601	401	150	5	1	394	1	396	2.02e-161	464
MDP0000599335	AT5G60250.1	30.946	349	221	10	60	394	146	488	4.22e-40	150
MDP0000599335	AT2G25360.1	33.449	287	171	10	112	394	1	271	5.4e-38	140
MDP0000599335	AT2G25370.1	31.003	329	203	12	69	394	177	484	5.12e-36	139
MDP0000599335	AT3G45580.1	27.731	357	210	12	58	394	27	355	1.34e-34	132
MDP0000599335	AT3G14250.1	33.679	193	115	3	207	394	95	279	1.7e-33	127
MDP0000599335	AT5G37560.1	26.286	350	240	8	49	394	26	361	1.79e-33	129
MDP0000599335	AT3G53690.1	35.263	190	113	3	206	394	114	294	2.02e-33	127
MDP0000599335	AT3G45470.1	36.126	191	112	5	205	394	4	185	1.42e-32	122
MDP0000580410	AT1G72300.1	41.85	681	296	13	4	591	25	698	3.12e-150	464
MDP0000580410	AT1G17240.1	40.816	686	303	13	9	601	28	703	2.83e-143	436
MDP0000580410	AT1G17250.1	39.855	690	324	12	12	613	37	723	6.95e-136	417
MDP0000580410	AT2G02220.1	36.667	630	331	12	10	584	16	632	5.13e-103	337
MDP0000580410	AT5G53890.1	37.423	652	320	16	9	583	5	645	1.39e-101	334
MDP0000580410	AT5G44700.1	33.712	528	289	12	64	587	386	856	1.61e-67	241
MDP0000580410	AT5G44700.1	33.157	567	339	15	8	563	9	546	6.78e-57	209
MDP0000580410	AT5G44700.1	31.151	504	278	11	70	564	295	738	1.83e-45	175
MDP0000580410	AT4G20140.1	33.333	567	310	14	64	627	385	886	1.22e-65	236
MDP0000580410	AT4G20140.1	32.597	543	304	11	30	564	34	522	3.52e-55	204
MDP0000580410	AT3G49670.1	32.63	616	348	17	17	584	18	614	1.41e-64	231
MDP0000580410	AT3G56370.1	31.588	573	325	11	38	591	41	565	2.02e-62	224
MDP0000580410	AT5G46330.1	31.388	634	337	17	41	588	167	788	2.1e-62	226
MDP0000580410	AT5G46330.1	31.615	582	304	12	52	564	61	617	7.93e-58	212
MDP0000566547	AT5G38280.1	48.889	315	143	6	19	322	320	627	1.64e-101	313
MDP0000566547	AT4G18250.1	49.673	306	144	5	19	315	508	812	9.21e-98	308
MDP0000566547	AT5G38260.1	45.833	336	174	7	13	341	303	637	3.61e-97	301
MDP0000566547	AT1G66980.1	47.484	318	156	7	13	323	787	1100	2.06e-96	309
MDP0000566547	AT1G66910.1	46.226	318	161	7	13	324	330	643	3.31e-96	299
MDP0000566547	AT1G70250.1	48.065	310	140	7	19	315	448	749	2.49e-95	300
MDP0000566547	AT5G39020.1	45.791	297	158	2	19	313	485	780	1.47e-94	298
MDP0000566547	AT5G39030.1	47.176	301	154	4	20	316	488	787	1.54e-94	298
MDP0000566547	AT1G66920.2	46.645	313	162	5	13	321	289	600	2.54e-94	293
MDP0000566547	AT1G66920.1	46.645	313	162	5	13	321	281	592	3.38e-94	292
MDP0000565104	AT5G13400.1	76.077	627	137	2	1	618	1	623	0	989
MDP0000565104	AT3G54140.1	39.789	568	316	9	56	610	13	567	2.73e-145	434
MDP0000565104	AT5G01180.1	40.669	568	310	9	56	610	14	567	1.28e-142	427
MDP0000565104	AT2G02040.1	40.603	564	310	7	56	606	30	581	4.48e-140	421
MDP0000565104	AT1G62200.1	40.536	560	304	8	56	602	41	584	5.58e-133	402
MDP0000565104	AT2G02020.1	38.078	562	286	9	56	605	31	542	2.19e-119	366
MDP0000565104	AT1G68570.1	34.075	584	365	7	57	628	15	590	1.72e-113	352
MDP0000565104	AT2G40460.1	36.535	583	331	11	56	618	13	576	2.94e-113	351
MDP0000565104	AT2G26690.1	37.433	561	314	9	56	600	13	552	4.54e-112	348
MDP0000565104	AT5G46040.1	37.297	555	333	9	73	624	41	583	5.56e-112	348
MDP0000564897	AT2G22430.1	47.399	346	131	12	1	330	2	312	1.31e-77	239
MDP0000564897	AT4G40060.1	45.977	348	117	15	1	330	1	295	7.28e-77	237
MDP0000564897	AT5G65310.1	45.225	356	123	15	1	329	1	311	1.31e-75	234
MDP0000564897	AT5G65310.2	45.373	335	114	13	19	329	4	293	6.85e-73	227
MDP0000564897	AT3G01470.1	62.727	110	41	0	54	163	65	174	1.7e-41	145
MDP0000564897	AT1G69780.1	61.261	111	43	0	44	154	72	182	3.28e-40	142
MDP0000564897	AT3G01220.1	57.522	113	46	1	42	152	70	182	1.1e-37	135
MDP0000564897	AT5G15150.1	56.637	113	40	2	43	153	99	204	8.24e-37	134
MDP0000564897	AT2G46680.1	45.736	129	63	1	48	176	23	144	8.3e-33	122
MDP0000564897	AT1G26960.1	50.877	114	56	0	39	152	53	166	1.48e-32	121
MDP0000540010	AT3G14460.1	28.967	687	374	29	43	655	747	1393	1.85e-41	165
MDP0000540010	AT3G14460.1	35.443	316	172	8	488	780	1087	1393	4.62e-35	145
MDP0000540010	AT3G14460.1	28.797	316	178	12	617	894	1087	1393	3.3e-13	74.3
MDP0000540010	AT3G14470.1	31.579	304	162	11	1	276	722	1007	7.93e-32	134
MDP0000540010	AT1G69550.1	25.906	552	327	19	217	716	716	1237	3.79e-22	103
MDP0000540010	AT1G69550.1	26.359	368	226	11	167	531	885	1210	1.68e-16	85.1
MDP0000540010	AT4G16920.1	27.704	379	203	17	338	662	636	997	4.09e-14	77
MDP0000540010	AT3G25510.1	25.258	388	253	13	152	532	655	1012	8.29e-14	76.3
MDP0000540010	AT4G16950.2	26.613	372	196	15	360	662	640	1003	2.75e-13	74.3
MDP0000540010	AT2G14080.1	27.901	405	238	18	167	560	698	1059	3.29e-13	74.3
MDP0000540010	AT4G16950.1	26.613	372	196	15	360	662	640	1003	4.47e-13	73.9
MDP0000540010	AT4G16890.1	25.506	494	290	20	217	681	636	1080	7.99e-13	72.8
MDP0000540010	AT3G44670.2	27.402	281	164	8	162	439	712	955	1.96e-12	71.6
MDP0000540010	AT3G44670.2	27.113	284	159	8	288	568	717	955	3.52e-12	70.9
MDP0000535194	AT5G62090.2	40.882	340	111	11	681	946	447	770	2.15e-41	164
MDP0000535194	AT5G62090.1	40.882	340	111	11	681	946	447	770	2.15e-41	164
MDP0000535194	AT5G17680.1	31.275	502	291	14	3	487	643	1107	4.45e-38	155
MDP0000535194	AT1G69550.1	32.491	554	289	23	4	477	736	1284	4.55e-37	152
MDP0000535194	AT1G69550.1	34.42	491	276	19	3	452	711	1196	3.91e-36	149
MDP0000535194	AT1G69550.1	30.348	402	240	14	76	440	666	1064	3.15e-20	97.4
MDP0000535194	AT4G25515.1	33.333	408	153	13	680	1012	315	678	6.77e-33	136
MDP0000535194	AT4G16890.1	30.453	486	269	15	3	436	631	1099	7.08e-33	138
MDP0000535194	AT4G16890.1	29.545	352	188	9	3	309	791	1127	1.29e-26	118
MDP0000535194	AT4G16890.1	30.827	399	222	14	78	440	588	968	8.38e-19	92.8
MDP0000535194	AT3G25510.1	30.268	522	300	24	3	483	682	1180	2.84e-30	130
MDP0000535194	AT3G25510.1	32.456	342	167	13	110	438	672	962	6.79e-25	112
MDP0000535194	AT4G08450.1	34.211	266	150	4	3	243	650	915	5.51e-30	129
MDP0000535194	AT4G08450.1	28.132	423	232	14	80	476	609	985	1.02e-24	112
MDP0000535194	AT1G27180.1	31.662	379	214	11	10	346	963	1338	2.79e-29	127
MDP0000535194	AT1G27180.1	27.679	560	291	16	3	473	861	1395	2.42e-26	117
MDP0000535194	AT1G27180.1	28.032	371	213	14	80	409	818	1175	2.64e-15	81.3
MDP0000535194	AT1G27170.1	28.154	547	304	17	3	473	688	1221	8.52e-29	125
MDP0000535194	AT1G27170.1	28.342	374	207	15	80	409	645	1001	2.37e-17	87.8
MDP0000524624	AT1G26750.1	52.866	157	70	2	8	163	33	186	3.89e-37	136
MDP0000524624	AT2G34930.1	34.007	297	162	9	250	535	32	305	8.35e-27	115
MDP0000524624	AT3G11010.1	31.475	305	179	10	267	550	4	299	1.46e-22	102
MDP0000524624	AT3G05360.1	29.609	358	207	12	238	561	19	365	2.51e-22	101
MDP0000524624	AT2G15080.2	34.276	283	145	12	275	541	63	320	3.41e-22	101
MDP0000524624	AT2G15080.1	34.276	283	145	12	275	541	63	320	3.41e-22	101
MDP0000524624	AT1G33612.1	29.787	329	180	12	234	547	2	294	1.11e-21	98.2
MDP0000524624	AT3G28890.2	32.484	314	151	14	275	539	74	375	1.77e-21	98.6
MDP0000524624	AT3G28890.1	32.484	314	151	14	275	539	74	375	1.77e-21	98.6
MDP0000524624	AT3G05660.1	32.781	302	153	12	275	543	62	346	7.13e-21	97.1
MDP0000506346	AT1G16560.3	67.61	318	99	1	21	338	21	334	8.01e-171	478
MDP0000506346	AT1G16560.2	67.61	318	99	1	21	338	21	334	8.01e-171	478
MDP0000506346	AT1G16560.1	67.61	318	99	1	21	338	21	334	8.01e-171	478
MDP0000506346	AT5G62130.1	61.721	337	129	0	7	343	8	344	2.26e-169	474
MDP0000506346	AT5G62130.2	62.42	314	118	0	30	343	33	346	1.4e-159	450
MDP0000506346	AT1G16560.4	68.037	219	70	0	120	338	61	279	6.57e-114	332
MDP0000506162	AT5G17680.1	36.813	1092	555	23	9	1036	16	1036	0	612
MDP0000506162	AT5G17680.1	34.988	403	204	10	812	1161	624	1021	2.64e-45	179
MDP0000506162	AT5G17680.1	34.752	423	212	12	742	1104	624	1042	1.72e-44	176
MDP0000506162	AT5G17680.1	30	640	333	19	572	1146	319	908	1.15e-43	173
MDP0000506162	AT5G17680.1	30.641	359	181	6	835	1158	523	848	1.27e-24	112
MDP0000506162	AT5G17680.1	28.866	291	145	9	905	1162	523	784	9.46e-11	66.6
MDP0000506162	AT4G16890.1	34.679	1214	657	28	3	1163	4	1134	0	577
MDP0000506162	AT1G69550.1	36.424	1208	646	33	11	1163	80	1220	4.14e-177	558
MDP0000506162	AT4G12010.1	36.409	997	543	22	1	967	1	936	1.19e-165	523
MDP0000506162	AT4G12010.1	45.556	180	93	3	979	1157	668	843	1.45e-29	127
MDP0000506162	AT4G12010.1	34.557	327	180	6	767	1087	620	918	2.85e-29	127
MDP0000506162	AT4G12010.1	29.195	435	241	11	765	1161	537	942	3.96e-22	103
MDP0000506162	AT3G25510.1	33.276	1172	638	24	9	1158	51	1100	9.57e-161	525
MDP0000506162	AT3G25510.1	34.309	752	416	16	26	760	1265	1955	1.71e-106	370
MDP0000506162	AT3G25510.1	30.594	219	122	8	946	1161	634	825	1.27e-11	69.7
MDP0000506162	AT5G44510.1	34.375	1024	554	18	9	1016	38	959	2.12e-159	506
MDP0000506162	AT5G44510.1	35.608	337	202	8	839	1161	636	971	1.39e-31	134
MDP0000506162	AT5G44510.1	34.104	346	218	10	823	1161	597	939	3.69e-30	129
MDP0000506162	AT5G44510.1	36.086	327	201	8	767	1086	634	959	1.04e-29	128
MDP0000506162	AT1G27170.1	31.983	1210	723	29	10	1153	13	1188	3.48e-159	510
MDP0000506162	AT1G27170.1	30.246	529	272	16	722	1158	647	1170	8.06e-37	151
MDP0000506162	AT1G27170.1	27.543	403	234	9	808	1161	602	995	4.86e-23	106
MDP0000506162	AT1G27170.1	29.618	314	205	8	855	1161	597	901	5.11e-18	90.5
MDP0000506162	AT5G36930.2	35.926	977	500	27	9	941	15	909	2.79e-155	495
MDP0000506162	AT5G36930.2	28.375	363	196	11	710	1044	547	873	5.03e-17	87
MDP0000506162	AT5G36930.1	35.926	977	500	27	9	941	12	906	3.15e-155	495
MDP0000506162	AT5G36930.1	28.375	363	196	11	710	1044	544	870	5.56e-17	87
MDP0000506162	AT5G11250.1	32.694	1095	585	24	9	1087	60	1018	5.89e-152	486
MDP0000506162	AT5G11250.1	31.236	445	242	12	727	1162	636	1025	2e-27	120
MDP0000506162	AT5G11250.1	36.202	337	205	8	839	1170	655	986	6.09e-26	115
MDP0000499810	AT5G17680.1	40.138	289	145	7	1	265	624	908	3.2e-43	158
MDP0000499810	AT5G17680.1	32.831	332	167	8	1	280	694	1021	4.65e-32	126
MDP0000499810	AT5G17680.1	32.872	289	141	4	16	283	598	854	3.34e-28	114
MDP0000499810	AT5G17680.1	28.74	254	146	6	1	224	786	1034	1.37e-16	80.5
MDP0000499810	AT4G16890.1	37.895	285	147	6	1	265	842	1116	7.23e-40	149
MDP0000499810	AT4G16890.1	35.762	302	159	7	3	280	774	1064	1.94e-37	141
MDP0000499810	AT4G16890.1	33.721	258	140	5	26	283	750	976	4.33e-24	102
MDP0000499810	AT4G16890.1	28.956	297	159	10	3	287	614	870	1.16e-17	83.6
MDP0000499810	AT4G16890.1	26.879	346	158	10	4	283	570	886	4.1e-14	73.2
MDP0000499810	AT4G16890.1	33.775	151	76	2	1	130	999	1146	3.43e-13	70.1
MDP0000499810	AT1G69550.1	42.756	283	153	8	3	278	933	1213	1.13e-34	133
MDP0000499810	AT1G69550.1	42.143	280	155	7	10	283	868	1146	1.78e-33	130
MDP0000499810	AT1G69550.1	41.812	287	160	7	3	283	909	1194	4e-33	129
MDP0000499810	AT1G69550.1	39.623	265	132	4	3	239	957	1221	2.12e-30	121
MDP0000499810	AT1G69550.1	36.538	312	169	6	1	283	692	1003	1.1e-29	119
MDP0000499810	AT1G69550.1	38.077	260	157	4	28	283	672	931	3.67e-23	100
MDP0000499810	AT1G69550.1	35.838	173	108	3	113	283	664	835	6.83e-11	63.2
MDP0000499810	AT3G44630.3	33.904	292	158	7	1	289	762	1021	1.41e-33	130
MDP0000499810	AT3G44630.3	32.243	214	143	2	65	277	709	921	1.36e-14	74.3
MDP0000499810	AT3G44630.2	33.904	292	158	7	1	289	762	1021	1.88e-33	130
MDP0000499810	AT3G44630.2	32.243	214	143	2	65	277	709	921	1.85e-14	73.9
MDP0000499810	AT3G44630.1	33.904	292	158	7	1	289	762	1021	1.88e-33	130
MDP0000499810	AT3G44630.1	32.243	214	143	2	65	277	709	921	1.85e-14	73.9
MDP0000499810	AT5G51630.2	33.234	334	183	11	3	306	561	884	5.12e-33	129
MDP0000499810	AT5G51630.2	34.766	256	130	9	1	229	629	874	3.1e-27	112
MDP0000499810	AT5G51630.3	33.856	319	171	11	3	291	577	885	6.2e-33	128
MDP0000499810	AT5G51630.3	34.766	256	130	9	1	229	645	890	3.13e-27	112
MDP0000499810	AT5G51630.1	33.234	334	183	11	3	306	625	948	8.16e-33	128
MDP0000499810	AT5G51630.1	34.766	256	130	9	1	229	693	938	3.78e-27	111
MDP0000499810	AT3G25510.1	33.634	333	168	8	4	286	737	1066	1.04e-32	128
MDP0000499810	AT3G25510.1	36.268	284	144	7	3	280	854	1106	1.18e-30	122
MDP0000499810	AT3G25510.1	36.704	267	160	9	20	280	658	921	1.91e-27	112
MDP0000499810	AT3G25510.1	36.014	286	175	8	9	288	694	977	8.58e-26	107
MDP0000499810	AT3G25510.1	32.365	241	134	8	71	284	663	901	4.5e-12	67
MDP0000480581	AT2G17040.1	59.857	279	106	3	12	289	1	274	1.2e-115	334
MDP0000480581	AT2G02450.1	59.732	149	55	3	18	163	52	198	2.85e-62	201
MDP0000480581	AT2G02450.2	59.732	149	55	3	18	163	52	198	3.28e-62	202
MDP0000480581	AT5G39820.1	62.791	129	47	1	18	146	21	148	6.61e-56	183
MDP0000480581	AT1G69490.1	48.571	175	77	3	19	183	11	182	8.48e-51	168
MDP0000480581	AT2G43000.1	49.08	163	74	2	10	166	11	170	3.32e-50	167
MDP0000480581	AT1G01720.1	50.649	154	63	3	19	163	9	158	8.75e-50	166
MDP0000480581	AT1G77450.1	44.118	204	93	6	19	214	12	202	1.91e-49	164
MDP0000480581	AT3G17730.1	40.088	227	114	7	12	227	1	216	2.41e-49	164
MDP0000480581	AT1G61110.1	42.211	199	92	3	1	182	4	196	2.44e-49	166
MDP0000479652	AT4G38900.3	51.262	515	194	21	1	482	1	491	3.88e-133	397
MDP0000479652	AT4G38900.2	51.262	515	194	21	1	482	1	491	3.88e-133	397
MDP0000479652	AT4G38900.1	50.672	521	194	22	1	482	1	497	3.09e-130	390
MDP0000479652	AT2G21230.1	51.084	415	159	14	91	482	74	467	2.69e-100	312
MDP0000479652	AT2G21230.3	50.119	421	160	15	91	482	74	473	3.62e-97	304
MDP0000479652	AT2G21230.2	50.125	399	155	14	91	466	74	451	2.74e-93	292
MDP0000479652	AT2G40620.1	53.514	185	65	3	360	523	123	307	7.61e-49	172
MDP0000479652	AT2G31370.5	61.074	149	57	1	337	484	152	300	6.64e-47	167
MDP0000479652	AT2G31370.6	61.074	149	57	1	337	484	152	300	1.74e-46	167
MDP0000479652	AT2G31370.4	61.074	149	57	1	337	484	152	300	1.74e-46	167
MDP0000466766	AT1G72300.1	43.788	491	256	8	5	479	28	514	9.87e-124	387
MDP0000466766	AT1G72300.1	29.341	334	206	10	84	393	338	665	7.87e-17	83.6
MDP0000466766	AT1G72300.1	24.779	452	252	14	63	478	272	671	7.29e-15	77.4
MDP0000466766	AT1G17250.1	45.122	492	250	9	4	479	31	518	1.98e-123	377
MDP0000466766	AT1G17250.1	25.871	402	221	10	63	394	276	670	1.97e-16	82.4
MDP0000466766	AT1G17240.1	43.469	490	258	8	5	479	27	512	6.86e-120	367
MDP0000466766	AT1G17240.1	26.535	456	311	12	39	478	219	666	9.29e-19	89.4
MDP0000466766	AT2G02220.1	35.378	489	266	10	5	479	6	458	2.67e-75	255
MDP0000466766	AT2G02220.1	25.652	460	244	12	82	478	189	613	6.26e-20	93.2
MDP0000466766	AT5G53890.1	37.19	484	279	14	6	479	1	469	2.93e-66	230
MDP0000466766	AT5G53890.1	27.928	444	238	9	74	477	200	601	8.81e-28	117
MDP0000466766	AT5G53890.1	26.87	361	207	9	85	400	276	624	2.06e-20	94.7
MDP0000466766	AT1G74360.1	33.256	430	242	12	51	477	75	462	1.25e-47	176
MDP0000466766	AT1G74360.1	26.042	480	286	13	57	478	191	659	3.2e-29	122
MDP0000466766	AT1G74360.1	24.595	370	203	9	165	477	64	414	5.48e-18	87.4
MDP0000466766	AT5G01890.1	28.623	559	306	12	1	478	1	547	1.89e-45	170
MDP0000466766	AT5G01890.1	28.169	284	169	5	85	338	281	559	1.41e-21	98.6
MDP0000466766	AT5G01890.1	26.639	244	146	4	237	479	69	280	2.21e-12	69.7
MDP0000466766	AT3G56370.1	30.077	522	302	13	6	477	5	513	7.85e-44	165
MDP0000466766	AT3G56370.1	30.518	367	221	11	83	424	233	590	1.63e-27	116
MDP0000466766	AT3G56370.1	29.01	293	196	6	190	479	71	354	6.54e-17	84
MDP0000466766	AT3G56370.1	30.455	220	133	4	75	277	321	537	1.72e-15	79.3
MDP0000466766	AT5G46330.1	31.659	458	289	11	27	476	30	471	3.22e-43	163
MDP0000466766	AT5G46330.1	32.397	463	240	15	83	477	306	763	3.12e-40	154
MDP0000466766	AT5G46330.1	30.769	260	173	5	67	324	508	762	2.1e-24	107
MDP0000466766	AT3G11010.1	32.112	464	268	12	49	479	18	467	5.77e-43	162
MDP0000466766	AT3G11010.1	26.963	382	212	14	108	477	442	768	2.2e-18	88.6
MDP0000466766	AT3G11010.1	28.996	269	164	10	89	350	544	792	5.92e-17	84
MDP0000466766	AT3G11010.1	26.477	457	233	14	83	479	196	609	2.11e-16	82.4
MDP0000456404	AT1G45616.1	36.111	1080	551	22	11	1051	15	994	2.37e-152	481
MDP0000456404	AT1G47890.1	35.553	1021	532	21	30	1021	74	997	2.08e-146	466
MDP0000456404	AT2G15080.2	34.34	993	500	21	30	981	30	911	2.23e-129	420
MDP0000456404	AT2G15080.1	34.34	993	500	21	30	981	30	911	2.23e-129	420
MDP0000456404	AT3G11010.1	33.434	990	514	20	51	1021	6	869	6.59e-127	411
MDP0000456404	AT5G27060.1	32.77	1065	543	24	12	1035	13	945	4.55e-122	399
MDP0000456404	AT5G40170.1	37.808	730	394	13	305	1016	87	774	3.16e-121	392
MDP0000456404	AT5G40170.1	28.736	696	382	25	10	615	8	679	4.08e-38	154
MDP0000456404	AT3G05660.1	39.728	735	386	18	257	977	109	800	2.74e-120	392
MDP0000456404	AT3G05660.1	26.535	912	513	31	12	860	6	823	3.84e-43	170
MDP0000456404	AT2G33060.1	38.503	735	392	16	305	1021	69	761	1.04e-119	389
MDP0000456404	AT2G33060.1	29.149	693	362	23	11	615	16	667	3.22e-37	151
MDP0000456404	AT2G33060.1	26.566	399	208	13	117	444	306	690	4e-16	83.6
MDP0000456404	AT2G33020.1	37.816	751	412	15	288	1021	139	851	1.09e-118	388
MDP0000456404	AT2G33020.1	27.434	791	480	29	64	811	59	798	2.43e-34	142
MDP0000442056	AT3G07040.1	32.727	935	593	18	1	916	1	918	1.99e-151	471
MDP0000442056	AT5G35450.1	29.626	935	589	26	1	909	1	892	4.28e-108	355
MDP0000442056	AT5G43470.2	28.692	948	592	25	1	909	1	903	3.71e-102	340
MDP0000442056	AT5G43470.1	28.692	948	592	25	1	909	1	903	3.71e-102	340
MDP0000442056	AT5G48620.1	28.887	952	585	26	1	909	1	903	5.26e-102	339
MDP0000442056	AT1G53350.1	28.462	917	578	24	1	881	1	875	1.59e-93	317
MDP0000442056	AT3G46530.1	29.21	873	538	25	1	854	1	812	7.8e-91	307
MDP0000442056	AT1G50180.1	29.808	936	546	26	1	909	1	852	1.31e-89	304
MDP0000442056	AT1G58390.1	29.245	954	577	31	1	909	1	901	6.62e-89	303
MDP0000442056	AT1G58400.1	28.361	952	582	25	1	909	1	895	2.25e-88	302
MDP0000436968	AT5G44060.1	41.06	151	79	2	1	141	1	151	4.68e-29	103
MDP0000436968	AT1G04000.1	39.181	171	56	6	1	141	1	153	2e-26	97.1
MDP0000436968	AT3G23440.1	44.706	85	46	1	58	141	25	109	2.04e-16	70.1
MDP0000433544	AT2G34460.1	69.286	280	75	3	72	351	10	278	2.29e-134	384
MDP0000433544	AT3G18890.1	34.815	270	145	9	107	353	68	329	4.17e-30	121
MDP0000433544	AT2G37660.1	31.621	253	140	11	121	350	79	321	2.21e-15	76.3
MDP0000433544	AT4G31530.1	32.819	259	143	11	103	339	58	307	3.18e-12	66.6
MDP0000433544	AT4G31530.2	32.806	253	140	10	103	334	58	301	5.09e-12	66.2
MDP0000432746	AT1G69550.1	38.17	448	270	7	7	448	745	1191	1.29e-54	196
MDP0000432746	AT1G69550.1	36.486	444	276	6	7	445	698	1140	1.43e-52	190
MDP0000432746	AT1G69550.1	36.232	483	245	11	7	455	793	1246	6.05e-50	182
MDP0000432746	AT1G69550.1	35.666	443	252	8	13	448	680	1096	8.13e-46	171
MDP0000432746	AT1G69550.1	35.222	406	258	5	44	445	665	1069	3.4e-43	163
MDP0000432746	AT4G16890.1	32.213	506	260	13	4	443	662	1150	6.09e-51	186
MDP0000432746	AT4G16890.1	33	500	253	14	13	445	600	1084	7.97e-49	179
MDP0000432746	AT4G16890.1	35.19	395	217	9	1	372	772	1150	8.73e-47	173
MDP0000432746	AT4G16890.1	32.836	402	231	15	68	445	541	927	3.3e-33	133
MDP0000432746	AT3G25510.1	35.142	424	220	9	12	432	697	1068	1.02e-47	176
MDP0000432746	AT3G25510.1	35.323	402	207	9	48	446	663	1014	2.56e-44	166
MDP0000432746	AT3G25510.1	33.105	438	232	9	7	442	740	1118	7.76e-42	159
MDP0000432746	AT3G25510.1	33.57	423	244	14	47	450	591	995	7.2e-37	144
MDP0000432746	AT4G19520.1	34.447	479	248	13	1	456	648	1083	2.5e-47	175
MDP0000432746	AT4G19520.1	32.927	410	215	12	83	448	567	960	8.15e-36	141
MDP0000432746	AT5G17680.1	31.957	460	258	12	26	448	580	1021	4.18e-47	174
MDP0000432746	AT5G17680.1	32.779	421	224	10	1	370	624	1036	3.23e-46	172
MDP0000432746	AT5G17680.1	32.493	357	197	14	117	445	532	872	5.44e-32	129
MDP0000432746	AT5G17680.1	35.681	213	127	6	239	449	580	784	4.12e-23	102
MDP0000432746	AT4G19050.1	31.333	450	281	9	25	451	444	888	1.3e-41	158
MDP0000432746	AT4G19050.1	34.766	256	163	4	1	255	653	905	1.48e-25	110
MDP0000432746	AT4G19050.1	33.659	205	130	3	7	207	730	932	1.48e-18	89
MDP0000432746	AT1G27170.1	30.632	506	284	11	11	453	679	1180	1.1e-40	155
MDP0000432746	AT1G27170.1	29.936	471	259	9	9	439	748	1187	4.74e-40	154
MDP0000432746	AT1G27170.1	29.639	415	250	10	27	433	624	1004	1.99e-29	122
MDP0000432746	AT1G27170.2	30.632	506	284	11	11	453	679	1180	1.13e-40	155
MDP0000432746	AT1G27170.2	29.936	471	259	9	9	439	748	1187	4.7e-40	154
MDP0000432746	AT1G27170.2	29.639	415	250	10	27	433	624	1004	2.05e-29	122
MDP0000432746	AT1G27180.1	29.044	544	262	13	2	453	843	1354	1.21e-40	155
MDP0000432746	AT1G27180.1	28.138	494	239	9	9	439	921	1361	2.52e-38	149
MDP0000432746	AT1G27180.1	37.5	200	117	6	240	434	797	993	2.05e-18	88.6
MDP0000432746	AT2G14080.1	32.957	443	235	12	4	443	653	1036	1.65e-37	146
MDP0000432746	AT2G14080.1	33.333	300	147	7	155	450	661	911	4.91e-23	102
MDP0000432746	AT2G14080.1	34.783	138	88	2	312	448	653	789	4.45e-12	68.6
MDP0000399716	AT3G25510.1	32.547	2034	1134	50	18	1930	50	1966	0	881
MDP0000399716	AT3G25510.1	32.578	1191	632	26	1200	2342	51	1118	3.34e-154	530
MDP0000399716	AT3G25510.1	36.579	719	406	17	36	720	1265	1967	3.02e-111	396
MDP0000399716	AT3G25510.1	30.122	654	300	18	1919	2555	605	1118	1.49e-52	205
MDP0000399716	AT3G25510.1	35.965	342	213	6	2221	2559	676	1014	7.35e-40	164
MDP0000399716	AT3G25510.1	31.79	324	186	6	2248	2561	647	945	1.67e-29	129
MDP0000399716	AT5G17680.1	39.943	1044	534	23	19	992	16	1036	0	681
MDP0000399716	AT5G17680.1	39.402	1071	528	24	1200	2199	16	1036	0	680
MDP0000399716	AT5G17680.1	32.29	511	288	15	2088	2561	532	1021	1.57e-48	191
MDP0000399716	AT5G17680.1	32.947	431	230	12	755	1134	614	1036	1.16e-41	169
MDP0000399716	AT5G17680.1	33.711	353	198	11	810	1138	532	872	1.47e-33	142
MDP0000399716	AT5G17680.1	32.102	352	201	9	2236	2558	530	872	1.36e-30	132
MDP0000399716	AT5G17680.1	31.132	318	170	11	2250	2562	511	784	2.39e-22	105
MDP0000399716	AT5G17680.1	33.607	244	150	7	927	1165	575	811	4.35e-22	105
MDP0000399716	AT4G16890.1	36.479	1187	652	31	12	1136	4	1150	0	620
MDP0000399716	AT4G16890.1	35.318	1209	652	28	1193	2338	4	1145	0	614
MDP0000399716	AT4G16890.1	31.595	652	354	20	1874	2480	541	1145	3.49e-62	235
MDP0000399716	AT4G16890.1	35.616	438	244	8	593	1007	741	1163	1.51e-61	233
MDP0000399716	AT4G16890.1	32.269	595	320	16	1999	2551	592	1145	3.03e-60	229
MDP0000399716	AT4G16890.1	35.586	503	252	18	686	1138	604	1084	1.07e-57	221
MDP0000399716	AT4G16890.1	34.756	492	255	16	2114	2558	612	1084	1.58e-54	211
MDP0000399716	AT4G16890.1	32.919	483	285	15	693	1153	544	1009	8.86e-45	179
MDP0000399716	AT4G16890.1	32.964	361	212	10	825	1163	601	953	1.31e-31	136
MDP0000399716	AT4G16890.1	34.293	382	192	14	2224	2558	558	927	1.67e-29	129
MDP0000399716	AT1G69550.1	35.643	1198	656	28	1202	2347	80	1214	0	610
MDP0000399716	AT1G69550.1	36.851	1175	684	35	21	1158	80	1233	0	600
MDP0000399716	AT1G69550.1	35.774	601	331	11	1895	2489	663	1214	3.19e-68	255
MDP0000399716	AT1G69550.1	35.632	609	338	10	1931	2534	653	1212	1.54e-66	250
MDP0000399716	AT1G69550.1	38.911	514	305	9	2055	2561	680	1191	1.22e-63	241
MDP0000399716	AT1G69550.1	34.821	336	169	6	2228	2561	665	952	6.21e-28	124
MDP0000399716	AT5G44510.1	37.005	935	543	15	18	921	37	956	1.03e-167	551
MDP0000399716	AT5G44510.1	35.317	1008	548	18	1200	2184	38	964	1.42e-166	548
MDP0000399716	AT5G44510.1	34.711	363	230	7	776	1134	597	956	3.25e-39	160
MDP0000399716	AT5G44510.1	37.87	338	158	8	729	1063	668	956	9.41e-39	159
MDP0000399716	AT5G44510.1	37.015	335	161	6	2080	2412	670	956	1.92e-38	158
MDP0000399716	AT5G44510.1	31.25	432	223	7	1912	2341	597	956	6.65e-38	156
MDP0000399716	AT5G44510.1	33.962	371	174	5	2114	2483	656	956	9.66e-38	156
MDP0000399716	AT5G44510.1	35.359	362	225	9	2196	2552	597	954	7.42e-37	153
MDP0000399716	AT5G44510.1	29.464	336	178	8	832	1157	577	863	6.75e-20	97.8
MDP0000399716	AT5G44510.1	29.966	297	151	8	2267	2558	597	841	1.31e-17	90.5
MDP0000399716	AT5G44510.1	30.837	227	151	6	2338	2561	597	820	1.42e-14	80.5
MDP0000399716	AT4G12010.1	37.785	966	543	19	13	940	3	948	2.17e-166	549
MDP0000399716	AT4G12010.1	36.401	967	551	21	1194	2129	3	936	3.88e-160	531
MDP0000399716	AT4G12010.1	34.398	407	236	14	2022	2413	546	936	1.26e-32	139
MDP0000399716	AT4G12010.1	31.91	445	253	15	2139	2561	526	942	7.8e-30	130
MDP0000399716	AT4G12010.1	34.844	353	209	11	790	1135	598	936	1.33e-28	126
MDP0000399716	AT4G12010.1	31.07	383	197	11	836	1158	564	939	1.45e-28	126
MDP0000399716	AT4G12010.1	35.849	212	128	6	2353	2563	599	803	5.13e-18	91.7
MDP0000399716	AT5G18360.1	37.515	861	470	15	18	854	13	829	3.5e-162	526
MDP0000399716	AT5G18360.1	36.297	956	506	21	1200	2129	14	892	5.02e-159	517
MDP0000399716	AT5G18360.1	34.008	247	124	8	896	1138	618	829	4.16e-23	108
MDP0000399716	AT5G18360.1	34.118	255	130	9	2171	2420	613	834	2.44e-22	105
MDP0000399716	AT5G18360.1	30.502	259	145	8	1951	2207	609	834	3.74e-21	101
MDP0000399716	AT5G18360.1	31.66	259	142	8	2235	2491	609	834	4.29e-21	101
MDP0000399716	AT5G18360.1	28.525	305	172	10	2114	2413	629	892	5.78e-21	100
MDP0000399716	AT5G18360.1	31.837	245	132	7	2316	2558	618	829	5.09e-20	97.8
MDP0000399716	AT5G18360.1	25.439	342	164	9	744	1059	609	885	5.03e-14	78.6
MDP0000399716	AT5G51630.1	36.853	966	540	21	12	930	2	944	3.86e-160	531
MDP0000399716	AT5G51630.1	33.925	1126	648	27	1193	2277	2	1072	5.22e-155	516
MDP0000399716	AT5G51630.1	28.929	439	270	12	1984	2417	611	1012	8.73e-34	143
MDP0000399716	AT5G51630.1	29.663	445	247	14	739	1152	596	1005	4.41e-32	137
MDP0000399716	AT5G51630.1	28.916	415	252	14	2103	2488	612	1012	3.89e-31	134
MDP0000399716	AT5G51630.1	30.548	347	207	10	2174	2496	612	948	1.65e-28	126
MDP0000399716	AT5G51630.1	29.851	335	183	11	2268	2557	611	938	4.03e-25	115
MDP0000399716	AT5G51630.1	31.959	291	163	11	896	1160	612	893	8.99e-18	90.9
MDP0000399716	AT5G51630.1	30.196	255	164	8	2316	2566	612	856	3.2e-15	82.4
MDP0000399716	AT4G16950.2	34.062	1189	620	34	10	1065	2	1159	1.36e-159	534
MDP0000399716	AT4G16950.2	33.361	1214	611	33	1191	2267	2	1154	2.1e-156	525
MDP0000399716	AT4G16950.2	31.558	507	293	11	545	1007	676	1172	5.26e-51	199
MDP0000399716	AT4G16950.2	29.12	625	355	21	1996	2551	549	1154	8.93e-41	166
MDP0000399716	AT4G16950.2	29.905	525	309	18	674	1152	576	1087	4.21e-35	147
MDP0000399716	AT4G16950.2	27.087	635	349	24	1904	2480	576	1154	2.87e-34	145
MDP0000399716	AT4G16950.2	29.613	439	236	12	540	931	755	1167	2.57e-30	132
MDP0000399716	AT4G16950.2	28.624	545	302	21	2084	2558	566	1093	3.79e-30	131
MDP0000399716	AT4G16950.2	28.937	508	298	19	693	1163	548	1029	1.24e-24	113
MDP0000399716	AT4G16950.1	34.062	1189	620	34	10	1065	2	1159	5.47e-159	534
MDP0000399716	AT4G16950.1	33.361	1214	611	33	1191	2267	2	1154	9.76e-156	524
MDP0000399716	AT4G16950.1	31.558	507	293	11	545	1007	676	1172	5.71e-51	199
MDP0000399716	AT4G16950.1	29.12	625	355	21	1996	2551	549	1154	6.22e-41	167
MDP0000399716	AT4G16950.1	29.905	525	309	18	674	1152	576	1087	3.85e-35	148
MDP0000399716	AT4G16950.1	27.087	635	349	24	1904	2480	576	1154	2.09e-34	145
MDP0000399716	AT4G16950.1	29.613	439	236	12	540	931	755	1167	2.65e-30	132
MDP0000399716	AT4G16950.1	28.624	545	302	21	2084	2558	566	1093	2.89e-30	132
MDP0000399716	AT4G16950.1	28.937	508	298	19	693	1163	548	1029	1.1e-24	113
MDP0000381669	AT3G09030.1	63.715	463	154	5	17	477	9	459	0	586
MDP0000381669	AT5G41330.1	33.262	469	277	13	12	468	7	451	1.92e-66	220
MDP0000381669	AT4G30940.1	27.021	470	288	16	15	468	5	435	7.59e-25	106
MDP0000381669	AT2G24240.1	25.159	473	291	15	16	468	6	435	3.55e-21	95.9
MDP0000380952	AT3G25510.1	36.029	408	201	12	12	412	697	1051	3.07e-48	177
MDP0000380952	AT3G25510.1	32.84	338	173	8	9	300	789	1118	6.28e-32	129
MDP0000380952	AT3G25510.1	32.836	268	128	7	7	229	858	1118	1.42e-22	100
MDP0000380952	AT3G25510.1	29.577	284	165	6	135	408	647	905	9.54e-20	92
MDP0000380952	AT4G19520.1	36.364	396	210	13	12	383	589	966	6.82e-48	176
MDP0000380952	AT4G19520.1	34.018	438	206	12	1	371	648	1069	1.4e-47	175
MDP0000380952	AT4G19520.1	35.849	371	184	18	59	400	567	912	5.74e-38	146
MDP0000380952	AT4G16890.1	33.902	469	227	17	6	408	664	1115	1.56e-47	174
MDP0000380952	AT4G16890.1	34.872	390	215	10	1	367	772	1145	4.21e-47	173
MDP0000380952	AT4G16890.1	34.135	416	219	12	33	406	644	1046	1.54e-44	166
MDP0000380952	AT4G16890.1	37.037	324	166	9	1	301	842	1150	1.17e-41	157
MDP0000380952	AT4G16890.1	32.494	437	231	17	20	408	540	960	8.69e-31	125
MDP0000380952	AT1G69550.1	37.931	406	245	7	7	406	793	1197	1.7e-46	171
MDP0000380952	AT1G69550.1	35.904	415	255	7	3	408	694	1106	1.13e-45	169
MDP0000380952	AT1G69550.1	38.575	407	236	9	13	408	680	1083	2.27e-45	168
MDP0000380952	AT1G69550.1	41.126	231	132	4	7	234	985	1214	5.54e-30	122
MDP0000380952	AT1G69550.1	32.153	367	207	12	50	408	607	939	2.58e-22	100
MDP0000380952	AT1G69550.1	32.911	158	104	2	257	413	665	821	2.55e-11	65.9
MDP0000380952	AT4G19050.1	32.857	420	255	8	1	397	490	905	2.97e-45	167
MDP0000380952	AT4G19050.1	31.852	405	249	9	25	406	444	844	4.72e-36	140
MDP0000380952	AT5G17680.1	31.807	415	228	12	1	377	624	1021	2.99e-42	159
MDP0000380952	AT5G17680.1	34.937	395	216	13	46	414	532	911	3.89e-42	159
MDP0000380952	AT3G44630.2	34.091	352	191	11	23	372	716	1028	1e-37	145
MDP0000380952	AT3G44630.2	34.768	302	161	9	1	301	762	1028	9.66e-31	125
MDP0000380952	AT3G44630.2	32.277	347	209	12	64	400	685	1015	6.46e-29	119
MDP0000380952	AT3G44630.2	32.955	264	129	9	3	252	834	1063	9.41e-23	101
MDP0000380952	AT3G44630.2	33.333	237	110	6	225	416	725	958	8.9e-21	95.1
MDP0000380952	AT3G44630.2	33.659	205	127	5	204	406	686	883	8.11e-16	80.1
MDP0000380952	AT3G44630.1	34.091	352	191	11	23	372	716	1028	1e-37	145
MDP0000380952	AT3G44630.1	34.768	302	161	9	1	301	762	1028	9.66e-31	125
MDP0000380952	AT3G44630.1	32.277	347	209	12	64	400	685	1015	6.46e-29	119
MDP0000380952	AT3G44630.1	32.955	264	129	9	3	252	834	1063	9.41e-23	101
MDP0000380952	AT3G44630.1	33.333	237	110	6	225	416	725	958	8.9e-21	95.1
MDP0000380952	AT3G44630.1	33.659	205	127	5	204	406	686	883	8.11e-16	80.1
MDP0000380952	AT3G44630.3	34.091	352	191	11	23	372	716	1028	1.14e-37	145
MDP0000380952	AT3G44630.3	34.768	302	161	9	1	301	762	1028	1.04e-30	125
MDP0000380952	AT3G44630.3	32.277	347	209	12	64	400	685	1015	6.39e-29	119
MDP0000380952	AT3G44630.3	32.955	264	129	9	3	252	834	1063	9.83e-23	101
MDP0000380952	AT3G44630.3	33.333	237	110	6	225	416	725	958	9.47e-21	95.1
MDP0000380952	AT3G44630.3	33.659	205	127	5	204	406	686	883	8.45e-16	79.7
MDP0000380952	AT1G27180.1	31.941	407	224	8	2	406	843	1198	1.19e-37	145
MDP0000380952	AT1G27180.1	30.562	445	207	9	9	388	921	1328	4.08e-37	144
MDP0000380952	AT1G27180.1	29.609	358	200	8	98	406	797	1151	1.4e-26	112
MDP0000336563	AT4G00850.1	60.444	225	69	10	1	207	1	223	1.62e-61	191
MDP0000336563	AT1G01160.1	53.555	211	62	8	2	196	4	194	6.6e-46	150
MDP0000336563	AT1G01160.2	46.122	245	62	9	2	196	4	228	3.54e-39	134
MDP0000336563	AT5G28640.1	58.228	79	33	0	2	80	3	81	2.19e-25	98.2
MDP0000322550	AT4G00730.1	59.406	707	243	12	11	707	94	766	0	786
MDP0000322550	AT3G61150.1	57.756	722	239	15	22	707	80	771	0	772
MDP0000322550	AT5G52170.1	50	724	267	14	1	707	1	646	0	667
MDP0000322550	AT4G04890.1	50.139	722	290	21	14	707	24	703	0	642
MDP0000322550	AT4G33495.1	76.413	407	92	3	727	1131	1	405	0	640
MDP0000322550	AT1G05230.4	48.864	704	296	17	19	707	30	684	0	624
MDP0000322550	AT1G05230.2	48.864	704	296	17	19	707	30	684	0	624
MDP0000322550	AT1G05230.1	48.864	704	296	17	19	707	30	684	0	624
MDP0000322550	AT4G21750.2	47.574	742	301	18	14	707	24	725	0	620
MDP0000322550	AT4G21750.1	47.574	742	301	18	14	707	24	725	0	620
MDP0000322416	AT5G16360.1	41.791	201	87	4	1	184	1	188	4.8e-47	156
MDP0000322416	AT5G06370.1	43.678	174	76	4	1	159	1	167	1.78e-42	144
MDP0000322416	AT5G16330.1	39.024	205	99	7	1	188	9	204	1.03e-40	139
MDP0000322416	AT3G02700.1	41.379	174	79	4	1	158	1	167	4.3e-40	137
MDP0000322416	AT1G01225.1	39.048	210	97	5	1	189	1	200	2.42e-39	135
MDP0000322416	AT4G00905.1	35.023	217	106	6	1	189	1	210	1.11e-36	129
MDP0000322399	AT5G19980.1	71.633	349	89	3	666	1014	1	339	1.08e-164	487
MDP0000322399	AT5G36930.2	36.677	638	336	16	3	585	342	966	1.48e-92	320
MDP0000322399	AT5G36930.1	36.677	638	336	16	3	585	339	963	1.66e-92	320
MDP0000322399	AT1G76340.1	48.773	326	164	2	686	1011	41	363	1.4e-91	296
MDP0000322399	AT5G17680.1	33.702	543	315	11	3	510	338	870	7.68e-76	272
MDP0000322399	AT1G27170.1	31.87	524	280	10	2	452	342	861	5.73e-60	224
MDP0000322399	AT1G27170.1	27.668	253	136	6	314	523	957	1205	1.16e-14	79
MDP0000322399	AT1G27170.2	31.87	524	280	10	2	452	342	861	7.75e-60	224
MDP0000322399	AT1G27170.2	27.668	253	136	6	314	523	957	1205	1.18e-14	79
MDP0000322399	AT4G12010.1	33.641	541	305	16	2	509	339	858	9.33e-60	223
MDP0000322399	AT1G56540.1	30.408	490	291	13	11	464	349	824	3.98e-57	214
MDP0000322399	AT4G36140.1	30.899	534	316	15	3	508	733	1241	5.21e-56	212
MDP0000318184	AT2G29120.1	52.334	921	403	12	2	919	29	916	0	947
MDP0000318184	AT2G29110.1	51.739	920	405	11	6	920	27	912	0	913
MDP0000318184	AT2G29100.1	49.673	918	421	12	6	921	24	902	0	875
MDP0000318184	AT5G27100.1	49.434	884	405	11	4	881	24	871	0	849
MDP0000318184	AT2G24720.1	52.264	817	361	8	7	815	27	822	0	845
MDP0000318184	AT2G24710.1	50.3	833	386	8	24	849	42	853	0	830
MDP0000318184	AT5G11210.1	50.254	786	361	8	73	853	23	783	0	768
MDP0000318184	AT4G31710.1	47.528	890	399	15	4	884	46	876	0	751
MDP0000318184	AT5G11180.1	49.661	590	283	6	4	589	28	607	0	578
MDP0000318184	AT5G11180.1	46.377	207	96	4	648	853	606	798	1.81e-42	167
MDP0000318184	AT1G42540.1	33.584	932	559	25	12	912	29	931	6.64e-165	506
MDP0000316944	AT5G04930.1	72.37	1169	290	8	70	1234	19	1158	0	1754
MDP0000316944	AT1G59820.1	35.757	1183	670	26	96	1226	2	1146	0	697
MDP0000316944	AT3G27870.1	37.843	1131	625	25	121	1200	38	1141	0	688
MDP0000316944	AT3G13900.1	36.34	1153	621	24	137	1212	58	1174	0	679
MDP0000316944	AT1G68710.1	37.201	1129	636	24	121	1200	42	1146	0	679
MDP0000316944	AT1G54280.1	35.764	1152	630	22	137	1212	59	1176	0	679
MDP0000316944	AT3G25610.1	36.792	1147	661	24	121	1225	40	1164	0	676
MDP0000316944	AT1G26130.2	36.733	1157	648	24	121	1225	42	1166	0	676
MDP0000316944	AT1G26130.1	36.733	1157	647	25	121	1225	42	1165	0	672
MDP0000316944	AT1G17500.1	34.696	1150	658	25	121	1212	41	1155	0	655
MDP0000316092	AT3G62830.2	70.791	493	76	7	1	487	1	431	0	684
MDP0000316092	AT3G62830.1	70.791	493	76	7	1	487	1	431	0	684
MDP0000316092	AT2G47650.1	69.371	493	87	6	1	488	1	434	0	666
MDP0000316092	AT2G47650.2	68.737	499	86	7	1	488	1	440	0	662
MDP0000316092	AT3G53520.1	62.712	472	112	5	20	489	25	434	0	570
MDP0000316092	AT3G53520.2	56.092	476	135	7	20	489	25	432	1.18e-170	488
MDP0000316092	AT3G53520.4	53.908	499	135	6	20	489	25	457	5.5e-170	487
MDP0000316092	AT3G46440.2	59.299	371	92	5	119	486	26	340	3.05e-151	435
MDP0000316092	AT3G46440.1	59.299	371	92	5	119	486	26	340	3.05e-151	435
MDP0000316092	AT2G28760.3	59.563	366	90	4	119	481	28	338	3.45e-151	434
MDP0000314005	AT5G54380.1	73.852	849	204	9	52	883	8	855	0	1243
MDP0000314005	AT3G46290.1	53.567	827	350	15	70	883	25	830	0	840
MDP0000314005	AT5G59700.1	52.22	856	361	19	45	883	5	829	0	837
MDP0000314005	AT2G21480.1	54.036	768	333	10	67	824	48	805	0	820
MDP0000314005	AT4G39110.1	51.905	840	365	17	70	883	52	878	0	818
MDP0000314005	AT5G61350.1	51.716	816	354	18	65	846	23	832	0	788
MDP0000314005	AT5G24010.1	47.725	857	392	20	46	883	5	824	0	714
MDP0000314005	AT1G30570.1	45.797	797	400	10	51	821	8	798	0	695
MDP0000314005	AT3G51550.1	45.371	875	416	20	66	883	26	895	0	683
MDP0000314005	AT2G39360.1	42.491	859	430	22	44	883	2	815	0	659
MDP0000313450	AT5G06830.1	62.366	465	149	6	39	502	67	506	0	532
MDP0000309192	AT3G48800.1	40.694	317	122	16	710	1000	2	278	1.01e-38	145
MDP0000309192	AT1G50180.1	40.217	184	106	4	221	402	350	531	1.63e-34	142
MDP0000309192	AT1G50180.1	37.572	173	107	1	27	199	10	181	7.76e-23	105
MDP0000309192	AT1G50180.1	34.061	229	128	5	461	685	645	854	1.13e-20	98.2
MDP0000309192	AT1G53350.1	43.023	172	92	3	225	395	347	513	5.28e-34	141
MDP0000309192	AT1G53350.1	33.529	170	109	2	25	193	8	174	2.64e-18	90.5
MDP0000309192	AT1G53350.1	28.251	223	150	4	447	666	669	884	1.4e-14	78.6
MDP0000309192	AT1G58390.1	36.564	227	121	6	216	425	343	563	1.11e-31	133
MDP0000309192	AT1G58390.1	33.891	239	141	8	447	683	678	901	3.94e-23	106
MDP0000309192	AT1G58390.1	28.736	174	120	2	25	197	8	178	3.48e-14	77.4
MDP0000309192	AT1G58410.1	36.364	220	121	5	222	429	348	560	1.51e-31	133
MDP0000309192	AT1G58410.1	32	175	114	2	25	197	6	177	3.81e-17	87
MDP0000309192	AT1G59620.1	36.269	193	118	3	205	396	296	484	2.13e-31	132
MDP0000309192	AT1G59620.1	29.592	294	184	8	396	683	565	841	1.9e-20	97.4
MDP0000309192	AT1G58602.2	35.043	234	135	6	205	425	336	565	3.59e-31	132
MDP0000309192	AT1G58602.2	33.503	197	118	6	490	685	954	1138	1.01e-14	79.3
MDP0000309192	AT1G58602.2	26.59	173	124	1	25	197	8	177	3.41e-12	70.9
MDP0000309192	AT1G58602.2	33	200	118	6	447	641	678	866	1.55e-11	68.9
MDP0000309192	AT1G58602.1	35.043	234	135	6	205	425	336	565	3.59e-31	132
MDP0000309192	AT1G58602.1	33.503	197	118	6	490	685	954	1138	1.01e-14	79.3
MDP0000309192	AT1G58602.1	26.59	173	124	1	25	197	8	177	3.41e-12	70.9
MDP0000309192	AT1G58602.1	33	200	118	6	447	641	678	866	1.55e-11	68.9
MDP0000309192	AT1G10920.2	41.954	174	96	1	222	395	228	396	1.48e-30	129
MDP0000309192	AT1G10920.1	41.954	174	96	1	222	395	228	396	1.48e-30	129
MDP0000309061	AT1G11300.1	38.283	1165	594	37	9	1156	14	1070	0	699
MDP0000309061	AT1G11300.1	39.344	854	434	22	10	854	840	1618	9.25e-177	564
MDP0000309061	AT1G11300.1	33.094	278	169	10	919	1188	3	271	2.41e-31	134
MDP0000309061	AT4G21380.1	43.962	853	401	18	24	858	26	819	0	672
MDP0000309061	AT4G21380.1	40.784	255	140	6	943	1192	29	277	3.84e-47	182
MDP0000309061	AT4G21390.1	43.914	879	403	27	4	858	6	818	0	650
MDP0000309061	AT4G21390.1	38.376	271	142	12	936	1191	19	279	1.85e-42	168
MDP0000309061	AT1G11340.1	42.711	878	412	24	25	879	85	894	0	639
MDP0000309061	AT1G11340.1	39.608	255	141	7	943	1192	87	333	5.13e-40	160
MDP0000309061	AT1G65800.1	42.521	849	407	20	29	858	31	817	0	624
MDP0000309061	AT1G65800.1	39.921	253	140	8	945	1192	31	276	5.58e-41	163
MDP0000309061	AT1G61610.1	41.014	868	441	17	9	863	10	819	0	623
MDP0000309061	AT1G61610.1	37.255	255	147	7	943	1191	29	276	1.74e-40	162
MDP0000309061	AT1G65790.1	41.031	892	430	22	29	903	31	843	0	612
MDP0000309061	AT1G65790.1	38.34	253	139	9	945	1192	31	271	2.54e-39	158
MDP0000309061	AT4G11900.1	40.326	920	436	23	1	882	1	845	0	612
MDP0000309061	AT4G11900.1	42.446	278	114	11	943	1187	27	291	1.22e-48	187
MDP0000309061	AT1G11330.2	40.231	865	444	16	28	879	31	835	0	604
MDP0000309061	AT1G11330.2	34.328	201	120	6	953	1148	42	235	3.65e-28	122
MDP0000309061	AT1G11330.1	39.769	865	446	15	28	879	31	833	0	603
MDP0000309061	AT1G11330.1	34.328	201	120	6	953	1148	42	235	3.93e-28	122
MDP0000307555	AT3G48810.1	54.389	638	283	5	484	1118	3	635	0	707
MDP0000307555	AT3G48810.1	24.056	503	297	8	532	955	152	648	1.95e-38	153
MDP0000307555	AT3G48810.1	26.197	355	251	5	768	1119	77	423	6.31e-33	136
MDP0000307555	AT3G48810.1	25.735	408	249	10	536	895	256	657	4.54e-32	134
MDP0000307555	AT3G06550.3	61.338	538	148	6	5	483	5	541	0	653
MDP0000307555	AT3G06550.1	61.224	539	148	7	5	483	5	542	0	648
MDP0000307555	AT3G06550.2	60.219	548	157	7	5	492	5	551	0	648
MDP0000307555	AT2G34410.2	70.543	387	113	1	5	391	5	390	0	567
MDP0000307555	AT2G34410.2	55.844	77	34	0	407	483	464	540	1.72e-20	97.1
MDP0000307555	AT2G34410.1	70.543	387	113	1	5	391	5	390	0	567
MDP0000307555	AT2G34410.1	55.844	77	34	0	407	483	464	540	1.72e-20	97.1
MDP0000307555	AT5G46340.1	70.466	386	113	1	6	391	6	390	0	565
MDP0000307555	AT5G46340.1	64	75	27	0	407	481	464	538	8.17e-22	100
MDP0000307555	AT2G34410.3	69.509	387	104	2	5	391	5	377	0	549
MDP0000307555	AT2G34410.3	55.844	77	34	0	407	483	451	527	1.53e-20	97.1
MDP0000307555	AT1G29890.2	63.183	421	115	2	1	382	6	425	6.73e-178	534
MDP0000307555	AT1G29890.2	66.129	62	21	0	407	468	508	569	2.87e-19	93.2
MDP0000307555	AT1G29890.1	75.758	297	71	1	86	382	16	311	3.59e-155	471
MDP0000307555	AT1G29890.1	66.129	62	21	0	407	468	394	455	1.6e-19	93.2
MDP0000307531	AT3G06240.1	27.578	417	219	20	5	372	36	418	2.88e-20	91.7
MDP0000304723	AT2G39950.1	47.658	619	255	16	52	662	48	605	1.35e-138	421
MDP0000304723	AT2G39950.2	47.676	581	239	15	90	662	1	524	1.88e-129	395
MDP0000303139	AT5G13560.1	49.533	107	39	3	339	430	48	154	2.33e-19	91.3
MDP0000303139	AT2G37370.1	38.889	108	50	2	339	430	48	155	1.68e-15	79.3
MDP0000302221	AT3G06240.1	28.684	380	191	17	1	336	40	383	6.05e-25	104
MDP0000302221	AT3G23880.1	27.844	334	205	14	1	330	18	319	8.44e-15	74.3
MDP0000302221	AT3G17530.1	24.922	321	193	13	4	311	13	298	1.62e-13	70.9
MDP0000302221	AT4G12560.2	24.302	358	206	15	1	330	8	328	8.8e-13	68.6
MDP0000302221	AT4G12560.1	24.302	358	206	15	1	330	8	328	8.8e-13	68.6
MDP0000302221	AT1G11620.1	25.382	327	191	14	1	315	10	295	2.52e-12	67
MDP0000302221	AT1G30790.1	25.223	337	210	12	1	327	13	317	5.81e-12	66.2
MDP0000302221	AT4G21240.1	27.302	315	176	16	1	304	40	312	6.39e-12	66.2
MDP0000302221	AT4G22390.1	25.843	356	199	18	1	330	8	324	8.06e-12	65.9
MDP0000302221	AT1G70380.1	26.045	311	180	14	1	294	13	290	1.79e-11	64.7
MDP0000301871	AT1G74530.1	54.478	268	99	4	5	252	15	279	9.19e-84	263
MDP0000301871	AT1G74530.3	54.478	268	99	4	5	252	15	279	2.69e-83	263
MDP0000301871	AT1G74530.2	60	225	83	3	5	225	15	236	1.58e-75	241
MDP0000301871	AT3G47640.3	54.091	220	74	6	373	571	22	235	2.66e-61	203
MDP0000301871	AT3G47640.2	54.091	220	74	6	373	571	22	235	2.66e-61	203
MDP0000301871	AT3G47640.1	54.091	220	74	6	373	571	22	235	2.66e-61	203
MDP0000301871	AT3G19860.1	37.143	105	66	0	379	483	6	110	9.27e-16	78.2
MDP0000301871	AT3G19860.2	37.143	105	66	0	379	483	59	163	1.14e-15	78.6
MDP0000301871	AT4G36060.2	39.175	97	59	0	382	478	30	126	4.78e-15	75.5
MDP0000301871	AT4G36060.1	39.175	97	59	0	382	478	48	144	5.96e-15	75.9
MDP0000301862	AT5G53130.1	42.308	442	225	11	7	439	183	603	4.26e-107	338
MDP0000301862	AT5G53130.1	35.028	177	106	5	426	599	432	602	1.38e-22	102
MDP0000301862	AT1G01340.1	39.421	449	241	13	2	439	157	585	1.42e-90	295
MDP0000301862	AT1G01340.1	33.333	177	109	5	426	599	414	584	6.27e-20	94
MDP0000301862	AT1G01340.2	39.421	449	241	13	2	439	162	590	1.57e-90	295
MDP0000301862	AT1G01340.2	33.333	177	109	5	426	599	419	589	6.71e-20	94
MDP0000301862	AT2G46430.2	39.91	446	235	14	5	439	169	592	7.37e-89	290
MDP0000301862	AT2G46430.2	34.884	172	103	6	430	599	427	591	4.84e-18	88.2
MDP0000301862	AT2G46430.1	39.91	446	235	14	5	439	169	592	7.37e-89	290
MDP0000301862	AT2G46430.1	34.884	172	103	6	430	599	427	591	4.84e-18	88.2
MDP0000301862	AT4G01010.1	38.359	451	244	14	2	439	162	591	7.23e-87	285
MDP0000301862	AT4G01010.1	34.682	173	104	5	430	599	424	590	1.17e-19	93.2
MDP0000301862	AT2G23980.1	33.7	454	256	10	7	439	202	631	3.9e-83	276
MDP0000301862	AT2G23980.1	41.304	138	73	4	465	599	498	630	2.38e-19	92.4
MDP0000301862	AT4G30560.2	34.581	454	251	11	7	439	176	604	1.05e-81	271
MDP0000301862	AT4G30560.2	40.146	137	76	2	465	599	471	603	6.17e-20	94
MDP0000301862	AT4G30560.1	35.412	449	254	12	7	439	202	630	1.92e-81	271
MDP0000301862	AT4G30560.1	40.146	137	76	2	465	599	497	629	7.83e-20	94
MDP0000301862	AT5G57940.3	34.989	443	252	12	13	439	186	608	2.85e-77	259
MDP0000301862	AT5G57940.3	36.207	174	102	4	429	599	440	607	1.51e-19	92.8
MDP0000301049	AT2G41540.3	84.341	364	57	0	720	1083	12	375	0	652
MDP0000301049	AT2G41540.2	84.341	364	57	0	720	1083	12	375	0	652
MDP0000301049	AT2G41540.1	84.341	364	57	0	720	1083	12	375	0	652
MDP0000301049	AT3G07690.1	81.967	366	56	1	728	1083	13	378	0	633
MDP0000301049	AT4G11400.1	39.223	566	262	16	98	614	25	557	1.69e-101	332
MDP0000301049	AT2G46040.1	34.828	580	295	16	48	595	1	529	8.09e-72	249
MDP0000301049	AT5G04110.1	40.116	172	81	6	418	578	361	521	2.35e-29	124
MDP0000301049	AT2G03470.1	39.362	188	99	6	413	595	118	295	3.19e-24	107
MDP0000301049	AT2G03470.2	39.362	188	99	6	413	595	117	294	3.46e-24	107
MDP0000301049	AT1G26580.1	34.483	203	94	8	416	595	133	319	8.73e-19	91.3
MDP0000300820	AT4G38900.3	51.06	519	189	23	1	482	1	491	6.99e-130	388
MDP0000300820	AT4G38900.2	51.06	519	189	23	1	482	1	491	6.99e-130	388
MDP0000300820	AT4G38900.1	50.476	525	189	24	1	482	1	497	3.53e-127	382
MDP0000300820	AT2G21230.1	51.196	418	154	15	91	482	74	467	1.15e-100	312
MDP0000300820	AT2G21230.3	50.236	424	155	16	91	482	74	473	2.43e-97	304
MDP0000300820	AT2G21230.2	50.249	402	150	15	91	466	74	451	1.23e-93	292
MDP0000300820	AT2G40620.1	68.548	124	39	0	360	483	123	246	2.43e-48	171
MDP0000300820	AT1G43700.1	53.514	185	73	4	312	483	108	292	1.53e-46	165
MDP0000300820	AT2G31370.5	67.2	125	41	0	360	484	176	300	2.55e-46	166
MDP0000300820	AT2G31370.6	63.121	141	51	1	345	484	160	300	6.07e-46	165
MDP0000300543	AT1G15750.4	93.571	140	9	0	1	140	38	177	4.25e-81	270
MDP0000300543	AT1G15750.4	59.509	163	56	3	141	301	279	433	1.71e-51	186
MDP0000300543	AT1G15750.3	93.571	140	9	0	1	140	38	177	4.25e-81	270
MDP0000300543	AT1G15750.3	59.509	163	56	3	141	301	279	433	1.71e-51	186
MDP0000300543	AT1G15750.2	93.571	140	9	0	1	140	38	177	4.25e-81	270
MDP0000300543	AT1G15750.2	59.509	163	56	3	141	301	279	433	1.71e-51	186
MDP0000300543	AT1G15750.1	93.571	140	9	0	1	140	38	177	4.25e-81	270
MDP0000300543	AT1G15750.1	59.509	163	56	3	141	301	279	433	1.71e-51	186
MDP0000300543	AT1G80490.1	92.857	140	10	0	1	140	38	177	1.02e-80	269
MDP0000300543	AT1G80490.1	58.642	162	57	3	142	301	279	432	2.63e-50	182
MDP0000300543	AT1G80490.2	92.857	140	10	0	1	140	38	177	1.03e-80	269
MDP0000300543	AT1G80490.2	58.537	164	58	3	140	301	278	433	4.16e-51	185
MDP0000300543	AT3G16830.1	66.337	202	58	5	1	195	38	236	1.71e-71	243
MDP0000300543	AT3G16830.1	35.374	147	76	4	155	301	298	425	3.14e-20	93.6
MDP0000300543	AT3G15880.2	85	140	21	0	1	140	38	177	1.97e-71	243
MDP0000300543	AT3G15880.2	45.625	160	77	3	144	301	284	435	7.65e-35	137
MDP0000300543	AT3G15880.3	85	140	21	0	1	140	38	177	2.01e-71	243
MDP0000300543	AT3G15880.3	45.625	160	77	3	144	301	284	435	8.36e-35	137
MDP0000300543	AT3G15880.1	85	140	21	0	1	140	38	177	2.07e-71	243
MDP0000300543	AT3G15880.1	45.625	160	77	3	144	301	284	435	7.3e-35	137
MDP0000298512	AT5G49830.1	76.601	765	162	6	3	765	2	751	0	1100
MDP0000298512	AT5G49830.3	73.618	796	162	7	3	765	2	782	0	1084
MDP0000298512	AT5G49830.2	76.519	724	153	6	44	765	105	813	0	1028
MDP0000298512	AT5G49830.2	68.75	48	15	0	3	50	2	49	7.46e-15	78.6
MDP0000298512	AT1G10385.1	60.963	748	274	10	16	759	20	753	0	867
MDP0000298512	AT1G10180.1	35.653	704	407	10	44	732	28	700	6.01e-126	394
MDP0000295826	AT3G28180.1	73.571	700	135	9	1	677	1	673	0	1017
MDP0000295826	AT2G24630.1	66.715	688	199	8	4	677	19	690	0	900
MDP0000295826	AT4G31590.1	67.779	689	190	9	4	676	19	691	0	896
MDP0000295826	AT3G07330.1	60.638	658	225	7	30	677	49	682	0	807
MDP0000295826	AT4G07960.1	61.254	702	220	11	4	676	20	698	0	797
MDP0000295826	AT5G03760.1	43.621	486	225	8	191	673	88	527	2.12e-133	403
MDP0000295826	AT5G22740.1	39.671	547	279	7	134	673	27	529	1.47e-132	400
MDP0000295826	AT1G23480.2	40.408	490	271	3	126	608	41	516	3.55e-129	393
MDP0000295826	AT1G23480.1	40.408	490	271	3	126	608	41	516	3.55e-129	393
MDP0000295826	AT4G13410.1	40.377	478	236	3	196	673	108	536	2.75e-127	387
MDP0000293167	AT5G38260.1	38.352	631	319	19	107	705	15	607	2.41e-123	382
MDP0000293167	AT1G70250.1	50.38	395	163	7	322	710	385	752	4.43e-123	386
MDP0000293167	AT5G38280.1	57.994	319	123	5	404	717	318	630	7.59e-123	381
MDP0000293167	AT1G66910.1	41.797	512	252	11	227	721	168	650	8.56e-121	376
MDP0000293167	AT1G67000.1	38.7	646	326	20	119	718	244	865	3.83e-118	375
MDP0000293167	AT4G18250.1	52.273	352	154	6	366	708	467	813	1.27e-117	373
MDP0000293167	AT1G66920.2	42.745	510	237	16	231	718	129	605	3.54e-117	365
MDP0000293167	AT1G66920.1	55.937	320	132	4	402	718	284	597	4.46e-117	365
MDP0000293167	AT5G39020.1	52.632	342	151	3	365	705	449	780	1.71e-116	369
MDP0000293167	AT5G39030.1	51.117	358	159	6	366	719	453	798	1.33e-115	367
MDP0000285823	AT2G28970.1	54.229	201	89	2	876	1073	520	720	2.37e-64	234
MDP0000285823	AT4G29180.1	50.952	210	99	3	872	1077	615	824	4.64e-62	229
MDP0000285823	AT4G29180.2	50.952	210	99	3	872	1077	617	826	5.58e-62	229
MDP0000285823	AT5G59650.1	52.195	205	95	2	876	1077	628	832	7.26e-61	226
MDP0000285823	AT1G51880.1	52.5	200	92	2	876	1072	614	813	2.47e-60	224
MDP0000285823	AT2G14440.1	33.333	504	288	15	642	1128	398	870	4.92e-60	223
MDP0000285823	AT4G29450.1	52.607	211	95	4	875	1081	618	827	5.47e-60	223
MDP0000285823	AT2G28990.1	48.018	227	111	3	854	1073	592	818	2.27e-59	221
MDP0000285823	AT1G51830.1	50.99	202	96	2	875	1073	426	627	4.65e-59	217
MDP0000285823	AT1G51800.1	43.416	281	144	7	801	1073	553	826	6.25e-59	220
MDP0000281618	AT4G19600.1	44.322	273	133	2	132	402	12	267	1.63e-73	239
MDP0000281618	AT5G45190.1	46.614	251	115	2	154	402	34	267	7.77e-72	235
MDP0000281618	AT5G45190.2	44.275	262	116	3	154	402	34	278	7.33e-67	222
MDP0000281618	AT4G19560.1	42.471	259	125	5	148	402	25	263	2.67e-53	183
MDP0000281618	AT1G27630.1	38.554	249	135	2	154	402	35	265	3.63e-52	177
MDP0000281618	AT1G35440.1	33.73	252	137	5	156	402	10	236	2.61e-37	135
MDP0000281618	AT2G26430.1	28	250	161	3	154	402	9	240	6.7e-24	102
MDP0000281392	AT5G62760.3	59	400	136	6	418	804	255	639	3.87e-145	441
MDP0000281392	AT5G62760.4	58.5	400	134	6	418	804	255	635	3.73e-144	439
MDP0000281392	AT5G62760.1	56.595	417	136	7	418	804	255	656	2.15e-140	430
MDP0000281392	AT5G62760.2	80.159	126	24	1	418	543	255	379	4.56e-60	208
MDP0000280559	AT4G38900.3	51.197	543	189	23	19	527	13	513	3.1e-138	412
MDP0000280559	AT4G38900.2	51.197	543	189	23	19	527	13	513	3.1e-138	412
MDP0000280559	AT4G38900.1	50.638	549	189	24	19	527	13	519	2.57e-135	405
MDP0000280559	AT2G21230.1	50.756	463	162	18	108	534	74	506	1.77e-104	324
MDP0000280559	AT2G21230.3	49.893	469	163	19	108	534	74	512	3.16e-101	316
MDP0000280559	AT2G21230.2	51.471	408	142	16	108	489	74	451	8.12e-95	297
MDP0000280559	AT1G43700.1	52.913	206	81	5	336	525	109	314	7.07e-49	173
MDP0000280559	AT2G40620.1	66.154	130	44	0	383	512	123	252	2.33e-48	172
MDP0000280559	AT1G06850.2	63.91	133	46	1	379	509	117	249	2.71e-46	163
MDP0000280559	AT1G06850.1	61.538	143	53	1	379	519	117	259	2.8e-46	166
MDP0000276007	AT5G07920.1	76.934	724	159	3	5	724	9	728	0	1170
MDP0000276007	AT5G63770.1	50.481	727	341	6	1	724	2	712	0	736
MDP0000276007	AT5G63770.2	54.72	572	240	6	156	724	3	558	0	625
MDP0000276007	AT5G57690.1	29.167	384	202	11	351	667	85	465	4.31e-39	151
MDP0000276007	AT2G18730.1	28.792	389	207	12	350	671	85	470	2.65e-37	146
MDP0000276007	AT4G30340.1	25.902	471	258	12	274	663	7	467	1.2e-35	141
MDP0000276007	AT4G28130.1	25.84	387	222	11	357	679	47	432	4.32e-34	136
MDP0000276007	AT2G20900.3	26.515	396	218	11	355	679	38	431	7.37e-33	133
MDP0000276007	AT2G20900.2	26.515	396	218	11	355	679	38	431	7.37e-33	133
MDP0000276007	AT2G20900.4	26.515	396	218	11	355	679	38	431	8.43e-33	133
MDP0000275724	AT3G14470.1	34.223	412	212	10	8	362	5	414	1.02e-61	221
MDP0000275724	AT3G14470.1	42.593	108	59	1	482	586	756	863	4.01e-18	88.6
MDP0000275724	AT3G14460.1	29.076	368	198	7	36	345	30	392	2.19e-38	152
MDP0000275724	AT3G14460.1	45.714	105	57	0	481	585	749	853	8.75e-22	100
MDP0000275724	AT1G50180.1	27.1	369	191	12	43	345	32	388	1.43e-21	99.4
MDP0000275724	AT1G59218.2	25.956	366	195	12	44	345	33	386	5.42e-18	88.2
MDP0000275724	AT1G59218.1	25.956	366	195	12	44	345	33	386	5.42e-18	88.2
MDP0000275724	AT1G58848.2	25.956	366	195	12	44	345	33	386	5.42e-18	88.2
MDP0000275724	AT1G58848.1	25.956	366	195	12	44	345	33	386	5.42e-18	88.2
MDP0000275724	AT1G58807.1	25.946	370	190	11	44	345	33	386	6.87e-18	87.8
MDP0000275724	AT1G59124.1	25.946	370	190	11	44	345	33	386	7.38e-18	87.8
MDP0000275724	AT1G58807.2	25.946	370	190	11	44	345	33	386	7.38e-18	87.8
MDP0000273229	AT5G53390.1	54.043	470	205	6	74	537	17	481	0	523
MDP0000273229	AT3G49200.1	53.942	482	196	9	74	535	28	503	2.67e-179	516
MDP0000273229	AT3G49210.1	51.677	507	212	11	59	535	9	512	6.62e-179	516
MDP0000273229	AT3G49190.1	49.4	500	227	9	53	535	1	491	5.64e-166	483
MDP0000273229	AT5G16350.1	47.579	475	236	6	74	537	9	481	7.99e-152	446
MDP0000273229	AT5G12420.1	48.632	475	229	7	74	537	9	479	2.96e-149	439
MDP0000273229	AT5G22490.1	47.881	472	231	10	74	537	13	477	7.21e-143	422
MDP0000273229	AT5G53380.1	46.541	477	234	7	65	526	2	472	2.61e-140	416
MDP0000273229	AT2G38995.2	44.325	467	250	6	74	537	23	482	2.05e-135	404
MDP0000273229	AT2G38995.1	44.54	467	250	6	74	537	23	483	8.27e-135	402
MDP0000270110	AT2G47500.1	54.017	1033	339	20	7	982	11	964	0	999
MDP0000270110	AT5G27000.1	53.981	1030	354	24	7	976	11	980	0	970
MDP0000270110	AT1G09170.1	53.529	1020	371	25	1	959	1	978	0	949
MDP0000270110	AT1G09160.2	76.056	426	101	1	1048	1472	1	426	0	657
MDP0000270110	AT1G09160.1	76.056	426	101	1	1048	1472	1	426	0	657
MDP0000270110	AT3G44730.1	43.294	850	343	19	62	804	9	826	0	613
MDP0000270110	AT1G68410.2	68.613	411	124	3	1061	1466	19	429	0	581
MDP0000270110	AT1G68410.1	68.613	411	124	3	1061	1466	19	429	0	581
MDP0000270110	AT3G10310.1	47.434	721	305	20	26	713	5	684	5.3e-177	552
MDP0000270110	AT1G47380.1	60.784	408	158	1	1061	1466	10	417	6.3e-169	513
MDP0000269242	AT1G09900.1	29.648	199	131	2	278	471	218	412	1.56e-19	92.8
MDP0000269242	AT1G09900.1	31.613	155	102	1	299	453	349	499	7.05e-16	81.3
MDP0000269242	AT1G09900.1	27.053	207	142	2	270	471	350	552	6.86e-14	75.1
MDP0000269242	AT4G20090.1	27.429	175	123	1	297	471	260	430	8.33e-17	84.3
MDP0000269242	AT3G04760.1	30.857	175	117	1	297	471	266	436	2.11e-16	82.8
MDP0000269242	AT3G04760.1	28.977	176	119	2	297	471	161	331	4.33e-12	69.3
MDP0000269242	AT3G04760.1	24.862	181	127	2	277	452	311	487	8.88e-12	68.2
MDP0000269242	AT5G39710.1	28.125	224	145	4	257	468	372	591	4.22e-16	82.4
MDP0000269242	AT5G39710.1	30.286	175	115	4	297	469	208	377	6.75e-13	72
MDP0000269242	AT1G71060.1	23.099	342	243	7	144	474	73	405	6.62e-16	80.9
MDP0000269242	AT3G53700.1	28.249	177	123	1	295	471	401	573	6.67e-16	81.6
MDP0000269242	AT3G53700.1	28.571	154	106	1	300	453	301	450	1.16e-13	74.3
MDP0000269242	AT3G53700.1	25.616	203	139	2	258	460	407	597	2.01e-12	70.5
MDP0000269242	AT3G53700.1	25.946	185	121	5	258	439	512	683	5.93e-11	65.9
MDP0000269242	AT5G64320.1	24.034	233	166	3	239	464	362	590	1.17e-15	80.9
MDP0000269242	AT5G64320.1	29.834	181	108	5	297	471	255	422	2.3e-12	70.5
MDP0000269242	AT5G46100.1	29.94	167	112	2	299	464	161	323	1.51e-15	79.7
MDP0000269242	AT5G46100.1	25.263	190	127	3	258	444	199	376	2.85e-11	66.2
MDP0000269242	AT1G74900.1	20.536	336	233	5	156	471	47	368	2.52e-15	79
MDP0000269242	AT1G64820.1	64.407	59	21	0	601	659	27	85	5.91e-15	78.2
MDP0000264123	AT3G26690.2	55.294	170	68	4	145	310	25	190	8.6e-57	183
MDP0000264123	AT3G26690.1	55.294	170	68	4	145	310	25	190	8.6e-57	183
MDP0000264123	AT1G12880.1	55.769	156	66	1	145	297	25	180	3.38e-55	179
MDP0000264123	AT3G12600.2	54.348	138	56	3	145	279	16	149	1.48e-31	117
MDP0000264123	AT3G12600.1	54.348	138	56	3	145	279	25	158	1.67e-31	117
MDP0000264123	AT1G14860.1	48.951	143	63	4	145	287	25	157	8.25e-31	115
MDP0000264123	AT2G01670.1	46.853	143	66	4	145	287	30	162	5.45e-30	113
MDP0000264123	AT1G18300.1	41.429	140	73	4	145	284	65	195	4.31e-29	111
MDP0000264123	AT1G73540.1	39.706	136	67	4	145	279	66	187	6.88e-27	105
MDP0000263295	AT3G02850.1	72.894	819	214	5	21	837	16	828	0	1253
MDP0000263295	AT5G37500.1	68.331	761	236	3	82	837	56	816	0	1133
MDP0000263295	AT2G26650.1	35.237	718	432	9	30	739	10	702	7.66e-136	425
MDP0000263295	AT2G25600.1	33.579	679	429	8	82	749	71	738	9.52e-119	380
MDP0000263295	AT4G32500.1	32.225	692	441	7	55	737	52	724	1.35e-114	369
MDP0000263295	AT4G32500.1	37.008	127	75	2	625	747	512	637	9.85e-11	65.9
MDP0000263295	AT4G22200.1	30.968	775	476	14	79	834	63	797	5.03e-112	360
MDP0000263295	AT5G46240.1	36.203	453	275	6	83	530	51	494	4.72e-91	301
MDP0000263295	AT4G18290.1	35.903	454	275	7	83	530	51	494	3.18e-86	289
MDP0000263295	AT4G32650.2	34.238	479	292	9	79	546	74	540	1.5e-76	260
MDP0000263295	AT4G32650.3	34.238	479	292	9	79	546	74	540	1.5e-76	261
MDP0000263009	AT1G76390.2	26.955	831	521	26	260	1055	28	807	3.94e-43	169
MDP0000263009	AT1G76390.1	26.955	831	521	26	260	1055	28	807	3.94e-43	169
MDP0000263009	AT1G68940.1	25.922	868	493	36	257	1055	246	1032	1.46e-37	153
MDP0000263009	AT1G68940.2	26.848	771	421	32	257	965	246	935	8.22e-37	150
MDP0000263009	AT1G68940.3	26.848	771	421	32	257	965	246	935	1.14e-36	150
MDP0000263009	AT1G20780.1	25.272	827	532	20	260	1055	26	797	1.76e-35	145
MDP0000263009	AT3G46510.1	22.661	481	315	12	72	528	59	506	1.02e-19	94.7
MDP0000263009	AT5G42340.1	23.937	447	301	14	70	505	97	515	1.1e-17	88.2
MDP0000263009	AT1G10560.1	21.429	476	310	17	24	463	34	481	1.86e-12	71.6
MDP0000263009	AT5G01830.1	20.993	443	309	9	85	493	100	535	2.34e-12	71.2
MDP0000257909	AT5G36930.1	26.932	427	220	10	1	365	489	885	5.24e-27	117
MDP0000257909	AT5G36930.2	26.932	427	220	10	1	365	492	888	5.39e-27	117
MDP0000257909	AT2G16870.1	28.351	388	208	13	13	373	500	844	1.04e-24	110
MDP0000257909	AT5G41550.1	27.273	418	256	15	1	407	494	874	3.15e-23	105
MDP0000257909	AT5G41750.2	25.968	439	246	12	1	413	491	876	4.15e-23	105
MDP0000257909	AT5G41750.1	25.968	439	246	12	1	413	491	876	4.15e-23	105
MDP0000257909	AT1G63870.1	28.342	374	232	12	1	365	492	838	1.26e-21	100
MDP0000257909	AT5G46470.1	29.63	378	218	13	1	360	496	843	1.53e-21	100
MDP0000257909	AT1G63880.1	26.682	431	266	19	1	420	496	887	6.5e-21	98.2
MDP0000257909	AT5G17680.1	24.874	398	237	12	1	386	489	836	8.86e-21	97.8
MDP0000257909	AT5G17680.1	30.451	266	155	9	145	405	854	1094	1.75e-19	93.6
MDP0000257909	AT5G17680.1	29.487	234	136	9	145	364	694	912	4.83e-11	66.2
MDP0000257606	AT4G19510.1	30	640	330	15	2	536	144	770	1.85e-57	216
MDP0000257606	AT2G14080.1	28.316	671	329	17	2	527	144	807	9.13e-53	202
MDP0000257606	AT5G17680.1	30.269	631	314	19	2	529	104	711	2.42e-51	197
MDP0000257606	AT5G17680.1	41.102	236	126	4	298	526	523	752	9.42e-40	160
MDP0000257606	AT5G18360.1	27.258	609	345	14	1	527	99	691	7.27e-42	166
MDP0000257606	AT5G18360.1	35.983	239	141	3	298	529	527	760	4.57e-37	150
MDP0000257606	AT1G72840.2	33.237	346	172	6	2	290	104	447	1.1e-41	166
MDP0000257606	AT1G72840.2	30.275	218	114	5	315	522	539	728	9.7e-16	82.8
MDP0000257606	AT1G72840.1	33.237	346	172	6	2	290	104	447	1.17e-41	166
MDP0000257606	AT1G72840.1	30.275	218	114	5	315	522	539	728	1.17e-15	82.4
MDP0000257606	AT5G48770.1	26.898	606	341	16	2	526	103	687	4.29e-41	164
MDP0000257606	AT4G14370.1	27.316	626	343	14	1	529	58	668	9.6e-41	163
MDP0000257606	AT4G14370.1	37.6	250	142	5	299	542	482	723	5.08e-35	144
MDP0000257606	AT4G11170.1	32.584	356	169	9	2	293	99	447	1.94e-40	162
MDP0000257606	AT4G11170.1	36.036	222	127	4	298	509	525	741	2.33e-28	123
MDP0000257606	AT5G46260.1	30.79	367	164	7	1	291	96	448	8.7e-40	160
MDP0000257606	AT5G46260.1	37.991	229	130	4	299	521	527	749	1.64e-32	137
MDP0000257606	AT5G46260.1	31.138	167	95	5	363	527	731	879	2.45e-12	71.6
MDP0000256738	AT5G67080.1	39.146	281	152	8	19	292	2	270	6.96e-55	182
MDP0000256738	AT3G50310.1	38.078	281	154	7	19	292	2	269	1.91e-52	176
MDP0000256738	AT2G42550.1	35.507	276	158	6	25	291	10	274	3.87e-49	167
MDP0000256738	AT4G36950.1	36.519	293	165	8	19	303	2	281	5.31e-48	164
MDP0000256738	AT3G45670.1	35.811	296	167	9	20	306	97	378	2.2e-45	158
MDP0000256738	AT5G55090.1	34.875	281	152	8	18	293	4	258	2.65e-45	159
MDP0000256738	AT4G26890.1	36.842	285	149	9	19	299	4	261	4.7e-45	159
MDP0000256738	AT2G32510.1	36.559	279	152	8	19	292	2	260	1.27e-44	156
MDP0000256738	AT5G27510.1	36.437	247	143	5	57	296	35	274	1.87e-44	154
MDP0000256738	AT3G46140.1	37.324	284	156	7	20	291	96	369	2.23e-44	155
MDP0000255768	AT1G07510.1	63.987	622	181	7	345	949	48	643	0	756
MDP0000255768	AT2G29080.1	63.446	621	187	11	345	951	45	639	0	712
MDP0000255768	AT1G50250.1	49.221	321	150	4	629	940	249	565	3.23e-93	311
MDP0000255768	AT5G42270.1	48.91	321	151	4	629	940	237	553	8.44e-93	309
MDP0000255768	AT5G15250.1	48.368	337	158	7	621	947	204	534	9.28e-93	308
MDP0000255768	AT1G06430.1	46.301	365	179	8	593	947	173	530	1.36e-92	308
MDP0000255768	AT2G30950.1	47.945	365	171	8	594	947	181	537	3.35e-92	307
MDP0000255768	AT5G15250.2	45.556	360	157	9	621	947	202	555	8.37e-88	296
MDP0000255768	AT2G26140.1	47.91	311	138	5	641	938	226	525	1.17e-79	274
MDP0000255768	AT5G53170.1	45.963	322	156	5	636	947	356	669	1.13e-77	270
MDP0000255104	AT3G14180.1	57.971	207	63	7	77	267	2	200	3.83e-58	196
MDP0000255104	AT3G14180.1	51.282	117	51	1	309	419	300	416	1.85e-27	113
MDP0000255104	AT1G54060.1	40.26	385	174	12	75	424	1	364	6.85e-50	173
MDP0000255104	AT3G58630.1	53.271	107	38	2	141	235	21	127	2.37e-31	122
MDP0000255104	AT3G58630.1	46.875	64	34	0	354	417	237	300	3.72e-12	67
MDP0000255104	AT3G11100.1	58.586	99	33	3	140	237	16	107	6.19e-29	113
MDP0000255104	AT3G11100.1	53.731	67	31	0	350	416	176	242	2.1e-15	75.5
MDP0000255104	AT5G05550.1	54.622	119	46	2	141	259	19	129	9.59e-29	113
MDP0000255104	AT5G05550.1	53.226	62	29	0	350	411	173	234	8.64e-14	70.9
MDP0000255104	AT5G05550.2	54.622	119	46	2	141	259	19	129	1.1e-28	113
MDP0000255104	AT5G05550.2	53.226	62	29	0	350	411	173	234	7.68e-14	71.2
MDP0000255104	AT3G10030.2	44.444	99	52	2	146	243	161	257	4.98e-21	95.1
MDP0000255104	AT3G10030.1	44.444	99	52	2	146	243	161	257	5.54e-21	95.1
MDP0000255104	AT3G54390.1	28.179	291	166	10	142	423	34	290	1.16e-19	89
MDP0000255104	AT3G24490.1	40.323	124	62	4	146	265	90	205	7.24e-19	87
MDP0000255102	AT2G34090.1	72.917	432	112	2	24	453	16	444	0	639
MDP0000255102	AT2G34090.2	68.777	458	112	3	24	453	16	470	0	629
MDP0000255102	AT2G34090.3	72.082	437	112	4	24	453	16	449	0	628
MDP0000252353	AT5G14390.1	76.064	376	73	6	1	367	1	368	0	575
MDP0000252353	AT3G01690.1	76.216	370	75	4	1	367	1	360	0	568
MDP0000252353	AT4G24760.1	74.865	370	83	4	1	367	1	363	0	558
MDP0000252353	AT3G30380.2	64.946	368	116	5	1	365	1	358	9.78e-170	478
MDP0000252353	AT3G30380.1	65.659	364	112	5	1	361	1	354	3.4e-169	478
MDP0000252353	AT5G38220.3	62.286	350	105	3	1	338	1	335	8.39e-157	444
MDP0000252353	AT5G38220.1	62.286	350	105	3	1	338	1	335	8.39e-157	444
MDP0000252353	AT1G66900.1	70.632	269	78	1	1	268	1	269	5.37e-143	406
MDP0000252353	AT1G13610.1	58.192	354	130	9	1	340	1	350	8.02e-135	389
MDP0000252353	AT4G31020.2	67.681	263	85	0	1	263	1	263	2.41e-131	377
MDP0000251583	AT1G71697.1	59.714	350	99	4	1	314	1	344	6.08e-148	419
MDP0000251583	AT4G09760.2	57.593	349	107	3	1	315	1	342	1.4e-147	419
MDP0000251583	AT4G09760.1	57.593	349	107	3	1	315	1	342	1.4e-147	419
MDP0000251583	AT1G74320.1	58.284	338	101	3	13	317	17	347	5.69e-142	404
MDP0000251583	AT4G09760.3	50.435	230	73	3	1	196	1	223	1.44e-74	229
MDP0000251583	AT2G26830.1	35.273	275	169	3	38	311	94	360	3.55e-47	162
MDP0000251447	AT3G53490.1	55.459	229	97	5	1	228	1	225	2.56e-75	227
MDP0000251447	AT5G02720.1	41.844	141	79	2	88	228	1	138	2.15e-34	119
MDP0000249122	AT2G27350.2	64.435	239	50	3	16	254	281	484	3.45e-90	287
MDP0000249122	AT2G27350.1	64.435	239	50	3	16	254	281	484	3.45e-90	287
MDP0000249122	AT2G27350.6	63.75	240	51	4	16	254	281	485	1.29e-87	280
MDP0000249122	AT2G27350.5	63.75	240	51	4	16	254	281	485	1.29e-87	280
MDP0000249122	AT2G27350.4	63.75	240	51	4	16	254	281	485	1.29e-87	280
MDP0000249122	AT2G27350.3	63.75	240	51	4	16	254	281	485	1.29e-87	280
MDP0000249122	AT1G08370.1	51.438	313	133	7	247	549	46	349	5.11e-77	248
MDP0000248694	AT3G02850.1	72.894	819	214	5	21	837	16	828	0	1253
MDP0000248694	AT5G37500.1	68.331	761	236	3	82	837	56	816	0	1133
MDP0000248694	AT2G26650.1	35.237	718	432	9	30	739	10	702	7.66e-136	425
MDP0000248694	AT2G25600.1	33.579	679	429	8	82	749	71	738	9.52e-119	380
MDP0000248694	AT4G32500.1	32.225	692	441	7	55	737	52	724	1.35e-114	369
MDP0000248694	AT4G32500.1	37.008	127	75	2	625	747	512	637	9.85e-11	65.9
MDP0000248694	AT4G22200.1	30.968	775	476	14	79	834	63	797	5.03e-112	360
MDP0000248694	AT5G46240.1	36.203	453	275	6	83	530	51	494	4.72e-91	301
MDP0000248694	AT4G18290.1	35.903	454	275	7	83	530	51	494	3.18e-86	289
MDP0000248694	AT4G32650.2	34.238	479	292	9	79	546	74	540	1.5e-76	260
MDP0000248694	AT4G32650.3	34.238	479	292	9	79	546	74	540	1.5e-76	261
MDP0000246887	AT4G23490.1	66.85	546	153	8	1	539	1	525	0	752
MDP0000246887	AT4G11350.1	64.103	546	149	9	1	539	1	506	0	728
MDP0000246887	AT5G41460.1	65.129	542	152	8	3	534	4	518	0	716
MDP0000246887	AT1G01570.1	53.606	513	186	9	38	539	4	475	0	551
MDP0000246887	AT1G07850.1	56.495	485	186	5	60	539	71	535	0	530
MDP0000246887	AT4G00300.1	51.883	478	182	10	38	506	29	467	1.4e-163	484
MDP0000246887	AT2G37730.1	46.437	435	209	5	101	530	87	502	8.77e-139	412
MDP0000246887	AT4G11350.2	63.091	317	86	7	1	310	1	293	4.1e-133	389
MDP0000246887	AT1G33250.1	41.647	425	224	4	112	531	131	536	3.88e-119	362
MDP0000246887	AT4G15240.1	43.088	434	212	8	110	536	78	483	4.3e-114	347
MDP0000244591	AT5G64210.1	72.692	260	65	2	68	321	75	334	1.18e-141	406
MDP0000244591	AT3G22370.1	67.029	276	81	3	56	321	60	335	3.81e-136	392
MDP0000244591	AT3G22360.1	58.654	312	119	3	13	321	2	306	5.51e-128	370
MDP0000244591	AT1G32350.1	59.661	295	109	4	31	321	11	299	1.13e-125	364
MDP0000244591	AT3G27620.1	70.259	232	69	0	90	321	79	310	2.6e-125	363
MDP0000243375	AT5G25190.1	71.508	179	49	1	1	177	1	179	3.06e-84	246
MDP0000243375	AT1G15360.1	79.365	63	13	0	6	68	5	67	5.59e-33	116
MDP0000243375	AT5G25390.2	41.111	180	80	9	6	165	5	178	1.87e-31	112
MDP0000243375	AT5G25390.1	40	180	79	10	6	165	5	175	3.03e-28	103
MDP0000243375	AT5G65130.1	42.857	126	66	4	2	126	105	225	1.42e-23	94
MDP0000243375	AT1G78080.1	44.286	140	64	5	2	134	146	278	2.56e-23	94.4
MDP0000243375	AT1G22190.1	65.079	63	22	0	2	64	77	139	2.59e-23	92.8
MDP0000243375	AT3G20310.1	62.903	62	23	0	5	66	24	85	7.44e-23	91.3
MDP0000243375	AT1G36060.1	51.648	91	39	2	1	86	136	226	2.32e-22	91.3
MDP0000243375	AT5G11190.1	59.341	91	23	1	6	82	5	95	2.37e-22	88.6
MDP0000242048	AT2G42010.1	70.487	1047	244	17	51	1071	76	1083	0	1474
MDP0000242048	AT4G00240.1	73.678	870	199	6	221	1071	69	927	0	1330
MDP0000242048	AT4G11850.1	68.452	840	234	6	258	1071	24	858	0	1218
MDP0000242048	AT4G11840.1	66.321	867	258	9	237	1071	2	866	0	1212
MDP0000242048	AT4G11830.2	65.517	841	261	7	258	1071	18	856	0	1168
MDP0000242048	AT4G11830.1	66.248	797	242	5	300	1071	30	824	0	1129
MDP0000242048	AT4G35790.2	50.867	865	360	13	262	1070	1	856	0	867
MDP0000242048	AT4G35790.1	50.114	876	361	13	262	1070	1	867	0	860
MDP0000242048	AT3G15730.1	44.242	825	395	17	272	1061	5	799	0	694
MDP0000242048	AT1G52570.1	43.758	825	405	16	268	1060	1	798	0	685
MDP0000241823	AT1G73440.1	42.366	262	109	8	37	296	31	252	7.92e-51	168
MDP0000236977	AT5G48030.1	54.688	448	121	9	1	367	1	447	8.31e-156	450
MDP0000236977	AT1G28210.1	41.076	353	159	8	55	362	39	387	2.94e-81	257
MDP0000236977	AT1G28210.2	41.076	353	159	8	55	362	39	387	4.59e-81	258
MDP0000236977	AT2G22360.1	40.23	348	150	9	66	359	86	429	3.91e-66	219
MDP0000236977	AT4G39960.1	36.667	390	171	10	50	373	63	442	6.39e-63	211
MDP0000236977	AT1G80030.3	34.916	358	165	10	66	359	75	428	1.14e-50	179
MDP0000236977	AT1G80030.2	34.916	358	165	10	66	359	75	428	1.14e-50	179
MDP0000236977	AT1G80030.1	34.916	358	165	10	66	359	75	428	1.14e-50	179
MDP0000236977	AT3G17830.1	32.022	356	178	4	66	358	63	417	1.91e-49	176
MDP0000236977	AT3G62600.1	28.923	325	199	7	62	357	22	343	4.25e-29	117
MDP0000234409	AT4G11170.1	41.642	341	177	7	12	334	4	340	9.58e-70	235
MDP0000234409	AT3G04220.1	38.988	336	183	6	18	334	62	394	6.97e-67	225
MDP0000234409	AT1G72890.1	39.458	332	184	6	18	334	38	367	4.03e-66	214
MDP0000234409	AT5G41750.2	40.361	332	176	8	19	333	13	339	8.58e-66	224
MDP0000234409	AT5G41750.1	40.361	332	176	8	19	333	13	339	8.58e-66	224
MDP0000234409	AT5G38340.1	37.64	356	196	7	2	334	37	389	1.27e-65	223
MDP0000234409	AT1G65850.1	37.389	337	188	6	10	326	24	357	2.11e-64	219
MDP0000234409	AT5G11250.1	38.462	338	184	6	17	334	60	393	2.22e-64	220
MDP0000234409	AT5G51630.1	39.528	339	183	5	12	334	4	336	3.47e-64	219
MDP0000234409	AT1G65850.2	37.273	330	184	6	17	326	46	372	1.17e-63	218
MDP0000232326	AT1G48160.1	74.775	111	28	0	1	111	1	111	3.56e-60	182
MDP0000230674	AT5G62570.2	49.046	524	206	13	53	563	14	489	7.61e-157	458
MDP0000230674	AT5G62570.1	48.94	519	204	13	58	563	1	471	1.8e-155	454
MDP0000230674	AT4G25800.2	50	360	165	4	53	398	23	381	1.19e-115	356
MDP0000230674	AT4G25800.1	50	360	165	4	53	398	23	381	1.19e-115	356
MDP0000230674	AT5G57580.1	46.524	374	185	4	53	412	34	406	1.7e-112	349
MDP0000230674	AT2G18750.3	46.9	371	177	8	53	411	40	402	1e-108	338
MDP0000230674	AT2G18750.2	46.9	371	177	8	53	411	40	402	1e-108	338
MDP0000230674	AT2G18750.1	46.9	371	177	8	53	411	40	402	1e-108	338
MDP0000230674	AT4G31000.1	42.74	365	189	6	42	392	23	381	2.6e-96	305
MDP0000230674	AT2G24300.2	42.896	366	193	5	42	393	19	382	2.98e-96	305
MDP0000230416	AT1G79740.1	35.897	663	380	8	1	661	1	620	2.8e-145	439
MDP0000230416	AT3G17450.1	30.506	672	415	9	6	628	133	801	4.67e-107	346
MDP0000230416	AT4G15020.2	32.997	694	403	17	5	644	15	700	1.51e-104	337
MDP0000230416	AT4G15020.1	32.997	694	403	17	5	644	15	700	1.51e-104	337
MDP0000230416	AT3G22220.2	31.936	692	408	16	5	644	15	695	3.49e-97	317
MDP0000230416	AT3G22220.1	31.936	692	408	16	5	644	15	695	3.49e-97	317
MDP0000230416	AT3G13020.1	30.386	622	394	14	10	621	10	602	5.85e-85	280
MDP0000230416	AT3G13030.3	29.026	503	349	6	124	621	31	530	7.82e-64	222
MDP0000230416	AT3G13030.2	29.026	503	349	6	124	621	31	530	7.82e-64	222
MDP0000230416	AT3G13030.1	29.026	503	349	6	124	621	31	530	7.82e-64	222
MDP0000227323	AT1G31130.1	38.529	340	187	6	1	339	1	319	1.66e-61	199
MDP0000227323	AT4G19950.1	37.356	348	178	10	1	338	1	318	1.23e-56	186
MDP0000227323	AT5G44860.1	38.202	356	164	12	1	338	1	318	2.31e-56	186
MDP0000227323	AT1G69430.1	24.667	300	210	5	16	310	46	334	2.99e-14	72.8
MDP0000227323	AT1G26650.1	23.279	305	226	4	16	319	30	327	9.94e-14	71.2
MDP0000222705	AT4G20300.2	41.005	378	105	12	102	398	4	344	3.53e-53	180
MDP0000222705	AT4G20300.1	42.254	355	119	11	102	390	4	338	4.93e-53	179
MDP0000222705	AT1G55340.1	39.806	206	87	6	195	387	8	189	4.15e-28	109
MDP0000222705	AT1G55340.2	39.109	202	84	6	195	387	8	179	5.31e-27	106
MDP0000222705	AT3G03880.1	35.052	194	96	4	199	387	8	176	7.68e-21	89.7
MDP0000222705	AT3G60410.3	43.333	60	34	0	322	381	263	322	2.91e-11	64.3
MDP0000222705	AT3G60410.2	43.333	60	34	0	322	381	263	322	2.91e-11	64.3
MDP0000222705	AT3G60410.1	43.333	60	34	0	322	381	263	322	2.91e-11	64.3
MDP0000222705	AT1G25370.1	29.091	165	93	4	218	381	122	263	4.3e-11	63.2
MDP0000219538	AT1G17250.1	34.501	571	272	10	74	543	187	756	3.29e-90	294
MDP0000219538	AT1G17250.1	29.567	531	290	19	4	471	31	540	1.34e-36	145
MDP0000219538	AT1G17240.1	35.802	567	252	12	74	546	181	729	9.14e-90	292
MDP0000219538	AT1G17240.1	27.219	338	217	9	152	466	95	426	9.01e-17	84
MDP0000219538	AT1G72300.1	36.398	522	240	8	74	504	183	703	1.42e-88	296
MDP0000219538	AT1G72300.1	30.035	283	156	5	196	473	93	338	1.75e-20	95.9
MDP0000219538	AT2G02220.1	30.503	636	291	15	2	492	3	632	3.03e-66	233
MDP0000219538	AT5G53890.1	35.162	401	241	6	101	493	258	647	2.07e-57	207
MDP0000219538	AT5G53890.1	28.544	522	303	16	6	479	1	500	1.32e-32	133
MDP0000219538	AT5G53890.1	28.837	215	131	6	275	483	91	289	7.3e-13	71.6
MDP0000219538	AT5G46330.1	34.663	401	235	10	101	496	410	788	7.26e-51	189
MDP0000219538	AT5G46330.1	31.098	492	267	11	27	471	30	496	6.15e-45	171
MDP0000219538	AT1G12460.1	30.784	510	306	11	26	512	25	510	8.56e-50	184
MDP0000219538	AT2G25470.1	31.646	474	269	10	100	555	488	924	9.6e-49	182
MDP0000219538	AT2G25470.1	26.286	525	276	21	44	473	46	554	9.3e-26	112
MDP0000219538	AT2G41820.1	28.369	564	333	13	6	528	8	541	1.19e-47	178
MDP0000219538	AT1G08590.1	27.646	633	324	15	51	563	66	684	1.82e-46	175
MDP0000219014	AT1G51450.1	70.048	207	59	2	84	288	170	375	1.96e-88	272
MDP0000215780	AT3G49650.1	67.416	712	133	10	1	661	1	664	0	912
MDP0000215780	AT1G18550.1	42.857	350	186	8	38	382	142	482	3.47e-78	266
MDP0000215780	AT1G59540.1	37.166	374	216	7	50	419	6	364	2.05e-62	224
MDP0000215780	AT2G21380.1	37.209	387	216	8	37	421	94	455	3.4e-60	220
MDP0000215780	AT4G39050.1	36.702	376	211	8	48	421	99	449	2.14e-59	218
MDP0000215780	AT3G16060.1	36.364	341	198	7	45	381	167	492	7.28e-58	209
MDP0000215780	AT1G21730.1	36.476	403	223	12	48	443	76	452	1.35e-57	211
MDP0000215780	AT3G50240.1	36.198	384	199	11	99	445	64	438	2.13e-57	211
MDP0000215780	AT5G47820.2	34.165	401	207	8	48	407	12	396	4.94e-57	210
MDP0000215780	AT5G47820.1	34.165	401	207	8	48	407	12	396	4.94e-57	210
MDP0000215747	AT2G03890.1	63.03	660	212	10	48	685	1	650	0	808
MDP0000215747	AT1G26270.1	61.86	645	224	7	48	685	1	630	0	769
MDP0000215747	AT1G13640.1	60.498	643	216	8	60	685	1	622	0	750
MDP0000215747	AT2G03890.2	57.749	471	168	9	230	685	76	530	7.38e-171	499
MDP0000215747	AT2G03890.2	60.396	101	32	2	48	141	1	100	2.8e-27	116
MDP0000215747	AT2G40850.1	41.513	542	258	15	156	685	67	561	1.67e-116	360
MDP0000215747	AT3G56600.2	51.075	372	160	6	157	518	56	415	1.7e-116	359
MDP0000215747	AT3G56600.1	51.075	372	160	6	157	518	56	415	1.7e-116	359
MDP0000215747	AT5G24240.1	40.506	316	163	6	194	496	244	547	7.91e-63	219
MDP0000215747	AT2G46500.2	36.34	377	185	11	133	474	164	520	2.92e-59	209
MDP0000215747	AT2G46500.1	36.34	377	185	11	133	474	164	520	2.92e-59	209
MDP0000214360	AT5G36930.1	44.169	403	214	5	14	413	11	405	4.6e-87	304
MDP0000214360	AT5G36930.1	31.002	629	366	20	412	1003	523	1120	8.2e-48	186
MDP0000214360	AT5G36930.2	44.169	403	214	5	14	413	14	408	4.65e-87	304
MDP0000214360	AT5G36930.2	31.002	629	366	20	412	1003	526	1123	7.16e-48	186
MDP0000214360	AT1G27170.1	38.945	398	234	6	10	403	7	399	6.17e-79	282
MDP0000214360	AT1G27170.1	29.08	337	199	6	426	751	592	899	6.15e-25	112
MDP0000214360	AT4G11170.1	28.47	843	479	23	9	815	3	757	1.97e-69	252
MDP0000214360	AT4G11170.1	27.206	272	169	5	455	726	584	826	1.59e-14	78.6
MDP0000214360	AT5G18370.1	36.277	419	238	9	16	414	60	469	2.96e-66	243
MDP0000214360	AT5G18370.1	27.157	313	173	6	407	709	581	848	1.5e-18	91.7
MDP0000214360	AT5G17680.1	36.658	401	237	7	18	414	19	406	3.64e-66	243
MDP0000214360	AT5G17680.1	30.952	378	192	13	409	746	520	868	3.73e-23	106
MDP0000214360	AT5G17680.1	27.523	327	179	8	500	770	761	1085	3.54e-11	67.8
MDP0000214360	AT5G40910.1	38.71	403	232	8	9	408	4	394	8.15e-66	241
MDP0000214360	AT5G40910.1	30.921	304	176	7	426	726	532	804	2.31e-20	97.4
MDP0000214360	AT5G48770.1	39.163	406	227	11	15	411	12	406	1.68e-65	241
MDP0000214360	AT5G48770.1	27.273	363	214	9	411	724	522	883	1.08e-21	102
MDP0000214360	AT3G44480.1	36.145	415	246	8	9	414	90	494	2.66e-65	240
MDP0000214360	AT3G44480.1	31.25	272	143	8	458	718	670	908	2.1e-19	94.4
MDP0000214360	AT3G44630.3	36.364	407	240	8	17	414	94	490	5.14e-65	239
MDP0000214360	AT3G44630.3	26.347	334	174	6	462	726	699	1029	3.38e-16	84
MDP0000211661	AT1G66920.2	38.062	578	301	18	53	598	46	598	4.07e-112	348
MDP0000211661	AT1G66920.1	37.805	574	300	16	53	598	46	590	2.48e-111	346
MDP0000211661	AT5G38260.1	37.374	594	316	17	51	609	49	621	3.02e-110	344
MDP0000211661	AT1G66910.1	36.86	586	304	19	62	592	60	634	4.53e-110	344
MDP0000211661	AT5G38280.1	54.516	310	134	3	295	600	320	626	5.93e-109	342
MDP0000211661	AT1G70250.1	46.667	375	182	6	231	600	394	755	8.58e-107	340
MDP0000211661	AT4G18250.1	48.78	369	166	8	243	601	464	819	3.6e-105	337
MDP0000211661	AT1G66980.1	50.296	338	145	8	262	592	771	1092	3.41e-100	329
MDP0000211661	AT1G67000.1	42.579	411	204	9	208	592	448	852	1.42e-98	320
MDP0000211661	AT1G66930.1	36.655	562	304	15	63	592	94	635	2.06e-98	314
MDP0000210772	AT4G12010.1	36.004	911	500	15	63	918	161	1043	7.7e-147	469
MDP0000210772	AT5G17680.1	34.315	985	501	19	66	923	162	1127	3.47e-144	464
MDP0000210772	AT4G19510.1	31.775	941	526	20	46	942	188	1056	5.34e-121	399
MDP0000210772	AT4G19510.2	35.912	685	397	12	46	699	148	821	4.82e-111	369
MDP0000210772	AT4G36150.1	31.693	874	481	19	89	918	215	1016	2.3e-105	356
MDP0000210772	AT4G12020.2	36.556	662	384	10	68	699	795	1450	7e-103	355
MDP0000210772	AT4G12020.3	36.556	662	384	10	68	699	795	1450	7.56e-103	355
MDP0000210772	AT4G12020.1	36.173	669	388	11	61	699	791	1450	7.69e-103	355
MDP0000210772	AT5G18360.1	31.83	754	449	13	11	709	86	829	5.95e-100	335
MDP0000210772	AT5G36930.2	34.993	683	399	12	58	699	160	838	2.65e-99	339
MDP0000210537	AT5G36930.2	35.953	929	518	20	14	912	12	893	3.36e-145	468
MDP0000210537	AT5G36930.1	35.953	929	518	20	14	912	9	890	3.68e-145	468
MDP0000210537	AT4G12010.1	30.508	1239	660	40	12	1101	4	1190	1.54e-127	421
MDP0000210537	AT5G41750.2	33.448	873	516	21	18	869	12	840	3.02e-126	414
MDP0000210537	AT5G41750.1	33.448	873	516	21	18	869	12	840	3.02e-126	414
MDP0000210537	AT5G44510.1	32.463	958	574	26	16	930	37	964	1.11e-124	412
MDP0000210537	AT5G17680.1	32.903	930	554	23	17	909	16	912	2.14e-124	414
MDP0000210537	AT5G17680.1	27.202	386	190	13	627	950	738	1094	6.65e-19	93.2
MDP0000210537	AT5G41540.1	31.584	972	530	27	12	952	4	871	2.84e-124	407
MDP0000210537	AT4G11170.1	35.827	762	445	17	12	747	4	747	3.41e-124	409
MDP0000210537	AT5G18360.1	36.104	770	440	16	16	758	13	757	6.84e-122	397
MDP0000210443	AT5G61540.1	64.789	71	23	1	163	231	32	102	1.57e-25	103
MDP0000209621	AT5G47830.1	53.552	183	64	3	82	263	8	170	6.79e-62	192
MDP0000209621	AT5G47830.2	63.333	120	43	1	145	263	1	120	6.87e-51	162
MDP0000208072	AT2G02480.1	55.633	1296	430	34	12	1250	6	1213	0	1176
MDP0000208072	AT1G14460.1	51.792	1228	436	31	12	1224	6	1092	0	1061
MDP0000208072	AT4G24790.2	40.917	567	251	12	469	1026	222	713	1.77e-107	359
MDP0000208072	AT4G24790.1	40.917	567	251	12	469	1026	222	713	1.77e-107	359
MDP0000208072	AT5G45720.1	34.783	690	315	16	341	1018	240	806	3.54e-103	350
MDP0000208072	AT5G45720.2	34.783	690	305	17	341	1018	240	796	2.53e-102	347
MDP0000208072	AT4G18820.1	38.739	555	282	12	339	875	298	812	2.49e-96	333
MDP0000208072	AT1G21690.1	24.916	297	191	6	486	773	13	286	1.56e-14	76.6
MDP0000208072	AT1G21690.3	24.916	297	191	6	486	773	13	286	3.94e-14	75.5
MDP0000208072	AT1G21690.4	24.242	297	186	5	486	773	13	279	1.22e-13	73.9
MDP0000207770	AT1G51800.1	47.758	892	389	15	9	832	9	891	0	805
MDP0000207770	AT1G51860.1	46.48	895	408	17	1	832	1	887	0	753
MDP0000207770	AT1G51890.1	45.885	887	407	16	7	833	1	874	0	749
MDP0000207770	AT1G51880.1	46.206	883	403	16	9	832	8	877	0	739
MDP0000207770	AT4G29990.1	47.194	873	392	18	16	832	14	873	0	739
MDP0000207770	AT1G05700.1	47.106	864	388	17	4	810	1	852	0	736
MDP0000207770	AT3G21340.1	44.944	890	418	17	9	832	13	896	0	731
MDP0000207770	AT1G51820.1	44.994	889	415	17	8	832	4	882	0	728
MDP0000207770	AT1G51850.1	44.983	887	394	17	10	832	6	862	0	728
MDP0000207770	AT2G19210.1	46.55	855	386	17	7	801	7	850	0	725
MDP0000204617	AT4G27290.1	45.98	796	331	16	91	841	14	755	0	650
MDP0000204617	AT4G21380.1	41.746	836	411	18	96	867	26	849	0	633
MDP0000204617	AT1G65790.1	42.41	830	393	19	103	867	33	842	0	606
MDP0000204617	AT1G65800.1	41.838	827	406	18	103	867	33	846	0	603
MDP0000204617	AT1G11340.1	42.252	826	412	20	97	867	85	900	0	602
MDP0000204617	AT4G27300.1	41.939	825	396	20	95	867	21	814	0	585
MDP0000204617	AT1G11410.1	42.326	834	391	23	102	863	25	840	0	581
MDP0000204617	AT1G11300.1	41.546	828	418	22	80	863	10	815	0	565
MDP0000204617	AT1G11300.1	41.375	800	402	22	83	838	843	1619	2.03e-175	550
MDP0000204617	AT4G21390.1	41.05	838	382	27	81	837	8	814	0	559
MDP0000204617	AT1G11330.1	39.639	830	426	22	92	863	23	835	0	547
MDP0000203112	AT5G38280.1	45.26	327	136	6	180	471	320	638	1.69e-84	284
MDP0000203112	AT4G18250.1	46.732	306	130	5	180	453	508	812	2.05e-83	285
MDP0000203112	AT5G38260.1	40.267	375	193	7	134	480	265	636	4.43e-82	276
MDP0000203112	AT1G66980.1	44.272	323	148	6	174	467	787	1106	3.07e-81	283
MDP0000203112	AT1G66910.1	39.842	379	189	9	132	474	281	656	3.82e-81	275
MDP0000203112	AT1G66920.2	42.553	329	161	6	174	475	289	616	5.29e-79	268
MDP0000203112	AT1G66920.1	42.553	329	161	6	174	475	281	608	6.28e-79	267
MDP0000203112	AT1G66930.1	42.444	311	147	5	174	453	328	637	6.83e-79	269
MDP0000203112	AT5G39020.1	40.571	350	176	5	128	451	437	780	1.06e-78	271
MDP0000203112	AT1G70250.1	42.241	348	166	7	139	453	404	749	1.35e-78	271
MDP0000200139	AT1G56520.1	33.577	274	156	8	97	352	603	868	1.2e-28	123
MDP0000200139	AT1G56520.2	33.577	274	156	8	97	352	603	868	1.47e-28	123
MDP0000200139	AT2G16870.1	35.178	253	143	7	95	333	599	844	2.78e-28	122
MDP0000200139	AT5G38850.1	34.413	247	146	5	94	328	589	831	1.12e-27	120
MDP0000200139	AT5G38350.1	31.561	301	164	7	89	374	448	721	1.36e-27	119
MDP0000200139	AT1G63880.1	30.769	299	168	9	97	382	607	879	2.76e-27	119
MDP0000200139	AT1G63860.1	31.627	332	188	10	94	408	570	879	8.06e-27	117
MDP0000200139	AT1G63860.2	31.627	332	188	10	94	408	570	879	1.18e-26	116
MDP0000200139	AT1G56540.1	30.952	294	168	8	97	377	604	875	4.66e-26	115
MDP0000200139	AT1G56510.1	30.693	303	174	9	89	377	594	874	6.94e-26	114
MDP0000192746	AT4G18930.1	35.938	128	75	4	236	357	9	135	6.99e-16	75.1
MDP0000192746	AT4G18940.1	34.109	129	78	4	236	357	25	153	5.3e-15	72.8
MDP0000191786	AT3G18670.1	30.537	298	203	3	539	835	281	575	3.63e-42	163
MDP0000191786	AT5G35810.1	33.779	299	186	5	547	836	29	324	4.22e-41	154
MDP0000191786	AT5G04730.1	33.101	287	188	3	550	835	297	580	7.31e-40	156
MDP0000191786	AT5G04700.1	33.725	255	166	3	587	840	400	652	2.21e-37	149
MDP0000191786	AT3G54070.1	31.469	286	187	3	558	836	266	549	2.26e-34	139
MDP0000191786	AT5G04690.1	27.476	313	216	6	532	840	303	608	1.64e-33	137
MDP0000191786	AT5G04680.1	31.061	264	169	5	587	840	416	676	1.74e-31	131
MDP0000189901	AT5G60900.1	36.935	796	375	23	16	769	17	727	4.07e-142	436
MDP0000189901	AT1G34300.1	32.232	757	464	19	42	772	38	771	4.69e-109	352
MDP0000189901	AT2G19130.1	32.107	788	454	22	38	776	30	785	5.24e-100	327
MDP0000189901	AT4G00340.1	31.669	761	447	20	43	759	30	761	1.56e-94	313
MDP0000189901	AT5G24080.1	48.515	303	148	4	481	776	118	419	7.71e-90	290
MDP0000189901	AT5G35370.1	29.8	802	441	29	47	766	51	812	7.96e-89	298
MDP0000189901	AT4G21380.1	29.831	828	457	27	30	773	30	817	7.09e-88	295
MDP0000189901	AT1G11340.1	30.191	785	465	28	47	769	103	866	1.77e-87	295
MDP0000189901	AT1G61420.1	30.633	790	436	29	48	773	40	781	6.75e-87	292
MDP0000189901	AT4G32300.1	28.941	812	495	25	14	776	5	783	1.38e-86	291
MDP0000189628	AT5G07830.1	58.135	547	222	4	25	569	1	542	0	680
MDP0000189628	AT5G61250.2	57.856	541	223	2	29	569	3	538	0	664
MDP0000189628	AT5G61250.1	57.856	541	223	2	29	569	3	538	0	664
MDP0000189628	AT5G34940.2	46.533	548	277	7	25	569	1	535	4.52e-174	503
MDP0000189628	AT5G34940.3	50.39	385	184	4	25	406	1	381	3.76e-132	390
MDP0000189628	AT5G34940.1	46.585	410	209	4	160	569	1	400	8.33e-129	382
MDP0000188164	AT4G19510.1	33.442	616	350	14	136	703	199	802	3.21e-73	258
MDP0000188164	AT5G22690.1	31.169	693	355	18	88	682	114	782	5.51e-73	255
MDP0000188164	AT5G22690.1	38.346	133	76	4	572	703	605	732	1.98e-11	67.8
MDP0000188164	AT1G63880.1	29.794	678	332	16	138	686	157	819	6.23e-72	252
MDP0000188164	AT5G17680.1	34.966	592	330	19	141	703	158	723	7.77e-67	239
MDP0000188164	AT5G17680.1	39.643	280	148	4	433	701	523	792	2.45e-47	181
MDP0000188164	AT5G48770.1	30.783	575	308	16	141	630	159	728	3.05e-59	216
MDP0000188164	AT5G36930.1	31.773	598	347	16	133	701	153	718	1.43e-57	211
MDP0000188164	AT5G36930.1	38	250	142	7	433	676	523	765	7.5e-32	133
MDP0000188164	AT5G36930.2	31.773	598	347	16	133	701	156	721	1.5e-57	211
MDP0000188164	AT5G36930.2	38	250	142	7	433	676	526	768	7.07e-32	133
MDP0000188164	AT2G16870.1	29.798	594	355	21	138	698	155	719	1.62e-56	208
MDP0000188164	AT2G16870.1	32.432	296	168	6	432	701	521	810	4.17e-31	130
MDP0000188164	AT1G63870.1	28.765	591	368	19	138	703	160	722	4.76e-55	204
MDP0000188164	AT1G63870.1	34.892	278	160	8	433	703	523	786	7.46e-32	132
MDP0000188164	AT5G41750.2	30.185	593	358	17	138	699	156	723	8.9e-55	203
MDP0000188164	AT5G41750.2	31.438	299	156	4	433	687	525	818	1.15e-29	126
MDP0000187895	AT1G69550.1	32.78	482	251	16	7	424	692	1164	1.78e-43	169
MDP0000187895	AT1G69550.1	31.873	502	245	17	1	427	736	1215	3.96e-42	165
MDP0000187895	AT1G69550.1	33.77	382	207	11	13	371	868	1226	4.34e-36	146
MDP0000187895	AT1G69550.1	31.839	446	230	14	51	424	650	1093	1.22e-34	142
MDP0000187895	AT1G69550.1	33.54	322	173	9	1	304	928	1226	7.66e-30	127
MDP0000187895	AT1G69550.1	29.394	330	185	11	174	457	638	965	3.28e-17	86.7
MDP0000187895	AT4G19520.1	32.536	418	228	11	7	372	651	1066	1.31e-36	148
MDP0000187895	AT4G19520.1	30.508	472	257	15	13	427	597	1054	8.95e-34	139
MDP0000187895	AT4G19520.1	33.955	268	147	5	1	238	799	1066	5.11e-23	105
MDP0000187895	AT4G19520.1	30.818	318	187	12	147	440	597	905	9.1e-23	104
MDP0000187895	AT5G17680.1	29.026	534	322	17	21	507	575	1098	2.17e-34	141
MDP0000187895	AT5G17680.1	31.471	340	188	9	7	304	697	1033	6.53e-30	127
MDP0000187895	AT5G17680.1	27.358	424	218	15	37	415	533	911	1.53e-26	116
MDP0000187895	AT5G17680.1	31.474	251	158	5	1	237	783	1033	5.25e-21	98.6
MDP0000187895	AT1G27180.1	28.155	618	308	22	7	530	845	1420	1.93e-33	138
MDP0000187895	AT1G27180.1	29.29	338	179	10	1	283	1028	1360	2.86e-19	93.2
MDP0000187895	AT1G27180.1	28.808	302	180	7	136	425	748	1026	1.71e-15	80.9
MDP0000187895	AT3G25510.1	28.571	469	283	17	19	463	637	1077	3.95e-29	124
MDP0000187895	AT3G25510.1	26.824	425	230	10	6	371	712	1114	7.17e-28	120
MDP0000187895	AT3G25510.1	27.273	385	208	11	1	327	755	1125	5.57e-21	99
MDP0000187895	AT1G27170.1	28.11	619	323	20	10	530	652	1246	1.8e-28	122
MDP0000187895	AT1G27170.1	28.211	475	246	11	7	417	743	1186	4.25e-28	121
MDP0000187895	AT1G27170.1	28.604	437	249	13	6	425	603	993	7.82e-26	114
MDP0000187895	AT1G27170.1	30.137	365	208	9	1	350	854	1186	1.71e-20	97.1
MDP0000187895	AT1G27170.1	26.974	304	174	8	128	425	591	852	1.26e-14	78.2
MDP0000187895	AT1G27170.2	28.084	616	321	20	13	530	655	1246	2.82e-28	122
MDP0000187895	AT1G27170.2	28.211	475	246	11	7	417	743	1186	6.63e-28	120
MDP0000187895	AT1G27170.2	28.604	437	249	13	6	425	603	993	1.19e-25	113
MDP0000187895	AT1G27170.2	26.974	304	174	8	128	425	591	852	1.6e-14	77.8
MDP0000187895	AT2G17050.1	31.818	396	219	14	7	371	507	882	7.74e-28	120
MDP0000187895	AT2G17050.1	33.631	336	189	16	51	367	416	736	6.41e-25	111
MDP0000187895	AT2G17050.1	29.293	396	235	12	53	430	366	734	1.3e-24	110
MDP0000187895	AT2G17050.1	29.358	327	189	11	2	304	574	882	2.43e-18	90.1
MDP0000187895	AT3G51560.1	29.398	415	219	11	37	382	607	1016	3.11e-27	118
MDP0000187895	AT3G51560.1	28.333	240	113	5	1	181	777	1016	2.48e-12	70.9
MDP0000187895	AT4G16890.1	27.009	448	277	17	5	424	636	1061	2.53e-25	112
MDP0000187895	AT4G16890.1	26.947	475	285	16	7	424	615	1084	5.52e-24	108
MDP0000187895	AT4G16890.1	26.869	428	256	13	3	377	681	1104	1.18e-19	94.4
MDP0000187895	AT4G16890.1	25.786	477	266	16	12	424	542	994	6.44e-19	92
MDP0000187895	AT4G16890.1	26.966	356	207	10	3	353	841	1148	3.19e-17	86.7
MDP0000187895	AT4G16890.1	26.838	272	180	9	3	263	908	1171	1.83e-11	67.8
MDP0000184265	AT1G57680.2	58.466	378	136	6	196	568	1	362	2.31e-121	369
MDP0000184265	AT1G57680.1	58.466	378	136	6	196	568	1	362	2.31e-121	369
MDP0000184265	AT5G43822.1	50	146	69	1	629	774	1	142	2.3e-40	147
MDP0000181937	AT5G22920.1	63.75	160	56	1	3	160	128	287	1.81e-70	214
MDP0000181937	AT5G25560.3	66.667	144	48	0	4	147	175	318	4.16e-70	214
MDP0000181937	AT5G25560.4	66.667	144	48	0	4	147	160	303	4.47e-70	213
MDP0000181937	AT5G25560.1	66.667	144	48	0	4	147	165	308	5.97e-70	213
MDP0000181937	AT5G18650.1	55.319	141	63	0	3	143	118	258	1.7e-59	185
MDP0000181937	AT5G25560.2	66.364	110	37	0	3	112	164	273	2.02e-50	164
MDP0000181937	AT3G62970.1	49.007	151	74	2	3	151	135	284	2.25e-48	157
MDP0000181937	AT1G74770.1	43.972	141	75	3	4	143	1120	1257	1.4e-30	116
MDP0000181937	AT3G18290.1	41.558	154	84	4	4	154	1102	1252	2.54e-30	115
MDP0000181937	AT1G18910.1	42.553	141	77	3	4	143	1115	1252	4.04e-30	114
MDP0000173299	AT3G12940.1	73.684	228	59	1	6	232	243	470	2.71e-114	350
MDP0000173299	AT4G27300.1	45.872	327	136	5	317	607	383	704	9.03e-75	255
MDP0000173299	AT4G21380.1	43.017	358	135	8	313	607	379	730	2.66e-73	251
MDP0000173299	AT1G65800.1	41.37	365	145	6	303	607	372	727	6.88e-73	250
MDP0000173299	AT1G65790.1	42.571	350	137	6	318	607	378	723	4.48e-71	245
MDP0000173299	AT4G27290.1	43.789	322	115	5	319	607	381	669	5.08e-71	244
MDP0000173299	AT1G11340.1	39.377	353	159	6	318	615	443	795	3.31e-67	235
MDP0000173299	AT1G61440.1	43.344	323	141	6	319	607	368	682	2.49e-64	226
MDP0000173299	AT1G61380.1	42.284	324	145	6	319	608	378	693	4.75e-64	225
MDP0000173299	AT4G21390.1	40.974	349	133	7	319	602	388	728	1.88e-63	224
MDP0000167107	AT1G25340.1	63.291	158	57	1	15	172	13	169	1.58e-69	217
MDP0000167107	AT1G68320.1	67.586	145	47	0	17	161	16	160	3.93e-69	216
MDP0000167107	AT1G25340.2	61.392	158	55	2	15	172	13	164	1.89e-64	203
MDP0000167107	AT2G47190.1	61.268	142	55	0	15	156	15	156	6.86e-63	199
MDP0000167107	AT1G48000.1	60.714	140	55	0	19	158	31	170	2e-60	192
MDP0000167107	AT3G27810.1	64.957	117	41	0	17	133	17	133	4.63e-56	180
MDP0000167107	AT5G49620.1	59.615	156	62	1	15	170	21	175	1.5e-55	181
MDP0000167107	AT5G40350.1	62.698	126	43	1	17	138	14	139	3.05e-55	178
MDP0000167107	AT3G06490.1	63.768	138	50	0	15	152	14	151	1.66e-54	179
MDP0000167107	AT3G01530.1	62.712	118	41	1	15	132	20	134	3.44e-53	172
MDP0000166899	AT3G19800.2	50.838	179	57	2	54	202	47	224	7.52e-54	171
MDP0000166899	AT3G19800.1	51.429	175	54	2	58	202	54	227	8.13e-54	171
MDP0000166889	AT1G08010.2	32.997	297	165	8	11	287	4	286	6.02e-43	149
MDP0000166889	AT1G08010.1	32.997	297	165	8	11	287	4	286	6.02e-43	149
MDP0000166889	AT3G54810.2	70.513	78	23	0	216	293	224	301	5.39e-36	131
MDP0000166889	AT3G54810.1	70.513	78	23	0	216	293	224	301	5.39e-36	131
MDP0000166889	AT1G08000.2	30.851	282	150	6	32	287	22	284	5.47e-36	131
MDP0000166889	AT1G08000.1	30.851	282	150	6	32	287	22	284	5.47e-36	131
MDP0000166889	AT4G32890.1	60.417	96	35	1	193	285	166	261	1.18e-35	130
MDP0000166889	AT3G60530.1	62.887	97	32	1	189	285	130	222	1.04e-34	126
MDP0000166889	AT5G25830.1	67.073	82	26	1	204	285	203	283	9.74e-34	125
MDP0000166889	AT2G28340.1	33.203	256	136	8	40	287	29	257	1.18e-33	124
MDP0000162592	AT5G37490.1	45.254	453	221	12	1	444	1	435	2.15e-117	350
MDP0000162592	AT1G66160.1	40.529	454	237	11	1	444	1	431	1.36e-106	322
MDP0000162592	AT1G66160.2	38.546	454	230	12	1	444	1	415	1.16e-94	291
MDP0000162592	AT3G02840.1	39.828	349	194	9	103	444	40	379	6.81e-72	231
MDP0000162592	AT2G35930.1	34.211	418	228	12	20	421	4	390	4.66e-63	209
MDP0000162592	AT3G19380.1	34.177	395	233	12	22	408	8	383	6.3e-54	185
MDP0000162592	AT1G49780.1	32.471	425	270	9	19	438	2	414	2.48e-53	184
MDP0000162592	AT3G52450.1	29.176	449	234	14	22	421	1	414	1.83e-41	152
MDP0000162592	AT3G11840.1	31.09	431	251	17	25	420	21	440	7.87e-40	149
MDP0000162592	AT5G09800.1	26.992	389	250	12	28	407	11	374	2.85e-33	129
MDP0000161386	AT3G49650.1	75.763	590	96	5	1	590	1	543	0	876
MDP0000161386	AT1G18550.1	42.12	349	190	7	15	359	142	482	2.45e-79	265
MDP0000161386	AT1G59540.1	38.806	335	187	6	27	358	6	325	6.82e-63	221
MDP0000161386	AT2G28620.1	37.255	357	188	7	25	359	51	393	2.71e-59	213
MDP0000161386	AT2G36200.1	35.635	362	192	8	25	359	13	360	1.32e-58	211
MDP0000161386	AT3G16060.1	35.942	345	194	8	22	358	167	492	1.33e-58	207
MDP0000161386	AT2G36200.2	35.635	362	192	8	25	359	13	360	2.18e-58	211
MDP0000161386	AT3G50240.1	37.931	319	162	7	76	359	64	381	8.01e-58	209
MDP0000161386	AT2G21380.1	37.971	345	193	7	17	359	97	422	1.84e-57	208
MDP0000161386	AT3G16630.2	36.798	356	186	12	22	358	191	526	3.24e-57	205
MDP0000158667	AT1G25390.1	50	622	251	16	113	705	36	626	3.57e-180	527
MDP0000158667	AT1G18390.2	66.061	330	109	3	323	649	298	627	2.82e-145	439
MDP0000158667	AT1G18390.1	66.061	330	109	3	323	649	292	621	5.38e-145	437
MDP0000158667	AT5G38210.1	63.158	342	116	3	341	674	334	673	3.98e-140	426
MDP0000158667	AT1G66880.1	62.022	366	118	4	341	700	943	1293	1.26e-139	441
MDP0000158667	AT2G23450.2	43.562	365	182	6	355	699	336	696	2.38e-87	289
MDP0000158667	AT2G23450.1	43.562	365	182	6	355	699	336	696	2.38e-87	289
MDP0000158667	AT5G66790.1	44.231	312	167	3	353	658	300	610	2.99e-79	265
MDP0000158667	AT1G69910.1	44	325	152	7	353	650	310	631	4.11e-78	262
MDP0000158667	AT1G79670.2	37.698	443	242	12	225	651	240	664	2.71e-70	243
MDP0000155879	AT5G02810.1	29.293	495	269	18	24	500	281	712	8.55e-31	128
MDP0000155879	AT2G46670.1	87.234	47	6	0	454	500	129	175	8.11e-21	90.5
MDP0000155879	AT2G46790.2	87.234	47	6	0	454	500	297	343	1.91e-19	90.5
MDP0000155879	AT2G46790.1	87.234	47	6	0	454	500	414	460	3.15e-19	91.3
MDP0000155879	AT5G24470.1	86.957	46	6	0	456	501	617	662	1.35e-18	90.1
MDP0000155879	AT5G60100.2	65.278	72	20	2	431	499	442	511	9.06e-18	87
MDP0000155879	AT5G60100.3	65.278	72	20	2	431	499	415	484	9.44e-18	86.7
MDP0000155879	AT5G60100.1	65.278	72	20	2	431	499	415	484	9.44e-18	86.7
MDP0000155879	AT5G61380.1	61.538	52	20	0	449	500	525	576	2.48e-13	73.2
MDP0000155390	AT2G27810.1	75.833	720	149	8	128	833	1	709	0	1013
MDP0000155390	AT2G27810.2	75.333	600	123	8	128	713	1	589	0	804
MDP0000155390	AT2G27810.3	73.96	553	119	8	128	666	1	542	0	717
MDP0000155390	AT4G38050.1	49.351	693	310	6	144	825	42	704	0	636
MDP0000155390	AT2G05760.1	38.361	537	292	7	294	825	15	517	3.04e-113	355
MDP0000155390	AT1G60030.1	37.071	553	303	5	279	825	22	535	1.03e-110	349
MDP0000155390	AT2G34190.1	36.802	519	290	5	311	825	37	521	1.04e-110	348
MDP0000155390	AT5G62890.3	37.859	523	285	5	309	825	41	529	5.83e-108	342
MDP0000155390	AT5G62890.2	37.859	523	285	5	309	825	41	529	5.83e-108	342
MDP0000155390	AT5G62890.1	37.859	523	285	5	309	825	41	529	5.83e-108	342
MDP0000155387	AT5G38390.1	24.089	494	275	16	62	513	4	439	8.83e-20	92
MDP0000155387	AT3G44810.1	28.417	278	170	10	55	319	2	263	9.94e-18	85.9
MDP0000155387	AT3G26922.1	29.482	251	153	7	57	303	12	242	1.76e-17	83.6
MDP0000155387	AT3G59200.1	26.478	389	230	14	62	427	9	364	1.83e-17	85.5
MDP0000155387	AT3G58900.4	26.897	435	260	18	65	473	7	409	3.47e-17	84.3
MDP0000155387	AT4G14096.1	28.03	264	167	7	62	319	10	256	1.65e-16	82
MDP0000155387	AT4G14103.2	25.653	421	263	16	56	459	4	391	7.76e-16	80.1
MDP0000155387	AT3G58900.3	30.132	302	168	14	65	356	7	275	1.01e-15	78.2
MDP0000155387	AT3G58900.2	30.132	302	168	14	65	356	7	275	1.1e-15	78.2
MDP0000155387	AT3G58900.1	30.132	302	168	14	65	356	7	275	1.1e-15	78.2
MDP0000155220	AT1G78760.1	29.474	380	223	13	329	682	11	371	3.61e-27	116
MDP0000155220	AT4G26340.1	27.861	402	232	14	334	709	2	371	2.92e-26	112
MDP0000155220	AT3G58930.1	28.211	436	235	18	334	710	2	418	6.73e-26	112
MDP0000155220	AT5G56420.2	27.318	399	236	13	334	709	6	373	3.74e-25	109
MDP0000155220	AT5G56420.1	27.318	399	236	13	334	709	6	373	3.74e-25	109
MDP0000155220	AT3G50710.1	29.188	394	229	14	336	710	16	378	1.13e-23	105
MDP0000155220	AT2G04230.1	27.47	415	228	13	334	710	13	392	1.2e-23	105
MDP0000155220	AT1G69630.1	28.571	364	218	14	326	660	10	360	1.94e-23	104
MDP0000155220	AT1G69630.1	34.146	123	81	0	30	152	8	130	4.14e-14	75.9
MDP0000155220	AT3G03030.1	29.288	379	201	16	334	662	2	363	6.24e-23	103
MDP0000155220	AT1G16930.1	27.204	397	239	14	328	694	9	385	1.89e-22	101
MDP0000155220	AT1G16930.1	33.613	119	76	1	40	158	15	130	5.93e-12	69.3
MDP0000154743	AT1G79190.1	56.182	550	175	7	1	544	449	938	0	575
MDP0000154096	AT5G52530.3	28.082	584	241	31	795	1346	378	814	2.99e-18	91.7
MDP0000154096	AT5G52530.3	27.457	346	169	11	80	377	9	320	1.46e-14	79.3
MDP0000154096	AT5G52530.2	28.082	584	241	31	795	1346	378	814	2.99e-18	91.7
MDP0000154096	AT5G52530.2	27.457	346	169	11	80	377	9	320	1.46e-14	79.3
MDP0000154096	AT5G52530.1	28.082	584	241	31	795	1346	378	814	2.99e-18	91.7
MDP0000154096	AT5G52530.1	27.457	346	169	11	80	377	9	320	1.46e-14	79.3
MDP0000153847	AT5G36930.2	40.5	400	211	5	14	391	14	408	2.59e-82	288
MDP0000153847	AT5G36930.2	34.441	331	166	8	390	671	526	854	2.58e-33	139
MDP0000153847	AT5G36930.1	40.5	400	211	5	14	391	11	405	2.7e-82	288
MDP0000153847	AT5G36930.1	34.441	331	166	8	390	671	523	851	2.64e-33	139
MDP0000153847	AT1G27170.1	36.524	397	223	7	10	381	7	399	3.38e-70	253
MDP0000153847	AT1G27170.1	30.42	286	176	8	404	679	592	864	1.16e-18	91.7
MDP0000153847	AT5G17680.1	34	400	227	8	18	392	19	406	3.16e-60	223
MDP0000153847	AT5G17680.1	28.614	339	199	10	387	702	520	838	7.07e-20	95.5
MDP0000153847	AT5G48770.1	37.531	405	213	12	15	389	12	406	8.49e-59	218
MDP0000153847	AT4G11170.1	35.697	409	223	10	9	387	3	401	4.26e-58	216
MDP0000153847	AT4G16950.2	36.165	412	236	8	9	397	4	411	5.74e-58	216
MDP0000153847	AT4G16950.2	27.003	337	199	9	385	685	514	839	4.99e-12	70.1
MDP0000153847	AT1G17600.1	37.346	407	219	12	9	387	3	401	8.66e-58	214
MDP0000153847	AT4G16950.1	36.165	412	236	8	9	397	4	411	8.67e-58	216
MDP0000153847	AT4G16950.1	26.837	313	191	7	385	665	514	820	4.39e-12	70.5
MDP0000153847	AT5G41550.1	33.99	406	235	7	9	387	5	404	2.94e-57	213
MDP0000153847	AT5G41550.1	28.777	278	167	8	409	672	550	810	1.97e-15	81.3
MDP0000153394	AT5G05200.1	72.949	451	99	3	6	445	3	441	0	677
MDP0000153394	AT5G64940.2	29.73	296	197	6	132	422	221	510	1.26e-40	155
MDP0000153394	AT5G64940.1	29.73	296	197	6	132	422	221	510	1.26e-40	155
MDP0000153394	AT1G79600.1	29.841	315	209	3	133	443	150	456	1.05e-39	152
MDP0000153394	AT4G31390.1	28.824	340	230	3	133	463	170	506	2.37e-38	148
MDP0000153394	AT4G24810.1	30.502	259	166	6	140	388	32	286	3.15e-37	141
MDP0000153394	AT4G24810.2	30.888	259	165	6	140	388	75	329	5.57e-37	142
MDP0000153394	AT3G07700.2	29.31	290	200	3	132	421	192	476	1.18e-35	140
MDP0000153394	AT3G07700.1	29.31	290	200	3	132	421	192	476	1.18e-35	140
MDP0000153394	AT3G07700.3	29.31	290	200	3	132	421	192	476	1.63e-35	140
MDP0000152969	AT1G66910.1	49.138	116	46	2	248	352	377	490	1.12e-29	122
MDP0000152969	AT1G66920.2	46.721	122	51	3	243	352	331	450	7.01e-28	116
MDP0000152969	AT1G67000.1	46.97	132	56	3	233	352	570	699	7.37e-28	117
MDP0000152969	AT1G66920.1	46.721	122	51	3	243	352	323	442	7.76e-28	116
MDP0000152969	AT1G66980.1	37.5	176	87	4	200	352	772	947	2.42e-27	115
MDP0000152969	AT5G38280.1	46.491	114	52	2	248	352	361	474	3.32e-26	111
MDP0000152969	AT5G38250.1	49.541	109	50	2	248	352	302	409	3.86e-26	110
MDP0000152969	AT4G18250.1	45.763	118	55	2	244	352	546	663	4.19e-26	111
MDP0000152969	AT1G66930.1	44.275	131	63	3	232	352	359	489	6.54e-26	110
MDP0000152969	AT5G39030.1	50	114	48	3	248	352	527	640	3.67e-25	108
MDP0000151537	AT2G39360.1	53.48	819	336	17	21	816	19	815	0	845
MDP0000151537	AT3G46290.1	52.289	830	364	12	11	816	9	830	0	835
MDP0000151537	AT5G59700.1	52.837	846	348	13	4	816	2	829	0	827
MDP0000151537	AT5G54380.1	46.587	835	396	13	27	816	26	855	0	704
MDP0000151537	AT5G61350.1	47.637	783	360	17	27	762	28	807	0	669
MDP0000151537	AT5G24010.1	44.551	835	409	21	16	816	10	824	0	643
MDP0000151537	AT4G39110.1	44.796	759	390	11	26	762	51	802	0	638
MDP0000151537	AT2G21480.1	44.459	758	394	11	26	762	50	801	0	637
MDP0000151537	AT1G30570.1	42.769	809	413	14	17	780	17	820	0	617
MDP0000151537	AT3G51550.1	41.855	798	405	16	27	770	30	822	0	586
MDP0000150739	AT2G26650.1	69.128	894	206	13	15	885	7	853	0	1253
MDP0000150739	AT2G25600.1	61.953	891	272	11	22	886	36	885	0	1082
MDP0000150739	AT4G32500.1	60.045	896	275	12	22	885	32	876	0	1055
MDP0000150739	AT4G22200.1	44.118	714	345	10	17	709	28	708	0	580
MDP0000150739	AT5G46240.1	56.015	532	183	7	3	518	2	498	0	572
MDP0000150739	AT4G18290.1	55.273	550	195	7	3	536	2	516	0	565
MDP0000150739	AT4G18290.1	52.459	61	29	0	823	883	629	689	8.07e-11	65.9
MDP0000150739	AT4G32650.2	45.841	517	229	7	31	528	54	538	1.54e-134	416
MDP0000150739	AT4G32650.3	45.841	517	229	7	31	528	54	538	1.85e-134	417
MDP0000150739	AT4G32650.1	45.841	517	229	7	31	528	54	538	1.96e-134	417
MDP0000150739	AT3G02850.1	33.535	662	410	8	96	734	85	739	8.55e-118	379
MDP0000136639	AT3G17920.1	48.957	1103	432	17	1	1072	1	1003	0	902
MDP0000136639	AT1G48540.1	47.397	1114	499	19	1	1078	1	1063	0	893
MDP0000136639	AT1G48540.2	47.487	1114	486	19	1	1078	1	1051	0	890
MDP0000136639	AT3G17920.2	43.782	973	416	17	131	1072	1	873	0	667
MDP0000134427	AT1G14360.1	87.576	330	41	0	82	411	1	330	0	587
MDP0000134427	AT2G02810.1	84.242	330	52	0	82	411	1	330	0	566
MDP0000134427	AT3G46180.1	31.348	319	208	5	97	411	22	333	1.13e-32	126
MDP0000134427	AT5G59740.1	31.429	315	207	4	97	407	21	330	2.19e-32	125
MDP0000134427	AT1G12600.1	24.252	301	207	7	95	392	26	308	7.05e-17	81.3
MDP0000134427	AT4G23010.1	27.458	295	188	10	95	384	23	296	1.42e-16	80.5
MDP0000134427	AT4G23010.2	26.129	310	190	11	95	384	23	313	3.73e-14	73.2
MDP0000134427	AT4G23010.3	24.706	340	187	13	95	384	23	343	6.3e-11	63.5
MDP0000129374	AT3G14470.1	30.543	920	541	22	35	898	39	916	3.5e-122	397
MDP0000129374	AT3G14460.1	32.478	896	518	25	35	894	36	880	1.01e-116	390
MDP0000129374	AT3G50950.2	26.952	794	466	25	34	777	30	759	1.49e-61	225
MDP0000129374	AT3G50950.1	26.952	794	466	25	34	777	30	759	1.49e-61	225
MDP0000129374	AT3G46530.1	28.201	695	425	21	9	670	5	658	1.82e-61	224
MDP0000129374	AT5G35450.1	28.22	691	413	24	1	649	1	650	3.59e-59	219
MDP0000129374	AT1G59124.1	28.939	660	399	19	30	647	26	657	4.25e-58	215
MDP0000129374	AT1G58807.2	28.939	660	399	19	30	647	26	657	4.25e-58	215
MDP0000129374	AT3G07040.1	25.776	838	506	25	30	804	26	810	1.07e-57	214
MDP0000129374	AT1G58807.1	28.939	660	399	19	30	647	26	657	1.83e-57	214
MDP0000128941	AT2G33540.1	46.172	1293	544	37	20	1252	15	1215	0	872
MDP0000128941	AT5G58003.1	45.205	292	129	5	965	1242	121	395	1.12e-68	238
MDP0000128941	AT5G54210.1	35.565	239	138	3	952	1185	74	301	8.32e-35	135
MDP0000128941	AT2G04930.1	35.526	228	124	5	965	1185	65	276	8.05e-33	129
MDP0000128941	AT3G17550.1	33.884	242	135	6	952	1188	71	292	4.79e-31	124
MDP0000128941	AT3G19600.1	33.333	240	137	6	952	1183	74	298	5.58e-30	121
MDP0000128941	AT1G43610.1	36.323	223	120	5	965	1185	51	253	6.3e-30	120
MDP0000128941	AT1G20320.1	34.979	243	123	6	952	1184	62	279	3.56e-29	120
MDP0000128941	AT1G43600.1	35.909	220	119	5	967	1184	19	218	7.21e-29	115
MDP0000128941	AT3G19595.1	33.032	221	127	5	965	1180	90	294	5.46e-28	115
MDP0000127593	AT1G04140.1	56.688	785	280	13	47	806	32	781	0	817
MDP0000127593	AT1G04140.2	56.688	785	280	13	47	806	32	781	0	816
MDP0000127593	AT5G43930.3	54.452	775	252	15	44	798	32	725	0	760
MDP0000127593	AT5G43930.2	54.452	775	252	15	44	798	32	725	0	760
MDP0000127593	AT5G43930.1	54.452	775	252	15	44	798	32	725	0	760
MDP0000127593	AT5G43930.4	52.684	801	252	17	44	798	32	751	0	741
MDP0000127593	AT3G49660.1	34.579	107	60	3	125	222	77	182	7.92e-11	64.3
MDP0000125002	AT1G26810.1	62.142	663	215	7	1	650	1	640	0	842
MDP0000125002	AT3G06440.1	45.455	583	268	9	73	650	81	618	1.47e-172	509
MDP0000125002	AT3G06440.2	45.437	515	231	9	73	582	81	550	9.89e-145	435
MDP0000125002	AT1G74800.1	36.042	566	311	13	107	650	133	669	8.03e-105	335
MDP0000125002	AT5G62620.1	36.177	586	298	14	108	650	126	678	1.83e-102	329
MDP0000125002	AT1G27120.1	34.879	539	298	10	137	650	160	670	1.59e-100	324
MDP0000125002	AT4G21060.2	34.438	543	294	13	140	650	169	681	4.18e-96	313
MDP0000125002	AT4G21060.1	34.438	543	294	13	140	650	226	738	1.27e-95	313
MDP0000125002	AT5G62620.2	36.623	456	235	13	108	520	126	570	1.03e-67	234
MDP0000125002	AT1G53290.1	25.703	249	149	9	377	619	84	302	2.92e-12	68.9
MDP0000123385	AT1G65790.1	52.128	188	81	4	1	179	656	843	1.82e-57	192
MDP0000123385	AT4G23180.1	50.27	185	86	3	1	179	485	669	5.38e-56	186
MDP0000123385	AT1G11330.2	52.973	185	78	4	1	179	661	842	8.72e-56	188
MDP0000123385	AT1G11330.1	52.973	185	78	4	1	179	659	840	9.15e-56	187
MDP0000123385	AT1G65800.1	51.596	188	82	4	1	179	660	847	6.15e-55	186
MDP0000123385	AT4G23150.1	53.107	177	78	5	1	175	473	646	1.98e-54	182
MDP0000123385	AT4G23140.1	49.198	187	87	3	1	179	488	674	1.66e-51	174
MDP0000123385	AT4G11530.1	48.936	188	87	3	1	179	482	669	2.15e-51	174
MDP0000123385	AT4G21390.1	57.051	156	66	1	1	155	666	821	5.68e-51	174
MDP0000123385	AT4G23160.1	49.198	187	87	3	1	179	1076	1262	5.74e-51	175
MDP0000123328	AT1G04390.1	46.615	384	184	3	186	567	2	366	2.2e-97	326
MDP0000123328	AT1G04390.1	42.231	251	138	2	720	970	412	655	1.94e-47	182
MDP0000123328	AT3G12960.1	56.977	86	34	2	1	84	1	85	7.12e-26	102
MDP0000119750	AT3G57040.1	60.169	236	79	5	1	223	1	234	7.88e-89	261
MDP0000119750	AT2G41310.1	57.895	228	79	4	6	223	5	225	1.31e-80	240
MDP0000119750	AT1G10470.1	58.94	151	52	2	9	158	33	174	1.05e-57	183
MDP0000119750	AT1G59940.1	60	140	47	1	9	148	32	162	4.14e-57	181
MDP0000119750	AT5G62920.1	56.329	158	58	2	10	165	25	173	5.1e-56	176
MDP0000119750	AT3G48100.1	54.321	162	66	1	10	171	25	178	5.34e-56	176
MDP0000119750	AT3G56380.1	52.349	149	63	1	3	151	13	153	4.34e-55	173
MDP0000119750	AT2G40670.1	54.483	145	60	2	7	151	26	164	2.76e-54	171
MDP0000119750	AT1G74890.1	54.967	151	59	1	9	159	17	158	3.81e-54	172
MDP0000119750	AT1G19050.1	53.691	149	60	2	3	151	17	156	7.23e-54	171
MDP0000119546	AT5G43050.1	70.886	158	43	2	89	243	1	158	5.38e-69	209
MDP0000114901	AT3G47570.1	51.366	183	77	6	4	180	649	825	1.02e-47	166
MDP0000114901	AT3G47090.1	55.944	143	55	4	40	180	688	824	5.18e-47	164
MDP0000114901	AT3G47580.1	47.027	185	85	5	5	180	646	826	1.26e-46	162
MDP0000114901	AT5G39390.1	49.133	173	75	4	8	180	173	332	1.4e-45	156
MDP0000114901	AT3G47110.1	57.042	142	53	3	40	179	706	841	5.88e-45	158
MDP0000114901	AT5G20480.1	51.913	183	73	5	6	180	660	835	1.19e-44	157
MDP0000114901	AT5G07280.1	37.805	164	86	4	17	179	880	1028	6.22e-24	97.8
MDP0000114901	AT2G24130.1	48.182	110	48	3	40	148	648	749	8.25e-21	89
MDP0000114901	AT4G39400.1	36.875	160	78	4	24	179	854	994	2.18e-19	84.7
MDP0000114901	AT2G01950.1	37.107	159	84	4	24	179	806	951	3.13e-19	84.3
MDP0000113336	AT1G17020.1	63.509	285	102	1	1	283	74	358	1.59e-138	394
MDP0000113336	AT4G25310.1	62.324	284	103	2	1	283	73	353	2.91e-132	379
MDP0000113336	AT1G17010.1	61.754	285	108	1	1	284	75	359	2.18e-130	374
MDP0000113336	AT4G25300.1	60.915	284	110	1	1	283	73	356	1.73e-129	372
MDP0000113336	AT1G78550.1	60.071	283	113	0	1	283	74	356	5.26e-129	370
MDP0000113336	AT3G21420.1	47.163	282	147	2	4	283	81	362	1.1e-94	283
MDP0000113336	AT2G38240.1	42.349	281	159	1	4	281	69	349	3.06e-83	254
MDP0000113336	AT1G49390.1	39.63	270	160	2	1	267	67	336	1.83e-75	234
MDP0000113336	AT5G05600.1	40.647	278	163	1	4	279	88	365	2.68e-75	234
MDP0000113336	AT5G20400.1	39.63	270	160	2	1	267	67	336	2.32e-74	231
MDP0000088633	AT1G71360.1	46.633	594	274	11	17	584	20	596	9.17e-162	474
MDP0000088633	AT1G22882.1	47.228	451	215	5	143	584	224	660	8.26e-134	405
MDP0000088633	AT4G23950.1	35.654	589	324	16	1	581	16	557	3.09e-96	305
MDP0000088633	AT4G23950.2	35.593	590	324	17	1	581	16	558	1.02e-94	300
MDP0000088428	AT1G60650.2	56	300	97	12	3	282	8	292	1.95e-80	244
MDP0000088428	AT1G60650.1	56	300	97	12	3	282	8	292	1.95e-80	244
MDP0000088428	AT5G04280.1	55.873	315	101	16	1	282	1	310	2.55e-75	232
MDP0000088428	AT3G26420.1	39.86	286	117	11	1	274	1	243	2.53e-44	150
MDP0000088428	AT4G39260.3	49.383	81	41	0	6	86	5	85	2.6e-23	91.3
MDP0000088428	AT4G39260.2	50.633	79	39	0	6	84	5	83	1.15e-22	90.5
MDP0000088428	AT2G21660.2	50.602	83	41	0	2	84	3	85	1.86e-22	90.9
MDP0000088428	AT2G21660.1	50.602	83	41	0	2	84	3	85	2.83e-22	90.9
MDP0000088428	AT4G39260.1	50.633	79	39	0	6	84	5	83	3.48e-22	90.5
MDP0000088428	AT5G06210.1	43.023	86	49	0	8	93	35	120	6.24e-18	78.6

## Sheet: Hubgene_M2
Table S6_2 Alignment results of hub genes in module 2 with Arabidopsis Thaliana genome
Hubgene ID	Gene model of Arabidopsis	% identity	alignment length	mismatches	gap opens	q. start	q. end	s. start	s. end	evalue	bit score
MDP0000949589	AT3G26600.1	63.057	628	210	7	1	621	1	613	0	740
MDP0000949589	AT5G66200.1	39.445	649	333	9	12	613	9	644	2.29e-126	387
MDP0000949589	AT4G34940.1	37.216	661	346	13	12	613	9	659	1.24e-115	359
MDP0000949589	AT4G36030.1	38.195	665	339	17	12	613	9	664	3.45e-107	337
MDP0000936452	AT2G29050.1	65.574	122	39	1	3	121	222	343	5.06e-52	168
MDP0000936452	AT1G12750.3	64.103	117	41	1	4	119	191	307	8.86e-47	152
MDP0000936452	AT1G12750.2	64.103	117	41	1	4	119	191	307	8.86e-47	152
MDP0000936452	AT1G12750.1	64.103	117	41	1	4	119	191	307	8.86e-47	152
MDP0000936452	AT5G07250.1	59.664	119	48	0	3	121	227	345	4.67e-46	151
MDP0000936452	AT1G63120.1	68.644	118	35	1	2	119	202	317	8.02e-44	145
MDP0000936452	AT3G53780.1	53.846	117	52	1	4	120	109	223	4.21e-41	137
MDP0000936452	AT3G53780.2	54.31	116	51	1	4	119	233	346	3.89e-40	137
MDP0000936452	AT2G29050.2	65.169	89	28	1	3	88	250	338	5.33e-31	112
MDP0000936452	AT4G23070.1	51.304	115	55	1	4	117	198	312	3.04e-25	96.7
MDP0000932292	AT1G22810.1	54.412	136	55	2	18	153	13	141	2.9e-44	143
MDP0000932292	AT1G71520.1	69.474	95	27	1	14	106	9	103	1.94e-41	136
MDP0000932292	AT3G50260.1	53.333	90	40	1	17	106	19	106	9.67e-25	94
MDP0000932292	AT4G06746.1	42.982	114	57	2	1	108	18	129	3.72e-23	89.7
MDP0000932292	AT5G67190.1	51.613	93	41	2	16	106	18	108	6.59e-23	90.1
MDP0000932292	AT5G21960.1	48.039	102	42	5	18	117	6	98	1.93e-21	87
MDP0000932292	AT1G21910.1	50	90	35	3	20	101	51	138	5.8e-20	83.6
MDP0000932292	AT1G74930.1	44.681	94	49	2	6	98	8	99	1.81e-19	81.3
MDP0000932292	AT1G19210.1	54.93	71	29	2	13	83	6	73	3.8e-19	80.1
MDP0000932292	AT1G46768.1	42.105	114	51	3	15	115	27	138	1.25e-18	78.2
MDP0000932255	AT3G12050.1	68.975	361	102	1	1	351	1	361	0	525
MDP0000932255	AT3G12050.2	61.773	361	89	2	1	351	1	322	3.01e-159	448
MDP0000928034	AT3G26618.1	77.346	437	97	1	1	437	1	435	0	704
MDP0000928034	AT1G12920.1	77.315	432	98	0	6	437	3	434	0	700
MDP0000928034	AT5G47880.2	75.524	429	105	0	9	437	8	436	0	680
MDP0000928034	AT5G47880.1	75.524	429	105	0	9	437	8	436	0	680
MDP0000922388	AT3G56370.1	68.905	968	284	8	12	973	5	961	0	1284
MDP0000922388	AT5G01890.1	59.918	978	370	9	4	971	2	967	0	1098
MDP0000922388	AT3G28040.1	43.744	983	498	13	31	966	33	1007	0	759
MDP0000922388	AT1G12460.1	36	825	421	14	226	964	74	877	5e-137	432
MDP0000922388	AT1G12460.1	31.78	472	286	11	13	456	6	469	3e-53	201
MDP0000922388	AT1G62950.1	36.397	827	407	19	231	964	85	885	3.08e-134	426
MDP0000922388	AT1G62950.1	30.661	499	262	10	11	457	9	475	3.47e-51	194
MDP0000922388	AT4G36180.1	30.48	1145	584	28	6	965	2	1119	1.88e-133	430
MDP0000922388	AT1G17230.1	31.889	969	542	21	79	964	143	1076	4.9e-133	428
MDP0000922388	AT1G17230.1	31.703	593	353	9	7	552	1	588	2.82e-75	268
MDP0000922388	AT1G17230.1	32.99	388	229	5	195	580	66	424	1.69e-47	184
MDP0000922388	AT5G48940.1	30.601	1049	559	24	48	963	54	1066	2.14e-131	424
MDP0000922388	AT4G28650.1	31.161	982	578	20	38	960	34	976	3.28e-131	421
MDP0000922388	AT3G24240.1	31.757	973	545	18	80	968	134	1071	2.23e-130	422
MDP0000919905	AT1G06410.1	78.59	752	159	1	4	755	90	839	0	1277
MDP0000919905	AT1G68020.2	64.173	762	267	3	4	759	99	860	0	1070
MDP0000919905	AT4G17770.1	61.749	766	291	1	4	767	92	857	0	1059
MDP0000919905	AT1G23870.1	60.523	765	300	1	4	766	92	856	0	1023
MDP0000919905	AT1G70290.1	62.133	750	283	1	2	751	88	836	0	1020
MDP0000919905	AT1G60140.1	60.053	756	300	1	4	757	92	847	0	994
MDP0000919905	AT2G18700.1	59.628	753	299	4	4	752	83	834	0	969
MDP0000919905	AT1G68020.1	65.917	578	191	3	4	575	99	676	0	841
MDP0000919905	AT1G16980.1	33.507	767	443	22	9	750	47	771	9.8e-134	416
MDP0000919905	AT1G78580.1	33.287	715	420	16	12	705	130	808	1.71e-131	414
MDP0000906648	AT3G06140.1	64.423	208	65	3	7	213	158	357	1.1e-89	268
MDP0000906648	AT5G19080.1	61.321	212	68	5	7	213	174	376	2.82e-84	254
MDP0000906648	AT3G09770.1	50.481	208	92	5	7	209	169	370	3.28e-65	206
MDP0000906648	AT3G53410.1	46.262	214	104	5	2	213	94	298	1.58e-60	191
MDP0000906648	AT5G03200.1	46.798	203	93	4	7	209	149	336	8.34e-55	177
MDP0000906648	AT3G09770.2	46.023	176	84	5	7	177	169	338	7.98e-45	152
MDP0000901826	AT3G14470.1	36.132	667	382	22	34	678	39	683	1.94e-97	327
MDP0000901826	AT3G14460.1	31.055	673	417	17	23	673	25	672	5.1e-80	281
MDP0000901826	AT1G50180.1	27.759	897	528	31	4	825	1	852	4.94e-55	204
MDP0000901826	AT5G43470.2	26.265	929	536	31	13	826	10	904	7.37e-53	198
MDP0000901826	AT5G43470.1	26.265	929	536	31	13	826	10	904	7.37e-53	198
MDP0000901826	AT3G50950.2	28.345	695	436	30	31	696	28	689	5.4e-50	189
MDP0000901826	AT3G50950.1	28.345	695	436	30	31	696	28	689	5.4e-50	189
MDP0000901826	AT5G48620.1	27.454	754	486	24	13	732	10	736	1.24e-49	189
MDP0000901826	AT1G58390.1	26.639	717	462	23	4	679	1	694	3.28e-49	187
MDP0000901826	AT5G35450.1	28.444	675	421	23	29	672	26	669	2.26e-48	185
MDP0000897855	AT2G15760.1	42.328	378	124	10	14	381	13	306	3.11e-62	202
MDP0000897855	AT2G26530.1	38.177	351	174	11	26	372	6	317	3.62e-46	160
MDP0000897855	AT2G26530.2	35.484	341	152	9	26	362	6	282	1.39e-34	129
MDP0000897855	AT3G62630.1	28.935	432	162	16	19	387	25	374	9.25e-20	90.1
MDP0000896250	AT1G10020.1	73.585	318	62	4	148	443	142	459	8.48e-151	436
MDP0000896250	AT4G29310.1	57.86	299	94	7	153	442	143	418	8.1e-106	320
MDP0000896250	AT3G19680.1	59.94	332	97	9	144	445	163	488	1.01e-102	314
MDP0000896250	AT1G50040.1	53.145	318	117	6	147	446	157	460	1.47e-88	277
MDP0000896250	AT5G17640.1	47.464	276	129	5	158	429	154	417	2.59e-69	226
MDP0000895341	AT2G44130.1	39.051	274	138	7	7	255	18	287	6.76e-65	209
MDP0000895341	AT3G59940.1	36.552	290	144	7	3	256	10	295	7.1e-58	192
MDP0000895341	AT1G15670.1	39.837	246	144	3	7	248	2	247	2.06e-57	189
MDP0000895341	AT1G80440.1	37.545	277	163	5	7	277	2	274	1.73e-56	186
MDP0000895341	AT1G55270.1	29.249	253	158	7	8	258	78	311	5.89e-24	101
MDP0000895341	AT1G67480.2	26.639	244	162	5	8	249	39	267	1.52e-20	90.9
MDP0000895341	AT1G67480.1	26.639	244	162	5	8	249	39	267	1.52e-20	90.9
MDP0000895341	AT1G16250.1	25.08	311	175	9	1	284	1	280	1.51e-18	85.5
MDP0000895341	AT3G63220.2	22.932	266	172	5	3	258	6	248	3.12e-16	78.2
MDP0000895341	AT4G03030.1	25.152	330	192	12	8	295	38	354	3.27e-16	79
MDP0000893454	AT4G28350.1	56.618	680	234	14	32	704	25	650	0	699
MDP0000893454	AT4G04960.1	59.164	622	228	8	25	634	15	622	0	693
MDP0000893454	AT3G53810.1	44.372	613	312	13	33	634	27	621	2.7e-167	496
MDP0000893454	AT2G37710.1	45.514	613	304	14	33	634	27	620	1.92e-164	488
MDP0000893454	AT4G29050.1	43.689	618	311	14	32	636	27	620	1.93e-164	488
MDP0000893454	AT4G02410.1	42.791	652	337	15	33	667	29	661	4.78e-163	485
MDP0000893454	AT3G55550.1	44.171	609	318	9	32	633	25	618	1.78e-161	481
MDP0000893454	AT4G02420.1	42.485	652	339	15	10	646	1	631	5.33e-160	477
MDP0000893454	AT1G70110.1	40.033	607	339	10	39	636	28	618	3.28e-147	444
MDP0000893454	AT3G59700.1	41.356	590	320	11	58	637	41	614	2.26e-144	436
MDP0000892561	AT4G33210.1	26.603	312	184	13	3	286	374	668	8.44e-14	72.8
MDP0000892561	AT5G44510.1	27.245	323	191	8	1	314	662	949	1.02e-12	69.3
MDP0000892561	AT1G69550.1	29.582	311	182	11	35	313	871	1176	1.78e-12	68.6
MDP0000892561	AT3G44480.1	31.667	180	100	3	153	310	727	905	4.87e-12	67.4
MDP0000886230	AT5G54490.1	64.151	106	37	1	12	116	19	124	5.95e-43	137
MDP0000886230	AT4G27280.1	61.682	107	40	1	11	116	18	124	2.59e-42	135
MDP0000886230	AT2G46600.1	55.046	109	49	0	12	120	22	130	3.31e-40	130
MDP0000885639	AT2G37580.1	43.85	187	76	4	22	184	55	236	6.04e-39	133
MDP0000885639	AT4G33565.1	40.594	101	44	3	86	183	196	283	4.12e-15	72
MDP0000885639	AT4G17905.1	46.269	67	35	1	87	152	136	202	6.41e-15	71.2
MDP0000885639	AT1G04360.1	37.748	151	69	7	27	155	37	184	1.37e-14	70.5
MDP0000885639	AT5G47610.1	32.061	131	75	3	23	150	33	152	3.36e-14	67
MDP0000885639	AT1G72220.1	52	50	24	0	103	152	175	224	8.87e-14	68.6
MDP0000885639	AT2G17450.1	31.847	157	77	4	5	147	4	144	1.03e-13	66.2
MDP0000885639	AT1G72310.1	40.244	82	40	1	102	174	124	205	1.24e-13	67.8
MDP0000885639	AT5G01880.1	60.417	48	19	0	103	150	103	150	1.33e-13	65.1
MDP0000885639	AT5G17600.1	56	50	22	0	102	151	139	188	1.5e-13	67.8
MDP0000880453	AT5G25110.1	69.82	444	120	1	6	435	38	481	0	649
MDP0000880453	AT5G10930.1	70.787	445	112	4	2	430	3	445	0	645
MDP0000880453	AT2G25090.1	64.155	438	134	5	5	419	9	446	0	563
MDP0000880453	AT5G45820.1	61.429	420	154	3	6	418	7	425	0	524
MDP0000880453	AT5G58380.1	57.399	446	158	4	5	419	6	450	1.46e-178	507
MDP0000880453	AT4G30960.1	57.957	421	164	6	6	415	19	437	2.51e-169	482
MDP0000880453	AT4G18700.1	54.318	440	167	5	4	412	19	455	6.89e-168	481
MDP0000880453	AT1G30270.1	53.933	445	175	8	9	426	29	470	7.26e-166	475
MDP0000880453	AT5G45810.1	53.604	444	169	7	3	412	20	460	6.02e-165	473
MDP0000880453	AT5G07070.1	56.912	434	167	5	5	419	6	438	9.37e-164	469
MDP0000876477	AT3G16560.1	60.905	486	140	9	4	478	7	453	0	535
MDP0000876477	AT5G02400.1	36.99	392	203	6	130	477	246	637	1.76e-72	242
MDP0000876477	AT1G07630.1	37.533	381	204	5	128	477	248	625	2.92e-70	236
MDP0000876477	AT2G28890.1	36.243	378	211	3	128	477	242	617	3.48e-69	233
MDP0000876477	AT3G09400.2	31.385	462	235	8	85	477	165	613	2.51e-67	227
MDP0000876477	AT3G09400.1	31.385	462	235	8	85	477	165	613	4.12e-67	227
MDP0000876477	AT2G35350.1	35.547	256	122	3	262	477	490	742	7.44e-43	162
MDP0000876477	AT2G35350.1	45.714	70	38	0	136	205	265	334	1.01e-12	70.5
MDP0000876477	AT2G46920.2	42.361	144	83	0	334	477	664	807	1.93e-34	137
MDP0000876477	AT2G46920.2	46.341	82	42	1	133	214	274	353	2.77e-13	72.4
MDP0000876477	AT2G46920.1	42.361	144	83	0	334	477	664	807	1.93e-34	137
MDP0000876477	AT2G46920.1	46.341	82	42	1	133	214	274	353	2.77e-13	72.4
MDP0000876477	AT3G12620.2	28.797	316	196	8	171	480	40	332	6.62e-30	120
MDP0000873667	AT3G23730.1	69.338	287	87	1	8	294	5	290	7.25e-153	429
MDP0000873667	AT4G14130.1	69.966	293	79	2	2	294	5	288	1.86e-150	422
MDP0000873667	AT5G57560.1	64.437	284	97	3	8	290	1	281	2.07e-138	392
MDP0000873667	AT4G25810.1	66.308	279	89	3	13	290	9	283	6.14e-138	391
MDP0000873667	AT5G57550.1	61.775	293	102	3	1	292	1	284	2.15e-137	389
MDP0000873667	AT4G30270.1	63.251	283	85	3	12	293	4	268	2.11e-131	374
MDP0000873667	AT4G25820.1	64.576	271	92	1	21	291	20	286	1.83e-126	362
MDP0000873667	AT5G57540.1	63.534	266	87	2	28	290	23	281	8.06e-126	360
MDP0000873667	AT5G57530.1	63.433	268	88	2	26	290	22	282	5.01e-125	358
MDP0000873667	AT2G18800.1	58.966	290	110	2	10	290	7	296	6.39e-125	358
MDP0000871101	AT5G59350.1	48.606	251	103	6	1	244	1	232	1.64e-54	179
MDP0000871101	AT2G39560.1	36.94	268	107	11	1	242	1	232	1.09e-12	66.6
MDP0000869097	AT5G61210.1	58.689	305	101	7	1	284	1	301	1.3e-110	322
MDP0000869097	AT1G13890.1	55.245	286	104	4	1	284	1	264	1.21e-96	285
MDP0000869097	AT5G07880.1	53.15	254	108	7	37	284	4	252	2.72e-81	245
MDP0000868659	AT4G12690.2	42.378	328	139	5	12	338	8	286	3.31e-84	256
MDP0000868659	AT4G12690.1	42.378	328	139	5	12	338	8	286	3.31e-84	256
MDP0000868659	AT2G04220.1	40.798	326	161	5	14	338	14	308	5.35e-83	254
MDP0000868659	AT5G48270.1	43.963	323	144	8	22	338	32	323	2.82e-79	244
MDP0000868659	AT5G28150.1	35.714	336	163	7	7	338	4	290	3.45e-68	215
MDP0000868659	AT3G04860.1	36.478	318	144	8	26	338	26	290	9.19e-65	206
MDP0000868659	AT3G13229.1	34.118	255	146	5	35	284	11	248	4.17e-47	160
MDP0000868659	AT2G27770.1	36.842	247	135	8	34	273	52	284	2.18e-42	149
MDP0000868659	AT5G11000.1	37.563	197	90	6	86	273	100	272	3.78e-34	129
MDP0000868659	AT2G25200.1	29.391	279	138	10	7	261	14	257	3.76e-24	101
MDP0000867150	AT2G01290.1	77.778	243	53	1	17	259	23	264	1.46e-136	385
MDP0000867150	AT1G71100.1	72.874	247	61	2	17	259	21	265	1.18e-128	365
MDP0000867150	AT3G04790.1	62.151	251	94	1	10	260	28	277	3.34e-105	306
MDP0000867150	AT5G44520.1	29.63	270	157	7	11	251	5	270	1.26e-25	102
MDP0000866270	AT5G20230.1	44.8	125	65	3	28	152	27	147	6.71e-26	99.4
MDP0000866270	AT2G32300.1	36.875	160	89	5	1	158	1	150	8.12e-21	87.4
MDP0000866270	AT2G26720.1	41.322	121	66	3	20	140	23	138	1.33e-20	85.5
MDP0000866270	AT5G53870.1	37.368	190	102	8	7	190	8	186	5.39e-20	86.7
MDP0000866270	AT2G31050.1	37.952	166	89	6	12	169	16	175	5.84e-20	84
MDP0000866270	AT2G25060.1	32.394	142	94	2	15	155	20	160	1.32e-19	82.4
MDP0000866270	AT3G20570.1	28.108	185	112	5	1	170	5	183	1.4e-19	82.8
MDP0000866270	AT5G26330.1	35.714	126	76	3	1	126	1	121	1.58e-18	79.7
MDP0000866270	AT3G17675.1	36.538	104	61	2	24	127	7	105	2.3e-18	77
MDP0000866270	AT5G07475.1	30.128	156	97	6	4	159	12	155	1.71e-17	77
MDP0000865880	AT4G27430.2	37.691	849	407	31	5	803	7	783	9.48e-124	398
MDP0000865880	AT4G27430.1	37.691	849	407	31	5	803	7	783	9.48e-124	398
MDP0000865880	AT1G61100.1	53.116	337	121	5	3	314	5	329	2.28e-108	351
MDP0000865880	AT1G61100.2	53.274	336	121	5	3	314	5	328	4.04e-108	350
MDP0000865880	AT5G43310.2	29.44	839	429	31	5	804	7	721	3.93e-65	237
MDP0000865880	AT5G43310.4	29.321	839	430	31	5	804	7	721	6.01e-65	236
MDP0000865880	AT5G43310.3	29.321	839	430	31	5	804	7	721	6.01e-65	236
MDP0000865880	AT3G14172.1	39.614	207	112	4	4	208	6	201	3.23e-35	144
MDP0000865880	AT5G43310.1	55.882	102	44	1	5	105	7	108	1.31e-31	133
MDP0000865880	AT5G43310.1	26.736	677	354	28	146	804	226	778	5.05e-27	118
MDP0000865880	AT3G14172.2	37.561	205	111	4	4	208	6	193	1.05e-29	127
MDP0000856196	AT1G06410.1	77.078	842	189	2	1	842	2	839	0	1375
MDP0000856196	AT4G17770.1	61.35	859	324	5	1	854	2	857	0	1157
MDP0000856196	AT1G68020.2	61.734	865	306	6	1	846	2	860	0	1146
MDP0000856196	AT1G23870.1	58.83	855	350	1	1	853	2	856	0	1090
MDP0000856196	AT1G70290.1	60.024	838	332	2	1	838	2	836	0	1083
MDP0000856196	AT1G60140.1	58.107	845	352	1	2	844	3	847	0	1053
MDP0000856196	AT2G18700.1	56.48	841	352	7	3	839	4	834	0	1001
MDP0000856196	AT1G68020.1	62.555	681	230	6	1	662	2	676	0	916
MDP0000856196	AT1G16980.1	33.582	804	465	24	59	837	12	771	1.49e-139	434
MDP0000856196	AT1G78580.1	33.377	755	443	19	59	792	93	808	3.6e-136	429
MDP0000854039	AT4G27950.1	43.836	292	144	7	11	297	9	285	5.61e-64	206
MDP0000854039	AT4G23750.2	38.032	376	181	13	4	359	1	344	3.42e-52	176
MDP0000854039	AT4G23750.1	38.032	376	181	13	4	359	1	344	3.42e-52	176
MDP0000854039	AT5G53290.1	40.51	353	162	13	13	331	9	347	1.48e-49	169
MDP0000854039	AT4G11140.1	39.024	328	142	12	42	359	9	288	5.35e-46	158
MDP0000854039	AT2G46310.1	45.54	213	95	7	20	228	4	199	6.74e-40	142
MDP0000854039	AT3G61630.1	35.562	329	163	10	14	330	8	299	1.42e-38	139
MDP0000854039	AT1G71130.1	50.314	159	57	6	42	188	1	149	5.06e-34	123
MDP0000854039	AT1G22985.1	50	144	60	4	42	181	1	136	1.05e-26	103
MDP0000854039	AT1G36060.1	41.259	143	77	2	38	180	65	200	2.29e-24	101
MDP0000853274	AT1G09250.1	47.09	189	94	3	5	188	1	188	2.13e-44	147
MDP0000853274	AT3G17100.2	52.532	158	65	2	44	191	49	206	2.63e-42	142
MDP0000853274	AT3G17100.1	52.532	158	65	2	44	191	49	206	2.63e-42	142
MDP0000853274	AT3G06590.2	47.674	172	73	2	40	196	43	212	7e-38	130
MDP0000853274	AT3G06590.1	47.674	172	73	2	40	196	43	212	7e-38	130
MDP0000853274	AT3G05800.1	47.742	155	62	4	44	196	62	199	8.69e-33	117
MDP0000851695	AT5G23280.1	59.108	269	64	9	19	281	23	251	2.33e-85	255
MDP0000851695	AT5G08330.1	57.04	277	62	9	13	278	5	235	4.88e-69	213
MDP0000851695	AT1G58100.1	74.725	91	23	0	39	129	57	147	2.14e-40	144
MDP0000851695	AT1G72010.1	74.713	87	22	0	34	120	55	141	1.96e-39	141
MDP0000851695	AT1G35560.1	77.011	87	20	0	39	125	52	138	1.12e-38	138
MDP0000851695	AT3G47620.1	70	90	22	1	27	111	97	186	3.49e-37	137
MDP0000851695	AT1G69690.1	73.418	79	16	1	38	111	43	121	7.85e-36	130
MDP0000851695	AT2G45680.1	64.516	93	32	1	29	121	63	154	1.71e-32	122
MDP0000851695	AT5G51910.2	72.152	79	22	0	36	114	51	129	3.39e-32	120
MDP0000851695	AT5G51910.1	72.152	79	22	0	36	114	51	129	3.39e-32	120
MDP0000839889	AT5G52060.1	59.502	321	102	9	31	339	39	343	3.56e-115	337
MDP0000839889	AT5G07220.1	52.493	341	123	9	1	339	1	304	7.9e-106	311
MDP0000839889	AT5G62100.2	50.789	317	119	5	23	339	7	286	1.68e-103	305
MDP0000839889	AT5G62100.1	49.085	328	119	6	23	339	7	297	6.81e-100	296
MDP0000839889	AT5G62100.3	63.776	196	68	1	23	218	7	199	2.75e-86	258
MDP0000839889	AT3G51780.1	38.589	241	137	2	29	258	8	248	2.48e-46	158
MDP0000839889	AT5G14360.1	44.954	109	55	1	31	139	48	151	3.27e-24	97.1
MDP0000839889	AT5G40630.1	41.818	110	59	2	31	139	56	161	4.24e-22	91.3
MDP0000838190	AT1G71865.1	68.041	97	24	4	1	93	1	94	5.79e-28	97.4
MDP0000838088	AT4G27280.1	61.765	102	38	1	11	111	19	120	3.1e-39	127
MDP0000838088	AT5G54490.1	56.863	102	43	1	11	111	19	120	2.9e-36	120
MDP0000838088	AT2G46600.1	50.495	101	50	0	11	111	22	122	1.38e-32	110
MDP0000836961	AT1G02070.1	59.574	47	18	1	24	69	3	49	2.08e-11	59.7
MDP0000831481	AT5G14280.1	65.447	246	80	2	13	253	328	573	5.35e-108	323
MDP0000831481	AT3G25950.1	51.383	253	118	3	1	250	1	251	1.4e-85	255
MDP0000831481	AT3G27270.1	54.959	242	104	2	16	253	10	250	2.33e-85	254
MDP0000827008	AT3G44480.1	42.759	145	81	2	21	164	93	236	4.64e-35	130
MDP0000827008	AT3G44630.2	42.069	145	82	2	21	164	89	232	1.32e-34	129
MDP0000827008	AT3G44630.1	42.069	145	82	2	21	164	89	232	1.32e-34	129
MDP0000827008	AT3G44630.3	42.069	145	82	2	21	164	89	232	1.5e-34	129
MDP0000827008	AT3G44400.2	42.069	145	82	2	21	164	43	186	1.87e-34	128
MDP0000827008	AT3G44400.1	42.069	145	82	2	21	164	43	186	1.87e-34	128
MDP0000827008	AT3G25510.1	40.845	142	82	2	24	164	51	191	9.05e-34	126
MDP0000827008	AT3G25510.1	37.302	126	78	1	39	164	1264	1388	9.05e-22	92.4
MDP0000827008	AT3G44670.2	39.655	174	97	4	3	172	74	243	3.93e-33	125
MDP0000827008	AT3G44670.1	39.655	174	97	4	3	172	74	243	3.93e-33	125
MDP0000827008	AT5G38344.1	39.31	145	86	2	25	168	59	202	1.23e-32	116
MDP0000821787	AT5G01830.1	59.084	655	249	8	9	659	10	649	0	749
MDP0000821787	AT1G29340.1	38.494	717	379	18	19	683	20	726	1.29e-127	395
MDP0000821787	AT3G54850.1	34.185	626	341	22	58	655	40	622	2.1e-79	265
MDP0000821787	AT1G60190.1	29.809	681	416	21	13	656	10	665	8.58e-78	262
MDP0000821787	AT3G46510.1	31.866	659	379	18	32	657	10	631	2.44e-76	258
MDP0000821787	AT1G23030.1	33.233	665	361	22	17	655	2	609	4.63e-72	245
MDP0000821787	AT1G71020.2	37.602	492	236	16	208	662	22	479	5.19e-69	233
MDP0000821787	AT1G71020.1	33.238	698	342	24	17	662	2	627	2.6e-68	235
MDP0000821787	AT2G28830.1	31.587	649	400	15	28	656	11	635	6.8e-65	231
MDP0000821787	AT5G42340.1	30.645	620	380	21	52	655	71	656	6.64e-64	224
MDP0000821241	AT5G23370.1	53.695	203	85	1	50	252	23	216	8.05e-67	206
MDP0000821241	AT5G08350.1	57.542	179	67	1	82	260	54	223	1.59e-66	206
MDP0000821241	AT5G23350.1	52.451	204	88	1	47	250	82	276	1.17e-63	200
MDP0000821241	AT5G23360.1	57.396	169	63	1	82	250	47	206	1.14e-61	193
MDP0000821241	AT4G01600.1	40	175	95	2	82	254	65	231	9.02e-42	142
MDP0000821241	AT4G01600.2	41.975	162	84	2	95	254	73	226	2.63e-39	136
MDP0000821241	AT5G13200.1	38.636	176	99	2	75	250	95	261	3.79e-39	137
MDP0000821241	AT1G28200.1	36.905	168	96	2	82	249	97	254	1.44e-36	130
MDP0000821241	AT2G22475.1	33.005	203	125	3	48	249	99	291	2.35e-36	130
MDP0000821241	AT2G22475.2	36.957	92	58	0	81	172	133	224	1.12e-17	79.7
MDP0000820500	AT4G05320.4	99.781	456	1	0	1	456	1	456	0	897
MDP0000820500	AT4G05320.2	99.781	456	1	0	1	456	1	456	0	897
MDP0000820500	AT5G20620.1	99.478	383	2	0	77	459	1	383	0	751
MDP0000820500	AT5G20620.1	99.737	380	1	0	1	380	1	380	0	748
MDP0000820500	AT4G05320.6	99.475	381	2	0	1	381	1	381	0	748
MDP0000820500	AT4G05320.6	99.737	380	1	0	77	456	1	380	0	748
MDP0000820500	AT4G05320.3	99.475	381	2	0	1	381	1	381	0	748
MDP0000820500	AT4G05320.3	99.737	380	1	0	77	456	1	380	0	748
MDP0000820500	AT4G05320.1	99.475	381	2	0	1	381	1	381	0	748
MDP0000820500	AT4G05320.1	99.737	380	1	0	77	456	1	380	0	748
MDP0000820500	AT3G09790.1	76.17	470	94	5	1	456	3	468	0	665
MDP0000820500	AT3G09790.1	73.166	477	103	6	1	456	79	551	0	635
MDP0000820500	AT3G09790.1	70.737	475	114	6	1	454	155	625	0	608
MDP0000820500	AT5G03240.3	99.349	307	2	0	153	459	1	307	0	602
MDP0000820500	AT5G03240.3	99.671	304	1	0	1	304	1	304	0	599
MDP0000820500	AT5G03240.3	99.671	304	1	0	77	380	1	304	0	599
MDP0000820500	AT5G03240.2	99.349	307	2	0	153	459	1	307	0	602
MDP0000820500	AT5G03240.2	99.671	304	1	0	1	304	1	304	0	599
MDP0000820500	AT5G03240.2	99.671	304	1	0	77	380	1	304	0	599
MDP0000820500	AT5G03240.1	99.349	307	2	0	153	459	1	307	0	602
MDP0000820500	AT5G03240.1	99.671	304	1	0	1	304	1	304	0	599
MDP0000820500	AT5G03240.1	99.671	304	1	0	77	380	1	304	0	599
MDP0000814024	AT3G19830.2	64.689	691	192	14	22	680	24	694	0	821
MDP0000814024	AT3G19830.1	64.689	691	192	14	22	680	24	694	0	821
MDP0000814024	AT1G50260.1	64.438	703	200	12	1	680	1	676	0	781
MDP0000814024	AT1G50260.2	60.258	697	198	12	1	680	1	635	0	707
MDP0000814024	AT5G04220.2	23.438	384	240	13	207	569	69	419	3.29e-13	72.8
MDP0000814024	AT3G61050.2	22.951	366	238	12	207	558	68	403	3.88e-11	65.9
MDP0000814024	AT3G61050.1	22.951	366	238	12	207	558	68	403	3.88e-11	65.9
MDP0000814024	AT3G14590.1	22.552	337	223	12	203	518	21	340	7.3e-11	65.5
MDP0000814024	AT3G14590.3	22.552	337	223	12	203	518	35	354	7.84e-11	65.5
MDP0000811643	AT4G33050.4	47.17	265	113	6	4	248	7	264	1.8e-63	206
MDP0000811643	AT4G33050.3	47.17	265	113	6	4	248	7	264	6.01e-62	207
MDP0000811643	AT2G26190.1	49.071	269	106	8	3	248	34	294	2.46e-60	204
MDP0000811643	AT4G33050.1	41.254	303	113	7	4	248	7	302	3.51e-56	189
MDP0000811643	AT4G33050.2	41.254	303	113	7	4	248	7	302	9.68e-55	189
MDP0000811643	AT3G13600.1	57.962	157	55	3	103	248	108	264	1.75e-52	184
MDP0000811643	AT5G57010.1	55.975	159	62	2	97	248	128	285	1.69e-50	177
MDP0000811643	AT3G58480.1	52.841	176	73	3	100	265	95	270	5.46e-50	177
MDP0000811643	AT3G52870.1	45.029	171	75	3	100	260	46	207	3.66e-42	153
MDP0000811643	AT2G20142.1	33.824	136	89	1	251	385	176	311	2.04e-21	94
MDP0000810486	AT4G32300.1	53.074	797	361	8	31	817	29	822	0	828
MDP0000810486	AT5G35370.1	34.593	847	471	26	16	804	18	839	1.15e-141	440
MDP0000810486	AT1G34300.1	35.401	774	437	23	52	795	44	784	1.65e-127	401
MDP0000810486	AT2G19130.1	34.816	787	432	26	50	785	38	794	1.01e-123	391
MDP0000810486	AT4G00340.1	34.868	760	416	26	50	762	33	760	1.35e-113	364
MDP0000810486	AT5G24080.1	45.913	416	207	8	365	769	2	410	1.73e-112	351
MDP0000810486	AT1G11350.1	31.098	820	443	32	50	784	37	819	4.45e-88	296
MDP0000810486	AT4G21390.1	30.247	810	434	30	50	771	44	810	2.09e-84	287
MDP0000810486	AT1G61610.1	29.434	795	456	28	50	771	44	806	3.23e-83	283
MDP0000810486	AT5G20050.1	42.12	368	191	6	424	770	31	397	6.42e-83	272
MDP0000809337	AT5G48150.2	64.23	383	136	1	203	584	109	491	1.9e-174	503
MDP0000809337	AT5G48150.1	64.23	383	136	1	203	584	109	491	1.9e-174	503
MDP0000809337	AT1G50600.1	60.305	393	153	1	195	584	206	598	3.37e-171	499
MDP0000809337	AT2G04890.1	59.897	389	144	2	201	584	33	414	1.85e-167	482
MDP0000809337	AT4G17230.1	51.969	381	183	0	202	582	144	524	3.04e-138	412
MDP0000809337	AT1G21450.1	42.589	479	251	4	107	584	139	594	1.22e-133	402
MDP0000809337	AT1G07530.1	33.69	374	246	2	211	582	391	764	8.33e-68	234
MDP0000809337	AT1G14920.1	36.272	397	220	14	196	582	155	528	3.04e-67	228
MDP0000809337	AT1G66350.1	33.907	407	235	11	186	582	123	505	1.12e-66	225
MDP0000809337	AT3G03450.1	34.518	394	236	10	196	582	166	544	1.4e-66	226
MDP0000808262	AT2G20780.1	68.043	460	144	2	17	476	67	523	0	633
MDP0000808262	AT3G18830.1	46.976	496	244	6	2	481	32	524	2.65e-153	447
MDP0000808262	AT2G16130.1	48.077	468	226	5	2	452	22	489	2.48e-144	424
MDP0000808262	AT2G16120.1	47.65	468	228	5	2	452	22	489	4.09e-144	423
MDP0000808262	AT2G18480.1	48.198	444	214	4	24	452	41	483	6.79e-142	417
MDP0000808262	AT4G36670.1	46.993	449	223	4	24	457	36	484	1.97e-140	413
MDP0000808262	AT2G43330.1	33.117	462	293	6	24	475	50	505	2.07e-67	225
MDP0000808262	AT1G08930.2	31.891	439	271	7	23	454	76	493	6.84e-60	204
MDP0000808262	AT1G08930.1	31.891	439	271	7	23	454	76	493	6.84e-60	204
MDP0000808262	AT5G17010.3	32.609	414	242	7	55	449	104	499	8.3e-60	204
MDP0000801844	AT5G12260.1	62.75	400	139	4	4	397	22	417	1.45e-174	501
MDP0000801844	AT5G60700.1	27.925	265	152	7	57	306	337	577	7.73e-23	100
MDP0000801340	AT1G70740.1	62.983	181	67	0	1	181	208	388	1.7e-76	235
MDP0000801340	AT1G70740.2	59.067	193	67	1	1	181	196	388	7.16e-73	226
MDP0000801340	AT4G23140.1	48.201	139	71	1	1	138	497	635	4.64e-41	147
MDP0000801340	AT4G23160.1	48.201	139	71	1	1	138	1085	1223	3.38e-40	145
MDP0000801340	AT4G23180.1	46.043	139	74	1	1	138	494	632	1.15e-39	143
MDP0000801340	AT4G23140.2	46.207	145	71	2	1	138	497	641	5.03e-39	141
MDP0000801340	AT4G05200.1	41.573	178	103	1	1	177	493	670	7.45e-39	140
MDP0000801340	AT4G23150.1	46.763	139	73	1	1	138	482	620	7.53e-39	140
MDP0000801340	AT4G11530.1	46.429	140	73	2	1	138	491	630	5.32e-38	138
MDP0000801340	AT4G23230.1	42.958	142	80	1	1	141	363	504	1.01e-37	136
MDP0000798802	AT5G17680.1	29.387	701	340	17	1	569	452	1129	4.28e-57	211
MDP0000798802	AT4G12010.1	27.417	755	412	21	1	671	453	1155	8.51e-57	210
MDP0000798802	AT4G19510.1	27.362	709	424	20	31	682	485	1159	9.88e-55	204
MDP0000798802	AT5G46270.1	30.984	610	339	17	12	590	476	1034	2.79e-54	202
MDP0000798802	AT2G14080.1	34.656	479	233	14	15	467	513	937	4.02e-54	202
MDP0000798802	AT1G69550.1	34.475	467	264	9	12	439	534	997	3.97e-53	199
MDP0000798802	AT1G69550.1	34.458	415	226	15	146	544	909	1293	4.02e-34	140
MDP0000798802	AT5G45200.1	27.504	709	396	19	16	671	499	1142	2.75e-51	194
MDP0000798802	AT5G11250.1	30.317	630	298	21	13	546	517	1101	1.09e-50	192
MDP0000798802	AT5G44510.1	29.373	606	349	16	12	567	492	1068	2.37e-50	191
MDP0000798802	AT4G36150.1	28.493	730	390	24	1	670	462	1119	3.37e-50	190
MDP0000795157	AT2G20560.1	73.143	350	74	4	1	344	1	336	3.95e-179	499
MDP0000795157	AT4G28480.1	68.539	356	91	4	1	344	1	347	2.31e-165	465
MDP0000795157	AT3G08910.1	67.435	347	87	5	1	346	1	322	1.02e-160	452
MDP0000795157	AT5G01390.1	64.368	348	105	6	1	344	1	333	8.73e-151	427
MDP0000795157	AT4G28480.2	62.209	344	75	3	1	344	1	289	4.72e-142	404
MDP0000795157	AT5G25530.1	56.474	363	121	7	1	344	1	345	2.92e-133	383
MDP0000795157	AT1G10350.1	54.571	350	149	4	1	344	1	346	2.74e-124	360
MDP0000795157	AT5G01390.2	56.105	344	82	4	1	344	1	275	1.43e-122	353
MDP0000795157	AT5G01390.4	57.184	348	91	7	1	344	1	294	1.76e-121	352
MDP0000795157	AT1G59725.1	54.728	349	132	7	1	344	1	328	1.67e-118	345
MDP0000794258	AT4G10265.1	58.621	87	28	4	4	88	2	82	3.6e-24	87
MDP0000794258	AT4G10270.1	57.303	89	35	3	4	89	2	90	8.27e-23	84
MDP0000788505	AT1G64530.1	50.92	815	320	20	21	806	5	768	0	739
MDP0000788505	AT4G24020.1	56.593	675	229	11	28	676	36	672	0	687
MDP0000788505	AT1G76350.1	42.086	556	265	11	119	659	103	616	9.83e-132	412
MDP0000788505	AT1G20640.2	42.43	568	257	12	119	659	101	625	2.92e-127	401
MDP0000788505	AT1G20640.1	42.43	568	257	12	119	659	101	625	2.92e-127	401
MDP0000788505	AT3G59580.2	37.563	591	301	13	107	677	78	620	2.85e-112	363
MDP0000788505	AT3G59580.1	37.563	591	301	13	107	677	78	620	2.85e-112	363
MDP0000788505	AT4G35270.1	35.961	609	316	11	111	669	141	725	1.5e-111	363
MDP0000788505	AT2G43500.2	35.495	586	313	12	123	689	163	702	4.56e-104	342
MDP0000788505	AT2G43500.1	35.495	586	313	12	123	689	163	702	4.56e-104	342
MDP0000780674	AT1G18210.2	54.438	169	72	2	7	175	6	169	1.85e-59	182
MDP0000780674	AT1G18210.1	54.438	169	72	2	7	175	6	169	1.85e-59	182
MDP0000780674	AT1G73630.1	50.307	163	78	1	8	170	2	161	1.51e-52	165
MDP0000780674	AT1G66400.1	52.899	138	62	1	25	159	14	151	4.03e-45	145
MDP0000780674	AT5G37770.1	52.817	142	62	1	25	161	16	157	1.08e-40	134
MDP0000780674	AT1G24620.1	44.785	163	87	2	14	173	23	185	9.7e-40	133
MDP0000780674	AT2G15680.1	42.958	142	75	3	20	159	45	182	1.29e-29	107
MDP0000780674	AT1G05990.1	39.13	138	80	2	26	159	5	142	2.05e-29	105
MDP0000780674	AT2G36180.1	42.553	141	77	2	29	165	3	143	2.11e-28	102
MDP0000780674	AT5G17470.1	41.176	136	77	1	27	159	3	138	2.53e-28	102
MDP0000779202	AT1G74720.1	71.074	1089	247	12	35	1069	8	1082	0	1529
MDP0000779202	AT5G17980.1	48.716	1090	456	24	42	1069	2	1050	0	976
MDP0000779202	AT3G03680.1	46.735	1072	470	26	42	1069	4	1018	0	880
MDP0000779202	AT4G11610.1	44.602	1056	503	23	46	1069	7	1012	0	865
MDP0000779202	AT5G48060.1	45.061	1063	514	23	46	1069	6	1037	0	844
MDP0000779202	AT3G57880.1	53.375	800	326	17	291	1069	1	774	0	828
MDP0000779202	AT1G51570.1	52.625	800	335	15	291	1069	1	777	0	820
MDP0000779202	AT5G12970.1	52.525	792	330	16	296	1069	7	770	0	808
MDP0000779202	AT5G06850.1	50.955	785	342	14	306	1069	33	795	0	782
MDP0000779202	AT4G00700.1	41.611	1055	533	21	46	1069	5	1007	0	762
MDP0000778327	AT3G14470.1	28.83	607	356	16	1	574	452	1015	1.04e-54	206
MDP0000778327	AT3G14460.1	31.656	477	269	15	1	443	444	897	1.16e-45	179
MDP0000778327	AT1G69550.1	27.894	527	331	16	416	905	695	1209	1.73e-25	114
MDP0000778327	AT1G69550.1	26.544	599	344	19	367	920	698	1245	3.08e-23	106
MDP0000778327	AT1G69550.1	29.73	407	225	13	310	705	875	1231	5.42e-20	96.3
MDP0000778327	AT3G25510.1	26.488	521	294	19	380	884	655	1102	5.47e-18	89.7
MDP0000778327	AT3G25510.1	26.328	433	294	15	480	905	683	1097	1.02e-16	85.9
MDP0000778327	AT3G25510.1	27.874	348	232	9	564	904	651	986	1.07e-15	82.4
MDP0000778327	AT3G25510.1	25.935	401	250	16	416	798	737	1108	4.03e-14	77.4
MDP0000778327	AT3G25510.1	26.247	381	234	11	525	893	656	1001	1.25e-13	75.5
MDP0000778327	AT4G16950.2	25.887	564	345	21	318	843	618	1146	2.44e-17	87.8
MDP0000778327	AT4G16950.2	26.519	543	310	23	408	904	567	1066	9.16e-11	66.2
MDP0000778327	AT4G16950.1	26.241	564	343	22	318	843	618	1146	3.27e-17	87.4
MDP0000778327	AT5G44510.1	30.796	289	165	10	416	692	706	971	2.04e-16	84.7
MDP0000778327	AT5G44510.1	25.33	379	216	13	558	930	636	953	3.62e-12	70.9
MDP0000778327	AT4G16920.1	26.638	473	288	17	404	843	694	1140	3.88e-15	80.5
MDP0000778327	AT2G14080.1	27.928	444	235	20	510	931	675	1055	1.09e-14	79
MDP0000778327	AT4G16890.1	26.779	534	301	25	408	883	561	1062	1.6e-14	78.6
MDP0000778327	AT4G16890.1	24.378	603	349	24	318	838	612	1189	1.85e-14	78.2
MDP0000776040	AT1G70250.1	53.42	307	134	6	19	318	448	752	1.11e-107	332
MDP0000776040	AT5G38280.1	50.649	308	146	4	19	321	320	626	2.59e-106	324
MDP0000776040	AT5G38260.1	50.166	301	145	4	19	315	310	609	1.49e-102	314
MDP0000776040	AT5G39020.1	48.658	298	150	2	19	314	485	781	1.56e-101	316
MDP0000776040	AT4G18250.1	51.307	306	139	6	19	315	508	812	4.29e-101	315
MDP0000776040	AT5G39030.1	50.667	300	143	4	20	315	488	786	9.28e-101	313
MDP0000776040	AT1G67000.1	49.211	317	143	7	15	315	540	854	6.67e-99	310
MDP0000776040	AT1G66910.1	47.557	307	153	5	15	315	332	636	1.92e-97	301
MDP0000776040	AT1G66980.1	49.175	303	146	4	19	315	794	1094	3.2e-97	310
MDP0000776040	AT1G66920.2	48.333	300	151	3	19	315	296	594	8.53e-97	298
MDP0000774112	AT5G43470.2	36.604	907	540	17	1	878	1	901	6.37e-161	493
MDP0000774112	AT5G43470.1	36.604	907	540	17	1	878	1	901	6.37e-161	493
MDP0000774112	AT5G35450.1	35.619	904	542	18	1	878	1	890	1.66e-154	476
MDP0000774112	AT5G48620.1	35.016	911	549	18	1	878	1	901	4.39e-151	468
MDP0000774112	AT1G53350.1	34.517	901	543	19	1	868	1	887	1.29e-149	464
MDP0000774112	AT1G58390.1	33.589	911	560	20	1	878	1	899	8.06e-143	446
MDP0000774112	AT1G50180.1	34.721	913	500	24	1	879	1	851	2.03e-137	430
MDP0000774112	AT1G59780.1	33.406	916	535	27	1	878	6	884	4.97e-132	417
MDP0000774112	AT1G58400.1	32.787	915	556	20	1	878	1	893	1.74e-131	416
MDP0000774112	AT1G59218.2	34.163	884	524	22	1	841	1	869	3.27e-131	419
MDP0000774112	AT1G59218.2	25.886	367	177	12	585	878	702	1046	1.8e-14	78.2
MDP0000769493	AT4G10265.1	55.682	88	32	3	1	87	1	82	1.34e-24	88.2
MDP0000769493	AT4G10270.1	54.444	90	39	2	1	88	1	90	2.67e-23	85.1
MDP0000768369	AT2G37430.1	46.073	191	71	8	5	181	1	173	1.51e-45	148
MDP0000768369	AT3G53600.1	46.97	198	71	10	1	186	1	176	9.05e-44	143
MDP0000768369	AT2G28710.1	45	160	69	4	18	176	13	154	3.18e-32	113
MDP0000768369	AT2G28200.1	35.714	196	78	5	18	170	76	266	2.2e-29	109
MDP0000768369	AT3G46080.1	47.02	151	50	8	20	159	16	147	1.89e-27	101
MDP0000768369	AT3G46090.1	43.478	161	72	7	20	175	17	163	3.52e-27	100
MDP0000768369	AT5G59820.1	44.099	161	68	7	20	175	16	159	1.05e-25	97.1
MDP0000768369	AT3G46070.1	44.667	150	63	7	20	161	16	153	8.62e-25	94.7
MDP0000768369	AT5G03510.1	34.197	193	82	4	18	168	72	261	2.05e-22	91.3
MDP0000768369	AT5G04390.1	31.844	179	67	5	41	171	152	323	1.35e-20	87.4
MDP0000767257	AT1G30755.1	52.69	632	271	11	1	622	1	614	0	605
MDP0000767257	AT1G34320.1	45.482	664	309	16	1	621	1	654	1.51e-175	513
MDP0000767257	AT5G08660.1	44.828	522	270	8	69	589	88	592	9.9e-136	411
MDP0000767257	AT5G51670.1	25.349	430	257	10	132	504	35	457	3.33e-22	100
MDP0000767257	AT3G23160.1	30.698	215	137	3	134	344	43	249	7.27e-19	90.1
MDP0000767257	AT3G23160.1	30.464	151	92	3	358	504	361	502	1.03e-12	70.9
MDP0000767257	AT5G04550.1	27.619	210	142	3	134	340	26	228	3.41e-14	75.9
MDP0000767257	AT5G04550.1	32.353	170	96	4	344	504	417	576	1e-13	74.3
MDP0000764433	AT2G32290.1	66.282	347	114	2	1	346	231	575	2.24e-177	504
MDP0000764433	AT4G15210.1	66.465	331	111	0	1	331	168	498	1.59e-172	489
MDP0000764433	AT4G15210.2	71.605	243	69	0	1	243	168	410	6.45e-133	385
MDP0000764433	AT4G17090.1	49.084	273	129	3	8	277	245	510	2.78e-90	281
MDP0000764433	AT3G23920.1	51.079	278	130	5	10	282	267	543	3.14e-90	281
MDP0000764433	AT4G00490.1	51.064	282	128	5	3	280	250	525	1.14e-89	279
MDP0000764433	AT2G45880.1	42.456	285	152	5	1	280	401	678	2.27e-69	229
MDP0000764433	AT5G55700.2	40.989	283	148	7	9	280	214	488	1.19e-66	218
MDP0000764433	AT5G55700.1	40.989	283	148	7	9	280	256	530	5.95e-66	217
MDP0000764433	AT5G45300.2	37.143	280	168	5	3	280	408	681	7.15e-57	196
MDP0000759504	AT5G22380.1	54.118	255	93	5	2	255	3	234	1.17e-89	265
MDP0000759504	AT3G44350.2	53.725	255	100	5	2	255	3	240	2.88e-89	264
MDP0000759504	AT3G44350.1	50.588	255	95	6	2	255	3	227	1.24e-77	234
MDP0000759504	AT4G17980.1	45.732	164	76	5	4	166	6	157	7.64e-43	146
MDP0000759504	AT2G17040.1	41.919	198	92	7	6	201	8	184	3.63e-42	145
MDP0000759504	AT5G08790.1	41.038	212	108	7	4	212	7	204	2.08e-41	143
MDP0000759504	AT4G27410.2	44.565	184	80	8	4	186	14	176	1.59e-40	141
MDP0000759504	AT4G27410.3	43.939	198	78	10	4	186	14	193	1.78e-40	141
MDP0000759504	AT5G46590.1	44.785	163	77	4	4	166	6	155	5.02e-40	140
MDP0000759504	AT2G02450.1	39.796	196	96	5	6	201	53	226	6.49e-40	142
MDP0000755970	AT1G74310.1	87.818	903	100	7	1	900	1	896	0	1602
MDP0000755970	AT4G14670.1	67.073	656	179	3	1	655	1	620	0	849
MDP0000755970	AT5G15450.1	50.173	869	409	8	1	854	77	936	0	844
MDP0000755970	AT2G25140.1	47.506	882	441	8	1	866	83	958	0	815
MDP0000755970	AT5G50920.1	42.016	883	425	15	4	866	96	911	0	646
MDP0000755970	AT3G48870.2	46.893	708	305	9	165	858	247	897	0	632
MDP0000755970	AT3G48870.1	46.893	708	305	9	165	858	278	928	0	631
MDP0000755970	AT5G51070.1	38.18	901	451	19	4	855	81	924	0	551
MDP0000755970	AT3G45450.1	33.333	351	187	9	4	351	3	309	5.46e-42	157
MDP0000755970	AT3G52490.1	29.431	299	174	11	14	294	20	299	4.19e-24	108
MDP0000754718	AT5G36930.2	37.928	1139	591	26	15	1112	13	1076	0	643
MDP0000754718	AT5G36930.1	37.928	1139	591	26	15	1112	10	1073	0	642
MDP0000754718	AT5G17680.1	35.609	952	493	22	16	943	15	870	8.72e-161	512
MDP0000754718	AT5G17680.1	28.532	361	225	13	585	920	710	1062	1.29e-15	82.4
MDP0000754718	AT4G12010.1	33.166	998	538	29	8	941	3	935	8.88e-131	429
MDP0000754718	AT1G27180.1	31.855	992	559	25	19	943	176	1117	2.29e-129	432
MDP0000754718	AT1G27180.1	29.341	334	213	8	658	972	1065	1394	6.01e-25	112
MDP0000754718	AT1G27180.1	33.758	157	81	5	19	170	17	155	1.89e-15	82
MDP0000754718	AT4G19510.2	31.446	989	588	21	19	987	17	935	2.17e-124	408
MDP0000754718	AT5G41540.1	31.19	1042	549	31	10	1015	2	911	5.89e-124	407
MDP0000754718	AT5G18370.1	31.318	1009	545	25	17	941	59	1003	1.23e-123	410
MDP0000754718	AT5G44510.1	29.857	978	574	24	17	941	38	956	2.51e-122	405
MDP0000754718	AT5G41750.2	30.569	1001	549	28	10	987	4	881	6.79e-118	391
MDP0000745681	AT5G41750.2	37.083	240	121	3	2	211	485	724	5.41e-38	139
MDP0000745681	AT5G41750.1	37.083	240	121	3	2	211	485	724	5.41e-38	139
MDP0000745681	AT5G46270.1	39.462	223	125	3	1	213	495	717	8.03e-37	136
MDP0000745681	AT5G46260.1	38.073	218	126	3	1	210	485	701	1.68e-36	135
MDP0000745681	AT5G41550.1	38.835	206	118	3	2	200	488	692	2.46e-36	135
MDP0000745681	AT2G14080.1	39.035	228	115	6	1	212	529	748	1.47e-35	132
MDP0000745681	AT1G63880.1	35.833	240	120	5	1	209	489	725	2.04e-35	132
MDP0000745681	AT5G17680.1	33.871	248	133	3	1	217	482	729	1.01e-34	130
MDP0000745681	AT5G18360.1	34.127	252	128	3	1	217	486	734	1.55e-34	129
MDP0000745681	AT4G08450.1	37.619	210	121	1	1	200	487	696	2.53e-34	129
MDP0000745681	AT4G08450.1	37.755	98	61	0	103	200	735	832	7.57e-15	72.8
MDP0000732207	AT2G17840.1	57.053	319	111	6	12	322	12	312	1.03e-112	335
MDP0000732207	AT3G51250.1	54.489	323	121	6	12	322	15	323	1.93e-112	335
MDP0000732207	AT4G35985.1	52.665	319	117	7	12	322	10	302	2e-99	301
MDP0000732207	AT3G21600.2	29.87	231	108	6	74	298	25	207	8.5e-23	97.1
MDP0000732207	AT4G15450.1	24.911	281	158	5	55	320	8	250	1.72e-22	97.4
MDP0000732207	AT3G21600.1	29.87	231	108	6	74	298	25	207	2.45e-22	96.7
MDP0000720039	AT5G20620.1	88.274	307	36	0	1	307	77	383	0	521
MDP0000720039	AT5G20620.1	88.487	304	35	0	1	304	1	304	0	518
MDP0000720039	AT5G03240.3	88.274	307	36	0	1	307	1	307	0	520
MDP0000720039	AT5G03240.2	88.274	307	36	0	1	307	1	307	0	520
MDP0000720039	AT5G03240.1	88.274	307	36	0	1	307	1	307	0	520
MDP0000720039	AT4G05320.5	88.487	304	35	0	1	304	1	304	0	517
MDP0000720039	AT4G05320.6	88.487	304	35	0	1	304	1	304	0	517
MDP0000720039	AT4G05320.6	88.487	304	35	0	1	304	77	380	0	517
MDP0000720039	AT4G05320.3	88.487	304	35	0	1	304	1	304	0	517
MDP0000720039	AT4G05320.3	88.487	304	35	0	1	304	77	380	0	517
MDP0000720039	AT4G05320.1	88.487	304	35	0	1	304	1	304	0	517
MDP0000720039	AT4G05320.1	88.487	304	35	0	1	304	77	380	0	517
MDP0000720039	AT4G05320.4	88.487	304	35	0	1	304	1	304	0	517
MDP0000720039	AT4G05320.4	88.487	304	35	0	1	304	77	380	0	517
MDP0000720039	AT4G05320.4	88.487	304	35	0	1	304	153	456	0	517
MDP0000720039	AT4G05320.2	88.487	304	35	0	1	304	1	304	0	517
MDP0000720039	AT4G05320.2	88.487	304	35	0	1	304	77	380	0	517
MDP0000720039	AT4G05320.2	88.487	304	35	0	1	304	153	456	0	517
MDP0000718544	AT2G23790.1	56.364	330	127	5	1	326	1	317	1.2e-128	373
MDP0000718544	AT4G36820.1	53.474	331	140	4	3	330	4	323	1.01e-122	358
MDP0000718544	AT5G66650.1	51.19	336	145	6	1	335	1	318	4.67e-102	305
MDP0000718544	AT5G42610.1	51.21	248	108	5	77	324	44	278	9.98e-80	247
MDP0000718544	AT1G57610.2	38.034	234	122	5	115	336	43	265	2.63e-40	144
MDP0000718544	AT1G57610.1	38.034	234	122	5	115	336	43	265	2.63e-40	144
MDP0000718544	AT1G09575.1	36.889	225	131	4	118	333	50	272	2.27e-39	142
MDP0000718544	AT1G57610.3	38.69	168	96	4	118	281	46	210	5.37e-27	107
MDP0000716032	AT5G11000.1	50.689	363	133	12	11	329	3	363	2.32e-88	270
MDP0000716032	AT2G25200.1	40.997	361	177	11	7	347	11	355	3.12e-66	213
MDP0000716032	AT5G28150.1	38.889	270	141	7	10	270	4	258	2.11e-57	187
MDP0000716032	AT3G04860.1	40	240	125	6	41	270	30	260	7.16e-53	176
MDP0000716032	AT4G12690.2	32.584	267	154	8	14	269	3	254	1.13e-43	152
MDP0000716032	AT4G12690.1	32.584	267	154	8	14	269	3	254	1.13e-43	152
MDP0000716032	AT2G04220.1	34.052	232	135	5	43	264	31	254	2.47e-42	149
MDP0000716032	AT5G48270.1	32.09	268	157	10	11	264	13	269	3.9e-37	135
MDP0000716032	AT3G13229.1	32.927	246	135	9	38	264	3	237	4.07e-34	127
MDP0000716032	AT2G27770.1	35.714	196	109	6	86	264	89	284	3.57e-29	114
MDP0000712450	AT1G66150.1	61.405	925	329	14	36	941	28	943	0	1084
MDP0000712450	AT2G01820.1	59.039	957	363	12	1	941	1	944	0	1053
MDP0000712450	AT1G24650.1	53.632	936	371	16	14	941	7	887	0	928
MDP0000712450	AT3G23750.1	49.403	921	438	13	34	941	24	929	0	838
MDP0000712450	AT3G13380.1	30.42	858	498	28	66	865	321	1137	2.95e-79	280
MDP0000712450	AT3G13380.1	28.706	425	223	14	55	439	60	444	1.22e-20	98.2
MDP0000712450	AT3G13380.1	27.249	389	237	19	72	438	176	540	4.17e-15	80.1
MDP0000712450	AT1G72300.1	27.354	892	532	25	52	866	228	1080	1.05e-74	266
MDP0000712450	AT1G72300.1	25.202	496	304	19	4	438	23	512	8.2e-20	95.5
MDP0000712450	AT1G10620.1	40.979	327	180	5	539	862	329	645	4.59e-73	255
MDP0000712450	AT1G20650.1	38.859	368	212	6	505	871	7	362	1.11e-72	244
MDP0000712450	AT4G02010.1	44.966	298	155	6	567	860	363	655	8.12e-72	252
MDP0000712450	AT1G61860.1	42.173	313	172	6	565	875	66	371	1.06e-71	242
MDP0000708299	AT3G22910.1	69.488	1016	287	9	84	1092	15	1014	0	1360
MDP0000708299	AT3G63380.1	67.659	1008	296	7	99	1090	23	1016	0	1314
MDP0000708299	AT4G29900.1	57.245	980	400	11	130	1097	97	1069	0	1066
MDP0000708299	AT5G57110.2	55.271	1015	425	12	87	1090	61	1057	0	1066
MDP0000708299	AT5G57110.1	55.271	1015	425	12	87	1090	61	1057	0	1066
MDP0000708299	AT3G21180.1	56.14	969	404	10	134	1090	115	1074	0	1029
MDP0000708299	AT3G57330.1	46.081	944	468	13	147	1080	93	1005	0	826
MDP0000708299	AT2G41560.1	45.349	946	475	12	147	1080	93	1008	0	816
MDP0000708299	AT1G27770.1	46.349	945	473	12	147	1080	96	1017	0	797
MDP0000708299	AT4G37640.1	46.888	964	469	13	132	1080	79	1014	0	790
MDP0000703247	AT1G27600.2	57.399	446	132	8	1	440	1	394	3.04e-171	485
MDP0000703247	AT1G27600.1	57.399	446	132	8	1	440	1	394	3.04e-171	485
MDP0000703247	AT2G37090.1	35.457	361	200	11	64	414	4	341	6.79e-67	217
MDP0000703247	AT5G67230.1	31.741	293	160	9	187	441	152	442	3.3e-32	127
MDP0000703247	AT4G36890.1	29.63	297	163	8	187	441	160	452	3.43e-27	114
MDP0000698220	AT5G47070.1	55.634	142	58	1	27	163	256	397	1.04e-52	172
MDP0000698220	AT4G17660.1	59.322	118	48	0	27	144	259	376	7.08e-46	154
MDP0000698220	AT2G39110.1	49.664	149	66	1	26	165	262	410	1.24e-43	149
MDP0000698220	AT3G28690.1	54.264	129	57	1	26	152	196	324	2.74e-42	144
MDP0000698220	AT2G28940.1	54.622	119	53	1	25	142	156	274	3.49e-42	143
MDP0000698220	AT3G28690.3	54.264	129	57	1	26	152	245	373	4.4e-42	145
MDP0000698220	AT3G09830.2	49.593	123	62	0	26	148	255	377	4.8e-42	145
MDP0000698220	AT3G09830.1	49.593	123	62	0	26	148	255	377	4.8e-42	145
MDP0000698220	AT3G28690.2	54.264	129	57	1	26	152	273	401	6.72e-42	145
MDP0000698220	AT5G03320.1	48.413	126	65	0	26	151	252	377	1.92e-41	143
MDP0000697285	AT5G49910.1	79.891	736	88	8	18	745	36	719	0	1123
MDP0000697285	AT4G24280.1	81.063	734	84	5	18	745	35	719	0	1119
MDP0000697285	AT5G09590.1	52.868	645	250	5	57	699	59	651	0	644
MDP0000697285	AT4G37910.1	51.252	679	267	7	33	699	20	646	0	622
MDP0000697285	AT5G28540.1	48	625	259	12	57	668	37	608	1.3e-178	526
MDP0000697285	AT5G42020.1	47.52	625	262	11	57	668	37	608	5.84e-178	525
MDP0000697285	AT3G12580.1	44.541	687	301	14	58	726	10	634	3.03e-172	509
MDP0000697285	AT5G02490.1	46.805	626	265	10	58	668	10	582	4.76e-172	509
MDP0000697285	AT5G02500.1	46.699	621	263	11	58	663	10	577	3.02e-171	506
MDP0000697285	AT1G16030.1	43.205	699	325	13	54	737	5	646	6.91e-169	500
MDP0000693473	AT4G27745.1	83.178	107	18	0	1	107	1	107	2.53e-67	197
MDP0000693473	AT5G53940.1	52.427	103	48	1	2	104	7	108	1.12e-36	120
MDP0000693473	AT4G27740.1	55.319	94	42	0	10	103	10	103	8.78e-35	115
MDP0000693473	AT3G11230.1	52.041	98	47	0	8	105	12	109	9.1e-35	115
MDP0000693473	AT3G11230.2	53.125	96	45	0	10	105	47	142	1.7e-34	116
MDP0000693473	AT3G08990.2	53.191	94	44	0	9	102	13	106	2.31e-34	115
MDP0000693473	AT3G08990.1	53.191	94	44	0	9	102	13	106	2.31e-34	115
MDP0000693473	AT2G40110.1	47.959	98	51	0	8	105	12	109	2.71e-33	112
MDP0000693473	AT3G55890.1	49.505	101	50	1	1	101	6	105	2.81e-32	109
MDP0000693473	AT2G40110.2	48.352	91	47	0	8	98	12	102	3.04e-32	108
MDP0000692433	AT2G26640.1	85.772	499	71	0	297	795	12	510	0	916
MDP0000692433	AT1G04220.1	71.968	503	132	5	298	792	18	519	0	768
MDP0000692433	AT5G43760.1	73.523	491	124	3	308	792	34	524	0	739
MDP0000692433	AT1G19440.1	68.852	488	151	1	299	786	26	512	0	717
MDP0000692433	AT2G16280.1	65.455	495	170	1	294	788	17	510	0	705
MDP0000692433	AT1G01120.1	62.302	504	184	3	291	788	23	526	0	677
MDP0000692433	AT1G68530.1	60	490	195	1	302	791	6	494	0	635
MDP0000692433	AT4G34510.1	62.134	478	174	3	312	788	14	485	0	634
MDP0000692433	AT1G25450.1	59.388	490	198	1	302	791	1	489	0	619
MDP0000692433	AT2G26250.1	54.597	533	206	6	287	786	19	548	0	599
MDP0000691261	AT5G13160.1	77.897	466	77	8	1	457	1	449	0	726
MDP0000691261	AT5G18610.2	63.969	519	120	10	2	462	3	512	0	624
MDP0000691261	AT5G18610.1	63.969	519	120	10	2	462	3	512	0	624
MDP0000691261	AT5G02800.1	81.518	303	56	0	72	374	55	357	0	524
MDP0000691261	AT3G20530.1	69.412	340	88	4	34	368	33	361	3.1e-174	494
MDP0000691261	AT1G07870.1	59.242	422	158	6	1	408	1	422	2.3e-170	485
MDP0000691261	AT1G07870.2	60.784	408	142	6	1	395	1	403	5.53e-169	486
MDP0000691261	AT3G07070.1	55.876	451	157	5	1	451	1	409	1.55e-167	478
MDP0000691261	AT1G20650.1	61.892	370	125	6	3	371	4	358	1.49e-162	464
MDP0000691261	AT2G28590.1	59.791	383	142	5	1	373	1	381	2.52e-161	462
MDP0000689162	AT1G80840.1	45.171	321	120	11	3	299	6	294	6.35e-73	226
MDP0000689162	AT4G31800.1	43.675	332	134	11	1	303	1	308	9.94e-73	226
MDP0000689162	AT4G31800.2	43.072	332	135	11	1	303	1	307	7.79e-72	224
MDP0000689162	AT2G25000.1	41.455	275	109	6	34	303	42	269	4.76e-61	195
MDP0000689162	AT1G62300.1	31.538	260	123	6	2	210	117	372	1.18e-27	112
MDP0000689162	AT4G01720.1	34.31	239	103	10	11	210	76	299	6.78e-26	107
MDP0000689162	AT4G22070.1	50.602	83	39	1	128	210	277	357	5.32e-23	99
MDP0000689162	AT4G04450.1	51.22	82	38	1	129	210	273	352	1.85e-22	97.1
MDP0000689162	AT1G68150.1	51.316	76	37	0	149	224	234	309	8.5e-22	94.4
MDP0000689162	AT1G18860.1	51.25	80	37	1	131	210	174	251	1.14e-21	94.7
MDP0000688572	AT4G33920.1	67.647	374	114	3	2	371	1	371	0	527
MDP0000688572	AT3G51370.1	57.485	334	134	1	21	346	30	363	1.35e-146	420
MDP0000688572	AT5G66080.1	58.358	341	133	1	21	352	32	372	9.53e-146	418
MDP0000688572	AT3G12620.2	57.576	330	132	1	21	342	34	363	3.16e-140	404
MDP0000688572	AT3G12620.1	57.576	330	132	1	21	342	34	363	3.16e-140	404
MDP0000688572	AT3G55050.2	58.025	324	128	1	21	336	35	358	4.52e-138	398
MDP0000688572	AT3G55050.1	58.025	324	128	1	21	336	35	358	4.52e-138	398
MDP0000688572	AT5G06750.3	59.248	319	127	1	23	338	43	361	2.39e-137	397
MDP0000688572	AT5G06750.1	59.248	319	127	1	23	338	43	361	2.39e-137	397
MDP0000688572	AT4G38520.2	57.485	334	134	1	17	342	28	361	1.59e-136	395
MDP0000681569	AT5G36930.1	38.298	1081	533	26	17	1065	12	990	0	630
MDP0000681569	AT5G36930.2	38.298	1081	533	26	17	1065	15	993	0	630
MDP0000681569	AT1G27170.1	32.491	1068	559	26	8	976	3	1007	1.27e-152	491
MDP0000681569	AT1G27170.1	29.373	303	195	8	717	1012	930	1220	1.21e-19	95.5
MDP0000681569	AT5G17680.1	34.113	941	494	21	16	915	15	870	1.95e-149	480
MDP0000681569	AT5G17680.1	26.563	320	199	8	654	963	772	1065	4.46e-13	73.9
MDP0000681569	AT1G27170.2	31.144	1066	569	27	10	976	8	1007	3.97e-138	451
MDP0000681569	AT1G27170.2	29.373	303	195	8	717	1012	930	1220	1.47e-19	95.1
MDP0000681569	AT4G12010.1	33.236	1023	511	30	5	939	2	940	3.61e-135	440
MDP0000681569	AT1G27180.1	31.494	1051	568	27	19	981	176	1162	8.15e-134	443
MDP0000681569	AT1G27180.1	28.387	310	203	8	710	1012	1097	1394	1.51e-20	98.6
MDP0000681569	AT1G27180.1	32.558	172	90	6	1	167	2	152	1.82e-13	75.5
MDP0000681569	AT5G41540.1	34.045	937	486	27	10	913	2	839	4.69e-129	419
MDP0000681569	AT5G44510.1	30	1000	584	24	17	981	38	956	1.34e-125	413
MDP0000681569	AT5G18360.1	32.928	905	491	24	17	894	14	829	1.35e-123	401
MDP0000679625	AT5G12860.1	80.817	563	76	2	8	570	28	558	0	875
MDP0000679625	AT5G12860.2	80.749	561	76	2	8	568	28	556	0	872
MDP0000679625	AT5G64290.1	48.342	573	284	6	1	570	1	564	3.46e-167	486
MDP0000679625	AT5G64280.1	46.31	542	269	6	41	570	19	550	2.54e-147	435
MDP0000675059	AT5G64920.1	46.978	364	135	11	1	354	1	316	3.77e-85	261
MDP0000675059	AT5G01980.1	47.468	158	64	5	196	351	266	406	2.51e-36	137
MDP0000675059	AT5G08139.1	39.264	163	88	6	196	354	213	368	8.23e-33	126
MDP0000675059	AT3G19950.1	48.819	127	58	3	227	347	143	268	2.38e-31	121
MDP0000675059	AT5G15820.1	53.774	106	43	3	252	354	246	348	4.44e-30	118
MDP0000675059	AT3G02340.1	40.667	150	78	4	210	352	247	392	5.34e-29	116
MDP0000675059	AT1G55530.1	29.213	356	163	14	16	359	3	281	1.95e-28	113
MDP0000675059	AT3G13430.3	47.573	103	52	1	241	343	173	273	2.09e-27	110
MDP0000675059	AT3G13430.2	47.573	103	52	1	241	343	173	273	2.09e-27	110
MDP0000675059	AT3G13430.1	47.573	103	52	1	241	343	173	273	2.09e-27	110
MDP0000671190	AT3G14470.1	42.409	1021	538	18	265	1247	2	1010	0	743
MDP0000671190	AT3G14470.1	28.346	254	149	8	1120	1366	810	1037	2.77e-11	68.6
MDP0000671190	AT3G14460.1	36.814	1293	696	28	284	1489	19	1277	0	684
MDP0000671190	AT3G14460.1	41.618	346	195	4	1177	1517	1082	1425	5.5e-61	230
MDP0000671190	AT5G42440.1	52.361	233	111	0	2	234	71	303	1.74e-75	255
MDP0000671190	AT3G50950.2	28.312	770	482	25	302	1038	31	763	4.33e-62	229
MDP0000671190	AT3G50950.1	28.312	770	482	25	302	1038	31	763	4.33e-62	229
MDP0000671190	AT3G07040.1	30.713	547	304	18	428	947	169	667	8.54e-62	229
MDP0000671190	AT1G53350.1	27.341	929	558	35	270	1148	4	865	5.97e-60	224
MDP0000671190	AT1G58390.1	26.411	939	567	35	267	1150	1	870	3.59e-57	215
MDP0000671190	AT1G59218.2	25.425	1117	696	43	267	1314	1	1049	4.39e-55	210
MDP0000671190	AT1G59218.1	25.425	1117	696	43	267	1314	1	1049	4.39e-55	210
MDP0000668041	AT5G17680.1	31.49	832	474	24	12	765	279	1092	2.93e-94	322
MDP0000668041	AT5G44510.1	31.4	793	442	26	8	765	307	1032	3.82e-81	283
MDP0000668041	AT1G69550.1	32.583	755	449	24	15	730	354	1087	4.93e-80	281
MDP0000668041	AT1G69550.1	34.715	386	200	13	358	729	882	1229	7.99e-35	143
MDP0000668041	AT4G16890.1	31.686	789	434	23	3	730	267	1011	5.3e-80	281
MDP0000668041	AT4G16890.1	27.714	433	238	10	331	713	743	1150	1.91e-31	132
MDP0000668041	AT4G16890.1	28.354	328	157	10	308	610	854	1128	7.93e-18	89
MDP0000668041	AT5G51630.2	32.548	679	370	18	11	624	211	866	3e-79	278
MDP0000668041	AT5G51630.2	30.769	286	174	8	453	730	535	804	1.12e-12	72
MDP0000668041	AT5G51630.3	32.548	679	370	18	11	624	227	882	4.5e-79	277
MDP0000668041	AT5G51630.3	30.769	286	174	8	453	730	551	820	1.32e-12	72
MDP0000668041	AT5G51630.1	32.548	679	370	18	11	624	275	930	6.64e-79	277
MDP0000668041	AT5G51630.1	30.769	286	174	8	453	730	599	868	1.18e-12	72
MDP0000668041	AT4G08450.1	31.288	652	382	15	14	619	284	915	3.15e-78	275
MDP0000668041	AT4G08450.1	24.45	409	237	11	455	796	609	1012	5e-15	79.7
MDP0000668041	AT5G18360.1	34.083	578	345	12	4	564	271	829	1.25e-77	270
MDP0000668041	AT5G18360.1	31.278	227	115	3	490	715	643	829	1.34e-16	84.7
MDP0000668041	AT3G25510.1	31.952	748	458	21	8	723	296	1024	1.26e-76	272
MDP0000668041	AT3G25510.1	33.484	442	282	9	11	447	1521	1955	2.3e-55	208
MDP0000668041	AT3G25510.1	27.634	503	265	19	316	778	736	1179	4.48e-25	112
MDP0000666465	AT1G66920.2	39.761	503	257	14	100	577	113	594	4.12e-112	348
MDP0000666465	AT1G66920.1	39.96	503	248	15	100	577	113	586	2.21e-111	346
MDP0000666465	AT5G38280.1	47.527	364	174	8	221	577	267	620	5.52e-106	333
MDP0000666465	AT1G66910.1	46.61	354	181	5	234	582	291	641	1.83e-104	330
MDP0000666465	AT1G67000.1	45.082	366	180	7	227	577	495	854	3.22e-102	330
MDP0000666465	AT1G70250.1	47.11	346	170	8	238	577	411	749	3.5e-101	325
MDP0000666465	AT4G18250.1	46.479	355	176	8	231	577	464	812	8.34e-101	325
MDP0000666465	AT5G39030.1	48.023	354	166	6	229	577	446	786	9.35e-101	323
MDP0000666465	AT1G66980.1	47.904	334	161	6	256	583	774	1100	4.98e-100	328
MDP0000666465	AT5G39020.1	46.286	350	174	5	229	575	442	780	8.5e-100	321
MDP0000663501	AT3G02740.1	52.352	489	203	9	1	468	1	480	1.28e-180	514
MDP0000663501	AT1G05840.1	54.989	451	180	7	18	452	20	463	8.24e-174	497
MDP0000663501	AT5G36260.1	52.288	459	193	9	26	468	26	474	7.29e-164	471
MDP0000663501	AT1G65240.1	49.892	461	208	9	25	472	21	471	1.16e-159	460
MDP0000663501	AT5G22850.1	39.434	459	240	11	9	441	8	454	5.22e-104	319
MDP0000663501	AT2G36670.2	37.448	478	260	9	25	472	36	504	5.79e-100	309
MDP0000663501	AT2G36670.1	37.06	483	260	10	25	472	36	509	1.01e-97	303
MDP0000663501	AT1G08210.1	35.091	493	289	10	1	472	1	483	5.9e-96	298
MDP0000663501	AT3G42550.1	27.848	395	231	9	45	428	39	390	3.92e-48	171
MDP0000663501	AT5G43100.1	29.455	404	231	15	49	428	45	418	1.15e-41	157
MDP0000662618	AT5G36930.1	41.4	500	277	11	92	587	9	496	3.43e-100	329
MDP0000662618	AT5G36930.2	41.4	500	277	11	92	587	12	499	4.19e-100	329
MDP0000662618	AT5G41750.2	39.4	500	282	12	96	587	12	498	4.75e-99	324
MDP0000662618	AT5G41750.1	39.4	500	282	12	96	587	12	498	4.75e-99	324
MDP0000662618	AT4G11170.1	39.279	499	286	11	96	587	10	498	1.01e-96	318
MDP0000662618	AT5G41550.1	36.926	501	296	11	96	587	12	501	1.42e-92	307
MDP0000662618	AT5G17680.1	36.926	501	286	13	96	587	17	496	3.02e-92	308
MDP0000662618	AT4G12010.1	37.876	499	294	9	92	584	6	494	1.52e-90	303
MDP0000662618	AT3G04220.1	36.327	501	298	11	96	587	62	550	1.99e-90	297
MDP0000662618	AT5G18360.1	38.645	502	282	13	96	587	15	500	2.44e-89	295
MDP0000659939	AT3G16860.1	40.513	195	81	3	11	174	8	198	6.85e-36	132
MDP0000659939	AT4G16120.1	47.552	143	45	1	42	154	46	188	1.53e-33	126
MDP0000659939	AT5G49270.1	39.189	148	60	1	39	156	42	189	3.92e-29	113
MDP0000659939	AT3G20580.1	42.574	101	52	2	68	168	116	210	4.64e-18	81.6
MDP0000659939	AT4G27110.1	41.346	104	55	2	68	171	106	203	2.73e-16	76.6
MDP0000656101	AT1G58290.1	74.753	507	119	4	39	544	46	544	0	767
MDP0000656101	AT1G09940.1	71.401	521	132	6	22	540	24	529	0	742
MDP0000656101	AT2G31250.1	59.434	530	193	9	15	540	12	523	0	590
MDP0000656078	AT1G02500.2	94.162	394	23	0	1	394	1	394	0	746
MDP0000656078	AT1G02500.1	94.162	394	23	0	1	394	1	394	0	746
MDP0000656078	AT3G17390.1	94.162	394	23	0	1	394	1	394	0	743
MDP0000656078	AT4G01850.2	91.624	394	33	0	1	394	1	394	0	738
MDP0000656078	AT4G01850.1	91.624	394	33	0	1	394	1	394	0	738
MDP0000656078	AT2G36880.2	90.439	387	37	0	1	387	1	387	0	707
MDP0000656078	AT2G36880.1	90.439	387	37	0	1	387	1	387	0	707
MDP0000654314	AT4G34410.1	42.5	200	71	5	3	184	19	192	1.09e-34	126
MDP0000654314	AT5G13330.1	65.333	75	26	0	125	199	36	110	1.63e-28	108
MDP0000654314	AT2G33710.1	80.702	57	11	0	128	184	70	126	1.85e-27	106
MDP0000654314	AT2G33710.2	80.702	57	11	0	128	184	70	126	2.35e-27	106
MDP0000654314	AT5G61890.1	75	60	15	0	125	184	87	146	7.02e-27	105
MDP0000654314	AT2G47520.1	60.256	78	22	1	122	190	44	121	1.17e-26	102
MDP0000654314	AT3G16770.1	71.429	63	18	0	122	184	73	135	8.93e-26	102
MDP0000654314	AT2G22200.1	65.672	67	23	0	118	184	61	127	8.54e-25	100
MDP0000654314	AT5G44210.1	51.456	103	47	2	103	205	9	108	1.2e-24	98.2
MDP0000654314	AT1G28370.1	70.69	58	17	0	127	184	19	76	4.78e-24	95.5
MDP0000654243	AT1G27170.1	46.626	163	77	2	86	248	3	155	8.11e-40	146
MDP0000654243	AT1G72920.1	47.682	151	69	1	97	247	9	149	5.78e-39	136
MDP0000654243	AT5G46450.1	43.75	160	78	3	95	254	11	158	4.41e-38	141
MDP0000654243	AT1G72900.1	44.375	160	78	2	89	247	2	151	2.06e-37	135
MDP0000654243	AT1G72940.1	47.02	151	70	1	97	247	9	149	2.23e-37	135
MDP0000654243	AT1G72930.2	45.695	151	71	2	97	247	9	148	3.58e-37	128
MDP0000654243	AT1G72930.1	45.695	151	71	2	97	247	9	148	4.98e-37	129
MDP0000654243	AT1G17615.1	45.395	152	72	1	97	248	15	155	5.53e-37	134
MDP0000654243	AT1G72890.1	47.368	152	67	4	97	247	39	178	2.86e-36	133
MDP0000654243	AT1G65850.1	42.236	161	81	3	88	248	24	172	5.41e-36	135
MDP0000652722	AT5G36930.1	45.963	161	86	1	20	179	7	167	1.97e-41	149
MDP0000652722	AT5G36930.2	45.963	161	86	1	20	179	10	170	1.97e-41	149
MDP0000652722	AT3G44480.1	44.218	147	81	1	22	168	93	238	2.58e-39	142
MDP0000652722	AT3G25510.1	43.75	144	80	1	25	168	51	193	5.98e-39	141
MDP0000652722	AT3G25510.1	37.5	128	79	1	40	167	1263	1389	7.4e-23	95.5
MDP0000652722	AT3G44630.3	43.537	147	82	1	22	168	89	234	1e-38	141
MDP0000652722	AT3G44630.2	43.537	147	82	1	22	168	89	234	1.08e-38	140
MDP0000652722	AT3G44630.1	43.537	147	82	1	22	168	89	234	1.08e-38	140
MDP0000652722	AT3G44400.2	42.857	147	83	1	22	168	43	188	3.42e-38	139
MDP0000652722	AT3G44400.1	42.857	147	83	1	22	168	43	188	3.42e-38	139
MDP0000652722	AT5G44510.1	45.775	142	76	1	25	166	38	178	7.28e-38	138
MDP0000637757	AT4G11610.1	67.25	1029	296	10	2	1010	5	1012	0	1431
MDP0000637757	AT4G00700.1	58.627	1020	396	14	2	1010	3	1007	0	1190
MDP0000637757	AT3G57880.1	69.476	783	218	6	233	1010	8	774	0	1167
MDP0000637757	AT3G61300.1	55.329	1032	376	19	2	1010	4	973	0	1140
MDP0000637757	AT1G51570.1	67.516	785	233	7	233	1010	8	777	0	1139
MDP0000637757	AT1G22610.1	55.877	1038	417	17	4	1010	3	1030	0	1132
MDP0000637757	AT5G12970.1	67.73	784	233	6	229	1010	5	770	0	1130
MDP0000637757	AT5G48060.1	53.026	1041	446	16	4	1010	6	1037	0	1097
MDP0000637757	AT5G06850.1	63.568	796	273	7	226	1010	6	795	0	1085
MDP0000637757	AT1G04150.1	51.965	1043	428	19	2	1010	10	1013	0	1017
MDP0000637744	AT5G17680.1	36.276	1144	578	23	18	1042	16	1127	0	596
MDP0000637744	AT4G12010.1	35.348	1191	649	25	10	1118	3	1154	0	570
MDP0000637744	AT4G19510.1	33.613	1074	609	20	19	1061	56	1056	2.48e-163	517
MDP0000637744	AT5G49140.1	36.105	878	501	18	18	847	13	878	1.07e-150	477
MDP0000637744	AT4G19510.2	36.829	820	486	13	19	819	16	822	1.37e-148	473
MDP0000637744	AT5G18360.1	36.242	825	487	16	18	820	14	821	1.12e-142	454
MDP0000637744	AT4G36150.1	33.826	1082	570	29	19	1037	18	1016	2.47e-141	457
MDP0000637744	AT5G46450.1	32.793	1049	560	27	18	1013	11	967	1.31e-139	451
MDP0000637744	AT5G44510.1	32.727	1045	632	23	18	1024	38	1049	2.96e-137	447
MDP0000637744	AT5G36930.2	37.41	834	479	17	18	818	15	838	5.28e-136	443
MDP0000621904	AT2G44500.1	68.75	576	149	5	13	586	17	563	0	771
MDP0000621904	AT3G07900.1	61.263	586	197	7	12	589	14	577	0	687
MDP0000621904	AT5G63390.1	58.77	439	168	2	146	584	123	548	0	533
MDP0000621904	AT2G44500.2	65.248	423	121	6	13	428	17	420	1.18e-176	506
MDP0000621904	AT1G76270.1	36.242	447	238	11	160	591	79	493	3.55e-76	253
MDP0000621904	AT5G35570.1	35.32	453	251	11	157	593	223	649	9.57e-76	253
MDP0000621904	AT1G20550.1	34.703	438	253	8	160	589	82	494	2e-75	250
MDP0000621904	AT5G64600.1	34.581	454	248	11	155	585	88	515	1.68e-73	244
MDP0000621904	AT5G01100.1	33.929	448	258	12	159	591	191	615	1.38e-71	242
MDP0000621904	AT1G22460.1	33.632	446	261	7	155	584	131	557	2.25e-70	237
MDP0000620433	AT3G12580.1	78.261	368	74	1	1	362	1	368	0	596
MDP0000620433	AT5G02500.2	78.804	368	72	1	1	362	1	368	0	592
MDP0000620433	AT5G02500.1	78.804	368	72	1	1	362	1	368	0	591
MDP0000620433	AT1G56410.1	77.989	368	75	1	1	362	1	368	0	583
MDP0000620433	AT5G02490.1	76.902	368	79	1	1	362	1	368	0	582
MDP0000620433	AT3G09440.2	76.087	368	82	1	1	362	1	368	0	575
MDP0000620433	AT3G09440.1	76.087	368	82	1	1	362	1	368	0	575
MDP0000620433	AT1G16030.1	73.889	360	88	1	9	362	8	367	0	550
MDP0000620433	AT1G09080.2	57.576	363	144	3	7	363	40	398	1.49e-136	409
MDP0000620433	AT1G09080.1	57.576	363	144	3	7	363	50	408	1.82e-136	409
MDP0000614281	AT5G25110.1	69.82	444	120	1	6	435	38	481	0	649
MDP0000614281	AT5G10930.1	70.787	445	112	4	2	430	3	445	0	645
MDP0000614281	AT2G25090.1	64.155	438	134	5	5	419	9	446	0	563
MDP0000614281	AT5G45820.1	61.429	420	154	3	6	418	7	425	0	524
MDP0000614281	AT5G58380.1	57.399	446	158	4	5	419	6	450	1.46e-178	507
MDP0000614281	AT4G30960.1	57.957	421	164	6	6	415	19	437	2.51e-169	482
MDP0000614281	AT4G18700.1	54.318	440	167	5	4	412	19	455	6.89e-168	481
MDP0000614281	AT1G30270.1	53.933	445	175	8	9	426	29	470	7.26e-166	475
MDP0000614281	AT5G45810.1	53.604	444	169	7	3	412	20	460	6.02e-165	473
MDP0000614281	AT5G07070.1	56.912	434	167	5	5	419	6	438	9.37e-164	469
MDP0000611302	AT2G28510.1	39.169	337	123	15	1	303	1	289	9.93e-53	174
MDP0000611302	AT5G60200.1	41.948	267	75	11	36	287	47	248	1.58e-47	160
MDP0000611302	AT3G45610.1	50.323	155	57	6	10	145	3	156	4.13e-40	140
MDP0000611302	AT3G61850.3	67.059	85	26	1	31	115	52	134	1.45e-34	127
MDP0000611302	AT3G61850.2	67.059	85	26	1	31	115	52	134	1.45e-34	127
MDP0000611302	AT3G61850.1	67.059	85	26	1	31	115	64	146	1.65e-34	127
MDP0000611302	AT3G61850.4	67.059	85	26	1	31	115	64	146	2.39e-34	127
MDP0000611302	AT4G24060.1	78.788	66	14	0	32	97	42	107	7e-34	126
MDP0000611302	AT3G55370.1	76.471	68	16	0	37	104	70	137	2.58e-33	124
MDP0000611302	AT3G55370.3	76.471	68	16	0	37	104	115	182	3.13e-33	125
MDP0000610480	AT5G47960.1	74.194	155	38	2	4	157	71	224	3.32e-82	241
MDP0000610480	AT3G12160.1	70.946	148	43	0	10	157	76	223	6.92e-80	235
MDP0000610480	AT5G65270.1	62.416	149	53	1	10	155	78	226	2.47e-63	194
MDP0000610480	AT4G39990.1	58.974	156	59	3	4	157	73	225	1.09e-60	187
MDP0000610480	AT1G16920.1	56.667	150	61	2	4	153	69	214	5.86e-54	169
MDP0000610480	AT1G09630.1	51.948	154	71	2	4	157	68	218	6.74e-54	169
MDP0000610480	AT4G18430.1	54.11	146	61	2	10	153	74	215	3.89e-53	167
MDP0000610480	AT2G33870.1	54.11	146	62	2	10	153	74	216	1.39e-52	166
MDP0000610480	AT5G45750.1	56.291	151	60	3	4	153	69	214	1.93e-52	166
MDP0000610480	AT1G28550.1	54.795	146	61	2	10	153	74	216	5.01e-52	164
MDP0000608906	AT3G05500.1	64.706	238	81	2	133	368	4	240	1.13e-98	293
MDP0000608906	AT2G47780.1	43.056	216	99	3	147	360	36	229	2.4e-55	182
MDP0000608906	AT4G15800.1	75.309	81	18	1	39	119	37	115	4.11e-38	133
MDP0000608906	AT1G02900.1	52.893	121	45	2	6	119	4	119	2.33e-33	120
MDP0000608906	AT3G16570.1	54.4	125	43	3	7	119	14	136	5.76e-33	120
MDP0000608906	AT1G67360.2	36.744	215	115	3	148	358	9	206	9.12e-33	122
MDP0000608906	AT1G67360.1	36.744	215	115	3	148	358	9	206	9.12e-33	122
MDP0000608906	AT3G05490.1	53.913	115	47	2	7	119	8	118	2.23e-28	107
MDP0000608906	AT1G28270.1	60	65	25	1	55	118	41	105	8.92e-20	84
MDP0000608906	AT2G33775.1	58.462	65	26	1	55	118	41	105	1.54e-19	83.2
MDP0000603006	AT5G36930.1	36.654	783	411	20	29	795	12	725	1.55e-124	406
MDP0000603006	AT5G36930.1	30.221	407	236	16	552	925	659	1050	4.48e-34	141
MDP0000603006	AT5G36930.2	36.654	783	411	20	29	795	15	728	1.67e-124	406
MDP0000603006	AT5G36930.2	30.221	407	236	16	552	925	662	1053	4.69e-34	141
MDP0000603006	AT5G17680.1	33.752	797	436	22	28	791	15	752	1.65e-118	392
MDP0000603006	AT5G17680.1	25.61	246	154	6	550	770	821	1062	3.8e-13	73.9
MDP0000603006	AT4G11170.1	32.516	775	460	24	22	771	2	738	8.66e-105	350
MDP0000603006	AT5G41750.2	32.778	781	443	25	22	771	4	733	1.06e-103	347
MDP0000603006	AT5G41750.1	32.778	781	443	25	22	771	4	733	1.06e-103	347
MDP0000603006	AT5G41540.1	29.956	918	504	29	22	837	2	882	4.21e-102	342
MDP0000603006	AT1G27170.1	30.702	798	463	19	18	792	1	731	7.65e-102	347
MDP0000603006	AT1G27170.1	27.07	314	205	11	550	851	942	1243	8.83e-22	102
MDP0000603006	AT5G18370.1	31.477	772	448	19	27	771	57	774	1.69e-99	338
MDP0000603006	AT5G41550.1	30.064	785	463	19	22	782	4	726	1.52e-98	333
MDP0000600903	AT5G66910.1	31.579	247	145	8	3	233	12	250	5.53e-26	105
MDP0000600903	AT5G66900.1	31.855	248	135	9	13	233	8	248	3.11e-25	103
MDP0000600903	AT5G66630.1	29.297	256	134	8	7	231	8	247	2.71e-20	89.4
MDP0000600164	AT2G02800.2	65.68	169	49	3	1	160	254	422	2.27e-66	209
MDP0000600164	AT2G02800.1	65.68	169	49	3	1	160	254	422	2.27e-66	209
MDP0000600164	AT1G14370.1	66.265	166	50	3	1	160	257	422	8.62e-65	205
MDP0000600164	AT1G26970.1	79.825	114	23	0	1	114	253	366	1.36e-57	186
MDP0000600164	AT1G69790.1	66.917	133	41	1	1	133	253	382	1.95e-55	179
MDP0000600164	AT1G74490.1	64.957	117	40	1	1	117	256	371	1.22e-47	159
MDP0000600164	AT5G02290.2	55.072	138	61	1	1	137	241	378	1.65e-46	156
MDP0000600164	AT5G02290.1	55.072	138	61	1	1	137	241	378	1.65e-46	156
MDP0000600164	AT1G07570.2	63.025	119	44	0	1	119	241	359	2.35e-46	156
MDP0000600164	AT1G07570.1	63.025	119	44	0	1	119	241	359	2.35e-46	156
MDP0000599317	AT1G09575.1	61.506	239	89	2	65	300	50	288	1.41e-107	314
MDP0000599317	AT1G57610.2	59.036	249	92	3	65	303	46	294	6.78e-105	308
MDP0000599317	AT1G57610.1	59.036	249	92	3	65	303	46	294	6.78e-105	308
MDP0000599317	AT1G57610.3	58.896	163	66	1	65	226	46	208	1.86e-66	207
MDP0000599317	AT2G23790.1	33.945	218	138	4	64	278	109	323	9e-43	149
MDP0000599317	AT4G36820.1	34.286	210	135	2	65	273	112	319	4.89e-42	147
MDP0000599317	AT5G42610.1	33.971	209	134	2	65	272	74	279	4.23e-40	141
MDP0000599317	AT5G66650.1	33.493	209	137	1	65	273	103	309	2.01e-39	140
MDP0000596845	AT5G44510.1	50.345	145	69	1	82	223	39	183	6.23e-45	160
MDP0000596845	AT1G69550.1	47.222	144	73	1	83	223	80	223	1.01e-44	159
MDP0000596845	AT3G04220.1	45.455	143	75	1	83	222	63	205	3.45e-42	152
MDP0000596845	AT5G36930.2	49.315	146	69	3	83	223	17	162	8e-42	151
MDP0000596845	AT5G36930.1	49.315	146	69	3	83	223	14	159	8.23e-42	151
MDP0000596845	AT5G17680.1	47.973	148	73	2	84	230	19	163	1.11e-41	151
MDP0000596845	AT4G16990.1	48.611	144	71	1	83	223	9	152	3.25e-41	149
MDP0000596845	AT4G16990.2	48.611	144	71	1	83	223	9	152	7.12e-41	148
MDP0000596845	AT3G44480.1	43.243	148	81	1	75	219	90	237	7.19e-41	149
MDP0000596845	AT4G12010.1	49.682	157	66	3	69	219	3	152	9.72e-41	148
MDP0000591411	AT3G63380.1	33.048	935	562	17	88	980	92	1004	8.09e-139	443
MDP0000591411	AT3G22910.1	32.824	917	563	17	92	971	91	991	1.2e-126	410
MDP0000591411	AT4G29900.1	29.915	936	587	19	88	971	120	1038	4.15e-116	383
MDP0000591411	AT5G57110.2	30.361	942	561	23	94	971	126	1036	1.95e-114	379
MDP0000591411	AT5G57110.1	30.361	942	561	23	94	971	126	1036	1.95e-114	379
MDP0000591411	AT3G21180.1	29.925	939	584	20	88	971	134	1053	5.46e-107	358
MDP0000591411	AT3G57330.1	28.815	937	575	23	86	970	97	993	6.67e-101	340
MDP0000591411	AT2G41560.1	28.326	932	589	21	86	970	97	996	1.45e-96	328
MDP0000591411	AT4G37640.1	26.795	933	605	22	86	969	98	1001	1.37e-81	286
MDP0000591411	AT1G27770.1	26.399	947	612	22	87	980	101	1015	4.49e-79	279
MDP0000587060	AT1G24620.1	71.053	152	44	0	98	249	32	183	3.76e-73	221
MDP0000587060	AT1G18210.2	46.154	156	76	2	82	237	6	153	3.61e-39	134
MDP0000587060	AT1G18210.1	46.154	156	76	2	82	237	6	153	3.61e-39	134
MDP0000587060	AT1G66400.1	45.033	151	81	1	90	238	2	152	9.38e-39	132
MDP0000587060	AT1G73630.1	51.111	135	62	2	103	237	20	150	1.7e-38	132
MDP0000587060	AT5G37770.1	48.592	142	69	1	103	240	17	158	2.82e-37	129
MDP0000587060	AT5G37770.1	40	70	42	0	98	167	89	158	2.14e-12	63.5
MDP0000587060	AT2G27030.3	46.154	143	77	0	100	242	9	151	4.16e-36	126
MDP0000587060	AT2G27030.3	42.105	76	44	0	170	245	6	81	1.24e-11	61.6
MDP0000587060	AT5G37780.1	47.482	139	73	0	100	238	9	147	8.61e-36	124
MDP0000587060	AT5G37780.1	43.421	76	43	0	170	245	6	81	2.4e-12	63.2
MDP0000587060	AT1G66410.1	47.482	139	73	0	100	238	9	147	8.61e-36	124
MDP0000587060	AT1G66410.1	43.421	76	43	0	170	245	6	81	2.4e-12	63.2
MDP0000587060	AT5G21274.1	48.921	139	70	1	100	237	9	147	1.49e-35	124
MDP0000587060	AT5G21274.1	42.105	76	44	0	170	245	6	81	1.19e-11	61.2
MDP0000581514	AT5G05190.1	48.78	123	49	4	803	915	428	546	4.93e-28	120
MDP0000581514	AT3G56410.1	41.748	103	53	2	845	947	312	407	4.7e-15	80.5
MDP0000581514	AT3G56410.2	41.748	103	53	2	845	947	359	454	4.83e-15	80.5
MDP0000581514	AT1G01440.1	50.98	51	25	0	857	907	269	319	7.96e-11	66.2
MDP0000580157	AT5G17680.1	42.439	410	200	11	11	408	16	401	1.08e-87	290
MDP0000580157	AT1G65850.1	39.423	416	225	9	5	407	25	426	5.18e-82	272
MDP0000580157	AT4G11170.1	39.709	413	226	7	5	408	3	401	7.24e-81	270
MDP0000580157	AT1G65850.2	39.173	411	223	9	10	407	45	441	1.66e-80	268
MDP0000580157	AT1G72890.1	40.541	407	220	10	9	406	36	429	3.65e-80	254
MDP0000580157	AT5G36930.1	40.811	419	226	10	10	421	11	414	8.67e-80	267
MDP0000580157	AT5G36930.2	40.811	419	226	10	10	421	14	417	9.85e-80	267
MDP0000580157	AT5G44510.1	38.462	403	233	6	10	407	37	429	1.66e-79	266
MDP0000580157	AT3G44480.1	37.772	413	235	7	5	408	90	489	6.86e-79	265
MDP0000580157	AT3G44670.2	39.066	407	226	8	11	408	92	485	1.07e-78	265
MDP0000577510	AT4G19210.1	85.567	291	25	1	26	316	333	606	3.94e-180	511
MDP0000577510	AT4G19210.1	30.986	213	126	4	67	259	103	314	5.32e-24	102
MDP0000577510	AT3G13640.1	71.134	291	65	2	26	316	333	604	4.68e-143	416
MDP0000577510	AT3G13640.1	27.444	266	157	5	67	312	103	352	4.79e-25	105
MDP0000577510	AT4G30300.1	66.286	175	57	2	48	220	1	175	1.65e-73	224
MDP0000574524	AT1G07400.1	54.167	120	51	2	23	141	41	157	4.26e-39	130
MDP0000574524	AT1G59860.1	56.14	114	46	2	29	141	45	155	4.22e-38	127
MDP0000574524	AT1G53540.1	50.42	119	55	2	23	141	43	157	2.08e-34	118
MDP0000574524	AT2G29500.1	51.145	131	55	4	16	141	27	153	9.63e-32	111
MDP0000574524	AT3G46230.1	49.58	119	56	2	23	141	42	156	4.86e-29	104
MDP0000574524	AT5G59720.1	49.58	119	56	2	23	141	45	159	1.04e-28	103
MDP0000574524	AT5G37670.1	39.231	130	69	3	16	140	10	134	3.92e-26	96.3
MDP0000574524	AT4G10250.1	42.241	116	64	1	32	147	73	185	9.08e-25	94.4
MDP0000574524	AT5G12020.1	36.364	110	64	2	16	123	31	136	4.09e-15	68.6
MDP0000574524	AT4G21870.1	32.407	108	62	3	24	131	20	116	1.27e-14	66.6
MDP0000573414	AT5G36930.2	47.368	152	80	0	32	183	11	162	1.55e-43	154
MDP0000573414	AT5G36930.1	47.368	152	80	0	32	183	8	159	1.63e-43	154
MDP0000573414	AT1G72920.1	44.304	158	83	3	33	186	4	160	1.74e-39	135
MDP0000573414	AT1G17615.1	45.775	142	76	1	37	178	14	154	4.02e-39	137
MDP0000573414	AT1G72930.2	45.517	145	78	1	34	178	5	148	6.47e-39	130
MDP0000573414	AT1G72930.1	45.517	145	78	1	34	178	5	148	1.26e-38	130
MDP0000573414	AT1G72950.1	46.897	145	76	1	34	178	7	150	1.49e-38	135
MDP0000573414	AT1G72900.1	46.479	142	75	1	38	178	10	151	4.6e-38	134
MDP0000573414	AT1G72890.1	46.259	147	78	1	37	183	38	183	1.21e-37	134
MDP0000573414	AT1G72940.1	44.898	147	79	2	33	178	4	149	1.72e-37	132
MDP0000573171	AT5G17680.1	41.746	527	269	13	21	537	16	514	4.86e-114	367
MDP0000573171	AT5G36930.1	41.132	530	274	13	20	537	11	514	6.38e-96	316
MDP0000573171	AT5G36930.2	41.132	530	274	13	20	537	14	517	6.46e-96	316
MDP0000573171	AT5G18360.1	37.17	530	297	12	21	538	14	519	6.03e-94	306
MDP0000573171	AT1G17600.1	39.768	518	277	13	17	521	5	500	2.39e-93	307
MDP0000573171	AT5G11250.1	37.094	523	299	10	21	532	60	563	1.29e-91	304
MDP0000573171	AT4G11170.1	35.782	531	308	10	13	531	1	510	2.07e-90	300
MDP0000573171	AT5G49140.1	36.481	540	298	13	10	532	2	513	2.09e-90	298
MDP0000573171	AT3G44670.2	37.452	518	291	12	13	514	79	579	5.74e-90	300
MDP0000573171	AT3G44670.1	37.452	518	291	12	13	514	79	579	5.74e-90	300
MDP0000572242	AT4G07960.1	78.824	680	127	7	62	734	31	700	0	1057
MDP0000572242	AT4G31590.1	65.478	701	210	12	46	734	13	693	0	884
MDP0000572242	AT2G24630.1	62.517	715	228	9	35	734	2	691	0	870
MDP0000572242	AT3G28180.1	62.899	690	209	7	62	734	15	674	0	850
MDP0000572242	AT3G07330.1	62.979	678	212	7	66	734	36	683	0	835
MDP0000572242	AT5G22740.1	41.588	529	278	5	210	732	29	532	1.88e-142	428
MDP0000572242	AT5G03760.1	41.412	524	276	5	214	732	33	530	4.66e-139	419
MDP0000572242	AT4G13410.1	40.228	527	279	7	208	729	41	536	4.03e-137	414
MDP0000572242	AT1G23480.2	39.925	531	283	5	210	732	51	553	2.06e-136	413
MDP0000572242	AT1G23480.1	39.925	531	283	5	210	732	51	553	2.06e-136	413
MDP0000570881	AT5G47070.1	59.783	184	69	1	97	275	214	397	8.48e-76	236
MDP0000570881	AT4G17660.1	54.412	204	91	1	55	256	173	376	1.49e-70	222
MDP0000570881	AT2G39110.1	54.124	194	80	1	93	277	217	410	3.49e-66	212
MDP0000570881	AT3G09830.2	54.167	168	77	0	93	260	210	377	3.33e-64	207
MDP0000570881	AT3G09830.1	54.167	168	77	0	93	260	210	377	3.33e-64	207
MDP0000570881	AT2G28940.1	58.896	163	66	1	93	254	112	274	3.36e-64	204
MDP0000570881	AT3G28690.1	54.645	183	77	2	84	264	146	324	1.45e-63	204
MDP0000570881	AT3G28690.3	54.645	183	77	2	84	264	195	373	3.44e-63	204
MDP0000570881	AT2G28940.2	58.896	163	66	1	93	254	231	393	5.91e-63	204
MDP0000570881	AT3G28690.2	54.348	184	78	2	83	264	222	401	7.99e-63	204
MDP0000566643	AT5G17680.1	36.87	933	510	18	74	967	16	908	1.19e-155	498
MDP0000566643	AT5G17680.1	28.814	472	276	15	696	1140	725	1163	1.51e-29	127
MDP0000566643	AT4G12010.1	34.203	1073	610	30	66	1087	1	1028	1.01e-145	470
MDP0000566643	AT5G36930.2	35.56	973	526	20	73	1034	14	896	7.62e-138	448
MDP0000566643	AT5G36930.1	35.56	973	526	20	73	1034	11	893	1.16e-137	447
MDP0000566643	AT5G49140.1	34.568	810	475	13	74	844	13	806	1.77e-128	417
MDP0000566643	AT5G18360.1	34.673	796	485	15	74	853	14	790	2.59e-128	415
MDP0000566643	AT5G44510.1	32.412	1049	631	27	74	1085	38	1045	4.81e-128	421
MDP0000566643	AT5G11250.1	31.593	1092	636	26	74	1095	60	1110	1.04e-125	415
MDP0000566643	AT4G19510.1	32.602	1049	601	26	73	1094	54	1023	4.52e-123	408
MDP0000566643	AT5G40910.1	35.348	761	461	18	75	826	11	749	1.75e-122	404
MDP0000564069	AT1G68390.1	62.701	311	113	2	91	398	98	408	3.63e-149	428
MDP0000564069	AT5G11730.1	55.901	322	137	2	82	398	65	386	9.79e-135	391
MDP0000564069	AT3G21310.1	56.913	311	133	1	89	398	73	383	1.05e-131	383
MDP0000564069	AT1G51770.1	56.369	314	136	1	84	396	77	390	1.13e-128	376
MDP0000564069	AT1G10280.1	45.98	398	195	5	20	398	16	412	1.23e-125	369
MDP0000564069	AT1G73810.1	51.256	398	177	9	13	398	26	418	6.94e-125	367
MDP0000564069	AT5G25970.1	54.072	307	140	1	92	397	80	386	8.47e-125	365
MDP0000564069	AT1G68380.1	56.051	314	127	7	91	398	84	392	4.11e-121	356
MDP0000564069	AT5G16170.1	46.721	366	172	3	51	398	49	409	3.67e-116	344
MDP0000564069	AT1G51770.2	51.274	314	125	2	84	396	77	363	2.3e-111	331
MDP0000555793	AT4G16900.1	31.886	599	324	19	1	544	99	668	8.45e-69	239
MDP0000555793	AT4G16900.1	30.723	166	89	2	407	549	668	830	2.42e-15	79.7
MDP0000555793	AT4G16960.1	33.791	583	304	17	1	513	102	672	1.84e-66	233
MDP0000555793	AT4G16960.1	32.609	138	70	1	418	532	709	846	3.14e-15	79.3
MDP0000555793	AT4G19510.1	31.616	563	326	14	2	513	144	698	3.44e-63	224
MDP0000555793	AT4G11170.1	39.554	359	203	9	2	353	99	450	1.78e-62	222
MDP0000555793	AT4G11170.1	34.389	221	107	6	354	537	526	745	6.09e-20	94.4
MDP0000555793	AT5G17680.1	36.975	357	203	9	2	350	104	446	1.71e-61	219
MDP0000555793	AT5G17680.1	32.864	213	111	4	354	535	524	735	3.97e-20	94.7
MDP0000555793	AT1G27170.1	34.87	347	219	4	2	344	102	445	6.55e-60	215
MDP0000555793	AT1G27170.1	29.231	195	108	5	376	541	597	790	7.38e-13	71.6
MDP0000555793	AT1G27170.2	35.057	348	217	5	1	344	103	445	5.87e-59	212
MDP0000555793	AT1G27170.2	29.293	198	110	5	376	544	597	793	1.19e-12	71.2
MDP0000555793	AT5G36930.2	40.227	353	201	8	1	351	106	450	1.17e-58	211
MDP0000555793	AT5G36930.1	40.227	353	201	8	1	351	103	447	1.41e-58	211
MDP0000555793	AT5G41750.2	38.095	357	204	10	1	350	100	446	2.59e-58	209
MDP0000555793	AT5G41750.2	33.333	225	114	6	348	537	517	740	6.34e-23	103
MDP0000554360	AT2G17290.1	73.435	527	70	3	1	476	1	508	0	776
MDP0000554360	AT4G35310.1	74.432	528	75	5	1	476	1	520	0	775
MDP0000554360	AT4G38230.2	77.042	453	53	1	75	476	25	477	0	724
MDP0000554360	AT4G38230.3	77.852	447	48	1	81	476	1	447	0	720
MDP0000554360	AT3G10660.1	57.714	525	154	3	19	475	84	608	0	606
MDP0000554360	AT5G04870.1	65.256	449	103	2	81	476	125	573	0	600
MDP0000554360	AT2G38910.1	61.702	470	126	5	61	476	88	557	0	585
MDP0000554360	AT1G35670.1	63.761	436	107	1	92	476	14	449	0	575
MDP0000554360	AT4G09570.1	62.528	451	113	2	92	486	13	463	0	573
MDP0000554360	AT5G23580.1	60.455	440	123	1	88	476	6	445	0	543
MDP0000545420	AT2G46270.1	46.512	301	100	11	7	279	116	383	4.32e-61	197
MDP0000545420	AT2G46270.2	46.763	278	110	10	7	279	116	360	2.41e-53	177
MDP0000545420	AT4G01120.1	45.098	153	47	4	127	277	242	359	3.96e-29	113
MDP0000545420	AT2G35530.1	60.526	76	30	0	128	203	297	372	3.38e-24	100
MDP0000545420	AT1G32150.1	54.321	81	35	1	128	206	285	365	1.81e-21	92.8
MDP0000545420	AT4G36730.2	55.405	74	33	0	131	204	215	288	5.45e-20	87.8
MDP0000545420	AT4G36730.1	55.405	74	33	0	131	204	217	290	6.36e-20	87.4
MDP0000544996	AT3G07690.1	77.991	468	78	2	22	479	13	465	0	757
MDP0000544996	AT2G41540.3	78.87	478	84	2	1	478	1	461	0	757
MDP0000544996	AT2G41540.2	78.87	478	84	2	1	478	1	461	0	757
MDP0000544996	AT2G41540.1	78.87	478	84	2	1	478	1	461	0	757
MDP0000543856	AT3G07690.1	77.991	468	78	2	22	479	13	465	0	757
MDP0000543856	AT2G41540.3	78.87	478	84	2	1	478	1	461	0	757
MDP0000543856	AT2G41540.2	78.87	478	84	2	1	478	1	461	0	757
MDP0000543856	AT2G41540.1	78.87	478	84	2	1	478	1	461	0	757
MDP0000543224	AT3G16050.1	68.421	304	94	2	4	306	10	312	9.94e-158	442
MDP0000543224	AT5G01410.1	60	305	114	3	6	305	5	306	1.03e-135	387
MDP0000543224	AT2G38230.1	60.065	308	115	4	3	305	2	306	1.8e-132	379
MDP0000543224	AT2G38210.1	53.333	60	27	1	3	62	2	60	5.46e-15	68.9
MDP0000543169	AT5G54650.2	70.862	429	112	4	1	426	475	893	0	587
MDP0000543169	AT5G54650.1	70.862	429	112	4	1	426	475	893	0	587
MDP0000543169	AT4G15200.1	60.187	427	127	6	2	425	363	749	3.14e-162	476
MDP0000543169	AT3G25500.1	49.742	388	167	8	1	379	630	998	4.98e-114	358
MDP0000543169	AT4G15200.2	73.967	242	60	2	2	242	363	602	2.47e-113	345
MDP0000543169	AT3G05470.1	50	378	179	5	1	376	503	872	2.26e-111	347
MDP0000543169	AT5G67470.1	50	354	153	5	33	382	525	858	4.12e-105	332
MDP0000543169	AT2G43800.1	47.354	378	181	6	1	372	480	845	2.18e-102	324
MDP0000543169	AT1G70140.1	40.187	428	230	10	1	417	338	750	1.12e-83	272
MDP0000543169	AT1G59910.1	39.372	414	226	7	1	402	495	895	4.24e-76	254
MDP0000542633	AT3G20310.1	56.175	251	84	4	1	231	1	245	1.65e-57	182
MDP0000542633	AT1G50640.1	57.851	242	75	8	1	231	1	226	3.23e-53	171
MDP0000542633	AT1G28360.1	83.333	60	10	0	27	86	8	67	3.01e-30	110
MDP0000542633	AT3G15210.1	78.261	69	9	1	27	95	21	83	9.27e-30	110
MDP0000542633	AT5G44210.1	75	68	17	0	19	86	21	88	7.25e-29	107
MDP0000542633	AT1G03800.1	64.935	77	21	1	27	97	49	125	9.4e-26	100
MDP0000542633	AT1G28370.1	79.31	58	12	0	29	86	18	75	1.89e-25	97.8
MDP0000542633	AT1G24590.1	57.831	83	27	2	29	111	56	130	1.1e-23	96.3
MDP0000542633	AT1G53170.1	54.167	120	44	1	15	123	15	134	2.41e-23	92.8
MDP0000542633	AT1G12980.1	69.697	66	16	1	29	94	55	116	3.14e-23	95.5
MDP0000537161	AT3G48880.2	64.505	293	100	4	59	348	12	303	4.97e-132	387
MDP0000537161	AT3G48880.2	45.098	102	50	1	413	514	1	96	1.78e-19	89.4
MDP0000537161	AT3G48880.1	64.505	293	100	4	59	348	12	303	4.97e-132	387
MDP0000537161	AT3G48880.1	45.098	102	50	1	413	514	1	96	1.78e-19	89.4
MDP0000537161	AT4G11580.1	25.24	313	193	8	49	326	3	309	1.95e-26	110
MDP0000537022	AT3G18930.2	50	404	128	17	33	396	35	404	1.78e-89	276
MDP0000537022	AT3G18930.1	50	404	128	17	33	396	35	404	1.78e-89	276
MDP0000537022	AT1G04360.1	33.333	225	100	8	25	232	34	225	9.67e-26	107
MDP0000537022	AT1G23980.1	36.559	186	98	5	5	185	20	190	4.41e-24	102
MDP0000537022	AT3G03550.1	36.875	160	77	3	38	185	58	205	1.57e-23	100
MDP0000537022	AT4G17905.1	36.538	156	87	3	35	187	57	203	1.63e-23	99.8
MDP0000537022	AT5G43420.1	32.275	189	67	8	25	184	27	183	5.6e-21	93.6
MDP0000537022	AT4G15975.1	36.036	111	70	1	111	221	48	157	6.43e-21	90.9
MDP0000537022	AT5G17600.1	32.704	159	74	5	41	190	59	193	3.32e-20	91.3
MDP0000537022	AT1G72220.1	52.778	72	33	1	114	184	151	222	6.11e-20	90.9
MDP0000533239	AT3G24440.1	47.913	599	258	15	178	768	45	597	4.42e-172	514
MDP0000533239	AT5G57380.1	42.424	297	150	6	182	476	130	407	2.09e-64	229
MDP0000533239	AT5G57380.1	49.367	79	39	1	691	768	530	608	3.43e-14	76.6
MDP0000533239	AT4G30200.1	36.468	436	242	12	76	480	2	433	2.21e-61	222
MDP0000533239	AT4G30200.1	56.471	85	35	1	684	768	585	667	5.98e-20	95.5
MDP0000533239	AT4G30200.3	36.446	439	244	12	73	480	16	450	4.16e-61	221
MDP0000533239	AT4G30200.3	56.471	85	35	1	684	768	602	684	5.87e-20	95.5
MDP0000533239	AT4G30200.4	35.477	451	244	12	73	480	16	462	7.65e-61	219
MDP0000533239	AT4G30200.2	35.477	451	244	12	73	480	16	462	3.25e-60	219
MDP0000533239	AT4G30200.2	56.471	85	35	1	684	768	614	696	5.8e-20	95.5
MDP0000533239	AT2G18880.1	34.383	381	225	9	104	480	51	410	5.05e-51	188
MDP0000533239	AT2G18880.1	46.667	75	40	0	694	768	440	514	1.06e-15	81.3
MDP0000533239	AT3G24430.1	63.107	103	21	1	777	862	73	175	1.5e-28	121
MDP0000533239	AT3G24430.1	52.632	76	25	2	875	939	434	509	4.72e-16	82.4
MDP0000533239	AT2G18870.1	58.462	65	27	0	694	758	144	208	1.96e-16	80.1
MDP0000533075	AT3G14470.1	38.443	411	236	7	9	407	6	411	1.68e-80	274
MDP0000533075	AT3G14460.1	31.98	394	257	5	12	397	6	396	1.97e-52	194
MDP0000533075	AT1G50180.1	30.688	378	215	15	42	392	31	388	7.91e-30	125
MDP0000533075	AT3G50950.2	26.741	359	242	11	45	392	34	382	1.78e-28	121
MDP0000533075	AT3G50950.1	26.741	359	242	11	45	392	34	382	1.78e-28	121
MDP0000533075	AT5G35450.1	29.65	371	220	16	42	392	31	380	5.33e-28	119
MDP0000533075	AT5G43470.2	29.474	380	221	16	42	395	31	389	8e-28	119
MDP0000533075	AT5G43470.1	29.474	380	221	16	42	395	31	389	8e-28	119
MDP0000533075	AT1G53350.1	28.846	364	233	13	42	392	31	381	1.36e-27	118
MDP0000533075	AT5G48620.1	30.504	377	215	16	42	392	31	386	2.32e-27	117
MDP0000527034	AT4G16990.1	48.966	145	72	1	65	209	7	149	1.42e-39	143
MDP0000527034	AT5G36930.1	47.333	150	75	3	62	209	9	156	1.64e-39	144
MDP0000527034	AT5G36930.2	47.333	150	75	3	62	209	12	159	1.72e-39	144
MDP0000527034	AT4G16950.2	50.993	151	66	2	64	209	9	156	1.94e-39	144
MDP0000527034	AT4G16950.1	50.993	151	66	2	64	209	9	156	2.06e-39	144
MDP0000527034	AT4G16990.2	48.966	145	72	1	65	209	7	149	2.64e-39	143
MDP0000527034	AT5G46450.1	46.259	147	75	2	63	208	9	152	1.92e-38	140
MDP0000527034	AT5G44510.1	46.154	143	75	1	67	209	40	180	2.19e-38	140
MDP0000527034	AT1G72920.1	45.578	147	78	2	62	207	4	149	8.13e-38	132
MDP0000527034	AT1G27170.1	44.595	148	80	2	62	208	9	155	8.63e-38	139
MDP0000526036	AT1G66920.1	39.879	494	239	14	100	554	113	587	7.9e-110	342
MDP0000526036	AT1G66920.2	39.243	502	239	14	100	554	113	595	8.05e-109	339
MDP0000526036	AT1G66910.1	50.314	318	150	5	246	558	327	641	1.74e-104	330
MDP0000526036	AT5G38280.1	51.623	308	137	6	255	555	320	622	2.08e-103	327
MDP0000526036	AT1G67000.1	47.11	346	163	6	223	554	516	855	2.61e-101	327
MDP0000526036	AT1G66980.1	47.904	334	161	6	232	559	774	1100	1.95e-100	329
MDP0000526036	AT5G39030.1	50	328	153	5	232	554	466	787	2.63e-100	322
MDP0000526036	AT1G70250.1	48.742	318	152	6	242	553	437	749	6.82e-100	321
MDP0000526036	AT4G18250.1	45.58	362	176	8	227	572	483	839	8.56e-100	322
MDP0000526036	AT5G38260.1	50.165	303	146	3	255	554	310	610	7.56e-99	314
MDP0000523959	AT1G08720.1	55.29	293	114	4	1	290	1	279	1.15e-97	307
MDP0000523959	AT5G11850.1	39.344	305	158	7	1	290	4	296	2.7e-54	189
MDP0000523959	AT1G18160.1	36.478	318	163	9	1	290	5	311	2.86e-39	146
MDP0000523959	AT1G73660.1	36.364	319	158	11	1	290	33	335	6.97e-38	142
MDP0000523959	AT5G03730.2	35.955	178	101	6	128	295	196	370	5.38e-21	93.2
MDP0000523959	AT5G03730.1	35.955	178	101	6	128	295	196	370	5.38e-21	93.2
MDP0000523959	AT4G24480.1	36.25	160	91	4	139	289	277	434	5.6e-20	90.1
MDP0000523258	AT3G01400.1	79.167	336	67	2	1	333	1	336	0	533
MDP0000523258	AT5G58680.1	70.746	335	94	3	3	333	1	335	1.02e-166	470
MDP0000523258	AT2G23140.2	53.008	266	124	1	62	327	543	807	1.98e-78	257
MDP0000523258	AT2G23140.1	53.008	266	124	1	62	327	546	810	2.07e-78	257
MDP0000523258	AT4G16490.1	54.406	261	117	1	69	327	192	452	3.81e-77	245
MDP0000523258	AT5G67340.1	48.772	285	144	2	62	345	423	706	1.22e-72	239
MDP0000523258	AT3G54790.2	52.075	265	125	2	64	327	440	703	2.09e-71	236
MDP0000523258	AT3G54790.1	52.075	265	125	2	64	327	476	739	4.53e-71	236
MDP0000523258	AT3G46510.1	39.939	328	197	0	31	358	323	650	8.4e-65	218
MDP0000523258	AT1G23030.1	44.928	276	149	2	55	327	324	599	5.37e-63	212
MDP0000523142	AT3G26000.1	46.275	443	170	13	1	418	1	400	4.33e-113	339
MDP0000523142	AT3G27290.1	34.897	341	173	8	81	417	32	327	2.37e-46	164
MDP0000523142	AT2G01620.1	30.622	209	118	3	219	426	17	199	1.43e-29	116
MDP0000519370	AT1G69550.1	37.307	453	237	12	1	416	552	994	1.96e-58	206
MDP0000519370	AT1G69550.1	43.448	290	145	7	135	416	907	1185	1.25e-40	154
MDP0000519370	AT1G69550.1	40.068	292	156	6	135	418	955	1235	2.04e-37	145
MDP0000519370	AT1G69550.1	41.034	290	152	6	135	416	883	1161	4.15e-37	144
MDP0000519370	AT1G69550.1	40.55	291	154	6	135	417	931	1210	1.37e-36	142
MDP0000519370	AT5G17680.1	33.857	446	226	10	1	413	482	891	1.65e-52	189
MDP0000519370	AT5G17680.1	29.021	286	163	7	135	391	762	1036	4.89e-23	102
MDP0000519370	AT5G44510.1	34.259	432	259	9	1	416	511	933	1.47e-48	177
MDP0000519370	AT5G44510.1	33.163	196	101	5	136	330	800	966	5.5e-13	71.2
MDP0000519370	AT5G51630.1	31.134	485	251	14	1	407	478	957	1.67e-47	174
MDP0000519370	AT5G51630.3	31.134	485	251	14	1	407	430	909	1.69e-47	174
MDP0000519370	AT5G51630.2	31.134	485	251	14	1	407	414	893	2.41e-47	174
MDP0000519370	AT5G46270.1	33.103	435	226	13	1	391	495	908	2.05e-45	168
MDP0000519370	AT5G45200.1	31.21	471	222	12	1	406	514	947	2.56e-45	168
MDP0000519370	AT4G12020.3	35.23	369	201	9	1	359	1108	1448	9.89e-45	166
MDP0000519370	AT4G12020.2	35.23	369	201	9	1	359	1108	1448	1.05e-44	166
MDP0000519318	AT1G21240.1	51.691	414	186	7	3	414	309	710	5.09e-134	404
MDP0000519318	AT1G21230.1	52.048	415	190	7	3	414	295	703	7.7e-133	401
MDP0000519318	AT1G21270.1	50.483	414	197	5	3	414	294	701	7.54e-131	396
MDP0000519318	AT1G21250.1	51.332	413	190	7	3	414	302	704	2.55e-130	394
MDP0000519318	AT1G21210.1	50.483	414	198	5	3	414	299	707	2.77e-128	389
MDP0000519318	AT3G25490.1	52	375	173	5	27	399	21	390	4.48e-119	356
MDP0000519318	AT1G69730.1	48.098	368	183	3	27	393	363	723	1.5e-114	355
MDP0000519318	AT1G79680.1	45.918	392	188	4	2	392	340	708	1.05e-112	350
MDP0000519318	AT1G16130.1	45.897	390	191	6	3	392	321	690	6.09e-108	337
MDP0000519318	AT1G79670.2	46.429	392	186	6	3	392	289	658	5.68e-107	333
MDP0000518147	AT2G41430.5	54.819	166	61	7	1	154	1	164	2.03e-42	138
MDP0000518147	AT2G41430.4	54.819	166	61	7	1	154	1	164	2.03e-42	138
MDP0000518147	AT2G41430.2	54.819	166	61	7	1	154	1	164	2.03e-42	138
MDP0000518147	AT2G41430.1	54.819	166	61	7	1	154	1	164	2.03e-42	138
MDP0000518147	AT2G41430.3	72.5	80	15	3	1	73	1	80	5.34e-32	110
MDP0000518147	AT4G14270.2	34.028	144	64	2	8	151	10	122	2.15e-20	81.6
MDP0000518147	AT4G14270.1	36.111	144	63	3	8	151	10	124	5.16e-20	80.5
MDP0000516205	AT2G36320.1	57.513	193	48	4	1	190	1	162	5.09e-69	207
MDP0000516205	AT3G52800.1	55.208	192	63	4	1	190	1	171	3.06e-53	167
MDP0000516205	AT4G12040.2	47.727	176	75	4	15	190	18	176	7.81e-46	149
MDP0000516205	AT4G12040.1	47.727	176	75	4	15	190	18	176	7.81e-46	149
MDP0000516205	AT2G27580.2	47.895	190	73	6	1	190	1	164	3.01e-44	144
MDP0000516205	AT2G27580.1	47.895	190	73	6	1	190	1	164	3.01e-44	144
MDP0000516205	AT4G22820.2	44.444	180	75	5	14	190	20	177	5.12e-43	141
MDP0000516205	AT4G22820.1	44.444	180	75	5	14	190	20	177	5.12e-43	141
MDP0000516205	AT1G12440.2	42.308	182	81	4	9	190	12	169	4.08e-40	134
MDP0000516205	AT1G12440.1	42.308	182	81	4	9	190	12	169	4.08e-40	134
MDP0000512279	AT1G28520.2	63.291	237	77	3	131	357	192	428	8.85e-96	295
MDP0000512279	AT1G28520.2	54.286	105	45	2	3	107	4	105	3.04e-24	103
MDP0000512279	AT1G28520.1	63.291	237	77	3	131	357	192	428	8.85e-96	295
MDP0000512279	AT1G28520.1	54.286	105	45	2	3	107	4	105	3.04e-24	103
MDP0000512279	AT2G42400.1	62.319	207	75	2	147	350	221	427	3.53e-81	256
MDP0000507273	AT5G42050.1	42.481	266	114	10	3	263	6	237	3.3e-39	140
MDP0000507273	AT3G27090.1	78.571	42	9	0	222	263	142	183	1.39e-17	80.9
MDP0000504079	AT4G37190.1	65.806	310	91	3	436	744	1	296	9.2e-135	410
MDP0000504079	AT4G37190.2	63.258	264	82	3	482	744	1	250	3.48e-103	326
MDP0000504079	AT4G37180.1	39.718	355	156	10	4	355	12	311	6.18e-58	201
MDP0000504079	AT4G37180.2	38.66	388	173	11	4	381	12	344	1.95e-55	194
MDP0000504079	AT2G03500.1	38.782	312	133	9	36	327	35	308	7.08e-44	164
MDP0000504079	AT1G68670.1	37.618	319	135	11	29	323	6	284	1.96e-38	146
MDP0000504079	AT1G49560.1	65.289	121	29	3	242	350	180	299	1.7e-35	137
MDP0000504079	AT1G25550.1	33.333	312	126	9	29	312	10	267	1.52e-34	135
MDP0000504079	AT1G13300.1	71.831	71	19	1	253	323	180	249	2.12e-26	111
MDP0000504079	AT3G25790.1	78.182	55	12	0	258	312	200	254	6.5e-23	101
MDP0000500938	AT1G79920.1	77.885	832	180	4	1	831	1	829	0	1334
MDP0000500938	AT1G79930.1	77.524	832	183	4	1	831	1	829	0	1328
MDP0000500938	AT1G79920.2	77.885	832	180	4	1	831	1	829	0	1321
MDP0000500938	AT1G79930.2	79.718	779	157	1	1	779	1	778	0	1295
MDP0000500938	AT1G11660.1	49.437	799	348	9	1	796	1	746	0	749
MDP0000500938	AT1G16030.1	35.616	438	266	4	4	438	9	433	2.87e-84	283
MDP0000500938	AT5G02500.1	29.73	666	376	13	4	665	10	587	3.2e-83	280
MDP0000500938	AT3G12580.1	29.529	701	399	15	4	699	10	620	3.4e-82	277
MDP0000500938	AT5G02500.2	36.675	379	238	2	4	381	10	387	2.52e-81	271
MDP0000500938	AT3G09440.2	29.88	666	375	13	4	665	10	587	3.19e-81	274
MDP0000495793	AT3G22910.1	69.587	1016	286	9	12	1020	15	1014	0	1360
MDP0000495793	AT3G63380.1	67.659	1008	296	7	27	1018	23	1016	0	1314
MDP0000495793	AT4G29900.1	57.245	980	400	11	58	1025	97	1069	0	1065
MDP0000495793	AT5G57110.2	55.271	1015	425	12	15	1018	61	1057	0	1064
MDP0000495793	AT5G57110.1	55.271	1015	425	12	15	1018	61	1057	0	1064
MDP0000495793	AT3G21180.1	54.376	1017	434	12	15	1018	75	1074	0	1026
MDP0000495793	AT3G57330.1	46.129	943	467	13	75	1007	93	1004	0	824
MDP0000495793	AT2G41560.1	45.397	945	474	12	75	1007	93	1007	0	815
MDP0000495793	AT1G27770.1	46.398	944	472	12	75	1007	96	1016	0	797
MDP0000495793	AT4G37640.1	46.937	963	468	13	60	1007	79	1013	0	790
MDP0000489886	AT2G26150.1	51.261	357	125	8	20	374	31	340	1.02e-117	345
MDP0000489886	AT3G22830.1	46.52	273	120	4	6	270	34	288	4.62e-79	248
MDP0000489886	AT4G17750.1	48.473	262	106	5	1	243	16	267	5.64e-75	240
MDP0000489886	AT5G16820.2	51.282	234	90	5	18	243	17	234	1.51e-71	231
MDP0000489886	AT5G16820.1	51.282	234	90	5	18	243	17	234	1.51e-71	231
MDP0000489886	AT3G51910.1	51.709	234	89	4	14	246	10	220	2.46e-71	224
MDP0000489886	AT1G32330.1	48.319	238	98	4	20	243	24	250	5.77e-70	227
MDP0000489886	AT2G26150.2	42.808	292	127	8	85	374	32	285	3.6e-69	219
MDP0000489886	AT3G02990.1	50.23	217	93	3	32	243	22	228	5.56e-67	219
MDP0000489886	AT3G63350.1	50.943	212	80	3	20	225	15	208	1.58e-63	204
MDP0000484463	AT5G36930.1	38.776	196	113	4	24	213	11	205	4.24e-34	135
MDP0000484463	AT5G36930.2	38.776	196	113	4	24	213	14	208	4.61e-34	135
MDP0000484463	AT3G25510.1	40.964	166	94	2	25	187	51	215	3.94e-32	130
MDP0000484463	AT3G25510.1	34.177	158	102	2	32	189	1255	1410	8.13e-21	95.9
MDP0000484463	AT4G16950.2	44.586	157	82	3	17	169	2	157	5.25e-32	129
MDP0000484463	AT4G16950.1	44.586	157	82	3	17	169	2	157	5.66e-32	129
MDP0000484463	AT3G44480.1	39.735	151	90	1	18	168	89	238	2.3e-31	127
MDP0000484463	AT4G12010.1	46.497	157	77	4	17	170	3	155	3.21e-31	127
MDP0000484463	AT1G31540.1	44.444	153	80	2	17	168	2	150	3.23e-31	127
MDP0000484463	AT5G46450.1	44.521	146	80	1	25	170	11	155	3.28e-31	127
MDP0000484463	AT1G31540.2	44.444	153	80	2	17	168	2	150	3.64e-31	127
MDP0000480237	AT5G64740.1	82	1100	177	7	1	1096	1	1083	0	1848
MDP0000480237	AT2G21770.1	80.892	1099	194	7	1	1096	1	1086	0	1829
MDP0000480237	AT5G09870.1	81.13	1097	177	6	1	1096	1	1068	0	1818
MDP0000480237	AT4G39350.1	81.529	1099	183	5	1	1096	1	1082	0	1793
MDP0000480237	AT5G17420.1	64.481	1098	316	14	1	1096	1	1026	0	1429
MDP0000480237	AT5G05170.1	64.352	1080	349	14	29	1096	10	1065	0	1427
MDP0000480237	AT4G32410.1	64.13	1104	341	12	1	1085	1	1068	0	1425
MDP0000480237	AT2G25540.1	62.614	1094	357	13	7	1086	1	1056	0	1416
MDP0000480237	AT5G44030.1	61.355	1092	333	10	34	1096	18	1049	0	1375
MDP0000480237	AT4G18780.1	65.179	896	269	9	220	1096	109	980	0	1232
MDP0000480237	AT4G18780.1	46.552	58	31	0	31	88	1	58	4.66e-11	67.4
MDP0000478232	AT3G11760.1	58.1	642	192	13	27	646	108	694	0	676
MDP0000478232	AT5G04860.1	49.844	642	267	17	29	649	123	730	0	549
MDP0000478232	AT2G10560.1	53.386	251	81	7	410	649	1	226	2.68e-80	256
MDP0000478232	AT2G25460.1	49.65	143	66	2	336	477	282	419	2.18e-31	127
MDP0000472380	AT5G66210.2	78.81	538	87	2	1	538	1	511	0	872
MDP0000472380	AT5G66210.1	78.81	538	87	2	1	538	1	511	0	872
MDP0000472380	AT2G17890.1	76.429	560	107	4	1	538	1	557	0	852
MDP0000472380	AT4G36070.1	75.83	542	107	4	1	539	1	521	0	827
MDP0000472380	AT4G36070.2	75.97	541	106	4	1	538	1	520	0	827
MDP0000472380	AT5G66210.3	78.313	498	81	2	1	498	1	471	0	804
MDP0000472380	AT5G66210.4	76.644	441	76	2	1	441	1	414	0	694
MDP0000472380	AT3G50530.1	51.592	471	217	6	74	539	133	597	2.01e-154	461
MDP0000472380	AT3G50530.2	49.203	502	213	8	74	539	133	628	7.92e-150	450
MDP0000472380	AT5G12180.1	43.438	541	272	8	1	534	1	514	1.63e-149	446
MDP0000471442	AT5G05190.1	48.78	123	49	4	1076	1188	428	546	1.45e-29	126
MDP0000471442	AT5G05190.1	42.202	109	61	2	1	108	1	108	9.98e-12	69.3
MDP0000471442	AT3G56410.1	34.615	104	60	2	1118	1221	312	407	6.13e-11	67.4
MDP0000471442	AT3G56410.2	34.615	104	60	2	1118	1221	359	454	7.19e-11	67.4
MDP0000469943	AT3G26810.1	74.057	424	107	1	26	446	153	576	0	630
MDP0000469943	AT1G12820.1	72.3	426	113	3	26	446	153	578	0	629
MDP0000469943	AT3G62980.1	58.195	421	173	3	26	445	158	576	9.72e-167	482
MDP0000469943	AT4G03190.1	53.919	421	190	3	26	445	154	571	1.47e-153	447
MDP0000469943	AT5G49980.1	50.827	423	201	3	26	446	203	620	2.07e-136	405
MDP0000469943	AT4G24390.2	47.754	423	218	2	26	446	203	624	1.9e-130	390
MDP0000469943	AT4G24390.1	47.754	423	218	2	26	446	203	624	1.9e-130	390
MDP0000469943	AT2G39940.1	27.315	432	293	9	26	445	166	588	1.49e-38	147
MDP0000469943	AT4G15475.1	28.205	273	163	13	139	401	125	374	5.85e-15	77
MDP0000465593	AT1G26800.1	43.128	211	95	6	2	209	4	192	3.57e-46	152
MDP0000465593	AT1G14200.1	36.686	169	90	6	1	167	1	154	1.29e-27	103
MDP0000465593	AT3G13430.3	34.595	185	88	6	20	181	110	284	1.24e-25	101
MDP0000465593	AT3G13430.2	34.595	185	88	6	20	181	110	284	1.24e-25	101
MDP0000465593	AT3G13430.1	34.595	185	88	6	20	181	110	284	1.24e-25	101
MDP0000465593	AT5G56340.1	41.27	126	51	3	62	167	182	304	1.8e-25	102
MDP0000465593	AT5G59550.1	54.43	79	34	1	93	169	168	246	1.44e-24	99.8
MDP0000465593	AT3G19950.1	43	100	50	2	84	176	171	270	5.21e-23	94.7
MDP0000465593	AT1G60360.1	41.026	117	59	3	80	186	177	293	1.09e-22	93.6
MDP0000465593	AT1G55530.1	34.615	182	80	8	15	170	103	271	1.36e-22	94
MDP0000463846	AT4G37260.1	47.11	346	125	8	4	320	5	321	1.92e-90	272
MDP0000463846	AT5G67300.1	51.563	320	135	10	7	320	1	306	3e-90	271
MDP0000463846	AT3G50060.1	49.158	297	117	6	7	295	1	271	3.85e-77	238
MDP0000463846	AT2G23290.1	47.267	311	106	7	2	294	3	273	7.89e-76	234
MDP0000463846	AT3G55730.1	69.159	107	33	0	10	116	54	160	5.97e-49	168
MDP0000463846	AT2G39880.1	68.932	103	32	0	10	112	48	150	3.14e-46	160
MDP0000463846	AT3G09230.1	68.269	104	33	0	9	112	52	155	5.56e-46	160
MDP0000463846	AT3G29020.1	54.386	114	49	1	12	125	65	175	3.38e-38	135
MDP0000463846	AT3G29020.2	54.386	114	49	1	12	125	67	177	1.5e-37	135
MDP0000463846	AT1G69560.1	55.446	101	45	0	12	112	107	207	2.97e-37	135
MDP0000461884	AT5G56340.1	58.005	381	111	8	1	350	1	363	9.59e-131	382
MDP0000461884	AT1G55530.1	50.67	373	136	7	1	357	1	341	3.87e-122	358
MDP0000461884	AT4G26400.2	50.97	361	131	8	5	349	1	331	2.04e-103	310
MDP0000461884	AT4G26400.1	50.97	361	131	8	5	349	1	331	2.04e-103	310
MDP0000461884	AT3G13430.3	50.155	323	123	10	1	316	1	292	4.29e-89	272
MDP0000461884	AT3G13430.2	50.155	323	123	10	1	316	1	292	4.29e-89	272
MDP0000461884	AT3G13430.1	50.155	323	123	10	1	316	1	292	4.29e-89	272
MDP0000461884	AT3G19950.1	60.784	102	34	1	203	298	161	262	3.33e-41	148
MDP0000461884	AT2G40830.3	41.558	154	72	5	205	350	138	281	1.09e-27	112
MDP0000461884	AT2G40830.2	41.558	154	72	5	205	350	138	281	1.09e-27	112
MDP0000459561	AT1G07710.1	72.862	538	144	2	14	550	8	544	0	748
MDP0000459561	AT5G60070.1	66.248	557	173	9	1	550	1	549	0	692
MDP0000459561	AT5G02620.1	61.007	536	188	5	21	550	5	525	0	632
MDP0000459561	AT2G31820.1	58.206	524	208	7	30	550	148	663	0	576
MDP0000459561	AT1G05640.1	58.769	536	206	10	21	550	102	628	0	571
MDP0000459561	AT3G12360.1	43.847	577	277	8	4	550	32	591	1.14e-146	434
MDP0000459561	AT2G01680.1	42.57	498	261	6	37	517	14	503	2.84e-133	398
MDP0000459561	AT3G09550.1	44.086	558	266	11	17	550	73	608	2.28e-129	390
MDP0000459561	AT5G54710.1	26.482	506	310	15	34	513	103	572	1.68e-37	146
MDP0000459561	AT1G34050.1	25.8	500	322	14	23	508	75	539	8.29e-36	141
MDP0000459561	AT1G34050.1	28.421	190	129	3	107	295	54	237	2.16e-11	66.6
MDP0000453207	AT3G02210.1	60.964	415	97	4	44	394	33	446	0	520
MDP0000453207	AT3G29810.1	60.628	414	103	4	44	397	28	441	0	518
MDP0000453207	AT5G15630.1	53.995	413	129	7	41	392	17	429	9.58e-155	443
MDP0000453207	AT1G09790.1	45.501	389	153	9	44	373	35	423	1.73e-111	334
MDP0000453207	AT5G60920.1	75.978	179	43	0	44	222	36	214	4.87e-101	307
MDP0000453207	AT5G60920.1	64.103	195	64	4	194	384	249	441	6.87e-85	266
MDP0000453207	AT5G60950.1	56.213	169	66	2	52	220	30	190	1.12e-63	202
MDP0000453207	AT4G16120.1	28.571	182	105	8	51	212	216	392	5.2e-13	70.9
MDP0000453000	AT1G07530.1	46.262	709	314	17	115	792	86	758	0	572
MDP0000453000	AT1G07530.1	64.516	217	77	0	792	1008	553	769	7.59e-97	323
MDP0000453000	AT2G29060.1	44.272	707	304	14	105	792	50	685	0	551
MDP0000453000	AT2G29060.1	64.186	215	76	1	792	1005	479	693	1.4e-94	315
MDP0000453000	AT1G07520.1	44.65	701	298	18	106	791	60	685	1.53e-166	505
MDP0000453000	AT1G07520.1	58.824	221	82	4	792	1006	478	695	7.3e-80	275
MDP0000453000	AT2G29065.1	49.543	547	213	14	268	790	112	619	6.73e-163	493
MDP0000453000	AT2G29065.1	57.339	218	90	3	792	1006	413	630	3.72e-79	271
MDP0000453000	AT2G37650.1	40.871	712	315	17	106	790	72	704	1.17e-154	475
MDP0000453000	AT2G37650.1	55.607	214	95	0	792	1005	501	714	1.38e-76	266
MDP0000453000	AT3G46600.2	47.228	451	201	8	352	791	17	441	2.92e-126	391
MDP0000453000	AT3G46600.2	50.926	216	106	0	792	1007	237	452	2.82e-74	252
MDP0000453000	AT3G46600.3	47.228	451	201	8	352	791	115	539	2.62e-125	392
MDP0000453000	AT3G46600.3	50.926	216	106	0	792	1007	335	550	1.97e-73	253
MDP0000453000	AT3G46600.1	47.228	451	201	8	352	791	147	571	4.95e-125	393
MDP0000453000	AT3G46600.1	50.926	216	106	0	792	1007	367	582	2.7e-73	253
MDP0000453000	AT5G59450.1	45.684	475	219	13	337	791	135	590	1.38e-123	390
MDP0000453000	AT5G59450.1	52.995	217	100	1	792	1006	384	600	6.34e-75	259
MDP0000453000	AT1G50600.1	29.245	424	276	7	383	788	169	586	8.5e-51	189
MDP0000453000	AT1G50600.1	31.925	213	144	1	791	1003	385	596	2.09e-29	124
MDP0000449255	AT4G16990.1	47.973	148	75	1	42	189	7	152	6.78e-38	137
MDP0000449255	AT4G16990.2	47.973	148	75	1	42	189	7	152	1.17e-37	137
MDP0000449255	AT5G36930.2	44.444	153	81	3	39	189	12	162	2.43e-37	137
MDP0000449255	AT5G36930.1	44.444	153	81	3	39	189	9	159	2.57e-37	136
MDP0000449255	AT1G65850.1	42.667	150	76	2	44	189	33	176	8.86e-37	135
MDP0000449255	AT1G65850.2	42.667	150	76	2	44	189	48	191	9.22e-37	135
MDP0000449255	AT5G44510.1	43.151	146	81	1	44	189	40	183	1.45e-36	134
MDP0000449255	AT4G16950.2	45.033	151	81	1	41	189	9	159	5.8e-36	132
MDP0000449255	AT4G16950.1	45.033	151	81	1	41	189	9	159	6.35e-36	132
MDP0000449255	AT1G72900.1	46.853	143	73	3	44	184	10	151	6.74e-36	128
MDP0000448667	AT3G02570.1	52.267	419	154	5	24	406	25	433	2.04e-152	437
MDP0000448667	AT1G67070.1	50.351	427	163	3	21	406	24	442	1.05e-142	413
MDP0000446522	AT5G17680.1	38.076	759	407	16	186	908	17	748	2.74e-141	452
MDP0000446522	AT5G17680.1	44.068	177	89	4	11	186	16	183	9.85e-35	143
MDP0000446522	AT5G36930.1	38.441	757	407	15	187	907	14	747	2.37e-140	447
MDP0000446522	AT5G36930.1	42.105	171	92	5	10	177	11	177	1.21e-33	140
MDP0000446522	AT5G36930.2	38.441	757	407	15	187	907	17	750	3.1e-140	447
MDP0000446522	AT5G36930.2	42.105	171	92	5	10	177	14	180	1.24e-33	140
MDP0000446522	AT5G41750.2	35.223	741	427	14	186	892	12	733	4.72e-128	412
MDP0000446522	AT5G41750.2	42.135	178	99	2	1	177	1	175	4.94e-31	131
MDP0000446522	AT5G41750.1	35.223	741	427	14	186	892	12	733	4.72e-128	412
MDP0000446522	AT5G41750.1	42.135	178	99	2	1	177	1	175	4.94e-31	131
MDP0000446522	AT4G12010.1	35.558	779	442	13	177	908	1	766	1.11e-126	412
MDP0000446522	AT4G12010.1	41.837	196	109	4	1	194	1	193	5.8e-35	144
MDP0000446522	AT5G18360.1	36.148	758	426	14	186	906	15	751	1.93e-125	400
MDP0000446522	AT5G18360.1	40	175	100	2	11	185	14	183	3.43e-28	122
MDP0000446522	AT5G44510.1	35.676	754	433	16	187	902	40	779	7.88e-125	406
MDP0000446522	AT5G44510.1	41.799	189	104	3	11	198	38	221	3.82e-33	138
MDP0000446522	AT5G41540.1	35.027	748	431	15	181	892	5	733	1.19e-121	394
MDP0000446522	AT5G41540.1	46.409	181	92	4	3	182	2	178	1.62e-35	145
MDP0000446522	AT4G11170.1	34.529	753	441	12	181	896	5	742	6.84e-120	391
MDP0000446522	AT4G11170.1	42.308	182	101	2	1	182	1	178	5.58e-32	134
MDP0000442260	AT2G38790.1	39.007	141	61	6	35	151	41	180	1.02e-17	76.6
MDP0000442083	AT4G15420.1	66.783	572	176	5	1	570	1	560	0	795
MDP0000442083	AT2G29070.2	40.719	167	81	3	91	257	28	176	6.33e-26	108
MDP0000442083	AT2G21270.2	38.462	169	86	3	90	258	32	182	4.89e-25	105
MDP0000442083	AT2G21270.1	38.462	169	86	3	90	258	32	182	4.89e-25	105
MDP0000442083	AT2G21270.3	38.69	168	85	3	90	257	53	202	6.66e-25	105
MDP0000442083	AT2G29070.1	43.056	144	66	2	114	257	17	144	7.72e-25	104
MDP0000442083	AT4G38930.2	37.87	169	87	3	90	258	32	182	1.09e-23	102
MDP0000442083	AT4G38930.1	37.87	169	87	3	90	258	32	182	1.13e-23	101
MDP0000442083	AT1G09920.1	29.333	150	74	4	410	558	9	127	5.26e-11	62
MDP0000437916	AT4G07960.1	82.386	176	23	2	1	172	529	700	3.77e-90	277
MDP0000437916	AT3G07330.1	65.73	178	52	2	1	172	509	683	4.45e-72	229
MDP0000437916	AT2G24630.1	69.663	178	47	2	1	172	515	691	7.53e-71	226
MDP0000437916	AT4G31590.1	71.667	180	42	4	1	172	515	693	8.89e-70	223
MDP0000437916	AT3G28180.1	63.83	188	52	4	1	172	487	674	1.07e-64	209
MDP0000437916	AT5G22740.1	30.233	172	93	3	1	170	386	532	5.99e-20	85.9
MDP0000437916	AT5G16190.1	26.347	167	97	1	1	167	302	442	1.78e-18	81.6
MDP0000437916	AT4G16590.1	27.381	168	93	3	1	167	261	400	1.89e-17	78.6
MDP0000437916	AT5G03760.1	25.882	170	101	1	1	170	386	530	1.51e-16	76.3
MDP0000437916	AT1G24070.1	25.749	167	98	2	1	167	411	551	2.91e-16	75.5
MDP0000437402	AT3G24440.1	47.746	599	259	14	178	768	45	597	1.42e-169	513
MDP0000437402	AT3G24430.1	65.285	193	31	2	921	1104	367	532	7.34e-71	246
MDP0000437402	AT3G24430.1	74.534	161	24	1	777	920	73	233	3.79e-65	230
MDP0000437402	AT5G57380.1	42.088	297	151	6	182	476	130	407	1.12e-62	225
MDP0000437402	AT5G57380.1	51.351	74	36	0	691	764	530	603	1.09e-14	78.6
MDP0000437402	AT4G30200.1	35.682	440	240	12	76	480	2	433	1.62e-59	218
MDP0000437402	AT4G30200.1	56.471	85	35	1	684	768	585	667	2.7e-20	97.1
MDP0000437402	AT4G30200.3	35.666	443	242	12	73	480	16	450	2.83e-59	217
MDP0000437402	AT4G30200.3	56.471	85	35	1	684	768	602	684	2.68e-20	97.1
MDP0000437402	AT4G30200.4	35.255	451	245	12	73	480	16	462	4.73e-59	215
MDP0000437402	AT4G30200.2	35.255	451	245	12	73	480	16	462	1.95e-58	215
MDP0000437402	AT4G30200.2	56.471	85	35	1	684	768	614	696	2.61e-20	97.1
MDP0000437402	AT2G18880.1	34.121	381	226	9	104	480	51	410	2.23e-49	184
MDP0000437402	AT2G18880.1	48	75	39	0	694	768	440	514	1.86e-16	84
MDP0000437402	AT2G18870.1	57.143	70	30	0	694	763	144	213	3.39e-17	82.4
MDP0000431556	AT1G55090.1	76.214	206	41	1	21	226	529	726	1.12e-109	330
MDP0000430035	AT5G36930.2	42.837	698	359	14	6	679	185	866	2.02e-146	473
MDP0000430035	AT5G36930.2	34.066	364	200	10	865	1207	550	894	6.79e-38	154
MDP0000430035	AT5G36930.2	34.653	303	181	7	719	1015	599	890	3.84e-29	126
MDP0000430035	AT5G36930.2	28.086	324	180	12	535	835	598	891	5.61e-14	77
MDP0000430035	AT5G36930.1	42.837	698	359	14	6	679	182	863	2.47e-146	472
MDP0000430035	AT5G36930.1	34.066	364	200	10	865	1207	547	891	7.18e-38	154
MDP0000430035	AT5G36930.1	34.653	303	181	7	719	1015	596	887	4.03e-29	126
MDP0000430035	AT5G36930.1	28.086	324	180	12	535	835	595	888	6.05e-14	77
MDP0000430035	AT5G17680.1	34.335	865	479	18	9	812	182	1018	1.81e-128	426
MDP0000430035	AT5G17680.1	30.297	472	280	12	702	1162	588	1021	5.18e-33	139
MDP0000430035	AT5G17680.1	31.122	392	212	10	861	1199	551	937	9.29e-31	132
MDP0000430035	AT5G17680.1	27.061	473	255	16	775	1209	602	1022	5.75e-27	119
MDP0000430035	AT1G27170.1	30.491	1079	611	26	1	1010	178	1186	4.83e-124	416
MDP0000430035	AT1G27170.1	29.981	527	321	12	702	1208	631	1129	1.87e-40	163
MDP0000430035	AT1G27170.1	29.803	406	223	10	868	1215	601	1002	2.02e-33	140
MDP0000430035	AT1G27170.2	30.491	1079	611	26	1	1010	178	1186	6.2e-124	415
MDP0000430035	AT1G27170.2	29.981	527	321	12	702	1208	631	1129	1.59e-40	163
MDP0000430035	AT1G27170.2	29.803	406	223	10	868	1215	601	1002	2.17e-33	140
MDP0000430035	AT1G27180.1	30.656	1083	591	26	8	1010	358	1360	8.93e-122	412
MDP0000430035	AT1G27180.1	28.409	528	329	13	702	1208	804	1303	5.7e-36	149
MDP0000430035	AT1G27180.1	28.642	405	230	8	868	1215	774	1176	8.98e-30	129
MDP0000430035	AT1G69550.1	32.69	985	587	25	36	994	279	1213	9.67e-113	384
MDP0000430035	AT1G69550.1	30.876	651	382	20	497	1111	658	1276	1.04e-48	190
MDP0000430035	AT1G69550.1	33.457	541	309	16	705	1205	659	1188	9.35e-48	187
MDP0000430035	AT1G69550.1	34.154	325	207	7	886	1205	651	973	8.43e-32	135
MDP0000430035	AT4G19510.2	36	625	373	11	14	621	194	808	7.72e-100	342
MDP0000430035	AT4G19510.2	36.404	228	139	5	884	1111	587	808	4.78e-25	113
MDP0000430035	AT4G19510.2	29.02	255	149	8	702	955	594	817	4.51e-12	70.9
MDP0000430035	AT4G16950.2	29.559	1042	596	32	13	989	189	1157	2.37e-98	343
MDP0000430035	AT4G16950.2	26.904	617	370	20	550	1158	566	1109	5.31e-31	132
MDP0000430035	AT4G16950.2	28.112	498	279	15	784	1211	611	1099	9.34e-26	115
MDP0000430035	AT4G12010.1	34.188	702	407	18	13	673	188	875	2.87e-98	340
MDP0000430035	AT4G12010.1	36.55	342	195	11	881	1212	596	925	2.06e-38	156
MDP0000430035	AT4G12010.1	30.086	349	181	15	703	1005	607	938	5.12e-16	84
MDP0000430035	AT4G12010.1	30.935	278	162	11	702	965	674	935	3.91e-12	71.2
MDP0000427444	AT3G51550.1	49.342	760	320	19	148	864	85	822	0	673
MDP0000427444	AT3G51550.1	37.963	108	59	4	9	113	30	132	1.72e-12	71.6
MDP0000427444	AT5G39000.1	44.671	835	385	18	124	897	56	874	0	652
MDP0000427444	AT5G39000.1	33.945	109	68	2	9	116	26	131	5.05e-11	66.6
MDP0000427444	AT5G38990.1	44.214	821	370	20	148	897	78	881	0	614
MDP0000427444	AT5G38990.1	33.577	137	86	2	9	143	23	156	9.69e-14	75.5
MDP0000427444	AT5G28680.1	43.455	764	377	14	129	857	56	799	0	596
MDP0000427444	AT3G04690.1	42.125	819	402	17	129	897	55	851	0	593
MDP0000427444	AT1G30570.1	40.025	792	370	24	151	878	83	833	1.28e-159	488
MDP0000427444	AT5G61350.1	39.277	802	383	25	120	861	55	812	2.18e-147	456
MDP0000427444	AT5G54380.1	38.451	762	393	20	151	872	81	806	9.34e-147	455
MDP0000427444	AT5G59700.1	38.83	752	369	26	140	857	66	760	1.74e-146	454
MDP0000427444	AT3G46290.1	39.262	759	388	25	125	857	52	763	3.71e-146	452
MDP0000420612	AT5G05180.1	29.847	459	245	11	22	456	27	432	7.98e-37	140
MDP0000420612	AT5G05180.2	38.136	236	115	4	247	456	178	408	1.02e-36	139
MDP0000420612	AT5G58320.2	26.158	367	183	8	104	446	245	547	2.27e-17	84.7
MDP0000420612	AT3G10880.1	42.857	84	47	1	350	432	234	317	5.57e-11	63.5
MDP0000420612	AT2G30500.2	35.294	102	52	1	348	449	423	510	6.5e-11	64.3
MDP0000420612	AT2G30500.1	35.294	102	52	1	348	449	423	510	6.5e-11	64.3
MDP0000418900	AT2G25000.1	51.613	155	45	2	4	158	145	269	3.28e-49	159
MDP0000418900	AT4G31800.2	51.923	156	52	3	4	158	174	307	2.75e-48	158
MDP0000418900	AT4G31800.1	51.923	156	52	3	4	158	175	308	3.14e-48	158
MDP0000418900	AT1G80840.1	50	162	60	3	3	154	144	294	1.78e-45	150
MDP0000418900	AT1G62300.1	58.333	60	25	0	3	62	310	369	3.44e-23	94.7
MDP0000418900	AT4G22070.1	58.333	60	25	0	3	62	295	354	5.16e-23	94
MDP0000418900	AT4G04450.1	58.333	60	25	0	3	62	290	349	7.87e-23	93.6
MDP0000418900	AT1G68150.1	51.316	76	37	0	4	79	234	309	1.22e-22	92
MDP0000418900	AT1G18860.1	59.322	59	24	0	4	62	190	248	1.88e-22	92.4
MDP0000418900	AT5G15130.1	56.25	64	28	0	4	67	226	289	3.21e-22	92
MDP0000412799	AT1G53540.1	66.25	160	49	3	1	157	1	158	6.49e-68	202
MDP0000412799	AT1G07400.1	61.35	163	52	4	1	157	1	158	5.29e-63	190
MDP0000412799	AT3G46230.1	65.823	158	52	2	1	157	1	157	5.36e-61	185
MDP0000412799	AT5G59720.1	64.78	159	53	2	1	156	1	159	9.53e-61	185
MDP0000412799	AT2G29500.1	62.264	159	53	2	1	157	1	154	6.16e-60	182
MDP0000412799	AT1G59860.1	59.509	163	53	4	1	157	1	156	1.1e-58	179
MDP0000412799	AT4G10250.1	47.059	136	67	2	17	147	34	169	2.26e-37	126
MDP0000412799	AT5G37670.1	39.85	133	67	3	29	155	9	134	1.24e-27	100
MDP0000412799	AT5G12020.1	40.404	99	58	1	42	139	38	136	7.37e-21	83.2
MDP0000412799	AT5G12030.1	36.364	99	62	1	42	139	39	137	9.76e-20	80.5
MDP0000406270	AT1G01260.3	54.29	641	209	16	5	613	1	589	0	608
MDP0000406270	AT1G01260.2	54.29	641	209	16	5	613	1	589	0	608
MDP0000406270	AT1G01260.1	54.29	641	209	16	5	613	1	589	0	608
MDP0000406270	AT2G46510.1	47.974	617	224	17	12	605	8	550	3.56e-174	506
MDP0000406270	AT4G17880.1	32.368	587	303	17	49	602	59	584	5.19e-74	248
MDP0000406270	AT4G16430.1	50.794	189	77	4	416	601	292	467	1.28e-51	184
MDP0000406270	AT4G16430.1	40.496	242	121	7	7	241	1	226	5.91e-42	157
MDP0000406270	AT5G46760.1	44.796	221	103	5	396	599	366	584	2.69e-46	172
MDP0000406270	AT5G46760.1	30.342	234	137	7	13	237	15	231	1.36e-17	86.7
MDP0000406270	AT1G32640.1	45.411	207	97	4	405	599	416	618	3.25e-43	164
MDP0000406270	AT1G32640.1	34.872	195	117	3	51	242	66	253	2.97e-21	98.2
MDP0000406270	AT5G46830.1	38.608	158	88	2	435	583	334	491	9.75e-27	114
MDP0000406270	AT5G46830.1	34.921	189	105	7	65	241	43	225	1.14e-12	70.5
MDP0000406270	AT4G00870.1	35.938	192	98	5	392	564	198	383	9.42e-22	98.2
MDP0000400108	AT2G27260.1	31.797	217	137	5	40	253	31	239	4.01e-25	100
MDP0000400108	AT5G22870.1	30.556	180	111	5	61	233	16	188	1.25e-22	92.8
MDP0000400108	AT3G52460.1	29.515	227	136	6	33	247	74	288	9.3e-20	87
MDP0000400108	AT5G53730.1	27.586	174	117	4	86	252	38	209	1.22e-13	68.6
MDP0000400108	AT1G08160.1	26.627	169	121	2	64	230	30	197	1.48e-13	68.6
MDP0000400108	AT1G61760.1	25.258	194	138	4	42	230	9	200	8.69e-13	66.2
MDP0000400108	AT3G11650.1	26.214	206	119	8	36	211	2	204	4.59e-12	64.7
MDP0000400108	AT3G52470.1	29.167	192	121	7	68	252	12	195	1.38e-11	62.8
MDP0000398882	AT5G62620.1	66.222	675	201	7	5	655	11	682	0	951
MDP0000398882	AT1G74800.1	65.327	672	203	8	5	655	11	673	0	915
MDP0000398882	AT1G27120.1	62.883	652	202	9	35	655	32	674	0	802
MDP0000398882	AT5G62620.2	64.298	563	175	6	5	544	11	570	0	759
MDP0000398882	AT4G21060.2	51.594	690	294	14	1	655	1	685	0	691
MDP0000398882	AT4G21060.1	52.459	671	277	15	22	655	77	742	0	684
MDP0000398882	AT1G26810.1	35.345	580	329	17	90	651	89	640	2.84e-101	322
MDP0000398882	AT3G06440.1	35.882	510	279	13	150	651	149	618	2.37e-94	303
MDP0000398882	AT3G06440.2	35.068	442	240	12	150	584	149	550	1.74e-70	238
MDP0000398882	AT3G14960.1	24.28	243	149	8	409	633	87	312	7.59e-12	67.4
MDP0000389794	AT2G45540.1	72.881	118	22	1	33	150	2447	2554	6.91e-53	181
MDP0000389794	AT2G45540.2	72.881	118	22	1	33	150	2502	2609	7.4e-53	181
MDP0000389794	AT4G02660.1	49.206	63	32	0	33	95	3126	3188	1.05e-14	71.6
MDP0000389794	AT1G03060.1	45	80	36	1	33	104	3182	3261	2.11e-14	70.5
MDP0000389794	AT1G58230.1	45.07	71	39	0	33	103	2164	2234	4.64e-14	69.7
MDP0000382998	AT4G11610.1	67.25	1029	296	10	2	1010	5	1012	0	1431
MDP0000382998	AT4G00700.1	58.725	1020	395	14	2	1010	3	1007	0	1192
MDP0000382998	AT3G57880.1	69.476	783	218	6	233	1010	8	774	0	1167
MDP0000382998	AT3G61300.1	55.329	1032	376	19	2	1010	4	973	0	1140
MDP0000382998	AT1G51570.1	67.516	785	233	7	233	1010	8	777	0	1139
MDP0000382998	AT1G22610.1	55.877	1038	417	17	4	1010	3	1030	0	1132
MDP0000382998	AT5G12970.1	67.73	784	233	6	229	1010	5	770	0	1130
MDP0000382998	AT5G48060.1	53.026	1041	446	16	4	1010	6	1037	0	1097
MDP0000382998	AT5G06850.1	63.693	796	272	7	226	1010	6	795	0	1087
MDP0000382998	AT1G04150.1	51.965	1043	428	19	2	1010	10	1013	0	1016
MDP0000379307	AT1G79920.1	69.776	268	68	4	2	263	571	831	1.94e-124	374
MDP0000379307	AT1G79930.1	69.03	268	70	4	2	263	571	831	5.99e-123	370
MDP0000379307	AT1G79920.2	70.428	257	63	4	13	263	582	831	3.08e-121	366
MDP0000379307	AT1G79930.2	76.19	210	50	0	2	211	571	780	3.55e-111	338
MDP0000379307	AT1G11660.1	44.24	217	113	2	10	226	538	746	8.26e-46	164
MDP0000379307	AT4G16660.1	27.2	250	172	5	6	249	610	855	1.28e-14	73.9
MDP0000374557	AT3G62720.2	75.435	460	112	1	1	460	1	459	0	749
MDP0000374557	AT3G62720.1	75.435	460	112	1	1	460	1	459	0	749
MDP0000374557	AT4G02500.1	78.834	463	92	3	1	460	1	460	0	738
MDP0000374557	AT1G74380.1	58.065	434	153	4	13	446	42	446	0	540
MDP0000374557	AT5G07720.1	56.036	439	163	4	8	446	37	445	0	538
MDP0000374557	AT1G18690.1	51.351	481	182	7	10	446	32	504	3.8e-178	508
MDP0000374557	AT2G22900.1	41.547	349	161	5	113	423	89	432	3.69e-96	296
MDP0000374557	AT4G37690.1	39.335	361	176	6	101	423	60	415	1.05e-92	287
MDP0000374557	AT4G38310.1	46.429	112	48	3	113	219	13	117	6.21e-29	110
MDP0000372490	AT1G76490.1	74.725	546	125	4	25	566	96	632	0	840
MDP0000372490	AT2G17370.1	68.607	567	155	8	4	565	6	554	0	776
MDP0000370964	AT3G09350.1	71.353	377	93	3	1	377	1	362	0	539
MDP0000370964	AT3G09350.3	70.674	341	85	3	37	377	1	326	1.66e-168	474
MDP0000370964	AT3G09350.2	70.674	341	85	3	37	377	1	326	1.66e-168	474
MDP0000370964	AT3G53800.1	62.992	381	122	4	1	380	1	363	6.87e-161	456
MDP0000370964	AT5G02150.1	64.97	334	98	3	1	325	1	324	1.55e-150	429
MDP0000370964	AT5G02150.2	63.39	295	89	3	40	325	1	285	4.64e-125	362
MDP0000370964	AT3G51980.1	28.315	279	175	7	3	268	59	325	8.91e-17	81.3
MDP0000365970	AT4G22570.1	85.955	178	25	0	5	182	6	183	3.17e-111	314
MDP0000365970	AT4G12440.2	86.364	176	24	0	7	182	7	182	5.72e-109	308
MDP0000365970	AT1G27450.2	74.713	174	44	0	7	180	7	180	3.63e-94	271
MDP0000365970	AT1G27450.1	74.713	174	44	0	7	180	67	240	9.23e-94	272
MDP0000365970	AT5G11160.1	74.566	173	44	0	8	180	11	183	1.12e-90	263
MDP0000365970	AT1G80050.1	72.832	173	47	0	8	180	11	183	8.97e-88	255
MDP0000365970	AT1G27450.3	64.824	199	45	1	7	180	83	281	1.14e-87	258
MDP0000365970	AT4G12440.1	86.525	141	19	0	7	147	7	147	5.26e-85	248
MDP0000365927	AT5G13190.1	70.896	134	39	0	28	161	1	134	1.14e-68	204
MDP0000356161	AT3G29970.1	69.767	86	26	0	35	120	1	86	3.81e-45	141
MDP0000356161	AT3G48140.1	54.878	82	37	0	37	118	4	85	2.01e-29	101
MDP0000348107	AT4G10265.1	58.621	87	28	4	32	116	2	82	1.72e-23	86.7
MDP0000348107	AT4G10270.1	58.427	89	34	3	32	117	2	90	2.54e-23	86.3
MDP0000338280	AT1G08010.2	36.585	287	121	10	100	348	23	286	3.03e-42	149
MDP0000338280	AT1G08010.1	36.585	287	121	10	100	348	23	286	3.03e-42	149
MDP0000338280	AT1G08000.2	33.333	279	139	6	100	348	23	284	5.34e-39	140
MDP0000338280	AT1G08000.1	33.333	279	139	6	100	348	23	284	5.34e-39	140
MDP0000338280	AT3G54810.2	72.727	77	21	0	277	353	224	300	1.99e-36	134
MDP0000338280	AT3G54810.1	72.727	77	21	0	277	353	224	300	1.99e-36	134
MDP0000338280	AT4G32890.1	60.204	98	36	1	254	348	166	263	5.23e-35	130
MDP0000338280	AT3G60530.1	64.211	95	33	1	264	357	140	234	6.5e-34	125
MDP0000338280	AT5G25830.1	79.104	67	14	0	280	346	217	283	2.66e-33	126
MDP0000338280	AT2G45050.1	45.912	159	69	5	197	355	108	249	6.41e-33	123
MDP0000334947	AT1G29395.1	60.112	178	63	2	58	229	45	220	1.43e-75	228
MDP0000334947	AT1G29390.1	57.5	200	78	3	41	233	26	225	1.22e-74	226
MDP0000334947	AT1G29390.2	64.417	163	57	1	72	233	20	182	1.09e-72	219
MDP0000334947	AT4G37220.1	31.325	166	106	4	68	225	24	189	5.43e-16	73.9
MDP0000334947	AT3G50830.1	35.577	104	64	2	111	211	72	175	9.23e-13	65.1
MDP0000322330	AT2G20680.1	71.495	428	122	0	186	613	5	432	0	671
MDP0000322330	AT4G28320.1	69.374	431	131	1	183	613	1	430	0	646
MDP0000322330	AT5G01930.1	48.011	377	195	1	218	594	42	417	2.4e-131	392
MDP0000322330	AT5G66460.1	43.243	407	220	4	191	597	6	401	5.75e-121	365
MDP0000322330	AT3G10900.1	44.357	381	210	2	223	602	29	408	5.09e-117	354
MDP0000322330	AT3G10890.1	40.887	406	234	2	198	598	1	405	7.62e-116	351
MDP0000322330	AT1G02310.1	43.928	387	201	7	220	599	26	403	8.53e-114	346
MDP0000322330	AT3G30540.1	37.705	366	179	4	198	556	1	324	2.42e-81	259
MDP0000322202	AT3G57450.1	64.444	45	10	1	3	47	2	40	1.53e-14	66.2
MDP0000322060	AT5G39890.1	43.561	264	111	5	22	282	46	274	4.65e-69	215
MDP0000322060	AT5G15120.1	40.364	275	122	7	16	282	51	291	6.78e-61	195
MDP0000322060	AT1G18490.1	36.559	279	125	6	23	282	35	280	2.58e-56	182
MDP0000322060	AT2G42670.2	38.462	208	119	2	83	282	34	240	3.48e-47	158
MDP0000322060	AT3G58670.3	38.389	211	121	2	82	284	33	242	6.42e-47	157
MDP0000322060	AT3G58670.2	38.389	211	121	2	82	284	33	242	6.42e-47	157
MDP0000322060	AT3G58670.1	38.389	211	121	2	82	284	33	242	6.42e-47	157
MDP0000322060	AT2G42670.1	38.942	208	117	3	83	282	34	239	2.57e-46	155
MDP0000321077	AT1G15130.1	69.16	869	227	10	5	856	2	846	0	1103
MDP0000320951	AT1G34220.2	49.525	632	247	17	96	679	9	616	1.33e-145	437
MDP0000320951	AT1G34220.1	47.36	663	247	18	96	680	9	647	1.12e-139	423
MDP0000320951	AT4G35730.1	58.049	205	86	0	95	299	24	228	3.6e-79	259
MDP0000320951	AT1G25420.1	56	200	88	0	92	291	7	206	4.33e-75	244
MDP0000320951	AT2G19710.1	49.746	197	98	1	103	299	15	210	1.6e-57	210
MDP0000320951	AT1G25420.3	59.124	137	56	0	155	291	2	138	5.25e-52	180
MDP0000320951	AT1G25420.2	59.124	137	56	0	155	291	2	138	5.25e-52	180
MDP0000320951	AT4G29440.1	48.315	178	92	0	92	269	4	181	5.48e-52	194
MDP0000320951	AT4G29440.2	51.316	152	74	0	118	269	2	153	8.46e-48	181
MDP0000320951	AT1G13340.1	34.091	176	114	1	103	276	19	194	1.76e-29	121
MDP0000320233	AT5G61800.1	51.911	497	229	4	5	493	3	497	0	530
MDP0000320233	AT5G66520.1	37.383	535	315	5	5	530	13	536	1.33e-125	384
MDP0000320233	AT5G56310.1	37.849	502	304	4	23	519	21	519	2.75e-118	362
MDP0000320233	AT3G29230.1	35.201	571	288	6	16	519	29	584	5.69e-117	361
MDP0000320233	AT2G20540.1	38.217	471	286	4	64	532	57	524	1.86e-114	352
MDP0000320233	AT2G42920.1	37.037	513	308	6	15	525	34	533	1.64e-112	348
MDP0000320233	AT3G62890.1	38.771	472	269	9	63	520	6	471	7.98e-110	342
MDP0000320233	AT5G48910.1	36.069	524	308	7	13	519	30	543	1.56e-109	343
MDP0000320233	AT4G18840.1	36.471	510	281	6	9	486	42	540	2.04e-109	340
MDP0000320233	AT5G40405.1	35.436	539	317	7	18	552	18	529	2.25e-109	342
MDP0000319338	AT2G43945.1	79.167	216	43	1	841	1056	76	289	3.08e-116	360
MDP0000319338	AT3G59870.1	78.802	217	40	3	844	1056	74	288	4.84e-112	348
MDP0000319338	AT2G43970.1	49.515	412	165	10	27	411	50	445	6.68e-105	339
MDP0000319338	AT2G43970.2	46.845	412	160	11	27	411	50	429	9.9e-93	306
MDP0000319338	AT2G43950.1	50	320	83	7	559	817	34	337	1.58e-84	277
MDP0000319338	AT2G43950.3	51.172	256	76	6	559	781	34	273	2.95e-67	227
MDP0000319338	AT2G43950.2	51.172	256	76	6	559	781	34	273	2.8e-66	226
MDP0000319338	AT3G19090.1	48.261	230	111	3	154	383	142	363	4.51e-57	204
MDP0000319338	AT5G46250.1	35.447	347	190	10	129	468	74	393	1.7e-49	181
MDP0000319338	AT5G46250.3	40.179	224	125	4	129	350	74	290	8.43e-45	165
MDP0000319187	AT2G16770.1	60.853	258	83	8	105	360	1	242	6e-102	301
MDP0000319187	AT4G35040.1	56.917	253	98	3	107	358	10	252	4.38e-91	273
MDP0000319187	AT3G51960.1	47.015	134	63	2	137	269	52	178	5.78e-36	130
MDP0000319187	AT3G51960.2	47.015	134	64	2	137	269	52	179	6.26e-36	130
MDP0000318901	AT5G66900.1	39.744	312	130	8	7	267	160	464	1.72e-52	186
MDP0000318901	AT5G66910.1	35.423	319	142	10	3	267	161	469	8.15e-39	147
MDP0000318901	AT5G66630.1	42.384	151	82	5	4	153	159	305	6.84e-22	97.1
MDP0000318901	AT4G33300.2	28.125	320	161	9	16	285	182	482	3.99e-20	92
MDP0000318901	AT4G33300.1	28.125	320	161	9	16	285	182	482	3.99e-20	92
MDP0000318901	AT1G33560.1	25	284	142	7	12	248	163	422	1.93e-19	89.7
MDP0000318901	AT5G04720.1	27.16	324	156	11	16	285	180	477	5.26e-19	88.6
MDP0000318229	AT5G57150.1	62.295	244	84	5	1	241	1	239	2.36e-98	287
MDP0000318229	AT5G57150.3	61.187	219	76	5	1	215	1	214	3.52e-85	252
MDP0000318229	AT5G57150.2	60.909	220	77	5	1	216	1	215	5.91e-85	252
MDP0000318229	AT4G29930.1	52.823	248	107	2	1	238	1	248	1.32e-84	252
MDP0000318229	AT4G29930.2	54.167	240	87	4	1	238	1	219	9.25e-84	249
MDP0000318229	AT5G57150.4	60.829	217	77	4	2	215	3	214	1.56e-83	250
MDP0000318229	AT4G29930.3	49.593	246	114	2	1	236	1	246	1.23e-74	227
MDP0000318229	AT4G29930.4	51.445	173	74	2	1	163	1	173	1.36e-49	160
MDP0000318229	AT1G12860.1	31.522	184	115	3	51	232	266	440	6.22e-21	90.9
MDP0000318229	AT2G16910.1	31.492	181	111	4	51	220	313	491	6.01e-20	88.2
MDP0000317620	AT4G13990.1	51.65	515	207	10	1	485	9	511	9.06e-180	514
MDP0000317620	AT2G20370.1	49.885	433	200	6	58	487	149	567	3.3e-150	442
MDP0000317620	AT2G32750.1	50.948	422	182	9	58	470	81	486	1.27e-146	429
MDP0000317620	AT2G31990.1	50.12	415	187	9	58	463	70	473	2.59e-142	417
MDP0000317620	AT2G29040.1	51.168	428	185	8	58	478	287	697	4.02e-142	425
MDP0000317620	AT2G32740.1	48.058	412	188	9	58	458	64	460	2.85e-133	394
MDP0000317620	AT1G68470.1	42.963	405	200	9	58	457	68	446	8.52e-105	320
MDP0000317620	AT1G63450.1	39.851	404	218	9	59	458	278	660	6.55e-92	293
MDP0000317620	AT5G41250.1	38.213	403	224	8	59	458	176	556	1.44e-91	289
MDP0000317620	AT5G62220.1	38.983	413	229	10	58	463	116	512	2.57e-89	282
MDP0000316207	AT5G66900.1	38.214	280	165	7	1	276	76	351	2.37e-45	162
MDP0000316207	AT5G66630.1	36.719	256	148	10	1	250	78	325	4.87e-36	135
MDP0000316207	AT5G66910.1	35.461	282	163	10	7	276	79	353	2.4e-34	131
MDP0000316207	AT5G04720.1	33.838	198	104	7	65	258	157	331	1.97e-16	79
MDP0000316207	AT4G33300.2	26.148	283	166	11	1	258	72	336	5.01e-13	68.9
MDP0000316207	AT4G33300.1	26.148	283	166	11	1	258	72	336	5.01e-13	68.9
MDP0000316207	AT1G33560.1	26.838	272	160	11	1	264	73	313	5.04e-12	65.9
MDP0000315892	AT5G14170.1	74.576	531	126	4	1	529	1	524	0	765
MDP0000315892	AT3G01890.1	66.381	467	117	8	65	529	27	455	0	603
MDP0000315892	AT3G27120.1	60.784	510	105	8	604	1053	1	475	0	554
MDP0000315892	AT2G45500.2	38.851	296	117	4	816	1051	195	486	1.34e-59	212
MDP0000315892	AT2G45500.1	38.851	296	117	4	816	1051	199	490	1.71e-59	212
MDP0000315892	AT2G34560.1	50.909	165	79	1	819	981	85	249	4.08e-49	179
MDP0000315892	AT2G34560.2	51.534	163	77	1	819	979	94	256	4.31e-49	179
MDP0000315892	AT1G80350.1	38.768	276	135	8	718	978	130	386	6.85e-48	179
MDP0000315892	AT3G27130.1	45.56	259	104	7	540	798	143	364	2.29e-45	167
MDP0000315892	AT2G27600.1	45.783	166	90	0	818	983	113	278	6.68e-44	165
MDP0000315378	AT1G48880.1	60.212	377	145	2	43	416	65	439	1.41e-170	487
MDP0000315378	AT3G06080.2	37.793	426	221	5	48	429	33	458	1.41e-100	309
MDP0000315378	AT5G19160.1	36.211	417	223	6	48	421	33	449	2.8e-96	298
MDP0000315378	AT3G62390.1	41.076	353	192	5	78	416	122	472	1.18e-94	294
MDP0000315378	AT5G06230.2	40.331	362	198	7	80	423	11	372	3.96e-92	284
MDP0000315378	AT5G06230.1	40.331	362	198	7	80	423	52	413	9.36e-92	284
MDP0000315378	AT3G11570.1	42.771	332	174	6	106	423	98	427	1.21e-86	271
MDP0000315378	AT3G06080.1	40.717	307	154	1	48	326	33	339	9.7e-83	259
MDP0000315378	AT5G49340.1	37.772	368	210	7	66	416	76	441	4.2e-82	261
MDP0000315378	AT1G60790.1	35.176	398	237	7	44	423	146	540	6.11e-81	260
MDP0000315045	AT4G11070.1	36.313	358	154	12	7	347	6	306	4.41e-58	190
MDP0000315045	AT4G23810.1	39.228	311	146	10	6	283	8	308	3.97e-57	188
MDP0000315045	AT4G11070.2	34.985	343	147	11	7	347	6	274	3e-52	174
MDP0000315045	AT2G46400.1	33.217	286	156	5	8	291	4	256	6.54e-37	134
MDP0000315045	AT5G24110.1	32.776	299	154	11	3	295	6	263	4.51e-35	130
MDP0000315045	AT2G40750.1	33.981	206	107	5	9	190	12	212	1.87e-24	102
MDP0000315045	AT3G56400.1	35.567	194	105	7	1	189	1	179	8.48e-24	99.4
MDP0000315045	AT2G40740.1	58.333	60	25	0	130	189	173	232	7.24e-21	91.3
MDP0000315045	AT1G66550.1	32.62	187	96	6	8	189	6	167	4.75e-17	79.7
MDP0000315045	AT1G66560.1	33.88	183	91	5	10	189	7	162	1.07e-16	78.6
MDP0000314565	AT5G48770.1	37.54	309	174	6	22	316	14	317	3.6e-50	188
MDP0000314565	AT1G27170.1	37.171	304	171	7	21	308	13	312	2.71e-49	186
MDP0000314565	AT5G36930.1	40.928	237	136	2	20	256	12	244	1.45e-48	183
MDP0000314565	AT5G36930.1	51.042	96	42	2	378	468	626	721	1.31e-16	84.3
MDP0000314565	AT5G36930.2	40.928	237	136	2	20	256	15	247	1.7e-48	183
MDP0000314565	AT5G36930.2	51.042	96	42	2	378	468	629	724	1.58e-16	84
MDP0000314565	AT5G17680.1	35.783	313	172	6	20	316	16	315	2.32e-46	177
MDP0000314565	AT1G72900.1	35.738	305	175	8	14	307	2	296	4.87e-46	167
MDP0000314565	AT1G17615.1	34.202	307	188	6	21	316	14	317	1.69e-44	163
MDP0000314565	AT1G72950.1	35.897	312	186	8	11	316	2	305	2.08e-44	162
MDP0000314565	AT4G11170.1	35.714	350	194	12	10	338	2	341	4.1e-44	169
MDP0000314565	AT5G41750.2	36.184	304	169	8	21	307	12	307	4.46e-44	169
MDP0000314474	AT5G59610.1	54.297	256	61	6	63	311	61	267	6.82e-75	231
MDP0000314474	AT5G59610.2	44.231	156	42	3	62	217	60	170	4.46e-28	109
MDP0000311922	AT1G30370.1	62.41	415	146	4	83	488	105	518	0	546
MDP0000311922	AT1G06800.1	48.403	407	191	7	92	480	85	490	5.39e-131	390
MDP0000311922	AT1G51440.1	47.281	423	191	11	92	485	87	506	8.21e-128	383
MDP0000311922	AT2G30550.2	46.552	406	199	6	92	480	101	505	4.61e-126	378
MDP0000311922	AT1G06800.2	49.429	350	158	7	92	423	85	433	1.17e-113	343
MDP0000311922	AT2G30550.1	47.159	352	168	6	92	426	101	451	5.14e-110	335
MDP0000311922	AT1G06250.1	38.575	407	206	8	92	475	5	390	1.09e-86	273
MDP0000311922	AT4G16820.1	42.52	381	177	12	82	439	117	478	3.96e-81	262
MDP0000311922	AT2G44810.1	39.617	366	181	9	98	437	2	353	8.95e-81	256
MDP0000311922	AT4G18550.1	37.346	407	211	11	92	475	19	404	2.34e-78	251
MDP0000311339	AT1G16030.1	74.286	175	39	2	26	200	476	644	8.2e-83	265
MDP0000311339	AT3G12580.1	77.273	154	32	1	26	176	477	630	3.25e-74	242
MDP0000311339	AT5G02500.1	67.416	178	50	2	26	200	477	649	8.71e-69	228
MDP0000311339	AT5G02490.1	66.857	175	58	0	26	200	477	651	1.86e-68	227
MDP0000311339	AT3G09440.2	68.182	176	50	2	26	200	477	647	3.78e-68	226
MDP0000311339	AT3G09440.1	68.182	176	50	2	26	200	477	647	3.78e-68	226
MDP0000311339	AT1G56410.1	67.832	143	44	1	26	168	477	617	1.48e-56	195
MDP0000311339	AT5G42020.1	57.718	149	62	1	27	174	503	651	1.02e-49	177
MDP0000311339	AT5G28540.1	57.746	142	59	1	27	167	503	644	2.73e-47	170
MDP0000311339	AT5G02500.2	60.432	139	47	2	65	200	386	519	3.36e-42	154
MDP0000311190	AT5G54130.4	68.254	126	38	2	505	629	24	148	9.04e-50	179
MDP0000311190	AT5G54130.4	43.564	101	15	1	631	689	212	312	3.5e-15	77.8
MDP0000311190	AT5G54130.2	68.254	126	38	2	505	629	24	148	8.1e-49	179
MDP0000311190	AT5G54130.2	43.498	223	56	3	631	786	212	431	4.67e-47	174
MDP0000311190	AT5G54130.3	66.667	126	38	3	505	629	24	146	2.17e-46	169
MDP0000311190	AT5G54130.3	43.564	101	15	1	631	689	210	310	3.02e-15	78.2
MDP0000311190	AT1G02270.1	65.854	123	41	1	508	629	71	193	8.53e-45	168
MDP0000311190	AT1G02270.1	39.556	225	66	4	631	786	260	483	5.81e-41	157
MDP0000311190	AT4G01550.1	46.012	163	76	6	20	176	6	162	7.1e-33	132
MDP0000311190	AT5G24590.2	40.805	174	98	3	18	187	13	185	8.05e-33	132
MDP0000311190	AT1G33060.2	41.52	171	94	4	18	184	24	192	1.9e-32	134
MDP0000311190	AT1G33060.1	41.52	171	94	4	18	184	24	192	2.03e-32	134
MDP0000311190	AT3G49530.1	41.143	175	94	4	18	188	13	182	6.16e-32	130
MDP0000311190	AT3G10490.1	37.688	199	112	6	18	211	27	218	7.29e-31	121
MDP0000310472	AT5G36930.1	37.959	490	248	11	19	461	21	501	2.03e-83	289
MDP0000310472	AT5G36930.1	32.487	197	94	5	461	618	668	864	6.98e-15	79.3
MDP0000310472	AT5G36930.2	37.959	490	248	11	19	461	24	504	2.51e-83	289
MDP0000310472	AT5G36930.2	32.487	197	94	5	461	618	671	867	7.1e-15	79.3
MDP0000310472	AT5G17680.1	28.882	689	377	22	19	619	25	688	8.98e-66	238
MDP0000310472	AT1G27170.1	33.943	492	267	16	19	458	21	506	7.94e-64	233
MDP0000310472	AT5G48770.1	30.12	664	363	20	19	599	21	666	4.34e-62	227
MDP0000310472	AT4G11170.1	28.198	727	389	23	19	629	18	727	4.79e-61	223
MDP0000310472	AT5G18360.1	32.213	506	265	16	20	464	24	512	4.98e-60	219
MDP0000310472	AT5G49140.1	32.422	512	279	15	19	474	22	522	1.73e-57	212
MDP0000310472	AT1G27170.2	32.924	489	271	17	21	458	24	506	6.31e-57	212
MDP0000310472	AT5G41750.2	27.046	721	398	20	23	633	24	726	3.86e-55	206
MDP0000310094	AT5G66900.1	41.198	818	455	17	4	811	5	806	8.83e-175	524
MDP0000310094	AT5G66910.1	40.1	798	439	18	32	811	36	812	2.64e-158	481
MDP0000310094	AT4G33300.2	31.495	816	497	18	32	813	29	816	3.71e-116	371
MDP0000310094	AT4G33300.1	31.495	816	497	18	32	813	29	816	3.71e-116	371
MDP0000310094	AT1G33560.1	30.413	799	478	19	41	812	39	786	3.6e-110	355
MDP0000310094	AT5G04720.1	30.741	810	496	18	37	812	32	810	3.5e-108	350
MDP0000310094	AT5G47280.1	32.449	641	392	12	185	810	6	620	1.54e-99	322
MDP0000310094	AT5G66890.1	42.651	415	226	6	403	811	4	412	3.34e-92	296
MDP0000310094	AT5G66630.1	32.537	335	193	11	6	326	10	325	4.32e-33	136
MDP0000310094	AT1G69550.1	40.116	172	102	1	601	771	928	1099	2.03e-24	110
MDP0000310094	AT1G69550.1	41.558	154	90	0	624	777	880	1033	3.31e-24	109
MDP0000310094	AT1G69550.1	37.079	178	111	1	601	777	880	1057	1.57e-22	103
MDP0000310094	AT1G69550.1	38.286	175	107	1	601	774	904	1078	2.91e-22	103
MDP0000310094	AT1G69550.1	37.306	193	119	2	601	792	1024	1215	5.25e-22	102
MDP0000310094	AT1G69550.1	33	200	116	5	601	787	1048	1242	2.61e-19	93.6
MDP0000310094	AT1G69550.1	27.843	255	150	5	548	774	686	934	1.02e-17	88.6
MDP0000310094	AT1G69550.1	37.143	140	64	1	662	777	774	913	1.1e-17	88.6
MDP0000309874	AT4G37100.1	60.994	946	283	21	1	930	1	876	0	1087
MDP0000309874	AT2G23520.1	60.294	952	305	21	1	943	1	888	0	1083
MDP0000309874	AT5G66950.1	58.132	953	312	21	1	949	1	870	0	996
MDP0000309874	AT5G51920.1	41.379	348	186	4	71	407	29	369	9.47e-84	285
MDP0000309874	AT5G51920.1	42.69	171	78	4	764	933	402	553	6.83e-28	120
MDP0000309874	AT4G22980.1	40.268	298	166	4	102	393	46	337	3.51e-65	231
MDP0000309874	AT4G22980.1	36.517	178	87	4	764	940	403	555	6.88e-23	104
MDP0000309874	AT1G16540.1	25.625	320	192	13	119	404	2	309	1.64e-16	85.1
MDP0000309539	AT2G43320.2	75.354	353	80	4	62	409	1	351	0	545
MDP0000309539	AT2G43320.1	75.354	353	80	4	62	409	1	351	0	545
MDP0000309539	AT4G14000.1	34.615	312	138	3	100	406	37	287	1.11e-57	190
MDP0000309329	AT5G36930.1	53.425	146	65	2	21	165	12	155	4.95e-45	159
MDP0000309329	AT5G36930.2	53.425	146	65	2	21	165	15	158	5.15e-45	159
MDP0000309329	AT2G20142.1	50.323	155	64	4	23	175	9	152	8.07e-42	143
MDP0000309329	AT4G11170.1	50.993	151	71	2	14	164	2	149	7.32e-41	147
MDP0000309329	AT1G65850.1	44.304	158	83	3	9	165	19	172	1.5e-40	146
MDP0000309329	AT5G44510.1	47.26	146	74	2	19	164	36	178	7.65e-40	144
MDP0000309329	AT1G72930.2	47.333	150	76	2	15	164	2	148	2.3e-39	132
MDP0000309329	AT5G18370.1	47.586	145	73	2	20	164	58	199	2.42e-39	143
MDP0000309329	AT1G27170.1	46.104	154	82	1	12	165	3	155	6.33e-39	142
MDP0000309329	AT1G72930.1	47.333	150	76	2	15	164	2	148	6.69e-39	132
MDP0000308790	AT1G14560.1	66.258	326	87	4	201	516	1	313	4.98e-134	401
MDP0000308790	AT1G14560.1	28.372	215	126	6	230	428	115	317	1.51e-14	75.9
MDP0000308790	AT4G26180.1	57.627	295	108	4	230	516	11	296	4.16e-107	332
MDP0000308790	AT4G26180.1	25.373	201	129	4	239	431	116	303	2.49e-12	68.9
MDP0000308790	AT4G01100.1	35.015	337	172	7	206	512	7	326	8.15e-55	193
MDP0000308790	AT4G01100.1	26.667	195	135	4	242	428	147	341	6.45e-15	77
MDP0000308790	AT4G01100.2	33.711	353	169	8	206	512	7	340	2.41e-52	186
MDP0000308790	AT4G01100.2	26.667	195	135	4	242	428	161	355	6.33e-15	77.4
MDP0000308790	AT3G55640.1	32.646	291	159	7	239	512	37	307	2.33e-42	157
MDP0000308790	AT3G55640.1	31.5	200	110	6	239	430	144	324	7.24e-19	89
MDP0000308790	AT2G37890.1	33.537	328	170	9	213	512	7	314	8.57e-42	155
MDP0000308790	AT2G37890.1	28.351	194	124	4	237	428	149	329	4.2e-18	86.7
MDP0000308790	AT5G51050.1	34.035	285	156	7	240	517	212	471	9.87e-41	156
MDP0000308790	AT5G51050.1	32.161	199	106	5	237	428	305	481	1.13e-19	93.2
MDP0000308790	AT3G53940.1	32.051	312	165	9	221	512	58	342	3e-40	152
MDP0000308790	AT3G53940.1	30.392	204	126	5	228	428	167	357	4.66e-19	89.7
MDP0000308790	AT5G61810.2	30.961	281	157	7	240	513	65	315	3.22e-36	139
MDP0000308790	AT5G61810.2	29.897	194	111	5	240	428	156	329	1.36e-17	85.1
MDP0000308790	AT5G61810.1	30.961	281	157	7	240	513	208	458	8.27e-36	142
MDP0000308790	AT5G61810.1	29.897	194	111	5	240	428	299	472	1.09e-17	87
MDP0000307853	AT5G47850.1	41.953	758	270	21	26	655	33	748	1.62e-161	482
MDP0000307853	AT3G55950.1	45.679	405	181	11	266	639	397	793	1.31e-88	293
MDP0000307853	AT3G59420.1	50.641	312	137	6	340	648	500	797	3.97e-87	291
MDP0000307853	AT1G67720.1	45.86	314	153	6	326	639	583	879	3.63e-72	251
MDP0000307853	AT1G24030.2	39.404	302	168	6	340	637	50	340	2.64e-65	219
MDP0000307853	AT1G24030.1	39.404	302	168	6	340	637	64	354	3.17e-65	219
MDP0000307853	AT2G37050.3	39.458	332	182	8	312	639	564	880	7.58e-65	230
MDP0000307853	AT2G37050.1	39.514	329	180	8	315	639	566	879	2.93e-64	228
MDP0000307853	AT1G06700.2	41.346	312	157	6	337	637	51	347	3.21e-64	216
MDP0000307853	AT1G06700.1	41.346	312	157	6	337	637	51	347	3.21e-64	216
MDP0000307665	AT2G45540.1	54.206	107	21	2	160	238	2447	2553	6.14e-28	113
MDP0000307665	AT2G45540.2	54.206	107	21	2	160	238	2502	2608	6.69e-28	113
MDP0000307516	AT1G80840.1	45.775	284	115	8	57	323	33	294	1.77e-71	224
MDP0000307516	AT4G31800.1	43.235	340	140	13	1	323	1	304	6.27e-71	223
MDP0000307516	AT4G31800.2	43.695	341	136	14	1	323	1	303	1.08e-70	222
MDP0000307516	AT2G25000.1	43.056	288	105	8	45	327	36	269	8.67e-60	193
MDP0000307516	AT1G62300.1	31.343	268	133	6	2	230	117	372	4.44e-26	108
MDP0000307516	AT4G01720.1	33.5	200	105	4	57	230	102	299	1.61e-24	103
MDP0000307516	AT5G07100.2	46.729	107	53	4	127	233	101	203	8.64e-24	97.4
MDP0000307516	AT5G07100.2	45.205	73	37	2	170	240	24	95	2.08e-13	68.6
MDP0000307516	AT5G07100.1	46.729	107	53	4	127	233	194	296	2.31e-23	98.2
MDP0000307516	AT5G07100.1	45.205	73	37	2	170	240	117	188	4.57e-13	68.9
MDP0000307516	AT1G69810.1	27.068	266	128	5	29	230	1	264	4.61e-23	98.6
MDP0000307516	AT1G68150.1	52.632	76	36	0	169	244	234	309	1.24e-22	97.1
MDP0000307089	AT5G38340.1	35.685	241	137	6	8	230	553	793	1.49e-23	103
MDP0000307089	AT4G12010.1	29.487	312	177	13	137	414	852	1154	1.67e-19	91.7
MDP0000307089	AT4G12010.1	28.311	219	133	5	18	224	521	727	1.94e-15	79
MDP0000307089	AT4G19500.1	29.889	271	125	6	1	208	1034	1302	3.53e-19	90.5
MDP0000307089	AT5G51630.2	33.906	233	125	9	13	231	434	651	9.95e-19	89
MDP0000307089	AT5G51630.2	36.735	147	79	5	87	231	677	811	1.03e-13	73.6
MDP0000307089	AT5G51630.1	33.906	233	125	9	13	231	498	715	1.03e-18	89
MDP0000307089	AT5G51630.1	36.735	147	79	5	87	231	741	875	9.98e-14	73.6
MDP0000307089	AT5G51630.3	33.906	233	125	9	13	231	450	667	1.25e-18	89
MDP0000307089	AT5G51630.3	36.735	147	79	5	87	231	693	827	1.14e-13	73.2
MDP0000307089	AT5G41740.2	33.617	235	136	7	3	230	481	702	1.27e-18	88.6
MDP0000307089	AT5G22690.1	27.887	355	198	13	12	324	507	845	1.32e-18	88.6
MDP0000307089	AT5G41740.1	33.617	235	136	7	3	230	481	702	1.39e-18	88.6
MDP0000307089	AT5G46450.1	30.802	237	145	6	1	230	494	718	2.26e-18	87.8
MDP0000306888	AT1G76160.1	76.434	488	110	3	5	488	7	493	0	786
MDP0000306888	AT1G41830.1	75.359	487	111	3	3	488	16	494	0	774
MDP0000306888	AT1G21850.1	71.255	494	135	2	1	488	1	493	0	738
MDP0000306888	AT1G21860.1	70.248	484	143	1	5	488	11	493	0	731
MDP0000306888	AT4G22010.1	70.782	486	137	3	8	488	8	493	0	717
MDP0000306888	AT4G38420.1	69.857	491	141	3	5	488	12	502	0	716
MDP0000306888	AT4G28090.1	62.781	489	175	6	5	488	11	497	0	637
MDP0000306888	AT5G66920.1	57.053	475	201	2	15	488	29	501	0	583
MDP0000306888	AT1G55570.1	54.509	499	214	4	3	488	5	503	0	545
MDP0000306888	AT3G13400.1	54.545	495	217	3	2	488	6	500	0	543
MDP0000306762	AT5G17680.1	29.504	705	340	21	4	575	101	781	1.7e-67	243
MDP0000306762	AT5G17680.1	33.333	285	155	13	416	684	873	1138	2.73e-19	93.6
MDP0000306762	AT5G41750.2	26.087	828	394	30	7	659	101	885	6.76e-52	195
MDP0000306762	AT5G41750.1	26.087	828	394	30	7	659	101	885	6.76e-52	195
MDP0000306762	AT4G14370.1	28.681	652	323	17	108	651	220	837	1.84e-51	194
MDP0000306762	AT1G64070.1	25.921	814	397	31	7	651	102	878	1.83e-50	191
MDP0000306762	AT5G36930.2	33.333	486	237	11	155	574	306	770	2.59e-49	187
MDP0000306762	AT5G36930.2	34.395	157	96	2	448	604	744	893	2.75e-12	70.5
MDP0000306762	AT5G36930.1	33.333	486	237	11	155	574	303	767	2.7e-49	187
MDP0000306762	AT5G36930.1	34.395	157	96	2	448	604	741	890	2.94e-12	70.5
MDP0000306762	AT5G40910.1	26.228	835	432	35	7	689	100	902	1.31e-47	182
MDP0000306762	AT1G27170.2	26.606	763	379	27	7	602	104	852	1.5e-46	179
MDP0000306762	AT1G27170.2	36.257	171	87	8	485	640	1057	1220	1.65e-13	74.7
MDP0000306762	AT4G19510.2	28.107	676	348	21	2	552	99	761	2.36e-46	178
MDP0000306576	AT4G40080.1	40.663	332	181	6	1	319	1	329	7.06e-68	217
MDP0000306576	AT5G10410.1	30.696	316	198	8	3	310	5	307	1.13e-30	119
MDP0000306576	AT5G65370.1	27.798	277	171	8	8	269	9	271	8.04e-22	94
MDP0000306576	AT2G25430.1	32.37	173	112	3	5	174	7	177	9.15e-19	87.4
MDP0000306576	AT4G32285.2	32.414	145	96	2	5	149	7	149	6.01e-16	79
MDP0000306576	AT4G32285.1	32.414	145	96	2	5	149	7	149	6.01e-16	79
MDP0000306576	AT1G03050.1	29.947	187	120	5	1	180	1	183	6.45e-12	66.6
MDP0000306576	AT2G01600.1	32.051	156	98	5	5	157	9	159	6.74e-12	66.6
MDP0000306576	AT4G02650.1	32.653	147	91	4	7	149	10	152	7.01e-12	66.6
MDP0000306576	AT1G05020.1	29.936	157	90	4	5	149	7	155	3.82e-11	64.3
MDP0000306427	AT1G75080.2	65.354	254	60	6	1	228	1	252	7.95e-83	250
MDP0000306427	AT1G75080.1	65.354	254	60	6	1	228	1	252	7.95e-83	250
MDP0000306427	AT1G19350.3	65.079	252	63	5	1	228	23	273	8.04e-79	240
MDP0000306427	AT1G19350.6	65.079	252	63	5	1	228	1	251	1.23e-78	239
MDP0000306427	AT1G19350.5	65.079	252	63	5	1	228	1	251	1.23e-78	239
MDP0000306427	AT1G19350.4	65.079	252	63	5	1	228	1	251	1.23e-78	239
MDP0000306427	AT1G19350.1	65.079	252	63	5	1	228	1	251	1.23e-78	239
MDP0000306427	AT3G50750.1	60.435	230	68	8	1	226	1	211	7.44e-57	182
MDP0000306427	AT4G36780.1	57.711	201	63	5	15	198	16	211	2.91e-44	149
MDP0000306427	AT1G78700.1	48.815	211	81	5	12	203	3	205	2.36e-30	114
MDP0000305771	AT2G41830.1	54.799	896	379	9	501	1389	149	1025	0	930
MDP0000305771	AT2G41830.1	87.838	74	9	0	430	503	1	74	3.29e-34	143
MDP0000305771	AT5G21080.1	52.533	908	371	15	503	1386	147	1018	0	837
MDP0000305771	AT5G21080.1	81.159	69	13	0	435	503	2	70	2.62e-29	127
MDP0000305771	AT1G05960.1	38.814	894	482	18	503	1389	147	982	2.93e-167	531
MDP0000305771	AT1G05960.1	81.159	69	13	0	435	503	2	70	2.37e-31	134
MDP0000305771	AT1G05960.2	36.67	979	540	21	422	1389	94	1003	3.06e-167	532
MDP0000305771	AT1G05960.2	81.159	69	13	0	435	503	2	70	2.71e-31	134
MDP0000305771	AT5G26850.4	32.151	902	532	23	503	1390	147	982	4.43e-116	391
MDP0000305771	AT5G26850.4	71.014	69	20	0	435	503	2	70	5.76e-25	113
MDP0000305771	AT5G26850.3	32.151	902	532	23	503	1390	147	982	4.43e-116	391
MDP0000305771	AT5G26850.3	71.014	69	20	0	435	503	2	70	5.76e-25	113
MDP0000305771	AT5G26850.2	32.151	902	532	23	503	1390	147	982	4.43e-116	391
MDP0000305771	AT5G26850.2	71.014	69	20	0	435	503	2	70	5.76e-25	113
MDP0000305771	AT5G26850.1	32.151	902	532	23	503	1390	147	982	4.43e-116	391
MDP0000305771	AT5G26850.1	71.014	69	20	0	435	503	2	70	5.76e-25	113
MDP0000305771	AT2G41835.1	62.357	263	81	4	149	409	32	278	6.11e-100	322
MDP0000305771	AT3G57480.1	57.589	224	76	3	149	365	32	243	2.68e-79	262
MDP0000305582	AT1G76490.1	75.238	105	26	0	108	212	303	407	1.43e-49	171
MDP0000305582	AT2G17370.1	69.524	105	32	0	108	212	228	332	2.75e-46	161
MDP0000305582	AT5G03140.1	57.143	49	21	0	1	49	154	202	5.87e-11	61.6
MDP0000304781	AT4G26620.1	43.299	97	55	0	151	247	59	155	9.54e-21	92.8
MDP0000304781	AT5G55900.1	50.649	77	38	0	171	247	67	143	5.51e-20	90.5
MDP0000304650	AT4G35550.1	53.061	294	79	6	1	262	1	267	4.05e-87	265
MDP0000304650	AT1G20700.1	53.147	143	64	2	17	156	24	166	1.39e-48	164
MDP0000304650	AT1G20710.1	55.396	139	59	3	10	145	1	139	2.6e-35	128
MDP0000304650	AT5G05770.1	36.047	86	55	0	85	170	29	114	7.47e-13	65.1
MDP0000304650	AT3G18010.1	43.284	67	38	0	80	146	71	137	8.73e-13	68.9
MDP0000304650	AT3G11260.1	43.284	67	38	0	85	151	24	90	2.43e-12	65.1
MDP0000304650	AT2G33880.1	41.27	63	37	0	82	144	52	114	3.31e-12	67.4
MDP0000304650	AT5G45980.1	41.27	63	37	0	82	144	52	114	5.48e-12	66.2
MDP0000304650	AT5G59340.1	45.161	62	34	0	85	146	14	75	8.11e-12	65.1
MDP0000304650	AT1G46480.1	46.774	62	33	0	85	146	90	151	1.3e-11	64.3
MDP0000304254	AT2G35290.1	50	130	52	7	1	127	1	120	2.96e-30	105
MDP0000304208	AT4G10265.1	55.682	88	31	2	6	92	2	82	4.65e-28	97.1
MDP0000304208	AT4G10270.1	55.294	85	37	1	10	93	6	90	9.56e-28	96.3
MDP0000303527	AT1G03070.2	61.957	184	57	3	108	285	4	180	6.59e-70	216
MDP0000303527	AT1G03070.1	61.957	184	57	3	108	285	4	180	6.59e-70	216
MDP0000303527	AT3G63310.1	60.335	179	63	3	107	285	1	171	3.65e-67	209
MDP0000303527	AT4G02690.1	61.957	184	57	5	108	285	4	180	2.13e-60	192
MDP0000303527	AT4G14730.1	41.618	173	95	2	114	285	3	170	1.23e-33	122
MDP0000303527	AT4G15470.1	43.293	164	82	6	124	285	34	188	2.38e-26	103
MDP0000303496	AT5G17680.1	31.409	1143	631	30	17	1055	16	1109	1.18e-142	466
MDP0000303496	AT1G27170.1	29.888	1248	637	31	19	1055	14	1234	2.43e-135	447
MDP0000303496	AT5G36930.1	34.958	944	507	27	17	897	12	911	2.96e-134	441
MDP0000303496	AT5G36930.1	30.027	373	228	13	707	1053	593	958	6.72e-22	103
MDP0000303496	AT5G36930.2	34.958	944	507	27	17	897	15	914	5.73e-134	440
MDP0000303496	AT5G36930.2	30.027	373	228	13	707	1053	596	961	9.06e-22	102
[truncated: 3,269 more rows]

## Sheet: Hubgene_M3
Table S6_3 Alignment results of hub genes in module 3 with Arabidopsis Thaliana genome
Hubgene ID	Gene model of Arabidopsis	% identity	alignment length	mismatches	gap opens	q. start	q. end	s. start	s. end	evalue	bit score
MDP0000945788	AT2G32030.1	66.061	165	52	2	20	183	24	185	3.15e-78	231
MDP0000945788	AT2G32020.1	56.284	183	70	3	2	183	7	180	1.02e-69	209
MDP0000945788	AT3G22560.1	40.964	166	96	1	20	183	7	172	2.52e-44	145
MDP0000925147	AT5G55540.1	67.509	1385	427	11	7	1379	8	1381	0	1912
MDP0000925147	AT1G10510.1	24.802	379	249	10	112	460	153	525	1.67e-15	81.6
MDP0000922141	AT1G19310.1	67.358	193	54	4	30	217	21	209	2.01e-86	255
MDP0000922141	AT2G23780.1	57.209	215	86	4	21	233	17	227	5.97e-76	229
MDP0000922141	AT1G74990.1	59.398	133	47	4	21	151	7	134	2.57e-47	153
MDP0000922141	AT4G03510.2	41.803	122	55	3	1	110	13	130	2.74e-28	107
MDP0000922141	AT4G03510.1	41.803	122	55	3	1	110	13	130	2.74e-28	107
MDP0000922141	AT4G27470.1	47.321	112	45	4	12	109	21	132	6.2e-28	106
MDP0000922141	AT4G28270.1	46.875	96	32	3	28	110	17	106	5.34e-25	97.4
MDP0000922141	AT2G42030.1	46.512	86	43	2	30	115	139	221	7.77e-25	101
MDP0000922141	AT3G58030.4	46.512	86	43	3	30	115	137	219	2.24e-23	97.4
MDP0000922141	AT3G58030.3	46.512	86	43	3	30	115	137	219	2.24e-23	97.4
MDP0000893879	AT3G63120.1	53.812	223	99	4	1	220	1	222	7.74e-65	200
MDP0000893879	AT2G44740.1	49.398	166	79	2	29	189	4	169	5.18e-53	169
MDP0000893879	AT3G05327.1	52.83	159	69	2	32	184	31	189	7.64e-52	166
MDP0000893879	AT5G07450.1	47.403	154	80	1	32	184	21	174	2.3e-46	152
MDP0000893879	AT5G61650.1	46.341	164	83	2	32	194	23	182	1.37e-45	150
MDP0000893879	AT3G21870.1	50	156	76	2	31	184	24	179	2.09e-45	150
MDP0000893879	AT3G60550.1	40.805	174	95	3	30	195	28	201	3.57e-42	142
MDP0000893879	AT2G45080.1	38.191	199	115	4	1	195	1	195	6.57e-42	141
MDP0000787588	AT5G36930.2	33.814	485	269	12	1	447	492	962	2e-62	223
MDP0000787588	AT5G36930.1	33.814	485	269	12	1	447	489	959	2.21e-62	223
MDP0000787588	AT5G17680.1	29.612	412	246	9	1	400	489	868	2.08e-41	161
MDP0000787588	AT1G27170.1	30	410	228	8	1	358	497	899	3.17e-40	157
MDP0000787588	AT1G27170.1	31.173	324	173	12	129	431	926	1220	6.17e-20	94.7
MDP0000787588	AT1G27170.2	30	410	228	8	1	358	497	899	3.78e-40	157
MDP0000787588	AT1G27170.2	31.173	324	173	12	129	431	926	1220	6.97e-20	94.4
MDP0000787588	AT1G27180.1	28.665	457	258	12	1	400	670	1115	3.67e-39	154
MDP0000787588	AT1G27180.1	29.213	356	202	12	97	431	1068	1394	7.96e-19	91.3
MDP0000787588	AT5G44510.1	27.211	441	274	11	5	402	522	958	2.58e-34	139
MDP0000787588	AT4G08450.1	30.529	416	257	13	2	400	495	895	2.72e-34	139
MDP0000787588	AT1G69550.1	27.765	443	273	11	1	402	559	995	9.25e-33	134
MDP0000787588	AT1G69550.1	34.122	296	178	9	118	401	919	1209	3.13e-25	111
MDP0000787588	AT1G69550.1	29.558	362	224	16	118	462	967	1314	2.96e-21	99
MDP0000787588	AT1G69550.1	31.65	297	162	9	118	402	871	1138	5.5e-21	97.8
MDP0000787588	AT2G14080.1	29.767	430	249	13	1	388	536	954	4.29e-31	129
MDP0000775066	AT1G02260.1	54.955	555	133	8	1	514	1	479	0	535
MDP0000749622	AT5G20620.1	97.091	275	5	1	1	272	1	275	0	525
MDP0000749622	AT5G20620.1	97.091	275	5	1	1	272	77	351	0	525
MDP0000749622	AT5G20620.1	96.491	228	5	1	1	225	153	380	3.71e-153	433
MDP0000749622	AT4G05320.6	97.091	275	5	1	1	272	1	275	0	525
MDP0000749622	AT4G05320.6	97.091	275	5	1	1	272	77	351	0	525
MDP0000749622	AT4G05320.6	96.07	229	6	1	1	226	153	381	2.76e-153	433
MDP0000749622	AT4G05320.3	97.091	275	5	1	1	272	1	275	0	525
MDP0000749622	AT4G05320.3	97.091	275	5	1	1	272	77	351	0	525
MDP0000749622	AT4G05320.3	96.07	229	6	1	1	226	153	381	2.76e-153	433
MDP0000749622	AT4G05320.1	97.091	275	5	1	1	272	1	275	0	525
MDP0000749622	AT4G05320.1	97.091	275	5	1	1	272	77	351	0	525
MDP0000749622	AT4G05320.1	96.07	229	6	1	1	226	153	381	2.76e-153	433
MDP0000749622	AT4G05320.4	97.091	275	5	1	1	272	1	275	0	525
MDP0000749622	AT4G05320.4	97.091	275	5	1	1	272	153	427	0	525
MDP0000749622	AT4G05320.4	96.07	229	6	1	1	226	229	457	3.71e-152	433
MDP0000749622	AT4G05320.2	97.091	275	5	1	1	272	1	275	0	525
MDP0000749622	AT4G05320.2	97.091	275	5	1	1	272	153	427	0	525
MDP0000749622	AT4G05320.2	96.07	229	6	1	1	226	229	457	3.71e-152	433
MDP0000749622	AT5G03240.3	97.091	275	5	1	1	272	1	275	0	525
MDP0000749622	AT5G03240.3	96.491	228	5	1	1	225	77	304	3.38e-154	432
MDP0000749622	AT5G03240.2	97.091	275	5	1	1	272	1	275	0	525
MDP0000749622	AT5G03240.2	96.491	228	5	1	1	225	77	304	3.38e-154	432
MDP0000749622	AT5G03240.1	97.091	275	5	1	1	272	1	275	0	525
MDP0000749622	AT5G03240.1	96.491	228	5	1	1	225	77	304	3.38e-154	432
MDP0000749622	AT4G05320.5	97.091	275	5	1	1	272	1	275	0	525
MDP0000749622	AT4G05320.5	96.07	229	6	1	1	226	77	305	2.27e-154	433
MDP0000724659	AT1G15200.1	50	218	96	4	17	231	208	415	1.07e-49	167
MDP0000724659	AT1G15200.3	58.824	170	59	4	68	231	298	462	2.1e-49	167
MDP0000724659	AT1G15200.2	61.006	159	54	3	76	231	267	420	7.13e-49	165
MDP0000724659	AT1G15200.4	70.796	113	30	1	68	177	298	410	7.38e-48	163
MDP0000694318	AT1G70250.1	52.09	311	139	7	1	302	457	766	2.25e-102	317
MDP0000694318	AT5G38280.1	50.314	318	144	8	1	307	329	643	7.25e-101	310
MDP0000694318	AT5G38240.1	49.827	289	130	4	6	288	284	563	1.23e-94	292
MDP0000694318	AT5G38260.1	48.973	292	144	3	1	288	319	609	2.28e-94	292
MDP0000694318	AT5G39020.1	47.619	294	141	4	1	287	494	781	1.33e-93	295
MDP0000694318	AT4G18250.1	50.168	297	138	6	1	288	517	812	2.38e-93	295
MDP0000694318	AT1G67000.1	49.835	303	135	6	1	288	554	854	1.09e-92	294
MDP0000694318	AT5G39030.1	49.315	292	143	4	1	288	496	786	1.39e-92	292
MDP0000694318	AT1G66910.1	47.651	298	149	4	1	293	346	641	5.34e-92	287
MDP0000694318	AT1G66980.1	49.66	294	140	4	1	288	803	1094	1.19e-91	295
MDP0000685087	AT5G36930.1	38.444	887	413	23	17	798	12	870	3.04e-155	484
MDP0000685087	AT5G36930.2	38.444	887	413	23	17	798	15	873	4.85e-155	483
MDP0000685087	AT5G17680.1	33.944	819	442	17	16	792	15	776	5.48e-140	446
MDP0000685087	AT5G17680.1	34.586	133	82	3	598	728	743	872	5.76e-11	66.6
MDP0000685087	AT1G27170.1	32.745	907	467	22	8	789	3	891	4.74e-135	434
MDP0000685087	AT1G27170.1	30.588	255	152	8	560	791	936	1188	6.67e-17	85.9
MDP0000685087	AT1G27180.1	31.788	906	469	21	18	789	175	1065	1.08e-118	392
MDP0000685087	AT1G27180.1	26.616	263	126	6	594	791	1102	1362	1.23e-16	85.1
MDP0000685087	AT1G27180.1	33.333	165	86	6	10	169	9	154	4.29e-14	76.6
MDP0000685087	AT1G27170.2	31.533	907	471	26	10	789	8	891	9.98e-118	387
MDP0000685087	AT1G27170.2	30.588	255	152	8	560	791	936	1188	8.62e-17	85.5
MDP0000685087	AT5G41750.2	33.081	792	476	22	10	778	4	764	9.12e-111	363
MDP0000685087	AT5G41750.1	33.081	792	476	22	10	778	4	764	9.12e-111	363
MDP0000685087	AT4G11170.1	31.377	835	495	21	6	794	2	804	1.65e-110	363
MDP0000685087	AT5G18360.1	32.035	796	475	22	17	783	14	772	5.55e-109	354
MDP0000657897	AT4G16890.1	32.017	709	396	17	47	698	545	1224	3.33e-77	270
MDP0000657897	AT4G16890.1	36.364	517	267	12	9	478	644	1145	2.93e-70	249
MDP0000657897	AT4G16890.1	35.68	412	227	8	27	413	752	1150	2.61e-53	199
MDP0000657897	AT4G16890.1	37.5	352	182	7	17	343	812	1150	3.41e-49	186
MDP0000657897	AT1G69550.1	37.374	594	304	18	4	556	672	1238	5.48e-60	219
MDP0000657897	AT1G69550.1	38.167	600	288	19	74	660	672	1201	2.02e-59	217
MDP0000657897	AT1G69550.1	35.667	457	238	12	213	660	649	1058	1.94e-37	150
MDP0000657897	AT4G19520.1	36.105	493	249	15	14	482	619	1069	1.41e-54	203
MDP0000657897	AT4G19520.1	35.165	546	283	19	35	552	567	1069	1.16e-53	200
MDP0000657897	AT4G19520.1	33.155	561	265	20	175	645	567	1107	7.52e-50	189
MDP0000657897	AT4G19520.1	36.406	434	215	15	4	412	672	1069	2.83e-42	166
MDP0000657897	AT4G19520.1	35.813	363	189	14	315	650	567	912	1.35e-39	157
MDP0000657897	AT3G25510.1	34.938	561	296	16	2	553	641	1141	1.36e-51	194
MDP0000657897	AT3G25510.1	35.974	467	241	12	142	601	641	1056	2.76e-44	172
MDP0000657897	AT3G25510.1	34.591	477	208	15	187	656	663	1042	3.1e-42	166
MDP0000657897	AT3G25510.1	37.539	317	188	10	352	660	641	955	8.39e-26	114
MDP0000657897	AT1G27180.1	30.21	619	313	17	34	619	829	1361	2.97e-51	193
MDP0000657897	AT1G27180.1	30.684	453	242	12	283	665	797	1247	5.47e-34	140
MDP0000657897	AT1G27180.1	30.316	475	215	12	1	409	937	1361	6.32e-32	133
MDP0000657897	AT5G17680.1	31.81	525	258	15	2	487	602	1065	3.47e-46	177
MDP0000657897	AT5G17680.1	30.899	534	261	13	64	557	600	1065	1.97e-45	175
MDP0000657897	AT5G17680.1	31.868	546	275	16	137	618	530	1042	1.47e-44	172
MDP0000657897	AT5G17680.1	33.565	432	221	10	282	678	602	1002	1.38e-41	163
MDP0000657897	AT5G17680.1	34.93	355	180	7	352	681	602	930	1.59e-38	154
MDP0000657897	AT5G17680.1	31.081	296	131	7	388	660	592	837	5.57e-25	111
MDP0000657897	AT2G17050.1	34.958	472	274	16	38	495	426	878	4.3e-46	177
MDP0000657897	AT2G17050.1	33.533	501	274	20	14	502	475	928	9.44e-45	173
MDP0000657897	AT2G17050.1	34.249	473	260	20	178	627	426	870	5.97e-40	158
MDP0000657897	AT2G17050.1	35.813	363	192	14	4	338	533	882	1.87e-33	138
MDP0000657897	AT2G17050.1	32.27	282	136	10	422	661	360	628	1.91e-22	103
MDP0000657897	AT4G16920.1	29.619	709	394	24	71	698	543	1227	1.08e-45	176
MDP0000657897	AT4G16920.1	28.643	597	338	16	2	548	590	1148	4.32e-38	152
MDP0000657897	AT4G16920.1	28.942	463	244	12	1	413	726	1153	1.14e-33	139
MDP0000657897	AT1G27170.2	28.524	603	358	16	50	619	625	1187	1.66e-43	169
MDP0000657897	AT1G27170.2	29.933	451	247	10	1	409	764	1187	1.37e-33	138
MDP0000657897	AT1G27170.2	32.11	327	169	9	384	659	656	980	2.19e-29	125
MDP0000657897	AT1G27170.1	28.524	603	358	16	50	619	625	1187	2.41e-43	169
MDP0000657897	AT1G27170.1	29.933	451	247	10	1	409	764	1187	1.85e-33	138
MDP0000657897	AT1G27170.1	32.11	327	169	9	384	659	656	980	2.59e-29	125
MDP0000657531	AT4G16800.1	40	85	44	2	54	131	28	112	1.64e-12	62.8
MDP0000647595	AT3G52590.1	89.583	48	5	0	35	82	1	48	6.69e-22	88.6
MDP0000647595	AT2G36170.1	89.583	48	5	0	35	82	1	48	6.69e-22	88.6
MDP0000647595	AT1G55060.1	77.419	62	11	1	35	96	153	211	9.37e-22	90.9
MDP0000647595	AT1G55060.1	87.5	48	6	0	35	82	77	124	2.54e-20	87
MDP0000647595	AT1G55060.1	81.25	48	9	0	35	82	1	48	2.12e-17	79
MDP0000647595	AT2G47110.2	89.583	48	5	0	35	82	1	48	1.17e-21	88.6
MDP0000647595	AT2G47110.1	89.583	48	5	0	35	82	1	48	1.17e-21	88.6
MDP0000647595	AT3G62250.1	89.583	48	5	0	35	82	1	48	1.26e-21	88.6
MDP0000647595	AT2G35635.1	89.583	48	5	0	35	82	1	48	1.29e-21	88.6
MDP0000647595	AT4G05050.4	89.583	48	5	0	35	82	1	48	1.58e-21	88.2
MDP0000647595	AT4G05050.4	89.583	48	5	0	35	82	77	124	1.58e-21	88.2
MDP0000647595	AT1G31340.1	89.583	48	5	0	35	82	1	48	1.6e-21	88.2
MDP0000647595	AT1G23410.1	89.583	48	5	0	35	82	1	48	1.87e-21	88.2
MDP0000637704	AT3G47570.1	44.444	819	435	11	33	840	22	831	0	624
MDP0000637704	AT3G47090.1	44.282	822	433	13	33	841	22	831	0	620
MDP0000637704	AT5G20480.1	44.228	823	439	10	33	842	28	843	0	618
MDP0000637704	AT3G47580.1	42.701	822	446	12	33	840	22	832	0	593
MDP0000637704	AT3G47110.1	44.496	863	445	13	1	842	1	850	0	577
MDP0000637704	AT5G46330.1	34.14	826	443	18	86	841	203	997	2.39e-114	375
MDP0000637704	AT5G46330.1	34.588	558	350	8	51	605	48	593	1.32e-81	285
MDP0000637704	AT5G46330.1	31.68	363	192	5	77	437	457	765	1.92e-38	155
MDP0000637704	AT5G46330.1	32.203	295	180	4	318	605	25	306	9e-31	130
MDP0000637704	AT5G46330.1	28.929	280	172	2	75	327	479	758	4.9e-23	105
MDP0000637704	AT5G63930.1	33.458	801	451	19	89	841	159	925	1.73e-103	345
MDP0000637704	AT5G63930.1	35.246	366	219	6	241	605	79	427	1.94e-44	174
MDP0000637704	AT5G63930.1	32.353	238	159	2	74	310	432	668	5.36e-24	108
MDP0000637704	AT2G24130.1	33.374	812	421	15	62	839	54	779	1.8e-102	340
MDP0000637704	AT1G17230.1	33.376	788	473	15	87	841	151	919	9.58e-101	337
MDP0000637704	AT1G17230.1	30.677	251	164	1	59	309	421	661	2.47e-25	113
MDP0000637704	AT5G65700.2	33.333	804	483	18	52	840	47	812	4.07e-99	331
MDP0000636876	AT5G17680.1	42.537	402	225	3	8	409	16	411	6.84e-97	315
MDP0000636876	AT5G36930.1	42.998	407	224	6	6	409	10	411	4.52e-91	298
MDP0000636876	AT5G36930.2	42.998	407	224	6	6	409	13	414	4.99e-91	298
MDP0000636876	AT1G17600.1	42.184	403	221	6	10	405	12	409	4.43e-86	283
MDP0000636876	AT5G58120.1	42.365	406	219	9	8	405	13	411	1.19e-84	279
MDP0000636876	AT5G41750.2	42.079	404	217	8	10	405	13	407	1.57e-84	279
MDP0000636876	AT5G41750.1	42.079	404	217	8	10	405	13	407	1.57e-84	279
MDP0000636876	AT5G48770.1	41.439	403	231	4	10	409	14	414	5.08e-84	278
MDP0000636876	AT3G44480.1	40.244	410	229	9	5	405	93	495	9.65e-83	275
MDP0000636876	AT3G44630.2	40.244	410	229	9	5	405	89	491	2.95e-82	274
MDP0000634037	AT4G16890.1	36.349	1238	632	26	3	1171	4	1154	0	671
MDP0000634037	AT4G16890.1	35.346	563	296	15	862	1375	612	1155	5.39e-72	265
MDP0000634037	AT4G16890.1	33.39	584	318	12	789	1327	609	1166	1.39e-71	263
MDP0000634037	AT4G16890.1	34.687	591	302	14	893	1414	550	1125	2.89e-70	259
MDP0000634037	AT5G17680.1	37.864	1133	570	25	10	1092	17	1065	0	650
MDP0000634037	AT5G17680.1	30.159	567	278	12	681	1162	532	1065	1.34e-45	180
MDP0000634037	AT5G17680.1	33.262	469	223	14	959	1365	604	1044	1.9e-45	180
MDP0000634037	AT5G17680.1	32.222	450	227	8	1027	1424	602	1025	9.88e-44	174
MDP0000634037	AT1G69550.1	37.131	1255	659	35	11	1231	80	1238	0	608
MDP0000634037	AT1G69550.1	38.366	563	286	16	864	1413	694	1208	1.26e-63	239
MDP0000634037	AT1G69550.1	38.318	535	294	14	892	1415	653	1162	4.85e-59	224
MDP0000634037	AT4G16950.2	33.306	1240	639	30	1	1117	1	1175	1.41e-169	546
MDP0000634037	AT4G16950.2	29.11	584	346	14	789	1327	615	1175	2.51e-43	173
MDP0000634037	AT4G16950.2	30.053	569	321	18	862	1375	618	1164	1.44e-42	171
MDP0000634037	AT4G16950.2	30.648	571	316	18	912	1414	576	1134	4.08e-40	162
MDP0000634037	AT4G16950.1	33.146	1246	633	29	1	1117	1	1175	5.29e-169	545
MDP0000634037	AT4G16950.1	29.11	584	346	14	789	1327	615	1175	1.76e-43	174
MDP0000634037	AT4G16950.1	30.053	569	321	18	862	1375	618	1164	1.16e-42	171
MDP0000634037	AT4G16950.1	30.648	571	316	18	912	1414	576	1134	3.13e-40	163
MDP0000634037	AT4G12010.1	36.961	974	549	19	1	947	1	936	1.11e-167	536
MDP0000634037	AT4G12010.1	36.232	345	184	7	889	1227	622	936	4.36e-36	149
MDP0000634037	AT4G12010.1	38.436	307	174	8	862	1161	642	940	6.33e-35	145
MDP0000634037	AT4G12010.1	35.159	347	189	7	957	1297	620	936	1.01e-33	142
MDP0000634037	AT4G12010.1	34.294	347	192	7	1027	1367	620	936	3.48e-32	137
MDP0000634037	AT4G12010.1	38.571	280	159	7	1142	1414	642	915	1.68e-31	134
MDP0000634037	AT4G16860.1	34.22	1128	651	26	10	1101	12	1084	7.36e-166	529
MDP0000634037	AT4G16860.1	31.663	499	285	17	923	1375	597	1085	9.09e-39	158
MDP0000634037	AT4G16860.1	31.423	471	286	15	969	1414	597	1055	7.66e-35	145
MDP0000634037	AT5G46260.1	35.946	957	528	19	1	938	1	891	1.11e-165	530
MDP0000634037	AT5G46260.1	32.302	291	173	7	789	1078	624	891	4.82e-30	129
MDP0000634037	AT5G46260.1	30.421	309	191	7	1051	1358	606	891	6.61e-27	119
MDP0000634037	AT5G46260.1	28.571	294	146	5	981	1218	606	891	3.52e-25	114
MDP0000634037	AT5G46260.1	27.437	277	145	4	1191	1414	606	879	3.16e-17	88.2
MDP0000634037	AT1G27170.1	32.706	1223	701	29	9	1155	12	1188	1.43e-163	529
MDP0000634037	AT1G27170.1	30.403	546	308	12	864	1365	671	1188	3.6e-46	182
MDP0000634037	AT1G27170.1	30.28	535	270	17	982	1420	647	1174	1.89e-39	160
MDP0000634037	AT1G27170.1	31.54	409	242	9	1052	1428	647	1049	1.11e-35	148
MDP0000634037	AT5G44510.1	35.417	1008	541	22	11	996	40	959	8.85e-160	514
MDP0000634037	AT5G44510.1	37.309	327	197	8	887	1206	634	959	3.17e-38	156
MDP0000634037	AT5G44510.1	36.364	341	209	8	959	1292	636	975	6.19e-36	149
MDP0000634037	AT5G44510.1	36.196	326	200	8	1097	1415	634	958	1.47e-32	138
MDP0000625066	AT5G12430.1	32.903	310	145	9	331	596	403	693	7.82e-27	116
MDP0000620944	AT5G17680.1	28.604	888	462	28	196	934	249	1113	6.99e-74	268
MDP0000620944	AT5G17680.1	33.846	130	77	2	56	181	27	151	5.99e-12	70.5
MDP0000620944	AT5G51630.3	30.1	897	472	28	45	861	13	834	4.3e-73	265
MDP0000620944	AT5G51630.3	34.915	295	144	7	500	749	575	866	1.74e-29	127
MDP0000620944	AT5G36930.1	32.886	745	412	22	170	888	222	904	1.54e-71	260
MDP0000620944	AT5G36930.1	30.795	302	169	12	505	780	624	911	8.32e-17	86.3
MDP0000620944	AT5G36930.1	39.161	143	74	3	57	188	24	164	3.41e-16	84.3
MDP0000620944	AT5G36930.2	32.886	745	412	22	170	888	225	907	3.21e-71	259
MDP0000620944	AT5G36930.2	30.795	302	169	12	505	780	627	914	1.2e-16	85.9
MDP0000620944	AT5G36930.2	39.161	143	74	3	57	188	27	167	3.62e-16	84.3
MDP0000620944	AT4G16890.1	30.076	788	398	23	203	869	257	1012	4.86e-67	247
MDP0000620944	AT4G16890.1	28.385	384	209	7	500	838	772	1134	4.65e-29	126
MDP0000620944	AT4G16890.1	28	450	229	17	501	865	660	1099	1.54e-21	101
MDP0000620944	AT4G12010.1	29.656	843	440	35	196	942	252	1037	5.89e-63	234
MDP0000620944	AT4G12010.1	31.1	209	114	7	57	257	21	207	1.46e-12	72.4
MDP0000620944	AT5G18350.1	30.05	802	440	30	200	914	279	1046	3.75e-60	226
MDP0000620944	AT4G16900.1	31.942	623	333	21	225	780	268	866	1.36e-59	223
MDP0000620944	AT5G51630.1	30.866	716	377	22	185	861	246	882	4.11e-59	222
MDP0000620944	AT5G51630.1	34.915	295	144	7	500	749	623	914	2.01e-29	127
MDP0000620944	AT5G51630.1	47.436	78	36	2	45	122	13	85	6.49e-11	67
MDP0000620944	AT5G51630.2	30.866	716	377	22	185	861	182	818	4.64e-59	222
MDP0000620944	AT5G51630.2	34.915	295	144	7	500	749	559	850	2.38e-29	127
MDP0000614929	AT1G44910.1	47.332	1012	385	28	92	1009	1	958	0	662
MDP0000614929	AT1G44910.2	47.119	972	372	26	92	971	1	922	0	625
MDP0000614929	AT3G19670.1	35.56	1018	527	23	92	1008	1	990	5.99e-141	447
MDP0000588667	AT5G36930.2	47.425	369	180	6	8	368	163	525	8.94e-92	299
MDP0000588667	AT5G36930.1	47.425	369	180	6	8	368	160	522	9.05e-92	299
MDP0000588667	AT5G17680.1	38.978	372	206	7	10	368	159	522	1.65e-78	263
MDP0000588667	AT1G27170.2	38.482	369	214	8	9	366	162	528	1.67e-75	254
MDP0000588667	AT1G27170.1	38.482	369	214	8	9	366	162	528	2.04e-75	254
MDP0000588667	AT1G27180.1	38.484	343	198	8	34	364	358	699	1.14e-65	226
MDP0000588667	AT4G19510.2	36.043	369	230	4	2	368	160	524	4.39e-63	218
MDP0000588667	AT4G12010.1	35.135	370	219	7	17	365	164	533	6.53e-61	213
MDP0000588667	AT5G45050.1	37.874	301	182	4	59	355	162	461	4.25e-58	204
MDP0000588667	AT5G45050.2	37.874	301	182	4	59	355	162	461	5.15e-58	204
MDP0000585438	AT3G47570.1	44.91	1002	522	14	33	1026	22	1001	0	793
MDP0000585438	AT3G47090.1	44.566	1003	525	15	33	1027	22	1001	0	785
MDP0000585438	AT5G20480.1	44.422	1004	519	13	33	1027	28	1001	0	774
MDP0000585438	AT3G47580.1	44.068	1003	532	16	33	1027	22	1003	0	772
MDP0000585438	AT3G47110.1	45.793	1046	522	16	1	1027	1	1020	0	756
MDP0000585438	AT2G24130.1	34.873	909	534	15	154	1023	68	957	1.83e-147	464
MDP0000585438	AT2G24130.1	32.827	329	188	5	99	425	267	564	6.73e-27	118
MDP0000585438	AT2G24130.1	31.834	289	187	6	72	354	288	572	3.6e-20	96.7
MDP0000585438	AT2G24130.1	31.214	173	115	2	447	615	66	238	8.05e-12	69.7
MDP0000585438	AT5G46330.1	33.4	1000	554	24	91	1023	203	1157	1.58e-141	454
MDP0000585438	AT5G46330.1	34.347	559	348	9	56	609	48	592	1.14e-78	280
MDP0000585438	AT5G46330.1	30.303	363	221	5	82	442	433	765	1.22e-37	153
MDP0000585438	AT5G46330.1	33.778	225	148	1	386	610	83	306	1.42e-28	124
MDP0000585438	AT5G46330.1	29.012	324	198	4	80	376	479	797	9.4e-25	112
MDP0000585438	AT3G49670.1	33.333	975	500	24	35	952	26	907	9.28e-129	416
MDP0000585438	AT5G07280.1	32.169	1088	532	27	82	1022	164	1192	6.11e-127	415
MDP0000585438	AT5G07280.1	32.509	566	302	6	67	610	55	562	9.7e-65	238
MDP0000585438	AT5G07280.1	34.34	265	163	4	30	290	532	789	2.02e-29	127
MDP0000585438	AT4G08850.1	32.161	995	565	23	11	938	30	981	3.66e-125	407
MDP0000585014	AT5G12010.1	71.36	419	112	3	1	412	86	503	0	624
MDP0000585014	AT4G29780.1	62.981	416	146	3	5	412	126	541	0	538
MDP0000585014	AT3G55350.1	30.183	328	188	10	67	366	50	364	4.87e-41	150
MDP0000585014	AT3G63270.1	30.503	318	178	8	71	357	44	349	8.07e-41	149
MDP0000585014	AT3G19120.1	25.321	312	188	10	82	369	114	404	3.3e-22	98.2
MDP0000585014	AT1G72270.2	24.825	286	157	10	89	357	101	345	1.87e-16	80.5
MDP0000585014	AT1G72270.1	25.874	286	154	11	89	357	101	345	1.8e-15	79
MDP0000570186	AT5G42300.1	95.946	74	3	0	63	136	1	74	1.94e-47	147
MDP0000570186	AT3G45180.1	95.946	74	3	0	63	136	1	74	3.47e-47	146
MDP0000540495	AT4G11170.1	40.674	445	226	11	19	442	1	428	3.19e-93	305
MDP0000540495	AT5G17680.1	41.19	420	227	9	31	445	16	420	1.14e-91	303
MDP0000540495	AT4G12010.1	39.492	433	244	9	19	445	1	421	5.42e-90	298
MDP0000540495	AT1G65850.1	40.23	435	237	9	24	446	24	447	8.65e-90	295
MDP0000540495	AT1G65850.2	39.953	428	234	9	31	446	46	462	3.41e-88	291
MDP0000540495	AT4G16890.1	41.355	428	230	11	24	445	4	416	3.55e-86	288
MDP0000540495	AT5G48770.1	42.344	418	228	8	33	445	14	423	3.82e-86	287
MDP0000540495	AT5G41750.2	40.238	420	229	11	21	432	2	407	1.39e-84	281
MDP0000540495	AT5G41750.1	40.238	420	229	11	21	432	2	407	1.39e-84	281
MDP0000540495	AT1G72840.1	43.23	421	219	10	33	445	15	423	3.31e-84	280
MDP0000525602	AT3G47570.1	45.165	1003	520	14	33	1027	22	1002	0	803
MDP0000525602	AT3G47090.1	45.264	1003	518	15	33	1027	22	1001	0	800
MDP0000525602	AT5G20480.1	45.02	1004	513	14	33	1027	28	1001	0	791
MDP0000525602	AT3G47580.1	44.965	1003	523	15	33	1027	22	1003	0	790
MDP0000525602	AT3G47110.1	45.463	1047	524	17	1	1027	1	1020	0	760
MDP0000525602	AT2G24130.1	33.434	990	532	17	67	1019	54	953	8.3e-151	473
MDP0000525602	AT5G46330.1	35.204	909	491	20	91	936	203	1076	3.52e-142	456
MDP0000525602	AT5G63930.1	33.223	903	521	16	82	940	147	1011	3.62e-128	416
MDP0000525602	AT5G07280.1	33.097	988	526	21	85	1008	263	1179	2.89e-127	416
MDP0000525602	AT5G07280.1	33.273	556	345	10	67	609	55	597	1.45e-62	232
MDP0000525602	AT5G07280.1	32.924	489	279	9	166	610	79	562	3.5e-57	215
MDP0000525602	AT5G07280.1	33.684	285	184	3	30	313	532	812	8.37e-31	131
MDP0000525602	AT4G08850.1	32.06	995	566	23	11	938	30	981	4.64e-127	412
MDP0000506127	AT2G36320.1	57.513	193	48	4	1	190	1	162	5.09e-69	207
MDP0000506127	AT3G52800.1	55.208	192	63	4	1	190	1	171	3.06e-53	167
MDP0000506127	AT4G12040.2	47.727	176	75	4	15	190	18	176	7.81e-46	149
MDP0000506127	AT4G12040.1	47.727	176	75	4	15	190	18	176	7.81e-46	149
MDP0000506127	AT2G27580.2	47.895	190	73	6	1	190	1	164	3.01e-44	144
MDP0000506127	AT2G27580.1	47.895	190	73	6	1	190	1	164	3.01e-44	144
MDP0000506127	AT4G22820.2	44.444	180	75	5	14	190	20	177	5.12e-43	141
MDP0000506127	AT4G22820.1	44.444	180	75	5	14	190	20	177	5.12e-43	141
MDP0000506127	AT1G12440.2	42.308	182	81	4	9	190	12	169	4.08e-40	134
MDP0000506127	AT1G12440.1	42.308	182	81	4	9	190	12	169	4.08e-40	134
MDP0000501048	AT4G31890.2	64.815	540	151	11	53	574	1	519	0	625
MDP0000501048	AT4G31890.1	64.815	540	151	11	53	574	1	519	0	625
MDP0000501048	AT2G25130.1	60.076	526	136	15	53	563	1	467	0	543
MDP0000501048	AT2G27430.1	32.615	371	226	7	204	574	93	439	3.83e-41	154
MDP0000501048	AT3G46510.1	36.162	271	153	9	205	469	369	625	7.66e-29	121
MDP0000501048	AT1G67530.2	29.26	311	203	6	183	486	419	719	6.13e-28	119
MDP0000501048	AT1G67530.1	29.26	311	203	6	183	486	419	719	6.13e-28	119
MDP0000501048	AT1G24330.1	27.168	346	227	7	167	496	393	729	1.16e-26	115
MDP0000501048	AT2G23140.2	30.818	318	199	9	158	472	517	816	5.8e-26	112
MDP0000501048	AT2G23140.1	30.818	318	199	9	158	472	520	819	6.09e-26	112
MDP0000495468	AT1G74160.1	36.356	1158	546	44	1	1102	1	1023	2.69e-142	454
MDP0000495468	AT1G18620.1	32.511	1135	557	36	1	1093	1	968	3.39e-109	364
MDP0000495468	AT1G18620.2	31.932	1118	552	36	16	1091	52	1002	1.32e-100	341
MDP0000495468	AT3G02170.1	30.935	1112	529	37	1	1082	1	903	1.61e-95	325
MDP0000495468	AT5G15580.1	31.121	919	421	33	213	1101	189	925	2.41e-80	283
MDP0000478464	AT4G01560.1	62.346	324	74	4	9	284	4	327	2.33e-124	366
MDP0000478464	AT1G63780.1	42.857	140	72	3	109	242	73	210	9.97e-25	103
MDP0000477424	AT5G36930.2	47.664	107	53	2	142	247	60	164	1.96e-27	110
MDP0000477424	AT5G36930.1	47.664	107	53	2	142	247	57	161	2e-27	110
MDP0000477424	AT5G44510.1	50.962	104	49	1	142	245	82	183	2.59e-26	107
MDP0000477424	AT5G46450.1	48.571	105	50	2	142	245	55	156	7.11e-26	105
MDP0000477424	AT5G41540.1	49.495	99	48	1	142	240	53	149	1.73e-25	104
MDP0000477424	AT2G20142.1	51.579	95	42	2	147	241	55	145	3.77e-25	100
MDP0000477424	AT4G08450.1	47	100	47	2	142	241	53	146	4.35e-25	103
MDP0000477424	AT5G22690.1	48.571	105	50	2	142	245	52	153	6.31e-25	103
MDP0000477424	AT4G16950.2	49.541	109	47	2	142	245	54	159	6.37e-25	103
MDP0000477424	AT4G16950.1	49.541	109	47	2	142	245	54	159	7.6e-25	103
MDP0000475658	AT1G66920.1	50.82	305	140	5	171	473	270	566	5.37e-101	315
MDP0000475658	AT1G66920.2	50.82	305	140	5	171	473	278	574	6.07e-101	315
MDP0000475658	AT1G66910.1	51.536	293	134	5	186	473	327	616	9.59e-98	308
MDP0000475658	AT5G38280.1	51.943	283	126	6	195	471	320	598	2.98e-95	301
MDP0000475658	AT1G66980.1	49.511	307	142	6	173	473	775	1074	5.28e-95	310
MDP0000475658	AT1G70250.1	48.993	298	141	6	182	473	437	729	2.49e-93	300
MDP0000475658	AT4G18250.1	48.089	314	151	6	167	473	483	791	2.9e-93	301
MDP0000475658	AT1G67000.1	49.371	318	138	7	172	473	524	834	5.08e-93	301
MDP0000475658	AT5G39030.1	50.489	307	141	5	172	473	466	766	1.34e-92	298
MDP0000475658	AT5G38260.1	50.53	283	133	4	195	473	310	589	1.06e-91	291
MDP0000466278	AT1G66920.2	43.666	371	167	6	2	370	264	594	6.55e-101	311
MDP0000466278	AT1G66920.1	43.666	371	167	6	2	370	256	586	7.11e-101	311
MDP0000466278	AT1G66910.1	45.299	351	149	7	31	373	327	642	1.43e-98	307
MDP0000466278	AT5G38280.1	45.994	337	140	7	40	370	320	620	6.58e-98	305
MDP0000466278	AT1G66980.1	44.568	359	154	7	18	370	775	1094	3.77e-97	313
MDP0000466278	AT1G70250.1	44.571	350	151	7	27	370	437	749	1.35e-96	305
MDP0000466278	AT1G67000.1	43.75	368	156	7	17	370	524	854	1.21e-94	302
MDP0000466278	AT1G66930.1	43.466	352	156	7	27	370	321	637	1.41e-92	291
MDP0000466278	AT4G18250.1	43.953	339	148	6	40	370	508	812	1.6e-92	295
MDP0000466278	AT5G38260.1	44.179	335	148	5	40	370	310	609	2.08e-92	290
MDP0000464633	AT1G13040.1	60.672	506	198	1	1	505	1	506	0	644
MDP0000464633	AT1G13040.1	26	300	210	3	10	303	221	514	9.76e-25	108
MDP0000464633	AT1G62910.1	29.58	524	331	2	6	494	48	568	1.86e-78	259
MDP0000464633	AT1G62910.1	26.974	456	333	0	19	474	163	618	1.41e-55	198
MDP0000464633	AT1G62910.1	26.738	374	271	2	10	383	259	629	8.68e-42	159
MDP0000464633	AT1G62910.1	30.897	301	206	2	199	498	63	362	1.47e-38	150
MDP0000464633	AT1G62910.1	27.564	312	221	3	3	312	322	630	4.04e-31	128
MDP0000464633	AT1G12620.1	30.093	535	331	4	4	499	32	562	1.83e-77	256
MDP0000464633	AT1G12620.1	25.364	481	324	1	23	503	156	601	2.38e-55	197
MDP0000464633	AT1G12620.1	30.633	395	271	3	21	414	224	616	9.77e-53	190
MDP0000464633	AT1G12620.1	28.062	449	288	1	23	471	191	604	1.68e-49	181
MDP0000464633	AT1G12620.1	26.667	375	275	0	131	505	54	428	2.96e-44	166
MDP0000464633	AT1G12620.1	29.617	287	202	0	10	296	283	569	4.65e-38	148
MDP0000464633	AT1G12620.1	25.954	262	194	0	1	262	344	605	5.92e-19	90.5
MDP0000464633	AT1G63130.1	29.457	516	329	1	25	505	62	577	1.31e-76	254
MDP0000464633	AT1G63130.1	27.308	509	363	4	3	508	108	612	3.47e-61	213
MDP0000464633	AT1G63130.1	25.948	343	254	0	25	367	272	614	1.54e-38	150
MDP0000464633	AT5G64320.1	31.429	525	317	6	19	505	156	675	4.43e-74	250
MDP0000464633	AT5G64320.1	30.867	473	322	2	25	496	233	701	6.76e-71	241
MDP0000464633	AT5G64320.1	28.692	474	333	2	8	480	251	720	3.28e-58	207
MDP0000464633	AT5G64320.1	28.472	288	171	3	19	271	434	721	7.6e-27	115
MDP0000464633	AT1G63080.1	29.07	516	331	2	25	505	46	561	1.04e-73	246
MDP0000464633	AT1G63080.1	27.376	442	321	0	57	498	43	484	1.46e-61	214
MDP0000464633	AT1G63080.1	28.251	446	320	0	25	470	151	596	4.75e-59	207
MDP0000464633	AT1G63080.1	26.651	424	273	4	27	414	188	609	2.16e-46	172
MDP0000464633	AT1G63080.1	26.648	364	266	1	10	373	241	603	4e-41	157
MDP0000464633	AT1G63080.1	28.571	308	219	1	3	310	304	610	4.55e-32	130
MDP0000464633	AT1G63070.1	30.149	471	328	1	25	494	56	526	1.51e-72	243
MDP0000464633	AT1G63070.1	29.75	400	278	3	101	498	62	460	4.52e-58	204
MDP0000464633	AT1G63070.1	27.542	472	337	4	3	470	102	572	2.23e-55	196
MDP0000464633	AT1G63070.1	31.186	295	201	2	199	492	55	348	8.67e-39	150
MDP0000464633	AT1G63070.1	26.933	375	270	3	10	383	216	587	5.1e-35	139
MDP0000464633	AT1G05670.2	29.449	472	331	2	28	498	230	700	2.56e-71	243
MDP0000464633	AT1G05670.2	27.926	487	338	4	21	499	150	631	5.54e-61	214
MDP0000464633	AT1G05670.2	30.556	432	275	4	3	430	310	720	1.86e-54	196
MDP0000464633	AT1G05670.2	28.571	399	283	2	70	467	307	704	6.17e-52	189
MDP0000464633	AT1G05670.2	29.225	284	201	0	222	505	249	532	1.32e-37	148
MDP0000464633	AT1G05670.2	25.904	166	122	1	341	505	192	357	4.36e-11	65.9
MDP0000464633	AT1G05670.1	29.449	472	331	2	28	498	230	700	2.56e-71	243
MDP0000464633	AT1G05670.1	27.926	487	338	4	21	499	150	631	5.54e-61	214
MDP0000464633	AT1G05670.1	30.556	432	275	4	3	430	310	720	1.86e-54	196
MDP0000464633	AT1G05670.1	28.571	399	283	2	70	467	307	704	6.17e-52	189
MDP0000464633	AT1G05670.1	29.225	284	201	0	222	505	249	532	1.32e-37	148
MDP0000464633	AT1G05670.1	25.904	166	122	1	341	505	192	357	4.36e-11	65.9
MDP0000464633	AT1G12775.1	27.092	502	358	2	2	499	46	543	6.45e-71	239
MDP0000464633	AT1G12775.1	29.978	457	316	4	44	498	158	612	1.01e-66	228
MDP0000464633	AT1G12775.1	26.222	450	332	0	25	474	174	623	2.54e-54	194
MDP0000464633	AT1G12775.1	25.355	422	279	2	84	505	59	444	8.05e-44	165
MDP0000464633	AT1G12775.1	25.984	381	279	1	3	383	257	634	1.46e-41	159
MDP0000464633	AT1G12775.1	27.974	311	221	3	3	312	327	635	4.13e-31	128
MDP0000453055	AT2G30230.1	57.714	175	49	3	1	150	1	175	6.87e-62	188
MDP0000453055	AT1G06980.1	58.683	167	52	2	1	150	1	167	6.44e-61	185
MDP0000453055	AT1G29195.1	43.915	189	65	6	1	149	1	188	5.48e-45	145
MDP0000403562	AT5G17680.1	36.13	1168	643	25	44	1169	17	1123	0	634
MDP0000403562	AT1G69550.1	36.178	1078	609	27	45	1064	80	1136	3.77e-165	530
MDP0000403562	AT1G69550.1	34.615	520	279	15	644	1151	823	1293	1.32e-50	196
MDP0000403562	AT1G69550.1	34.132	334	183	9	635	935	909	1238	2.11e-25	114
MDP0000403562	AT1G69550.1	32.946	258	151	7	635	880	1005	1252	1.96e-19	95.1
MDP0000403562	AT5G44510.1	35.368	950	567	15	45	977	40	959	2.16e-163	520
MDP0000403562	AT4G16890.1	35.081	1106	601	28	44	1066	11	1082	1.41e-161	518
MDP0000403562	AT4G16890.1	28.795	448	238	8	609	988	728	1162	1.93e-36	150
MDP0000403562	AT5G11250.1	33.304	1123	646	26	45	1151	62	1097	2.9e-159	509
MDP0000403562	AT2G14080.1	34.005	1141	627	32	42	1151	53	1098	4.93e-159	509
MDP0000403562	AT5G51630.1	33.708	1157	621	29	45	1163	11	1059	4.74e-157	504
MDP0000403562	AT3G25510.1	32.914	1191	655	28	44	1151	52	1181	2.69e-155	514
MDP0000403562	AT3G25510.1	36.642	685	392	17	70	733	1275	1938	2.49e-106	372
MDP0000403562	AT5G41750.2	35.062	887	499	18	43	892	11	857	3.3e-154	492
MDP0000403562	AT5G41750.2	28.571	287	135	11	910	1153	622	881	7.06e-15	80.1
MDP0000403562	AT5G41750.1	35.062	887	499	18	43	892	11	857	3.3e-154	492
MDP0000403562	AT5G41750.1	28.571	287	135	11	910	1153	622	881	7.06e-15	80.1
MDP0000392360	AT5G17680.1	39.858	424	237	8	14	433	16	425	1.86e-88	293
MDP0000392360	AT4G12010.1	39.31	435	243	11	1	428	1	421	2.86e-88	291
MDP0000392360	AT4G11170.1	39.462	446	231	10	1	425	1	428	1.62e-86	285
MDP0000392360	AT1G65850.1	37.251	451	260	8	2	440	19	458	5.01e-84	278
MDP0000392360	AT5G48770.1	42.005	419	228	8	16	428	14	423	1.41e-83	278
MDP0000392360	AT1G65850.2	37.13	439	253	8	14	440	46	473	4.15e-82	273
MDP0000392360	AT5G41750.2	39.48	423	232	10	1	415	1	407	8.17e-82	272
MDP0000392360	AT5G41750.1	39.48	423	232	10	1	415	1	407	8.17e-82	272
MDP0000392360	AT4G16890.1	39.72	428	237	10	7	428	4	416	7.25e-81	271
MDP0000392360	AT5G36930.2	39.22	436	241	11	14	440	15	435	1.8e-80	270
MDP0000374227	AT3G14470.1	32.453	1060	600	33	1	997	1	1007	8.74e-136	440
MDP0000374227	AT3G14460.1	31.982	888	523	22	38	887	36	880	1.09e-114	389
MDP0000374227	AT3G14460.1	29.412	289	146	11	888	1152	1052	1306	4.72e-15	80.9
MDP0000374227	AT3G50950.2	25.983	916	561	28	1	887	2	829	1.94e-59	220
MDP0000374227	AT3G50950.1	25.983	916	561	28	1	887	2	829	1.94e-59	220
MDP0000374227	AT3G07040.1	28.073	545	323	16	114	620	120	633	7.74e-53	201
MDP0000374227	AT1G59620.1	25.3	917	537	32	5	892	2	799	9.69e-51	194
MDP0000374227	AT1G59780.1	24.535	913	565	31	18	891	16	843	2.36e-50	193
MDP0000374227	AT1G58400.1	24.518	934	572	33	8	891	5	855	2.86e-49	189
MDP0000374227	AT1G59218.2	24.863	1094	661	42	24	1043	16	1022	3.18e-46	181
MDP0000374227	AT1G59218.1	24.863	1094	661	42	24	1043	16	1022	3.18e-46	181
MDP0000321368	AT3G07360.1	55.991	459	177	8	815	1261	15	460	2.17e-158	482
MDP0000321368	AT3G04160.1	37.37	768	386	17	1	731	1	710	1.48e-123	399
MDP0000321368	AT3G04160.2	37.273	770	386	18	1	731	1	712	4.33e-121	392
MDP0000321368	AT3G07360.3	58.788	330	122	6	941	1261	1	325	4.85e-114	359
MDP0000321368	AT3G07360.2	58.788	330	122	6	941	1261	1	325	4.85e-114	359
MDP0000321368	AT5G18320.1	43.602	422	216	8	839	1253	42	448	1.21e-94	311
MDP0000321368	AT1G23030.1	41.425	379	208	8	879	1253	241	609	1.05e-78	272
MDP0000321368	AT3G46510.1	39.793	387	214	9	876	1253	253	629	2.71e-77	269
MDP0000321368	AT5G18340.1	39.53	468	253	15	798	1252	5	455	1.16e-75	258
MDP0000321368	AT3G54850.1	40.153	391	218	8	878	1260	247	629	1.15e-73	258
MDP0000321160	AT2G41705.2	58.907	421	151	8	41	446	33	446	2.99e-145	426
MDP0000321160	AT2G41705.1	58.907	421	151	8	41	446	33	446	2.99e-145	426
MDP0000320631	AT3G13490.1	75.699	572	135	2	1	568	1	572	0	857
MDP0000320631	AT3G11710.1	37.405	524	250	10	85	567	94	580	1.11e-97	313
MDP0000320631	AT4G33760.1	24.324	259	171	6	133	372	91	343	3.89e-15	79.3
MDP0000320439	AT3G22690.2	36.512	860	491	8	355	1192	16	842	0	552
MDP0000320439	AT3G22690.1	36.48	858	490	8	355	1190	16	840	9.34e-178	548
MDP0000320439	AT1G08070.1	38.482	738	398	7	476	1192	39	741	4.05e-165	508
MDP0000320439	AT1G08070.1	28.046	517	273	6	375	855	36	489	7.05e-57	211
MDP0000320439	AT1G08070.1	29.557	406	247	5	422	820	218	591	1.5e-42	167
MDP0000320439	AT2G29760.1	36.339	732	413	6	482	1192	39	738	4.14e-164	505
MDP0000320439	AT2G29760.1	29.908	545	338	10	376	911	34	543	6.49e-71	252
MDP0000320439	AT2G29760.1	25.614	285	203	4	423	700	317	599	3.35e-21	100
MDP0000320439	AT2G22070.1	34.531	779	480	10	437	1192	15	786	8.78e-157	488
MDP0000320439	AT2G22070.1	25.237	527	319	8	425	911	101	592	2.32e-49	189
MDP0000320439	AT4G18750.1	32.614	788	451	4	422	1192	147	871	3.37e-152	478
MDP0000320439	AT4G18750.1	25.651	538	327	9	380	909	203	675	5.8e-55	207
MDP0000320439	AT5G48910.1	41.476	569	300	4	657	1192	78	646	3.09e-151	468
MDP0000320439	AT5G48910.1	24.854	515	296	8	379	835	30	511	4.09e-42	164
MDP0000320439	AT3G12770.1	34.861	720	387	5	491	1192	39	694	2.47e-146	457
MDP0000320439	AT3G12770.1	22.766	470	316	7	378	835	125	559	1.4e-32	135
MDP0000320439	AT5G16860.1	30.857	875	539	12	351	1192	9	850	1.4e-145	460
MDP0000320439	AT1G20230.1	34.11	730	450	6	490	1192	35	760	2e-144	454
MDP0000320439	AT1G20230.1	20.819	586	336	13	343	835	75	625	6.36e-28	121
MDP0000320243	AT3G06670.1	66.336	906	252	11	1	894	1	865	0	1154
MDP0000320243	AT3G06670.2	64.833	927	252	12	1	894	1	886	0	1140
MDP0000320243	AT5G49390.1	47.879	330	133	11	381	702	2	300	1.43e-72	249
MDP0000320243	AT4G16160.1	66.667	180	46	5	1022	1199	9	176	6.7e-70	231
MDP0000320243	AT4G16160.2	65.934	182	46	6	1022	1199	9	178	6.2e-69	228
MDP0000320243	AT5G49380.1	54.726	201	78	2	146	346	8	195	3.34e-59	202
MDP0000320243	AT5G49370.1	68.421	95	30	0	10	104	6	100	2.32e-43	152
MDP0000320243	AT2G28900.1	27.95	161	79	4	1036	1196	20	143	1.2e-14	72.4
MDP0000316149	AT2G16880.1	52.049	732	339	9	10	732	8	736	0	737
MDP0000316149	AT2G16880.1	30.769	598	384	6	174	764	101	675	3.17e-80	272
MDP0000316149	AT1G63130.1	31.157	536	366	1	148	683	65	597	1.55e-91	300
MDP0000316149	AT1G63130.1	31.908	608	398	8	86	684	29	629	2e-90	296
MDP0000316149	AT1G63130.1	31.373	510	315	1	217	691	61	570	5.4e-79	266
MDP0000316149	AT1G63130.1	27.049	488	343	4	288	762	62	549	1.41e-58	210
MDP0000316149	AT1G63130.1	26.273	373	253	2	392	764	61	411	1.15e-37	149
MDP0000316149	AT1G12300.1	32.578	574	376	4	105	676	67	631	2.01e-91	300
MDP0000316149	AT1G12300.1	29.644	533	372	1	148	680	72	601	2.18e-77	262
MDP0000316149	AT1G12300.1	30.476	525	358	5	170	692	60	579	4.49e-76	258
MDP0000316149	AT1G12300.1	28.19	337	230	3	100	432	304	632	1.3e-35	143
MDP0000316149	AT5G64320.1	33.459	529	341	5	142	667	194	714	1.2e-90	300
MDP0000316149	AT5G64320.1	28.176	614	429	5	91	699	108	714	2.12e-86	288
MDP0000316149	AT5G64320.1	28.485	495	309	5	148	605	236	722	2.16e-62	223
MDP0000316149	AT5G64320.1	30	430	292	4	148	576	306	727	1.65e-57	209
MDP0000316149	AT5G64320.1	28.796	382	252	5	84	464	359	721	2.06e-44	171
MDP0000316149	AT1G09900.1	33.553	456	297	2	162	617	135	584	3.07e-90	295
MDP0000316149	AT1G09900.1	32.96	446	296	1	208	653	143	585	2.95e-84	279
MDP0000316149	AT1G09900.1	31.887	461	311	1	235	695	135	592	1.81e-83	277
MDP0000316149	AT1G09900.1	28.947	456	321	1	236	691	101	553	2.06e-77	261
MDP0000316149	AT1G09900.1	28.884	457	284	3	127	583	170	585	6.17e-61	216
MDP0000316149	AT1G09900.1	30.952	378	244	6	408	772	98	471	1.06e-46	176
MDP0000316149	AT1G09900.1	26.246	301	196	4	472	772	92	366	5.29e-29	122
MDP0000316149	AT3G53700.1	31.53	536	361	5	160	692	150	682	4.54e-90	299
MDP0000316149	AT3G53700.1	28.777	556	353	6	126	643	186	736	6.16e-73	253
MDP0000316149	AT3G53700.1	29.217	575	347	6	235	772	81	632	2.3e-72	251
MDP0000316149	AT1G62670.1	31.618	544	369	2	148	691	65	605	8.96e-90	295
MDP0000316149	AT1G62670.1	30.993	584	383	5	93	676	61	624	2.62e-82	275
MDP0000316149	AT1G62670.1	29.326	549	362	3	215	763	59	581	1.74e-78	265
MDP0000316149	AT1G62670.1	29.178	353	230	6	80	432	293	625	2.55e-42	163
MDP0000316149	AT1G62670.1	24.759	311	206	5	459	766	58	343	3.56e-22	101
MDP0000316149	AT1G62930.1	31.25	544	371	1	148	691	64	604	3.92e-89	293
MDP0000316149	AT1G62930.1	31.341	552	375	3	125	676	76	623	3.58e-84	280
MDP0000316149	AT1G62930.1	30.022	463	324	0	214	676	57	519	5.45e-74	253
MDP0000316149	AT1G62930.1	29.29	338	220	5	83	420	295	613	2.81e-40	157
MDP0000316149	AT1G62930.1	26.952	397	265	3	371	764	36	410	3.36e-40	157
MDP0000316149	AT5G39710.1	28.085	705	476	10	5	684	4	702	1.63e-88	295
MDP0000316149	AT5G39710.1	32.573	482	317	3	291	772	189	662	1.05e-84	284
MDP0000316149	AT5G39710.1	30.568	458	295	3	309	765	136	571	3.63e-71	248
MDP0000316149	AT5G39710.1	23.729	354	217	3	111	414	397	747	8.16e-25	110
MDP0000316149	AT1G63080.1	32.428	552	369	3	125	676	61	608	4.41e-88	290
MDP0000316149	AT1G63080.1	31.285	537	364	2	148	683	49	581	1.11e-86	286
MDP0000316149	AT1G63080.1	29.825	513	325	1	214	691	42	554	8.21e-74	251
MDP0000316149	AT1G63080.1	27.252	444	299	3	322	764	45	465	3.08e-51	189
MDP0000316149	AT1G63080.1	28.011	357	253	2	111	467	257	609	3.88e-46	174
MDP0000315500	AT3G52120.1	58.352	449	139	7	1	424	1	426	4.64e-161	478
MDP0000315500	AT3G52120.2	55.556	405	132	7	1	380	1	382	2.18e-129	395
MDP0000315500	AT2G42280.1	37.627	295	128	8	613	896	106	355	6.72e-40	151
MDP0000315500	AT1G51140.1	35.252	278	117	10	630	894	151	378	6.16e-31	125
MDP0000315500	AT2G43140.2	35.821	268	118	9	632	892	83	303	1.72e-26	110
MDP0000315500	AT1G05805.1	35.206	267	116	10	632	892	140	355	3.52e-25	108
MDP0000315500	AT1G35460.1	48.113	106	30	1	787	892	173	253	1.91e-24	103
MDP0000315500	AT2G43140.1	36.398	261	104	10	632	880	83	293	2.27e-23	101
MDP0000315500	AT4G09180.1	47.17	106	31	1	787	892	176	256	3.69e-23	100
MDP0000315500	AT2G42280.2	34.286	210	107	7	613	811	106	295	9.47e-16	79
MDP0000315355	AT3G14470.1	43.097	775	393	16	1	752	261	1010	0	562
MDP0000315355	AT3G14460.1	41.935	651	357	10	4	645	261	899	1.9e-149	483
MDP0000315355	AT3G14460.1	31.613	310	166	6	653	944	1073	1354	1.84e-29	127
MDP0000315355	AT3G07040.1	29.372	446	248	13	7	434	271	667	4.22e-41	164
MDP0000315355	AT1G59218.2	26.737	662	413	26	4	636	255	873	1.1e-40	163
MDP0000315355	AT1G59218.1	26.737	662	413	26	4	636	255	873	1.1e-40	163
MDP0000315355	AT1G58848.2	26.737	662	413	26	4	636	255	873	1.1e-40	163
MDP0000315355	AT1G58848.1	26.737	662	413	26	4	636	255	873	1.1e-40	163
MDP0000315355	AT3G50950.2	27.305	564	331	19	7	535	252	771	2.74e-39	157
MDP0000315355	AT3G50950.1	27.305	564	331	19	7	535	252	771	2.74e-39	157
MDP0000315355	AT1G59620.1	28.615	657	381	27	4	640	219	807	5.58e-39	157
MDP0000308635	AT3G14470.1	28.302	583	337	19	246	760	444	1013	7.55e-45	176
MDP0000308635	AT3G14470.1	34.752	141	88	2	108	246	240	378	2.49e-14	77.8
MDP0000308635	AT3G14460.1	31.498	454	258	13	246	653	436	882	7.17e-42	167
MDP0000308635	AT3G14460.1	33.21	271	148	11	571	821	1092	1349	1.47e-13	75.5
MDP0000308635	AT1G69550.1	26.298	578	323	21	349	903	715	1212	8.82e-23	105
MDP0000308635	AT1G69550.1	27.344	512	313	18	361	838	755	1241	1.13e-20	98.6
MDP0000308635	AT1G69550.1	27.82	266	182	7	667	927	711	971	7.96e-12	69.7
MDP0000308635	AT3G07040.1	23.91	711	380	28	132	742	268	917	1.02e-20	98.6
MDP0000308635	AT3G44480.1	27.308	260	162	8	667	905	732	985	1.18e-17	89
MDP0000308635	AT3G44480.1	23.723	274	175	9	569	834	736	983	2.65e-11	68.2
MDP0000308635	AT3G25510.1	28.613	346	184	13	590	925	694	986	2.29e-17	88.2
MDP0000308635	AT3G25510.1	26.453	344	210	10	568	905	709	1015	1.32e-16	85.5
MDP0000308635	AT5G44510.1	25.664	339	195	9	569	905	679	962	5.32e-17	86.7
MDP0000308635	AT5G44510.1	28.079	203	130	5	722	915	658	853	5.69e-12	70.1
MDP0000308635	AT4G16890.1	25.551	681	368	27	368	944	540	1185	6.39e-17	86.7
MDP0000308635	AT2G14080.1	26.582	395	224	13	534	903	664	1017	6.71e-16	83.2
MDP0000308635	AT2G14080.1	27.562	283	168	7	634	914	670	917	4e-15	80.5
MDP0000308635	AT5G11250.1	28.571	266	161	7	665	927	666	905	8.09e-16	82.8
MDP0000308635	AT5G11250.1	26.891	238	147	5	668	903	695	907	1.07e-11	69.3
MDP0000307150	AT5G17680.1	31.017	590	292	10	200	678	256	841	1.44e-65	235
MDP0000307150	AT5G17680.1	37.705	244	126	4	463	683	678	918	3.37e-33	137
MDP0000307150	AT5G17680.1	29.508	244	125	9	431	632	796	1034	5.99e-12	69.3
MDP0000307150	AT4G12010.1	32.308	585	280	14	202	678	261	837	1.16e-58	214
MDP0000307150	AT4G19510.1	33.939	495	257	11	227	661	327	811	1.78e-52	196
MDP0000307150	AT4G12020.3	29.144	549	285	11	229	681	916	1456	3.42e-49	186
MDP0000307150	AT4G12020.1	29.144	549	285	11	229	681	916	1456	3.51e-49	186
MDP0000307150	AT4G12020.2	29.144	549	285	11	229	681	916	1456	4.9e-49	186
MDP0000307150	AT5G45230.1	31.397	551	275	15	221	675	306	849	3.65e-48	183
MDP0000307150	AT5G45230.1	38.462	182	107	3	467	647	715	892	1.36e-20	97.1
MDP0000307150	AT4G19510.2	31.579	532	257	10	227	661	287	808	6.56e-48	182
MDP0000307150	AT5G45060.1	33.65	526	257	16	229	675	309	821	1.39e-47	181
MDP0000307150	AT5G45060.1	35.165	182	107	5	467	647	693	864	9.24e-19	91.3
MDP0000307150	AT5G36930.1	30.462	476	231	9	257	675	314	746	1.56e-47	181
MDP0000304625	AT5G59590.1	52.222	450	209	6	1	447	1	447	4.38e-167	478
MDP0000304625	AT5G59580.1	52.027	444	209	4	9	450	7	448	4.36e-166	475
MDP0000304625	AT3G46670.1	51.429	455	214	6	1	452	1	451	8.79e-159	456
MDP0000304625	AT3G46660.1	51.528	458	211	8	1	452	6	458	3.63e-156	450
MDP0000304625	AT3G46680.1	48.678	454	223	8	1	449	1	449	7.11e-148	429
MDP0000304625	AT5G38010.1	48.796	457	222	7	1	449	1	453	8.13e-148	429
MDP0000304625	AT3G46700.1	47.894	451	225	5	1	450	1	442	1.66e-147	427
MDP0000304625	AT3G46690.1	49.67	455	221	6	1	451	1	451	4.38e-145	422
MDP0000304625	AT5G38040.1	49.769	432	208	6	20	446	19	446	1.84e-144	420
MDP0000304625	AT3G46650.1	48.214	448	209	7	1	445	1	428	2.69e-144	419
MDP0000301298	AT4G16890.1	34.725	455	216	10	2	394	257	692	1.26e-60	213
MDP0000301298	AT4G16890.1	34.043	141	89	2	255	394	715	852	5.44e-14	74.3
MDP0000301298	AT4G19510.1	35.787	394	213	8	31	394	329	712	1.97e-55	198
MDP0000301298	AT5G51630.1	32.189	466	220	10	2	392	257	701	4.61e-53	191
MDP0000301298	AT5G51630.1	43.651	126	71	0	269	394	738	863	2.62e-21	97.1
MDP0000301298	AT5G51630.2	32.189	466	220	10	2	392	193	637	5.53e-53	191
MDP0000301298	AT5G51630.2	44.715	123	68	0	272	394	677	799	2.85e-21	97.1
MDP0000301298	AT4G16950.1	33.949	433	205	10	2	371	261	675	1.19e-52	190
MDP0000301298	AT4G16950.1	39.695	131	78	1	265	394	705	835	6.7e-18	86.7
MDP0000301298	AT4G16950.1	34.043	141	89	2	255	394	858	995	1.53e-14	76.3
MDP0000301298	AT4G16950.2	33.949	433	205	10	2	371	261	675	1.42e-52	190
MDP0000301298	AT4G16950.2	39.695	131	78	1	265	394	705	835	7.67e-18	86.7
MDP0000301298	AT4G16950.2	34.043	141	89	2	255	394	858	995	1.73e-14	76.3
MDP0000301298	AT5G51630.3	30.901	466	230	9	2	392	205	653	5.73e-52	188
MDP0000301298	AT5G51630.3	44.715	123	68	0	272	394	693	815	2.64e-21	97.1
MDP0000301298	AT5G18360.1	31.957	460	235	10	1	394	262	709	1.42e-50	183
MDP0000301298	AT4G16920.1	32.794	433	210	8	2	371	255	669	4.52e-50	182
MDP0000301298	AT4G16920.1	39.695	131	78	1	265	394	699	829	7.79e-18	86.7
MDP0000301298	AT4G16920.1	34.043	141	89	2	255	394	852	989	1.76e-14	75.9
MDP0000301298	AT5G36930.2	33.043	460	221	11	1	392	262	702	5.25e-50	182
MDP0000300945	AT4G31850.1	29.351	971	667	10	31	995	147	1104	1.02e-126	415
MDP0000300945	AT4G31850.1	27.651	1009	696	12	77	1071	122	1110	6.9e-107	361
MDP0000300945	AT4G31850.1	26.224	980	707	9	123	1097	133	1101	3.29e-103	350
MDP0000300945	AT4G31850.1	26.199	855	535	14	20	789	265	1108	7.54e-84	296
MDP0000300945	AT4G31850.1	24.972	905	585	14	274	1099	73	962	2.15e-72	262
MDP0000300945	AT4G31850.1	30.319	564	391	2	541	1104	122	683	8.34e-70	254
MDP0000300945	AT4G31850.1	30.769	351	241	2	48	396	760	1110	9.97e-45	176
MDP0000300945	AT4G31850.1	32.941	255	170	1	38	291	856	1110	1.61e-37	153
MDP0000300945	AT4G31850.1	31.507	146	98	2	43	187	967	1111	1.16e-14	79.3
MDP0000300945	AT5G55840.1	27.66	940	661	7	76	1012	166	1089	6.86e-120	397
MDP0000300945	AT5G55840.1	26.674	926	615	10	43	923	204	1110	3.85e-99	340
MDP0000300945	AT5G55840.1	24.249	965	680	10	175	1101	162	1113	2.55e-93	323
MDP0000300945	AT5G55840.1	29.367	521	364	2	585	1104	142	659	3.96e-68	249
MDP0000300945	AT5G55840.1	26.418	617	402	8	35	649	546	1112	5.54e-54	206
MDP0000300945	AT5G59900.1	27.749	782	511	6	76	852	159	891	2.85e-104	349
MDP0000300945	AT5G59900.1	25.484	879	577	8	252	1097	23	856	2.51e-94	322
MDP0000300945	AT5G59900.1	28.021	753	456	8	281	995	190	894	2.05e-90	311
MDP0000300945	AT5G59900.1	28.977	528	371	3	587	1111	136	662	2.89e-77	273
MDP0000300945	AT5G59900.1	26.381	724	432	15	40	683	195	897	1.1e-67	245
MDP0000300945	AT1G63130.1	34.917	484	314	1	501	984	115	597	9.22e-101	332
MDP0000300945	AT1G63130.1	33.265	487	325	0	611	1097	84	570	7.12e-96	318
MDP0000300945	AT1G63130.1	30.561	517	358	1	573	1089	82	597	6.17e-85	288
MDP0000300945	AT1G63130.1	30.328	488	340	0	611	1098	49	536	1.05e-83	285
MDP0000300945	AT1G63130.1	27.002	637	394	11	3	636	31	599	2.34e-73	256
MDP0000300945	AT1G63130.1	31.414	382	262	0	714	1095	47	428	9.86e-68	240
MDP0000300945	AT1G63130.1	27.455	550	353	4	43	592	122	625	7.2e-67	238
MDP0000300945	AT1G63130.1	24.209	632	430	5	172	803	43	625	3e-62	224
MDP0000300945	AT1G63130.1	29.934	304	212	1	38	341	327	629	1.02e-42	166
MDP0000300945	AT3G22470.1	34.6	500	326	1	504	1003	107	605	1.24e-100	331
MDP0000300945	AT3G22470.1	32.157	510	311	1	623	1097	50	559	1.09e-94	315
MDP0000300945	AT3G22470.1	31.285	537	368	1	535	1071	68	603	1.33e-92	309
MDP0000300945	AT3G22470.1	28.544	522	370	2	579	1097	73	594	9.31e-79	271
MDP0000300945	AT3G22470.1	34.667	375	244	1	40	414	108	481	1.94e-69	244
MDP0000300945	AT3G22470.1	32.374	417	276	3	27	442	164	575	8.9e-69	243
MDP0000300945	AT3G22470.1	26.624	631	398	10	49	636	11	619	7.99e-61	220
MDP0000300945	AT3G22470.1	26.724	580	378	7	263	806	50	618	1.3e-58	213
MDP0000300945	AT3G22470.1	31.959	291	197	1	38	328	316	605	5.26e-43	167
MDP0000300945	AT1G62910.1	33.4	503	334	1	504	1006	120	621	3.41e-99	328
MDP0000300945	AT1G62910.1	31.927	545	336	1	599	1108	39	583	1.92e-93	312
MDP0000300945	AT1G62910.1	30.565	566	391	2	517	1082	63	626	1.17e-92	310
MDP0000300945	AT1G62910.1	31.211	487	335	0	611	1097	121	607	7.83e-83	283
MDP0000300945	AT1G62910.1	30.928	485	297	4	498	946	149	631	6.87e-82	280
MDP0000300945	AT1G62910.1	27.872	592	381	6	45	636	56	601	2.44e-76	265
MDP0000300945	AT1G62910.1	27.273	550	354	3	43	592	124	627	1.26e-67	240
MDP0000300945	AT1G62910.1	25.496	655	430	8	150	803	30	627	2.94e-66	236
MDP0000300945	AT1G62910.1	29.464	448	280	2	38	450	154	600	7.35e-59	214
MDP0000300945	AT5G65560.1	31.179	619	405	5	500	1099	216	832	1.92e-97	330
MDP0000300945	AT5G65560.1	31.887	530	359	2	575	1104	186	713	9.23e-91	312
MDP0000300945	AT5G65560.1	26.528	769	500	7	286	1035	186	908	1.2e-84	295
MDP0000300945	AT5G65560.1	32.083	480	318	2	618	1097	165	636	6.52e-83	290
MDP0000300945	AT5G65560.1	30.189	530	361	2	569	1098	152	672	2.25e-82	288
MDP0000300945	AT5G65560.1	27.094	764	518	9	224	967	166	910	6.31e-82	287
MDP0000300945	AT5G65560.1	26.709	790	546	9	43	827	149	910	2.61e-81	285
MDP0000300945	AT5G65560.1	26.412	655	448	9	34	685	285	908	1.67e-68	248
MDP0000300945	AT1G62930.1	33.004	506	338	1	501	1006	114	618	5.02e-97	322
MDP0000300945	AT1G62930.1	30.168	537	374	1	535	1071	78	613	8.88e-90	302
MDP0000300945	AT1G62930.1	31.478	521	322	1	623	1108	60	580	3.83e-89	300
MDP0000300945	AT1G62930.1	30.459	545	378	1	553	1097	61	604	1.76e-87	295
MDP0000300945	AT1G62930.1	30.738	488	299	4	498	950	146	629	4.04e-78	270
MDP0000300945	AT1G62930.1	27.184	618	361	8	88	664	60	629	7.06e-70	246
MDP0000300945	AT1G62930.1	32.368	380	256	1	43	422	226	604	5.63e-68	241
MDP0000300945	AT1G62930.1	27.306	553	357	3	43	595	121	628	2.11e-66	236
MDP0000300945	AT1G62930.1	31.235	413	283	1	38	450	186	597	1.53e-65	234
MDP0000300945	AT1G62930.1	25.191	524	346	5	76	598	118	596	6.74e-57	208
MDP0000300945	AT5G64320.1	33.455	550	360	3	500	1048	180	724	1.82e-96	323
MDP0000300945	AT5G64320.1	31.52	533	357	4	568	1097	176	703	6.15e-86	294
MDP0000300945	AT5G64320.1	31.376	545	368	3	531	1074	176	715	1.35e-82	285
MDP0000300945	AT5G64320.1	29.273	550	381	5	552	1098	90	634	1.07e-70	251
MDP0000300945	AT5G64320.1	26.837	626	436	9	110	730	113	721	1.99e-67	241
MDP0000300945	AT5G64320.1	33.249	394	257	3	43	435	293	681	8.1e-65	234
MDP0000300945	AT5G64320.1	24.214	636	456	7	2	625	100	721	7.38e-56	207
MDP0000300945	AT5G64320.1	30.504	377	259	1	31	404	347	723	4.98e-54	202
MDP0000300945	AT5G64320.1	31.42	331	226	1	43	373	395	724	2.07e-49	188
MDP0000300945	AT1G12775.1	31.787	582	379	5	432	1006	56	626	2.29e-96	320
MDP0000300945	AT1G12775.1	28.901	564	365	2	535	1098	86	613	1.09e-87	296
MDP0000300945	AT1G12775.1	31.991	422	249	3	38	423	194	613	1.46e-68	243
MDP0000300945	AT1G12775.1	33.521	355	235	1	43	397	129	482	4.39e-65	233
MDP0000300945	AT1G12775.1	25.083	602	405	4	52	653	68	623	1.16e-64	231
MDP0000300945	AT1G12775.1	25.963	597	397	4	230	826	70	621	2.32e-63	228
MDP0000300945	AT1G12775.1	28.919	370	263	0	728	1097	68	437	5.99e-60	218
MDP0000300945	AT1G12775.1	30.45	289	200	1	43	331	339	626	1.01e-38	154
MDP0000300945	AT1G12775.1	23.563	174	133	0	924	1097	54	227	3.53e-12	70.5
MDP0000297875	AT2G31810.1	69.062	501	141	5	1	499	1	489	0	683
MDP0000297875	AT2G31810.3	64.87	501	140	6	1	499	1	467	0	624
MDP0000297875	AT5G16290.2	63.934	488	159	5	15	499	4	477	0	612
MDP0000297875	AT5G16290.1	63.934	488	159	5	15	499	4	477	0	612
MDP0000297875	AT2G31810.2	75	392	90	2	109	499	35	419	0	608
MDP0000297875	AT2G31810.2	44.324	185	90	5	85	266	244	418	2.22e-36	139
MDP0000297441	AT5G60900.1	36.079	607	284	18	1	547	1	563	8.31e-99	316
MDP0000297441	AT1G67520.1	64.336	143	51	0	410	552	399	541	1.81e-56	199
MDP0000297441	AT1G61380.1	28.662	628	357	17	14	562	3	618	7e-52	190
MDP0000297441	AT3G16030.1	54.819	166	63	1	399	552	482	647	8.86e-52	190
MDP0000297441	AT4G21390.1	56.604	159	69	0	404	562	501	659	1.07e-49	184
MDP0000297441	AT4G21390.1	34.591	159	89	6	52	198	45	200	3.69e-14	75.9
MDP0000297441	AT4G23190.1	48.187	193	90	2	370	562	298	480	1.67e-49	182
MDP0000297441	AT1G61390.2	49.239	197	95	2	369	562	288	482	1.19e-48	179
MDP0000297441	AT1G61390.1	49.239	197	95	2	369	562	456	650	3.24e-48	180
MDP0000297441	AT1G61370.1	49.724	181	89	1	369	549	440	618	3.8e-48	179
MDP0000297441	AT1G11330.1	45.933	209	90	4	367	562	454	652	5.59e-48	179
MDP0000297441	AT1G11330.1	31.852	135	83	7	47	174	43	175	1.16e-11	67.8
MDP0000294381	AT3G13080.1	70.378	1374	359	6	226	1552	142	1514	0	1962
MDP0000294381	AT3G13080.2	68.632	1374	358	7	226	1552	142	1489	0	1896
MDP0000294381	AT3G13090.1	64.099	1376	426	9	214	1545	106	1457	0	1758
MDP0000294381	AT3G13100.1	63.63	1383	445	6	214	1552	118	1486	0	1747
MDP0000294381	AT1G04120.1	51.065	1408	583	10	218	1548	131	1509	0	1415
MDP0000294381	AT1G04120.2	50.781	1408	582	11	218	1548	131	1504	0	1401
MDP0000294381	AT3G60160.1	51.936	1369	592	12	229	1548	145	1496	0	1381
MDP0000294381	AT3G13080.4	69.43	965	290	5	226	1186	142	1105	0	1345
MDP0000294381	AT3G13080.3	69.43	965	290	5	226	1186	142	1105	0	1345
MDP0000294381	AT3G60970.1	54.52	1084	409	4	508	1548	1	1043	0	1200
MDP0000294105	AT2G22400.1	59.634	820	283	16	48	855	11	794	0	932
MDP0000294105	AT4G40000.1	54.313	823	313	15	37	846	2	774	0	838
MDP0000294105	AT5G55920.1	27.347	245	136	7	203	438	339	550	2.51e-17	86.7
MDP0000294105	AT3G13180.1	30.811	185	94	6	211	390	323	478	1.71e-11	67.8
MDP0000292810	AT3G14470.1	29.76	709	412	21	11	686	356	1011	6.15e-79	278
MDP0000292810	AT3G14460.1	34.574	564	321	14	11	561	352	880	3.12e-70	255
MDP0000292810	AT3G14460.1	27.671	365	189	16	508	859	1115	1417	3.06e-14	77.4
MDP0000292810	AT1G69550.1	31.544	298	191	2	542	839	902	1186	2.71e-33	139
MDP0000292810	AT1G69550.1	34.818	247	160	1	592	838	964	1209	9.93e-33	137
MDP0000292810	AT1G69550.1	34.959	246	160	0	594	839	846	1091	1.64e-31	133
MDP0000292810	AT1G69550.1	34.298	242	158	1	598	839	874	1114	3.97e-31	132
MDP0000292810	AT1G69550.1	27.747	537	314	13	237	754	740	1221	4.33e-27	119
MDP0000292810	AT1G69550.1	27.559	381	228	9	428	791	885	1234	1.54e-20	98.2
MDP0000292810	AT3G25510.1	31.922	307	184	6	539	826	722	1022	2.37e-30	130
MDP0000292810	AT3G25510.1	33.333	243	154	3	598	837	749	986	7.12e-28	122
MDP0000292810	AT3G25510.1	30.992	242	165	2	598	839	701	940	2.73e-25	113
MDP0000292810	AT3G25510.1	27.011	348	198	7	542	834	776	1122	2.05e-22	104
MDP0000292810	AT3G46730.1	32.84	338	178	12	8	322	345	656	2.62e-30	129
MDP0000292810	AT5G44510.1	33.198	247	164	1	593	839	713	958	5.95e-30	128
MDP0000292810	AT5G44510.1	33.065	248	156	3	598	840	742	984	8.77e-26	115
MDP0000292810	AT5G44510.1	34.184	196	127	2	644	839	669	862	8.81e-24	108
MDP0000292810	AT5G44510.1	26.888	331	207	8	424	744	654	959	2.64e-14	77.8
MDP0000292810	AT1G59218.2	24.837	765	434	28	3	711	343	1022	1.03e-27	120
MDP0000292810	AT1G59218.1	24.837	765	434	28	3	711	343	1022	1.03e-27	120
MDP0000292810	AT1G58848.2	24.837	765	434	28	3	711	343	1022	1.03e-27	120
MDP0000292810	AT1G58848.1	24.837	765	434	28	3	711	343	1022	1.03e-27	120
MDP0000292484	AT5G65960.1	45.192	312	128	8	94	378	89	384	1.83e-67	218
MDP0000291784	AT1G68410.2	80.275	436	75	6	1	426	1	435	0	705
MDP0000291784	AT1G68410.1	80.275	436	75	6	1	426	1	435	0	705
MDP0000291784	AT1G09160.2	70.433	416	122	1	7	422	8	422	0	602
MDP0000291784	AT1G09160.1	70.433	416	122	1	7	422	8	422	0	602
MDP0000291784	AT1G47380.1	61.283	421	159	3	7	425	4	422	0	530
MDP0000291784	AT1G67820.1	32.389	247	144	9	36	279	120	346	5.48e-27	112
MDP0000291784	AT1G78200.2	34.615	234	128	9	68	294	65	280	3.23e-26	107
MDP0000291784	AT1G78200.1	34.615	234	128	9	68	294	65	280	3.23e-26	107
MDP0000291784	AT5G10740.1	29.851	268	156	10	35	294	34	277	1.07e-25	107
MDP0000291784	AT1G34750.1	32.031	256	143	10	45	294	49	279	1.54e-25	105
MDP0000291574	AT2G31810.1	68.663	501	143	5	1	499	1	489	0	677
MDP0000291574	AT2G31810.3	64.471	501	142	6	1	499	1	467	0	618
MDP0000291574	AT5G16290.2	63.73	488	160	5	15	499	4	477	0	608
MDP0000291574	AT5G16290.1	63.73	488	160	5	15	499	4	477	0	608
MDP0000291574	AT2G31810.2	74.49	392	92	2	109	499	35	419	0	602
MDP0000291574	AT2G31810.2	43.243	185	92	5	85	266	244	418	6.83e-35	135
MDP0000291345	AT3G46510.1	62.637	91	34	0	10	100	1	91	1.41e-31	118
MDP0000291345	AT2G28830.1	53.333	90	41	1	11	100	3	91	3.87e-16	73.9
MDP0000290045	AT2G42810.2	75.141	531	97	6	138	645	1	519	0	800
MDP0000290045	AT2G04865.1	66.081	569	181	4	1532	2099	6	563	0	767
MDP0000290045	AT2G04865.1	64.499	569	189	5	734	1300	6	563	0	738
MDP0000290045	AT2G42810.1	69.623	530	74	6	138	645	1	465	0	731
MDP0000290045	AT2G25010.1	52.323	495	215	9	1534	2021	6	486	2.63e-154	487
MDP0000290045	AT2G25010.1	52.024	494	217	9	736	1222	6	486	3.32e-153	484
MDP0000290045	AT1G17930.1	50.78	449	209	7	742	1187	3	442	3.9e-138	441
MDP0000290045	AT1G17930.1	51.111	450	207	8	1540	1986	3	442	4.21e-137	437
MDP0000290045	AT1G48120.1	36.239	436	256	9	1529	1944	9	442	6.92e-67	250
MDP0000290045	AT1G48120.1	34.932	438	258	6	731	1145	9	442	1.36e-66	249
MDP0000290045	AT1G48120.1	34.579	321	145	8	377	634	630	948	8.5e-39	159
MDP0000290045	AT5G59160.3	41.259	286	155	5	350	628	10	289	7.22e-67	229
MDP0000290045	AT5G59160.2	41.259	286	155	5	350	628	10	289	7.22e-67	229
MDP0000290045	AT5G59160.1	41.259	286	155	5	350	628	10	289	7.22e-67	229
MDP0000290045	AT5G27840.1	42.391	276	151	5	355	628	16	285	2.55e-66	228
MDP0000289005	AT2G29420.1	41.875	160	85	4	707	861	50	206	2.97e-32	125
MDP0000289005	AT3G09270.1	38.596	171	96	4	707	871	48	215	5.7e-32	124
MDP0000289005	AT5G62480.1	35.519	183	103	4	707	876	49	229	4.96e-31	122
MDP0000289005	AT2G17340.1	53.383	133	51	2	568	690	25	156	5.88e-31	125
MDP0000289005	AT4G35360.1	76.623	77	18	0	614	690	80	156	1.1e-30	124
MDP0000289005	AT2G29470.1	35.979	189	113	5	690	872	31	217	1.22e-29	117
MDP0000289005	AT1G78370.1	37.143	175	103	5	705	875	43	214	7.93e-29	115
MDP0000289005	AT2G29460.1	34.375	192	121	4	690	877	31	221	1.84e-28	114
MDP0000289005	AT2G29480.1	35.938	192	114	5	690	875	31	219	8.28e-27	109
MDP0000289005	AT2G29450.1	34.659	176	109	4	705	875	45	219	2.19e-26	108
MDP0000286390	AT2G34960.1	76.678	566	131	1	12	576	4	569	0	914
MDP0000286390	AT1G17120.1	63.796	569	203	3	4	570	12	579	0	731
MDP0000286390	AT4G21120.1	59.658	585	232	2	8	588	6	590	0	725
MDP0000286390	AT5G04770.1	41.289	574	312	8	30	587	15	579	1.61e-144	430
MDP0000286390	AT3G10600.1	42.602	561	291	7	27	566	11	561	8.26e-140	418
MDP0000286390	AT5G36940.1	28.642	604	339	12	48	572	9	599	2.84e-70	238
MDP0000286390	AT3G03720.2	28.472	576	340	11	52	560	4	574	5.45e-68	231
MDP0000286390	AT1G58030.1	32.639	432	276	7	58	474	25	456	6.42e-67	229
MDP0000286390	AT3G03720.1	28.299	576	341	11	52	560	205	775	1.09e-66	232
MDP0000286390	AT1G05940.1	31.391	532	340	9	64	576	40	565	5.24e-66	225
MDP0000284678	AT5G20480.1	35.383	732	352	14	10	626	7	732	2.13e-116	375
MDP0000284678	AT5G20480.1	44.138	145	63	4	599	743	871	997	8.85e-24	107
MDP0000284678	AT3G47110.1	35.753	730	353	8	1	620	8	731	2.69e-103	340
MDP0000284678	AT3G47110.1	51.493	134	59	3	614	746	891	1019	5.11e-31	130
MDP0000284678	AT3G47570.1	33.286	697	351	10	34	620	22	714	1.46e-95	319
MDP0000284678	AT3G47570.1	52.713	129	56	3	615	743	875	998	8.37e-32	133
MDP0000284678	AT3G47580.1	34.195	696	347	13	34	620	22	715	4.9e-92	309
MDP0000284678	AT3G47580.1	47.826	161	74	5	583	743	849	999	1.45e-32	135
MDP0000284678	AT3G47090.1	32.528	704	346	11	34	620	22	713	5.53e-92	309
MDP0000284678	AT3G47090.1	51.938	129	57	3	615	743	874	997	1.03e-31	132
MDP0000284678	AT2G24130.1	33.123	634	337	13	63	620	51	673	9.81e-75	261
MDP0000284678	AT2G24130.1	36.719	128	73	3	623	746	837	960	2.35e-18	90.1
MDP0000284678	AT5G65700.2	31.602	693	358	14	36	621	24	707	2.1e-73	257
MDP0000284678	AT5G65700.1	31.602	693	358	14	36	621	24	707	2.1e-73	257
MDP0000284678	AT4G20140.1	34.211	532	316	10	23	525	13	539	3.49e-73	259
MDP0000284678	AT4G20140.1	34.483	522	306	9	80	573	385	898	3.85e-68	244
MDP0000284678	AT4G20140.1	36.534	427	268	2	81	507	145	568	6.84e-65	234
MDP0000284678	AT4G20140.1	36.397	272	164	6	273	541	96	361	8.04e-32	133
MDP0000284678	AT4G08850.1	32.526	578	348	10	80	620	215	787	4.32e-73	257
MDP0000284678	AT4G08850.1	32.11	545	292	10	40	510	53	593	2.12e-62	226
MDP0000284678	AT4G08850.1	32.653	196	132	0	71	266	470	665	4.52e-24	108
MDP0000284678	AT4G08850.1	26.36	239	175	1	76	314	427	664	2.88e-20	96.3
MDP0000282758	AT5G59190.1	47.879	660	287	11	43	659	15	660	0	570
MDP0000282758	AT5G58830.1	46.79	701	316	15	3	674	13	685	0	559
MDP0000282758	AT3G46850.1	46.355	727	322	17	3	674	10	723	0	559
MDP0000282758	AT4G00230.1	46.648	716	298	16	20	672	36	730	0	558
MDP0000282758	AT5G03620.1	45.619	719	318	15	22	674	35	746	0	555
MDP0000282758	AT5G59100.1	45.235	703	324	13	22	674	35	726	0	549
MDP0000282758	AT3G46840.1	46.08	727	323	17	3	674	11	723	0	546
MDP0000282758	AT5G58820.1	45.621	708	332	17	1	674	1	689	0	546
MDP0000282758	AT5G58840.1	46.275	698	325	16	7	674	18	695	0	544
MDP0000282758	AT5G59120.1	44.113	705	322	14	22	674	32	716	2.45e-179	535
MDP0000281562	AT1G06650.2	61.264	364	134	4	13	373	10	369	2.12e-161	457
MDP0000281562	AT1G06620.1	59.28	361	139	3	14	373	12	365	4.35e-159	451
MDP0000281562	AT5G59540.1	57.447	376	147	6	1	373	1	366	6.86e-154	437
MDP0000281562	AT2G30840.1	58.311	367	140	6	12	373	4	362	1.11e-151	432
MDP0000281562	AT1G04350.1	57.576	363	144	5	13	373	6	360	4.82e-151	430
MDP0000281562	AT1G06640.1	56.72	372	152	5	6	373	3	369	5.42e-150	428
MDP0000281562	AT5G59530.1	58.856	367	135	7	13	373	8	364	4.72e-149	425
MDP0000281562	AT2G30830.1	56.25	368	148	6	9	373	1	358	4.85e-146	417
MDP0000281562	AT1G06645.1	56.417	374	147	7	6	373	3	366	4.1e-144	413
MDP0000281562	AT5G43440.1	55	360	157	3	15	373	10	365	6.61e-144	412
MDP0000281334	AT3G17700.1	67.895	570	143	3	49	585	166	728	0	761
MDP0000281334	AT3G17690.1	59.322	590	199	4	29	585	112	693	0	699
MDP0000281334	AT4G30560.2	39.82	555	276	12	75	585	77	617	4.83e-119	369
MDP0000281334	AT1G19780.1	38.899	563	285	12	68	585	90	638	7.02e-119	370
MDP0000281334	AT4G30560.1	39.82	555	276	12	75	585	103	643	1.02e-118	369
MDP0000281334	AT1G15990.1	38.929	560	276	12	75	585	61	603	1.04e-118	368
MDP0000281334	AT1G01340.2	36.702	564	278	13	74	585	67	603	4.69e-117	363
MDP0000281334	AT1G01340.1	36.702	564	278	13	74	585	62	598	5.73e-117	363
MDP0000281334	AT5G53130.1	37.477	547	275	12	75	576	84	608	2.18e-116	362
MDP0000281334	AT2G28260.1	37.943	564	286	13	57	576	50	593	3.24e-116	360
MDP0000280706	AT2G38740.1	58.824	119	49	0	85	203	5	123	1.05e-50	165
MDP0000279926	AT2G23450.2	56.312	705	277	12	14	707	24	708	0	746
MDP0000279926	AT2G23450.1	56.312	705	277	12	14	707	24	708	0	746
MDP0000279926	AT5G66790.1	46.093	627	292	14	8	620	6	600	6.11e-178	521
MDP0000279926	AT1G25390.1	39.171	434	228	9	272	700	224	626	2.48e-86	284
MDP0000279926	AT1G18390.1	41.099	382	206	5	273	638	260	638	2.64e-85	282
MDP0000279926	AT1G18390.2	40.302	397	211	7	264	638	252	644	1.03e-84	280
MDP0000279926	AT5G38210.1	48.052	308	152	4	321	625	343	645	9.59e-84	279
MDP0000279926	AT5G02070.1	37.104	442	251	11	189	613	215	646	9.23e-80	267
MDP0000279926	AT1G66880.1	48.814	295	143	4	323	614	954	1243	2.01e-78	273
MDP0000279926	AT1G69730.1	35.499	431	236	7	211	614	307	722	9.36e-78	265
MDP0000279515	AT3G19170.1	67.636	1100	235	11	38	1067	32	1080	0	1457
MDP0000279515	AT1G49630.3	65.858	1113	261	8	21	1066	18	1078	0	1451
MDP0000279515	AT1G49630.2	65.858	1113	261	8	21	1066	18	1078	0	1451
MDP0000279515	AT1G49630.1	65.858	1113	261	8	21	1066	18	1078	0	1451
MDP0000279515	AT3G19170.2	65.818	1100	244	11	38	1067	32	1069	0	1408
MDP0000277562	AT1G73670.1	66.096	584	172	8	1	581	8	568	0	771
MDP0000277562	AT3G18040.1	74.131	518	113	5	71	583	1	502	0	764
MDP0000277562	AT1G18150.3	72.336	535	118	6	43	572	59	568	0	749
MDP0000277562	AT1G18150.2	72.336	535	118	6	43	572	59	568	0	749
MDP0000277562	AT1G18150.1	72.336	535	118	6	43	572	59	568	0	749
MDP0000277562	AT5G19010.1	70.248	484	122	4	72	533	4	487	0	699
MDP0000277562	AT2G01450.4	68.839	491	141	5	77	563	1	483	0	699
MDP0000277562	AT2G01450.3	68.839	491	141	5	77	563	1	483	0	699
MDP0000277562	AT2G01450.2	68.839	491	141	5	77	563	1	483	0	699
MDP0000277562	AT2G01450.1	68.839	491	141	5	77	563	1	483	0	699
MDP0000274958	AT4G11560.1	49.02	663	240	11	3	646	4	587	0	572
MDP0000274958	AT2G25120.1	36.317	391	176	8	50	432	23	348	4.85e-63	213
MDP0000274958	AT4G23120.1	38.527	353	158	8	87	438	30	324	8.23e-61	207
MDP0000274958	AT3G43990.1	45.54	213	113	2	57	268	27	237	9.71e-54	188
MDP0000274958	AT3G48050.2	37.324	142	83	4	112	252	47	183	2.28e-20	96.3
MDP0000274958	AT3G48050.1	37.324	142	83	4	112	252	47	183	2.28e-20	96.3
MDP0000274958	AT3G48060.1	37.324	142	83	4	112	252	47	183	2.73e-20	96.3
MDP0000272762	AT1G69550.1	31.609	348	223	9	170	511	875	1213	3.27e-29	125
MDP0000272762	AT1G69550.1	28.606	409	229	11	170	548	827	1202	3.21e-28	122
MDP0000272762	AT1G69550.1	29.412	408	247	12	170	546	779	1176	1.81e-27	119
MDP0000272762	AT1G69550.1	24.228	615	356	20	2	548	487	1059	1.22e-22	104
MDP0000272762	AT1G69550.1	32	250	155	8	157	399	981	1222	1.74e-21	100
MDP0000272762	AT5G44510.1	30.363	303	184	8	144	436	674	959	1.24e-24	110
MDP0000272762	AT5G44510.1	28.477	302	188	7	272	548	652	950	3.86e-21	99.4
MDP0000272762	AT5G44510.1	27.143	350	209	12	143	487	628	936	1.21e-20	97.8
MDP0000272762	AT3G14470.1	26.427	613	329	28	1	514	412	1001	9.06e-24	107
MDP0000272762	AT3G14460.1	32.508	323	164	11	1	290	404	705	3.91e-23	105
MDP0000272762	AT3G14460.1	27.879	330	158	11	181	459	1075	1375	1.18e-13	75.1
MDP0000272762	AT5G11250.1	28.267	329	200	9	240	543	666	983	1.27e-22	103
MDP0000272762	AT5G11250.1	27.348	362	241	11	155	511	675	1019	1.56e-15	81.3
MDP0000272762	AT5G11250.1	27.381	252	156	4	296	546	670	895	1.78e-14	77.8
MDP0000272762	AT3G25510.1	30.184	381	223	14	158	511	737	1101	2.85e-22	103
MDP0000272762	AT3G25510.1	28.158	380	229	15	178	550	663	1005	1.32e-21	101
MDP0000272762	AT3G25510.1	26.603	312	207	8	245	548	659	956	6.32e-18	89.4
MDP0000272762	AT2G14080.1	27.29	535	311	18	157	655	698	1190	6.43e-22	102
MDP0000272762	AT2G14080.1	27.053	414	220	16	158	548	653	1007	1.01e-21	101
MDP0000272762	AT2G14080.1	30.385	260	176	5	298	555	670	926	2.05e-21	100
MDP0000272762	AT3G07040.1	25.536	513	291	18	2	474	418	879	8.93e-22	101
MDP0000272762	AT3G44670.2	26.426	333	223	7	116	436	629	951	1.16e-21	100
MDP0000272762	AT3G44670.2	25.705	319	167	10	158	436	695	983	3.16e-15	80.1
MDP0000272762	AT3G44670.1	26.426	333	223	7	116	436	629	951	1.16e-21	100
MDP0000272762	AT3G44670.1	25.705	319	167	10	158	436	695	983	3.16e-15	80.1
MDP0000269486	AT3G47300.1	80.247	81	15	1	407	486	109	189	7.2e-37	136
MDP0000269486	AT5G58640.1	70.37	81	23	1	407	486	126	206	2.14e-32	124
MDP0000269486	AT5G58640.2	68.675	83	25	1	407	488	125	207	2.23e-32	124
MDP0000269486	AT5G59970.1	85.915	71	10	0	504	574	18	88	3.3e-32	119
MDP0000269486	AT5G59690.1	85.915	71	10	0	504	574	18	88	3.3e-32	119
MDP0000269486	AT3G45930.1	85.915	71	10	0	504	574	18	88	3.3e-32	119
MDP0000269486	AT3G53730.1	85.915	71	10	0	504	574	18	88	3.3e-32	119
MDP0000269486	AT3G46320.1	85.915	71	10	0	504	574	18	88	3.3e-32	119
MDP0000269486	AT1G07660.1	85.915	71	10	0	504	574	18	88	3.3e-32	119
MDP0000269486	AT1G07820.2	85.915	71	10	0	504	574	18	88	3.3e-32	119
MDP0000263349	AT1G80840.1	42.632	190	74	4	94	274	127	290	2.74e-39	139
MDP0000263349	AT4G31800.2	42.308	208	69	8	72	275	140	300	4.51e-36	130
MDP0000263349	AT4G31800.1	42.308	208	69	8	72	275	141	301	4.52e-36	131
MDP0000263349	AT2G25000.1	44.509	173	48	5	104	275	137	262	5.06e-34	124
MDP0000263349	AT4G04450.1	39.437	142	72	5	101	231	280	418	6.07e-22	95.1
MDP0000263349	AT1G62300.1	40.141	142	64	5	101	228	300	434	1.63e-21	94
MDP0000263349	AT4G22070.1	54.93	71	31	1	101	171	285	354	1.64e-21	94
MDP0000263349	AT1G68150.1	65	60	20	1	112	171	234	292	2.67e-21	92.4
MDP0000263349	AT4G01720.1	54.93	71	31	1	101	171	227	296	4.08e-20	89.7
MDP0000263349	AT5G15130.1	61.667	60	22	1	112	171	226	284	5.55e-20	89.7
MDP0000263322	AT3G58930.1	30.334	389	222	13	178	539	2	368	1.01e-29	123
MDP0000263322	AT4G15060.1	30.795	302	193	6	111	403	105	399	2.43e-29	122
MDP0000263322	AT5G56420.2	28.68	394	245	12	178	542	6	392	2.62e-29	121
MDP0000263322	AT5G56420.1	28.68	394	245	12	178	542	6	392	2.62e-29	121
MDP0000263322	AT1G78760.1	30.671	313	195	9	173	478	11	308	2.04e-28	119
MDP0000263322	AT4G00160.1	28.704	432	241	15	168	552	6	417	2.09e-28	119
MDP0000263322	AT3G03030.1	29.529	403	221	15	178	550	2	371	4.31e-28	118
MDP0000263322	AT1G69630.1	31.25	272	174	8	169	433	9	274	6.48e-28	117
MDP0000263322	AT4G26340.1	27.735	393	238	12	178	535	2	383	1.24e-27	116
MDP0000263322	AT3G50710.1	28.784	403	237	12	178	540	2	394	4.18e-27	114
MDP0000262687	AT2G16250.1	52.369	823	375	11	44	854	36	853	0	793
MDP0000262687	AT4G39270.1	46.437	842	400	10	30	853	21	829	0	688
MDP0000262687	AT4G39270.2	44.653	692	335	8	30	706	21	679	1.69e-176	527
MDP0000262687	AT4G20140.1	29.933	745	458	18	106	827	546	1249	3.19e-74	265
MDP0000262687	AT4G20140.1	31.552	393	237	9	47	417	29	411	3.66e-35	145
MDP0000262687	AT4G20140.1	35.018	277	171	5	120	392	344	615	1.3e-30	130
MDP0000262687	AT4G20140.1	29.745	353	172	8	114	392	241	591	8.96e-26	114
MDP0000262687	AT1G17230.1	29.737	723	433	21	111	810	402	1072	3.88e-73	261
MDP0000262687	AT1G17230.1	34.169	319	198	7	81	395	256	566	4.17e-36	147
MDP0000262687	AT1G17230.1	28.032	371	217	7	22	346	5	371	1.02e-28	124
MDP0000262687	AT1G17230.1	28.979	421	229	10	107	465	182	594	2.07e-26	116
MDP0000262687	AT2G26330.1	30.065	775	402	25	108	810	208	914	7.09e-73	259
MDP0000262687	AT2G26330.1	27.926	376	225	10	28	392	7	347	9.96e-25	111
MDP0000262687	AT2G33170.1	28.641	817	489	23	46	810	325	1099	3.28e-71	256
MDP0000262687	AT2G33170.1	34.717	265	170	3	107	371	200	461	7.79e-32	134
MDP0000262687	AT2G33170.1	35.294	272	170	4	124	392	313	581	8.71e-31	130
MDP0000262687	AT2G33170.1	30.847	295	172	5	126	392	147	437	1.83e-25	113
MDP0000262687	AT5G44700.1	29.381	759	452	22	106	833	547	1252	1.02e-70	255
MDP0000262687	AT5G44700.1	31.79	324	209	6	73	392	301	616	4.62e-32	135
MDP0000262687	AT5G44700.1	29.226	349	195	6	47	346	32	377	3.79e-29	125
MDP0000262687	AT5G07180.1	29.133	738	426	21	135	810	215	917	4.35e-70	251
MDP0000262687	AT5G07180.1	28.571	301	198	5	117	404	78	374	3.15e-24	109
MDP0000262687	AT5G07180.1	30.802	237	152	5	162	392	74	304	8.01e-18	89
MDP0000262687	AT5G62230.1	29.124	776	467	21	108	838	211	948	5.69e-70	250
MDP0000262687	AT5G62230.1	28.315	279	193	4	117	392	76	350	2.67e-23	106
MDP0000262687	AT5G62230.1	32.85	207	135	3	190	394	76	280	1.15e-20	98.2
MDP0000262687	AT5G62230.1	28.814	236	156	5	163	392	73	302	4.73e-15	79.7
MDP0000262555	AT1G33290.1	75.522	335	80	1	74	408	43	375	0	528
MDP0000262555	AT3G10420.1	56.329	316	133	3	77	391	97	408	2.56e-114	345
MDP0000262555	AT3G10420.2	56.151	317	134	3	76	391	96	408	5.12e-113	345
MDP0000262555	AT1G73170.1	51.744	344	156	5	72	409	72	411	6.93e-113	345
MDP0000262555	AT1G73170.2	57.09	268	113	2	144	409	16	283	4.42e-102	313
MDP0000262555	AT1G33290.2	70.256	195	44	2	74	256	43	235	2.65e-89	272
MDP0000262555	AT1G33290.2	70.238	84	25	0	325	408	216	299	8.22e-35	130
MDP0000261705	AT3G50670.1	52.751	527	134	14	291	804	1	425	4.06e-147	438
MDP0000261705	AT3G50670.2	73.81	168	43	1	291	458	1	167	2.27e-81	259
MDP0000261705	AT2G43370.1	42.453	106	56	1	415	520	50	150	2.32e-18	87.4
MDP0000261143	AT3G21690.1	64.478	335	99	2	1	315	1	335	1.13e-140	407
MDP0000261143	AT1G11670.1	57.927	328	117	2	7	316	10	334	1.05e-132	386
MDP0000261143	AT1G61890.1	56.287	334	125	2	1	316	1	331	4.04e-128	375
MDP0000261143	AT4G21910.3	50.45	333	145	3	2	315	6	337	7.36e-110	328
MDP0000261143	AT4G21910.1	50.45	333	145	3	2	315	6	337	7.36e-110	328
MDP0000261143	AT4G21910.2	51.343	335	141	3	2	315	6	339	1.36e-109	328
MDP0000261143	AT4G21910.4	51.343	335	141	3	2	315	6	339	1.08e-108	327
MDP0000261143	AT4G21903.2	52.147	326	135	3	8	315	13	335	7.18e-99	300
MDP0000261143	AT4G21903.1	52.147	326	135	3	8	315	13	335	9.33e-99	300
MDP0000261143	AT3G59030.1	43.114	334	166	4	5	315	2	334	2.28e-84	263
MDP0000256573	AT4G16260.1	52.795	322	145	6	128	444	15	334	5.39e-111	330
MDP0000256573	AT3G57270.1	50.794	315	148	6	135	444	27	339	7.18e-99	299
MDP0000256573	AT3G57240.1	52.548	314	137	8	135	444	35	340	3.04e-96	293
MDP0000256573	AT3G57260.1	51.104	317	144	8	132	444	29	338	6.71e-91	279
MDP0000256573	AT5G20340.1	38.395	349	198	12	104	442	12	353	7.57e-72	230
MDP0000256573	AT5G20330.1	39.193	347	189	13	104	442	12	344	1.25e-68	221
MDP0000256573	AT1G77780.1	38.643	339	189	11	110	442	7	332	2.09e-67	219
MDP0000256573	AT1G33220.1	38.372	344	191	11	97	429	2	335	3.39e-67	218
MDP0000256573	AT2G05790.1	39.009	323	187	6	132	444	22	344	1.18e-66	220
MDP0000256573	AT4G18340.1	38.532	327	192	6	128	445	27	353	5.31e-66	216
MDP0000256105	AT2G04880.2	49.013	304	127	9	60	350	62	350	3.42e-85	270
MDP0000256105	AT2G04880.1	46.104	308	132	8	73	350	71	374	4.15e-81	259
MDP0000256105	AT4G26640.1	45.329	289	135	7	74	346	91	372	5e-71	233
MDP0000256105	AT4G26640.2	44.863	292	138	7	74	349	163	447	1.12e-70	234
MDP0000256105	AT2G03340.1	42.471	259	126	5	113	362	250	494	3.75e-62	211
MDP0000256105	AT2G38470.1	46.154	247	121	4	109	345	180	424	5.78e-62	210
MDP0000256105	AT1G13960.2	43.496	246	117	4	113	342	202	441	9.86e-59	201
MDP0000256105	AT1G13960.1	43.496	246	117	4	113	342	229	468	1.36e-58	201
MDP0000256105	AT5G07100.2	42.735	234	79	4	113	345	24	203	4.46e-52	175
MDP0000256105	AT5G07100.2	37.895	95	48	1	271	354	1	95	3.74e-15	74.3
MDP0000256105	AT5G07100.2	55.072	69	28	2	111	176	139	207	1.26e-14	72.8
MDP0000256105	AT5G07100.1	42.735	234	79	4	113	345	117	296	1.9e-51	177
MDP0000256105	AT5G07100.1	35.537	121	57	2	255	354	68	188	1.7e-17	83.2
MDP0000256105	AT5G07100.1	55.072	69	28	2	111	176	232	300	2.05e-14	73.9
MDP0000256027	AT3G21810.1	34.965	286	130	7	157	432	64	303	3.26e-31	126
MDP0000253781	AT5G08710.1	60.534	337	113	7	17	342	40	367	1.09e-116	344
MDP0000253781	AT5G63860.1	32.308	325	195	9	31	344	35	345	7.11e-40	145
MDP0000253781	AT5G63860.1	31.405	242	143	6	113	342	9	239	9.87e-19	86.7
MDP0000253781	AT5G63860.1	36.09	133	77	4	40	171	253	378	2.42e-17	82.8
MDP0000253781	AT5G12350.1	28.955	335	193	10	35	342	332	648	4.04e-24	103
MDP0000253781	AT5G12350.1	28.627	255	149	9	54	291	299	537	1.06e-19	90.5
MDP0000253781	AT5G12350.1	35.484	155	94	3	34	188	500	648	6.79e-15	75.9
MDP0000253781	AT5G12350.1	30.964	197	109	7	163	344	298	482	3.72e-13	70.9
MDP0000253781	AT5G16040.1	37.647	170	96	4	47	209	173	339	9.9e-24	100
MDP0000253781	AT5G16040.1	27.76	317	144	9	56	299	82	386	8.14e-17	80.9
MDP0000253781	AT5G16040.1	36.29	124	75	3	35	157	220	340	5.74e-16	78.2
MDP0000253781	AT5G16040.1	23.853	327	211	10	35	342	10	317	1.3e-14	74.3
MDP0000253781	AT5G16040.1	26.766	269	173	8	86	342	7	263	6e-12	66.2
MDP0000253781	AT3G02510.1	38.824	170	94	4	47	209	173	339	1.26e-23	100
MDP0000253781	AT3G02510.1	26.984	315	149	8	56	299	82	386	6.05e-19	87
MDP0000253781	AT3G02510.1	34.043	141	87	4	35	172	220	357	2.63e-16	79.3
MDP0000253781	AT3G02510.1	23.171	328	212	11	35	342	10	317	4.81e-15	75.5
MDP0000253781	AT3G02510.1	26.937	271	174	9	86	344	7	265	1.04e-14	74.7
MDP0000253781	AT5G19420.2	28.657	335	194	10	35	342	370	686	2.85e-23	101
MDP0000253781	AT5G19420.2	29.02	255	148	9	54	291	337	575	3.18e-20	92
MDP0000253781	AT5G19420.2	36.306	157	90	5	34	188	538	686	2.18e-14	74.3
MDP0000253781	AT5G19420.2	30.457	197	110	7	163	344	336	520	1.38e-12	68.9
MDP0000253781	AT5G19420.1	28.657	335	194	10	35	342	336	652	2.96e-23	101
MDP0000253781	AT5G19420.1	29.02	255	148	9	54	291	303	541	3.42e-20	92
MDP0000253781	AT5G19420.1	36.306	157	90	5	34	188	504	652	2.09e-14	74.3
MDP0000253781	AT5G19420.1	30.457	197	110	7	163	344	302	486	1.59e-12	68.9
MDP0000253781	AT5G60870.1	29.114	316	149	9	34	290	123	422	1.56e-21	95.1
MDP0000253781	AT5G60870.1	29.832	238	138	7	124	344	106	331	2.73e-18	85.5
MDP0000253781	AT5G60870.2	30.483	269	151	7	34	288	54	300	1.65e-21	94.4
MDP0000253781	AT5G60870.2	29.583	240	140	7	122	344	35	262	1.54e-18	85.9
MDP0000253781	AT3G47660.1	30.448	335	180	15	35	342	323	631	6.12e-21	94.4
MDP0000253781	AT3G47660.1	28.571	238	142	7	124	342	304	532	4.17e-18	85.5
MDP0000253781	AT3G47660.1	26.198	313	196	13	48	342	284	579	9.51e-15	75.5
MDP0000253406	AT3G50520.1	57.991	219	91	1	1	219	1	218	8.84e-87	257
MDP0000253406	AT5G04120.1	43.602	211	116	3	9	219	20	227	6.04e-54	174
MDP0000252906	AT2G20810.1	79.478	536	106	3	269	800	1	536	0	880
MDP0000252906	AT1G18580.1	54.953	535	234	5	269	797	1	534	0	604
MDP0000252906	AT3G61130.1	48.807	461	226	5	343	800	219	672	6.02e-163	488
MDP0000252906	AT5G47780.1	49.045	471	231	4	332	800	152	615	5.83e-162	483
MDP0000252906	AT4G38270.1	48.421	475	228	6	337	800	211	679	5.57e-156	470
MDP0000252906	AT4G38270.2	48.421	475	228	6	337	800	207	675	6.95e-156	470
MDP0000252906	AT3G25140.1	49.144	409	201	4	395	799	152	557	2.67e-143	433
MDP0000252906	AT3G02350.1	49.88	415	196	6	393	799	149	559	1.67e-128	395
MDP0000252906	AT2G46480.1	43.413	463	218	6	343	797	98	524	8.84e-126	387
MDP0000252906	AT3G01040.1	40.848	448	231	9	375	798	93	530	1.73e-111	350
MDP0000242922	AT5G25560.2	80.702	228	44	0	25	252	50	277	1.78e-141	407
MDP0000242922	AT5G25560.1	80.617	227	44	0	25	251	50	276	9.13e-141	404
MDP0000242922	AT5G25560.3	77.215	237	44	1	25	251	50	286	1.34e-137	397
MDP0000242922	AT5G25560.4	78.855	227	43	1	25	251	50	271	8.34e-135	389
MDP0000242922	AT5G22920.1	64.53	234	83	0	18	251	7	240	3.11e-113	333
MDP0000242922	AT5G18650.1	55.895	229	100	1	23	251	3	230	3.29e-92	279
MDP0000242922	AT3G62970.1	50.612	245	115	2	10	249	2	245	1.37e-89	273
MDP0000242922	AT3G18290.1	37.963	216	116	6	36	246	1004	1206	2.01e-42	160
MDP0000242922	AT1G74770.1	35.6	250	138	7	7	246	988	1224	2.8e-42	159
MDP0000242922	AT1G18910.1	38.426	216	114	7	36	246	1018	1219	2.08e-39	151
MDP0000242092	AT4G02570.4	74.815	810	132	3	1	810	1	738	0	1252
MDP0000242092	AT4G02570.3	74.815	810	132	3	1	810	1	738	0	1252
MDP0000242092	AT4G02570.2	74.815	810	132	3	1	810	1	738	0	1252
MDP0000242092	AT4G02570.1	74.815	810	132	3	1	810	1	738	0	1252
MDP0000242092	AT1G02980.1	60.319	814	247	6	1	810	1	742	0	996
MDP0000242092	AT1G43140.1	58.94	811	233	6	1	810	10	721	0	955
MDP0000242092	AT1G59790.1	48.506	435	134	6	6	438	12	358	3.67e-126	382
MDP0000242092	AT1G26830.1	33.645	749	412	14	78	810	53	732	9.28e-122	383
MDP0000242092	AT1G69670.1	32.884	742	427	13	78	810	53	732	1.25e-119	378
MDP0000242092	AT5G46210.1	32.21	742	425	17	78	810	120	792	3.33e-102	333
MDP0000237120	AT5G02070.1	41.916	334	151	5	119	411	320	651	2.32e-76	250
MDP0000237120	AT3G53840.1	43.038	316	138	7	131	407	324	636	7.48e-66	221
MDP0000237120	AT1G79670.1	37.667	300	128	10	145	400	404	688	5.68e-44	163
MDP0000237120	AT1G79670.2	36.964	303	134	9	145	404	367	655	6.56e-44	163
MDP0000237120	AT1G69730.1	36.111	288	143	6	149	400	433	715	1.51e-43	162
MDP0000237120	AT1G79680.1	37.075	294	128	9	151	400	421	701	1.77e-43	162
MDP0000237120	AT5G66790.1	34.202	307	155	8	143	406	294	596	1.79e-42	158
MDP0000237120	AT2G23450.2	34.754	305	159	6	138	406	323	623	6.85e-42	157
MDP0000237120	AT2G23450.1	34.754	305	159	6	138	406	323	623	6.85e-42	157
MDP0000237120	AT1G16150.1	32.153	339	159	12	117	400	387	709	2.33e-40	153
MDP0000232923	AT2G01060.1	53.812	223	67	2	40	259	8	197	2.25e-67	212
MDP0000232923	AT4G13640.2	48.588	177	50	3	47	212	37	183	1.67e-46	159
MDP0000232923	AT4G13640.1	48.023	177	48	3	47	212	37	180	1.27e-45	156
MDP0000232923	AT5G29000.3	43.694	222	85	6	41	255	182	370	3.88e-45	157
MDP0000232923	AT5G29000.1	43.694	222	85	6	41	255	182	370	3.88e-45	157
MDP0000232923	AT5G29000.2	43.694	222	85	6	41	255	225	413	5.91e-45	158
MDP0000232923	AT4G28610.1	44.56	193	72	2	41	231	219	378	6.19e-45	157
MDP0000232923	AT3G24120.2	47.458	177	52	3	47	212	41	187	1.6e-44	154
MDP0000232923	AT3G24120.1	46.893	177	50	3	47	212	41	184	2.77e-44	153
MDP0000232923	AT3G13040.2	43.5	200	71	3	25	220	224	385	9.52e-44	155
MDP0000232659	AT4G02020.1	50.651	845	332	17	223	1006	35	855	0	781
MDP0000232659	AT2G23380.1	60.163	369	130	7	649	1003	535	900	6.09e-138	437
MDP0000232659	AT2G23380.1	37.248	298	157	8	224	503	36	321	7.11e-44	172
MDP0000232659	AT1G02580.1	45.293	393	177	8	621	998	314	683	7.85e-103	337
MDP0000232659	AT1G02580.1	31.563	320	181	11	215	507	9	317	1.94e-26	116
MDP0000232659	AT3G03450.1	33.871	186	120	3	1	183	360	545	3.96e-27	117
MDP0000232659	AT5G17490.1	33.679	193	125	3	1	190	331	523	5.54e-26	113
MDP0000232659	AT2G01570.1	31.915	188	124	3	1	185	397	583	6.7e-25	110
MDP0000232659	AT1G66350.1	32.796	186	119	4	1	183	324	506	2.68e-24	108
MDP0000232659	AT1G14920.1	32.558	172	114	2	15	185	361	531	3.7e-23	104
MDP0000232659	AT4G30860.1	36.747	166	91	6	811	972	287	442	4.88e-21	97.8
MDP0000232659	AT5G59450.1	31.447	159	105	2	29	183	440	598	1.74e-19	94
MDP0000227455	AT4G32850.6	71.405	605	133	3	1	604	2	567	0	881
MDP0000227455	AT4G32850.2	71.405	605	133	3	1	604	2	567	0	881
MDP0000227455	AT4G32850.1	71.405	605	133	3	1	604	2	567	0	881
MDP0000227455	AT4G32850.9	71.405	605	133	3	1	604	2	567	0	881
MDP0000227455	AT4G32850.5	71.405	605	133	3	1	604	2	567	0	881
MDP0000227455	AT4G32850.3	71.405	605	133	3	1	604	2	567	0	880
MDP0000227455	AT4G32850.10	71.405	605	133	3	1	604	2	567	0	880
MDP0000227455	AT4G32850.8	71.405	605	133	3	1	604	2	567	0	880
MDP0000227455	AT4G32850.4	71.405	605	133	3	1	604	2	567	0	880
MDP0000227455	AT4G32850.7	71.405	605	133	3	1	604	2	567	0	879
MDP0000225620	AT3G27560.1	82.432	296	52	0	1	296	1	296	0	520
MDP0000225620	AT3G27560.1	68.889	90	28	0	315	404	1	90	8.24e-39	146
MDP0000225620	AT5G40540.1	83.729	295	48	0	1	295	1	295	0	518
MDP0000225620	AT5G40540.1	67.778	90	29	0	315	404	1	90	5.41e-37	140
MDP0000225620	AT5G50180.1	80.678	295	57	0	9	303	3	297	1.1e-175	501
MDP0000225620	AT5G50180.1	67.073	82	27	0	323	404	3	84	3.06e-31	124
MDP0000225620	AT5G01850.1	66.308	279	89	2	11	286	3	279	6.85e-131	386
MDP0000225620	AT5G01850.1	50	80	40	0	325	404	3	82	6.81e-20	91.3
MDP0000225620	AT5G66710.1	49.653	288	142	3	13	299	58	343	3.3e-92	289
MDP0000225620	AT3G50720.1	45.588	272	145	3	12	282	34	303	5.91e-77	249
MDP0000225620	AT3G50730.1	45.965	285	150	4	13	295	23	305	6.57e-74	241
MDP0000225620	AT4G31170.3	43.223	273	141	6	18	286	123	385	2.09e-67	225
MDP0000225620	AT4G31170.2	43.223	273	141	6	18	286	123	385	2.09e-67	225
MDP0000225620	AT4G31170.1	43.223	273	141	6	18	286	123	385	2.09e-67	225
MDP0000223219	AT4G21390.1	36.458	864	426	22	5	764	5	849	1.14e-160	487
MDP0000223219	AT1G11330.2	37.609	803	402	20	43	757	44	835	1.54e-152	465
MDP0000223219	AT1G11330.1	37.578	801	403	20	43	757	44	833	1.73e-152	465
MDP0000223219	AT1G61610.1	35.26	865	420	20	6	764	12	842	4.63e-147	451
MDP0000223219	AT1G65790.1	37.922	799	382	21	40	741	37	818	1.78e-146	450
MDP0000223219	AT4G27290.1	37.61	795	411	19	23	764	21	783	2.52e-146	447
MDP0000223219	AT1G11340.1	36.17	799	401	18	33	736	88	872	9.59e-146	449
MDP0000223219	AT4G21380.1	37.282	802	403	19	25	736	28	819	2.04e-145	447
MDP0000223219	AT1G11300.1	37.425	831	381	23	6	741	11	797	1.24e-144	463
MDP0000223219	AT1G11300.1	41.564	486	237	7	289	744	1162	1630	3.72e-111	370
MDP0000223219	AT1G11300.1	35.758	165	95	5	40	201	865	1021	3.53e-18	90.1
MDP0000223219	AT1G65800.1	37.468	790	392	21	40	736	37	817	1.92e-144	444
MDP0000218617	AT1G10040.1	64.368	261	84	3	287	546	88	340	4.46e-108	332
MDP0000218617	AT1G10040.2	64.368	261	84	3	287	546	88	340	6.23e-108	331
MDP0000218617	AT4G25770.2	54.762	252	99	5	287	536	100	338	1.65e-85	273
MDP0000218617	AT4G25770.1	54.762	252	99	5	287	536	100	338	5.18e-85	272
MDP0000218617	AT5G51180.2	48.727	275	122	6	287	560	42	298	1.24e-77	251
MDP0000218617	AT5G51180.1	48.727	275	122	6	287	560	42	298	1.24e-77	251
MDP0000218617	AT1G29120.4	40.283	283	143	5	255	536	91	348	5.38e-57	197
MDP0000218617	AT1G29120.3	40.283	283	143	5	255	536	92	349	6.62e-57	197
MDP0000218617	AT1G29120.5	40.283	283	144	5	255	536	91	349	8e-57	199
MDP0000218617	AT1G29120.2	40.283	283	143	5	255	536	91	348	2.34e-56	197
MDP0000217481	AT3G14470.1	35.556	360	186	11	1	346	664	991	2.89e-46	172
MDP0000217481	AT3G14460.1	37.358	265	135	6	1	257	658	899	1.36e-38	150
MDP0000217481	AT3G14460.1	32.051	312	156	7	226	489	1118	1421	4.15e-32	130
MDP0000217481	AT3G44670.2	28.571	245	132	7	226	465	765	971	3.24e-11	66.2
MDP0000217481	AT3G44670.1	28.571	245	132	7	226	465	765	971	3.24e-11	66.2
MDP0000216575	AT2G42010.1	68.879	874	229	7	15	885	250	1083	0	1268
MDP0000216575	AT4G11850.1	66.592	895	252	7	1	885	1	858	0	1222
MDP0000216575	AT4G00240.1	67.086	875	245	7	14	885	93	927	0	1218
MDP0000216575	AT4G11840.1	64.595	901	268	10	1	885	1	866	0	1201
MDP0000216575	AT4G11830.2	63.851	888	270	9	13	885	5	856	0	1155
MDP0000216575	AT4G11830.1	62.302	886	255	8	13	885	5	824	0	1124
MDP0000216575	AT4G35790.2	48.715	895	377	14	30	884	4	856	0	836
MDP0000216575	AT4G35790.1	48.124	906	377	14	30	884	4	867	0	833
MDP0000216575	AT3G15730.1	43.192	852	414	15	37	875	5	799	0	686
MDP0000216575	AT1G52570.1	42.974	854	419	15	33	874	1	798	0	685
MDP0000216055	AT5G44450.1	60	330	110	4	122	447	23	334	2.13e-142	410
MDP0000215028	AT3G14470.1	28.178	944	533	28	4	844	11	912	2.42e-88	305
MDP0000215028	AT3G14460.1	27.602	884	494	24	42	824	43	881	2.1e-67	246
MDP0000215028	AT3G50950.2	25.248	907	520	26	1	825	1	831	1.2e-58	216
MDP0000215028	AT3G50950.1	25.248	907	520	26	1	825	1	831	1.2e-58	216
MDP0000215028	AT3G46530.1	26.272	845	445	33	1	747	1	765	1.06e-43	171
MDP0000215028	AT1G50180.1	26.292	658	362	18	1	567	1	626	1.82e-42	167
MDP0000215028	AT3G46730.1	26.136	704	388	23	1	612	1	664	4.32e-41	163
MDP0000215028	AT1G59780.1	24.599	935	506	37	1	830	6	846	1.28e-40	162
MDP0000215028	AT3G07040.1	24.799	621	362	20	68	615	70	658	4.53e-40	160
MDP0000215028	AT3G46710.1	25.899	695	394	24	1	612	1	657	6.13e-37	150
MDP0000214403	AT3G21100.2	41.486	740	276	25	7	733	7	602	1.22e-141	429
MDP0000214403	AT5G12440.3	41.398	744	311	27	1	729	1	634	4.2e-138	421
MDP0000214403	AT5G12440.2	41.398	744	311	27	1	729	1	634	4.2e-138	421
MDP0000214403	AT5G12440.1	41.398	744	311	27	1	729	1	634	4.2e-138	421
MDP0000214403	AT3G51950.2	41.379	493	149	19	211	695	116	476	8.52e-83	273
MDP0000214403	AT3G51950.2	57.971	69	29	0	1	69	1	69	3.63e-18	88.6
MDP0000214403	AT3G51950.1	41.379	493	149	19	211	695	116	476	8.52e-83	273
MDP0000214403	AT3G51950.1	57.971	69	29	0	1	69	1	69	3.63e-18	88.6
MDP0000214403	AT3G21100.1	44.54	348	104	11	357	697	1	266	7.17e-73	239
MDP0000214403	AT1G51520.2	36.626	486	150	15	219	697	157	491	6.3e-68	232
MDP0000214403	AT1G51520.2	36.154	130	63	4	7	133	7	119	2.67e-16	82.4
MDP0000214403	AT1G51520.1	40.793	353	111	8	219	568	157	414	6.11e-67	227
MDP0000214403	AT1G51520.1	36.154	130	63	4	7	133	7	119	1.71e-16	82.4
MDP0000214403	AT3G63450.3	42.034	295	78	8	283	576	83	285	3.22e-53	189
MDP0000214403	AT3G63450.3	54.098	61	28	0	1	61	1	61	2.22e-13	72.8
MDP0000211947	AT3G57570.1	48.384	1145	501	16	23	1143	13	1091	0	951
MDP0000211947	AT3G57570.2	48.042	1149	503	17	23	1143	13	1095	0	941
MDP0000211660	AT5G38280.1	48.094	341	168	5	259	594	299	635	6.86e-110	344
MDP0000211660	AT1G70250.1	48.864	352	164	7	257	599	425	769	1.11e-107	342
MDP0000211660	AT1G66910.1	51.582	316	142	6	276	585	330	640	4.04e-105	331
MDP0000211660	AT1G66920.1	49.691	324	156	4	281	601	287	606	2.68e-102	322
MDP0000211660	AT1G66980.1	50.625	320	146	6	276	588	787	1101	2.77e-102	334
MDP0000211660	AT1G66920.2	49.691	324	156	4	281	601	295	614	3.07e-102	322
MDP0000211660	AT5G39030.1	49.853	339	154	6	243	577	458	784	3.82e-101	325
MDP0000211660	AT4G18250.1	45.954	346	170	6	243	579	475	812	5.54e-101	325
MDP0000211660	AT1G67000.1	48.433	351	159	8	245	577	506	852	5.58e-101	326
MDP0000211660	AT5G39020.1	46.588	337	167	4	243	577	455	780	2.54e-100	323
MDP0000206118	AT3G18670.1	34.583	587	290	16	229	777	61	591	8.12e-81	270
MDP0000206118	AT3G18670.1	33.803	142	90	3	14	151	50	191	6.87e-13	72
MDP0000206118	AT5G04700.1	49.462	279	126	6	512	782	397	668	5.7e-73	251
MDP0000206118	AT5G04690.1	49.084	273	134	4	511	781	354	623	1.84e-71	246
MDP0000206118	AT5G04730.1	42.545	275	155	2	510	783	330	602	3.56e-64	225
MDP0000206118	AT5G04680.1	45.296	287	134	6	512	782	413	692	1.86e-63	225
MDP0000206118	AT5G35810.1	36.778	329	172	7	451	770	31	332	1.42e-53	189
MDP0000206118	AT3G54070.1	38.29	269	155	5	511	770	291	557	7.46e-51	187
MDP0000206118	AT5G60070.1	28.879	232	152	6	21	241	40	269	2.01e-11	67.4
MDP0000201799	AT5G16990.1	53.804	184	51	1	91	240	154	337	3.26e-56	187
MDP0000201799	AT5G16990.1	56.322	87	16	2	1	65	136	222	9.15e-20	89.4
MDP0000201799	AT5G16970.1	50.811	185	57	1	90	240	155	339	1.6e-53	181
MDP0000201799	AT5G16970.1	56.977	86	15	2	1	64	138	223	1.74e-19	88.6
MDP0000201799	AT1G26320.1	52.432	185	54	2	91	241	162	346	2.07e-52	178
MDP0000201799	AT1G26320.1	57.471	87	15	2	1	65	144	230	1.69e-20	91.7
MDP0000201799	AT3G03080.1	51.63	184	55	1	91	240	161	344	2.44e-52	177
MDP0000201799	AT3G03080.1	57.471	87	15	2	1	65	143	229	3.48e-21	93.6
MDP0000201799	AT5G16980.1	51.087	184	56	1	91	240	50	233	2.49e-52	174
MDP0000201799	AT5G16980.1	55.172	87	17	2	1	65	32	118	1.93e-20	89.4
MDP0000201799	AT5G16960.1	49.246	199	66	2	77	240	142	340	3.74e-52	177
MDP0000201799	AT5G16960.1	52.874	87	19	2	1	65	139	225	9.91e-18	83.6
MDP0000201799	AT5G16980.2	51.087	184	56	1	91	240	116	299	4.02e-52	176
MDP0000201799	AT5G16980.2	55.814	86	16	2	1	64	98	183	5.52e-20	89.7
MDP0000201799	AT5G37980.1	47.739	199	69	2	77	240	149	347	4.43e-51	174
MDP0000201799	AT5G37980.1	51.724	87	20	2	1	65	146	232	2.49e-17	82.4
MDP0000201799	AT5G17000.1	50.27	185	58	1	90	240	155	339	3.4e-50	172
MDP0000201799	AT5G17000.1	58.14	86	14	2	1	64	138	223	1.49e-20	91.7
MDP0000201799	AT1G26320.2	50.27	185	53	3	91	241	162	341	3.18e-48	167
MDP0000201799	AT1G26320.2	60.976	82	15	2	1	65	144	225	3.42e-21	93.6
MDP0000196504	AT2G38300.1	73.077	78	21	0	68	145	42	119	4.81e-33	129
MDP0000196504	AT2G42660.1	59.633	109	31	4	72	173	42	144	4.85e-32	124
MDP0000196504	AT2G40260.1	80.597	67	13	0	72	138	74	140	3.02e-29	119
MDP0000196504	AT1G14600.1	69.863	73	22	0	65	137	8	80	3.24e-28	113
MDP0000196504	AT2G02060.1	80.645	62	12	0	72	133	21	82	2.35e-27	110
MDP0000196504	AT4G04580.1	60	65	26	0	72	136	6	70	2.79e-21	90.9
MDP0000196504	AT5G42630.2	56.944	72	29	1	70	141	97	166	6.31e-20	89
MDP0000196504	AT5G42630.1	56.944	72	29	1	70	141	97	166	7.66e-20	89.7
MDP0000196504	AT4G17695.1	58.824	68	26	1	69	136	155	220	1.97e-18	86.7
MDP0000196504	AT5G45580.1	50	82	41	0	76	157	3	84	2.17e-18	85.1
MDP0000192888	AT4G15440.1	53.846	130	59	1	25	153	39	168	2.66e-41	155
MDP0000192888	AT5G42650.1	29.73	111	77	1	43	153	184	293	9.72e-11	65.1
MDP0000189848	AT3G14470.1	46	500	261	4	6	499	4	500	9.66e-141	448
MDP0000189848	AT3G14470.1	41.694	307	159	8	476	768	609	909	3.55e-52	199
MDP0000189848	AT3G14460.1	37.278	507	293	12	6	499	1	495	4.49e-85	300
MDP0000189848	AT3G14460.1	29.72	535	297	17	500	966	629	1152	2.49e-44	175
MDP0000189848	AT3G14460.1	27.97	404	213	14	610	994	1079	1423	1.06e-24	111
MDP0000189848	AT1G59620.1	25.67	896	470	32	6	789	1	812	6.06e-50	190
MDP0000189848	AT1G58390.1	29.268	451	287	11	51	481	41	479	8.11e-50	191
MDP0000189848	AT3G07040.1	31.755	359	221	10	161	501	161	513	2.95e-48	186
MDP0000189848	AT1G58410.1	30.87	460	284	14	42	481	32	477	8.34e-48	184
MDP0000189848	AT3G46530.1	31.837	490	293	16	41	506	31	503	1.27e-46	180
MDP0000189848	AT3G50950.2	27.466	517	333	19	1	498	1	494	8.85e-46	177
MDP0000189848	AT3G50950.1	27.466	517	333	19	1	498	1	494	8.85e-46	177
MDP0000189848	AT1G58400.1	27.944	501	303	13	8	481	3	472	9.77e-46	178
MDP0000187886	AT4G16800.1	40.244	82	45	1	202	279	29	110	7.65e-11	61.6
MDP0000186777	AT3G14205.1	55.006	829	293	17	20	810	16	802	0	863
MDP0000186777	AT3G43220.1	52.563	839	314	16	23	814	15	816	0	813
MDP0000186777	AT5G20840.1	50.59	848	321	14	23	814	24	829	0	802
MDP0000186777	AT3G43220.2	55.51	726	254	12	23	710	15	709	0	778
MDP0000186777	AT1G22620.1	48.799	666	265	8	7	632	18	647	0	632
MDP0000186777	AT1G17340.1	42.687	841	381	17	6	808	2	779	0	615
MDP0000186777	AT5G66020.1	27.108	332	171	14	94	398	59	346	4.83e-20	95.1
MDP0000186777	AT5G66020.1	36.585	123	76	2	491	612	386	507	6.27e-13	72.4
MDP0000186777	AT3G51830.1	27.574	272	156	9	78	343	46	282	4.88e-20	95.1
MDP0000186777	AT3G51830.1	33.333	123	80	2	491	612	385	506	3.64e-11	66.6
MDP0000186777	AT3G51460.1	28.897	263	143	12	94	348	62	288	6.14e-20	94.7
MDP0000186777	AT3G51460.1	35.772	123	77	2	491	612	388	509	7.7e-13	72
MDP0000179930	AT3G54800.2	61.572	458	112	5	1	395	1	457	0	553
MDP0000179930	AT3G54800.1	61.572	458	112	5	1	395	1	457	0	553
MDP0000179930	AT2G28320.1	57.768	457	142	6	5	412	8	462	0	531
MDP0000179930	AT4G19040.1	33.333	381	216	8	11	356	7	384	8.8e-57	198
MDP0000179930	AT5G45560.1	31.865	386	215	8	11	356	7	384	2.48e-56	197
MDP0000179930	AT4G19040.3	33.333	381	213	9	11	356	7	381	3.8e-56	196
MDP0000179930	AT4G19040.2	32.817	387	216	8	11	356	7	390	7.03e-56	196
MDP0000179930	AT5G35180.3	24.578	415	271	9	12	389	62	471	1.22e-27	115
MDP0000179930	AT5G35180.1	24.578	415	271	9	12	389	62	471	3.56e-27	114
MDP0000179930	AT5G35180.2	24.578	415	271	9	12	389	62	471	3.98e-27	114
MDP0000179711	AT5G36880.2	82.459	724	95	1	30	753	52	743	0	1251
MDP0000179711	AT5G36880.1	82.459	724	95	1	30	753	2	693	0	1251
MDP0000179711	AT5G38120.1	23.944	639	377	21	95	725	9	546	2.32e-33	135
MDP0000179711	AT5G23050.1	25.24	626	381	22	135	738	161	721	3.22e-33	136
MDP0000179711	AT1G20500.1	23.708	561	347	17	176	729	64	550	4.47e-30	125
MDP0000179711	AT1G55320.1	22.963	675	427	25	84	732	116	723	2.21e-28	121
MDP0000179711	AT1G20510.1	21.881	553	361	10	176	726	58	541	9.56e-27	115
MDP0000179711	AT4G05160.1	22.222	567	350	14	175	727	54	543	1.41e-26	114
MDP0000179711	AT3G48990.1	30.182	275	176	9	449	721	246	506	9.6e-26	112
MDP0000179711	AT1G55320.2	24.051	553	345	20	198	732	12	507	2.87e-25	110
MDP0000175853	AT4G23100.3	76.439	556	96	6	1	555	1	522	0	869
MDP0000175853	AT4G23100.1	76.439	556	96	6	1	555	1	522	0	869
MDP0000175853	AT4G23100.2	76.66	497	89	5	1	496	1	471	0	785
MDP0000171197	AT3G01750.1	51.771	593	248	9	1	575	1	573	0	590
MDP0000171197	AT3G04140.1	48.73	630	271	14	1	615	1	593	6.63e-174	512
MDP0000171197	AT2G31820.1	33.831	201	104	6	192	392	229	400	8.37e-19	90.9
MDP0000171197	AT2G31820.1	29.108	213	107	8	190	392	154	332	1.56e-11	67.8
MDP0000171197	AT5G60070.1	29.268	328	167	15	105	417	36	313	5.81e-16	81.6
MDP0000171197	AT5G60070.1	29.437	231	127	8	101	310	73	288	2.21e-11	67
MDP0000171197	AT1G07710.1	25.597	293	167	9	104	391	30	276	2.02e-15	79.7
MDP0000171197	AT1G07710.1	30.131	229	125	9	101	310	66	278	3.6e-12	69.3
MDP0000171197	AT3G12360.1	26.71	307	185	9	132	414	71	361	2.26e-14	76.6
MDP0000171197	AT5G02620.1	27.07	314	174	8	101	414	56	314	4.38e-14	75.5
MDP0000171197	AT1G05640.1	31.373	204	111	6	192	395	193	367	9.36e-14	74.7
MDP0000171197	AT4G03480.1	28.095	210	113	7	191	392	360	539	3.29e-11	66.6
MDP0000171197	AT4G10720.2	26.818	220	143	5	186	404	36	238	6.45e-11	65.1
MDP0000168013	AT5G62760.3	54.566	449	139	7	374	821	255	639	1.38e-146	446
MDP0000168013	AT5G62760.4	54.343	449	136	7	374	821	255	635	2.05e-146	445
MDP0000168013	AT5G62760.1	53.595	459	145	7	374	821	255	656	1.42e-145	444
MDP0000168013	AT5G62760.2	75.573	131	31	1	369	499	250	379	3.5e-58	203
MDP0000166922	AT4G37460.1	62.956	1069	333	11	4	1031	6	1052	0	1328
MDP0000162566	AT4G05460.1	42.229	341	129	7	312	635	7	296	1.03e-69	230
MDP0000162566	AT4G05460.1	40.506	237	102	6	5	223	18	233	5.76e-42	154
MDP0000162566	AT4G05470.1	44.178	292	114	9	320	591	42	304	9.37e-61	206
MDP0000162566	AT4G05470.1	35.827	254	138	7	3	238	43	289	6.9e-39	146
MDP0000162566	AT4G05475.1	41.98	293	118	7	320	592	36	296	3.51e-57	196
MDP0000162566	AT4G05475.1	37.349	249	134	7	5	238	39	280	1.53e-39	148
MDP0000162566	AT4G05497.1	39.179	268	105	4	320	567	17	246	2.02e-50	176
MDP0000162566	AT4G05497.1	38.525	244	115	4	4	228	19	246	4.44e-44	159
MDP0000162566	AT4G03630.1	40.625	224	79	4	385	591	28	214	5.53e-42	152
MDP0000162566	AT4G03630.1	34.673	199	101	4	54	238	16	199	3.21e-22	95.9
MDP0000162566	AT4G05490.1	39.437	284	115	6	323	588	26	270	1.28e-41	154
MDP0000162566	AT4G05490.1	35.887	248	126	7	5	236	26	256	9.94e-28	114
MDP0000162566	AT5G52480.1	39.565	230	83	5	382	594	14	204	6.29e-34	130
MDP0000162566	AT5G52480.1	32.627	236	117	7	55	275	7	215	8.87e-20	89.4
MDP0000162566	AT5G52480.2	41.436	181	65	5	415	594	26	166	5.63e-25	103
MDP0000162566	AT5G52480.2	32.536	209	101	8	69	275	7	177	2.37e-13	69.7
MDP0000162566	AT5G57900.1	29.339	242	145	3	5	221	7	247	2.28e-23	101
MDP0000162566	AT5G57900.1	27.881	269	135	9	323	560	7	247	2.37e-19	89.4
MDP0000162566	AT4G08980.5	27.869	244	143	4	4	229	8	236	2.54e-22	98.6
MDP0000162566	AT4G08980.5	25.625	320	173	7	320	608	6	291	1.8e-18	87
MDP0000162016	AT2G04842.1	60.115	524	100	5	1	423	49	564	0	613
MDP0000162016	AT5G26830.1	32.272	471	249	13	1	410	105	566	2.02e-67	228
MDP0000162016	AT1G17960.1	30.705	241	103	7	198	407	100	307	4.59e-24	104
MDP0000160665	AT5G49570.1	56.795	699	220	5	1	622	1	694	0	783
MDP0000159271	AT5G17680.1	39.696	461	240	11	5	458	280	709	3.38e-79	276
MDP0000159271	AT5G18360.1	37.609	460	255	8	5	459	283	715	5.81e-72	252
MDP0000159271	AT5G41750.2	36.807	451	251	9	14	459	290	711	4.72e-70	248
MDP0000159271	AT5G41750.1	36.807	451	251	9	14	459	290	711	4.72e-70	248
MDP0000159271	AT5G41540.1	37.209	430	239	8	14	441	290	690	1.26e-69	247
MDP0000159271	AT4G12010.1	37.179	468	249	12	9	458	287	727	2.19e-69	248
MDP0000159271	AT4G12010.1	27.703	296	170	11	416	698	893	1157	1.63e-20	97.4
MDP0000159271	AT2G16870.1	36.245	458	256	9	6	459	283	708	7.1e-68	243
MDP0000159271	AT4G14370.1	36.123	454	254	9	9	458	245	666	2.93e-67	240
MDP0000159271	AT5G38350.1	37.472	451	236	12	5	441	124	542	9.65e-67	236
MDP0000159271	AT5G49140.1	36.543	457	255	11	9	459	289	716	1.51e-66	238
MDP0000157183	AT4G03500.1	26.02	588	313	18	21	522	49	600	2.47e-40	155
MDP0000157183	AT4G03460.1	29.114	395	237	9	134	524	283	638	1.81e-35	141
MDP0000157183	AT1G03670.1	27.306	542	310	20	41	564	130	605	3.03e-34	137
MDP0000157183	AT3G09550.1	26.365	531	305	14	14	508	58	538	1.79e-33	135
MDP0000157183	AT1G34050.1	26.177	531	318	18	45	528	29	532	2.43e-30	125
MDP0000157183	AT1G05640.1	28.184	479	277	16	97	535	131	582	2.34e-29	122
MDP0000157183	AT2G31820.1	27.686	484	264	16	105	535	167	617	2.69e-29	122
MDP0000157183	AT4G14390.1	26.932	427	260	13	120	523	245	642	7.96e-29	121
MDP0000157183	AT4G03450.1	27.649	387	235	9	123	500	211	561	1.43e-28	120
MDP0000157183	AT4G03450.1	26.449	276	160	10	40	308	30	269	2.47e-15	79.3
MDP0000157183	AT3G12360.1	24.668	527	313	13	45	536	75	552	1.84e-28	119
MDP0000153218	AT2G38740.1	59.559	136	50	2	93	228	2	132	3.64e-54	174
MDP0000153031	AT3G55080.1	55.333	450	186	4	17	463	18	455	5.62e-177	504
MDP0000153031	AT3G55080.2	55.899	356	140	4	113	463	2	345	5.61e-139	403
MDP0000153031	AT3G07670.1	26.034	411	241	16	69	455	103	474	1.94e-21	97.1
MDP0000153031	AT1G14030.1	25	284	190	7	35	307	45	316	2.67e-17	84.3
MDP0000153031	AT5G14260.3	22.097	267	188	6	71	322	117	378	1.18e-13	72.8
MDP0000153031	AT5G14260.2	22.097	267	188	6	71	322	117	378	1.18e-13	72.8
MDP0000153031	AT5G14260.1	22.097	267	188	6	71	322	117	378	1.18e-13	72.8
MDP0000151539	AT1G24290.1	63.778	577	140	11	1	574	1	511	0	687
MDP0000149510	AT5G53110.1	39.109	404	174	9	35	432	39	376	2.18e-83	261
MDP0000149510	AT2G25410.1	34.925	398	189	16	38	431	41	372	2.47e-47	167
MDP0000149510	AT2G46494.1	32.673	404	182	15	33	430	41	360	3.91e-44	158
MDP0000149510	AT2G46495.1	32.471	425	194	19	19	431	22	365	6.74e-44	157
MDP0000149510	AT1G28040.1	31.492	362	172	12	79	430	2	297	2.59e-40	146
MDP0000149510	AT5G07040.1	51.471	136	59	2	306	438	15	146	1.07e-38	137
MDP0000149510	AT2G46493.1	57.534	73	31	0	358	430	110	182	9.16e-24	97.8
MDP0000149510	AT2G35910.1	39.416	137	78	2	305	438	65	199	2.59e-22	94.7
MDP0000149510	AT2G46160.1	51.852	81	33	1	357	431	103	183	1.55e-21	92.4
MDP0000149510	AT3G61550.1	48.193	83	34	1	358	431	99	181	3.9e-20	88.6
MDP0000149401	AT3G47570.1	45.065	537	291	3	366	902	82	614	1.35e-136	437
MDP0000149401	AT3G47570.1	32.903	465	273	7	448	882	68	523	8.82e-54	204
MDP0000149401	AT3G47570.1	32.364	275	154	4	652	925	71	314	2.32e-27	120
MDP0000149401	AT3G47570.1	32.927	246	162	3	365	610	376	618	9.84e-23	105
MDP0000149401	AT3G47570.1	36.646	161	78	3	882	1041	869	1006	1.17e-21	101
MDP0000149401	AT3G51830.1	58.726	361	127	5	1	343	169	525	1.33e-130	408
MDP0000149401	AT3G47090.1	43.762	537	299	3	366	902	82	615	2.58e-129	417
MDP0000149401	AT3G47090.1	34.855	241	152	3	365	604	377	613	2.53e-25	113
MDP0000149401	AT3G47090.1	34.161	161	82	3	882	1041	868	1005	1.68e-20	97.8
MDP0000149401	AT3G47090.1	36.715	207	128	2	693	897	64	269	1.25e-17	88.6
MDP0000149401	AT3G47090.1	31.818	176	119	1	360	535	420	594	2.42e-17	87.8
MDP0000149401	AT5G20480.1	44.134	537	297	3	366	902	89	622	4.74e-127	412
MDP0000149401	AT5G20480.1	33.937	221	142	2	365	584	384	601	2.23e-22	103
MDP0000149401	AT5G20480.1	32.593	135	57	2	903	1037	901	1001	2.67e-12	71.2
MDP0000149401	AT5G20480.1	36.697	109	69	0	773	881	78	186	1.21e-11	69.3
MDP0000149401	AT3G47580.1	42.407	540	302	5	366	902	82	615	6.33e-120	392
MDP0000149401	AT3G47580.1	31.734	271	151	6	365	607	352	616	1.54e-22	104
MDP0000149401	AT3G47580.1	36.42	162	77	4	882	1041	870	1007	2.1e-21	100
MDP0000149401	AT3G47110.1	45.624	537	289	3	366	902	97	630	4.08e-117	385
MDP0000149401	AT3G47110.1	35.391	243	154	2	365	607	392	631	3.22e-21	100
MDP0000149401	AT3G47110.1	36.429	140	65	3	903	1041	908	1024	2.25e-19	94.4
MDP0000149401	AT3G47110.1	37.126	167	102	2	360	524	459	624	2.18e-18	91.3
MDP0000149401	AT5G66020.1	44.545	330	169	3	1	316	168	497	8.85e-89	297
MDP0000149401	AT5G46330.1	33.883	667	372	14	291	902	132	784	4.13e-87	305
MDP0000149401	AT5G46330.1	34.043	564	331	8	320	881	68	592	1.18e-71	259
MDP0000149401	AT5G46330.1	33.467	499	297	8	429	903	79	566	3.94e-59	221
MDP0000149401	AT5G46330.1	36.585	287	156	2	618	904	92	352	4.58e-37	151
MDP0000149401	AT3G51460.1	43.844	333	167	4	1	316	170	499	1.23e-86	291
MDP0000149401	AT5G07280.1	36.378	646	369	12	363	978	247	880	1.69e-86	303
MDP0000149401	AT5G07280.1	35.209	551	324	9	360	881	147	693	6.1e-71	258
MDP0000149401	AT5G07280.1	33.333	552	327	10	363	881	78	621	2.76e-64	237
MDP0000149401	AT5G07280.1	32.649	487	263	5	460	883	79	563	8.16e-57	214
MDP0000149401	AT5G07280.1	35.977	353	216	6	531	883	78	420	9.34e-45	176
MDP0000149401	AT5G07280.1	33.06	366	224	6	360	713	434	790	5.11e-41	164
MDP0000149401	AT5G07280.1	32.313	294	179	5	358	639	504	789	4.57e-29	125
MDP0000148159	AT5G53130.1	42.533	529	267	11	74	587	95	601	7.29e-138	419
MDP0000148159	AT1G01340.2	36.972	568	318	12	35	587	46	588	3.86e-119	370
MDP0000148159	AT1G01340.1	36.972	568	318	12	35	587	41	583	5.34e-119	370
MDP0000148159	AT2G23980.1	35.283	530	315	7	73	587	113	629	8.7e-115	360
MDP0000148159	AT4G30560.2	35.206	534	309	9	73	587	87	602	4.14e-111	349
MDP0000148159	AT4G30560.1	35.206	534	309	9	73	587	113	628	6.66e-111	350
MDP0000148159	AT4G01010.1	36.415	530	302	10	74	587	79	589	1.86e-110	347
MDP0000148159	AT2G46430.2	36.364	528	302	10	74	587	83	590	5.48e-108	341
MDP0000148159	AT2G46430.1	36.364	528	302	10	74	587	83	590	5.48e-108	341
MDP0000148159	AT5G57940.2	34.594	529	315	8	75	587	100	613	4.96e-107	339
MDP0000141494	AT2G21470.1	65.957	658	180	4	41	698	12	625	0	842
MDP0000141494	AT2G21470.3	65.658	661	180	5	41	698	12	628	0	836
MDP0000141494	AT2G21470.2	72.477	545	125	1	41	585	12	531	0	807
MDP0000141494	AT5G19180.1	34.597	211	96	4	43	238	48	231	9.46e-35	137
MDP0000141494	AT5G06460.1	36.893	206	97	6	42	239	490	670	1.39e-27	119
MDP0000141494	AT2G30110.1	36.893	206	97	5	42	239	493	673	8.75e-26	113
MDP0000141494	AT5G55130.1	25.5	200	121	4	20	218	71	243	3.03e-14	75.9
MDP0000141494	AT1G05350.1	26.064	188	92	4	44	212	85	244	8.59e-12	67.8
MDP0000132030	AT2G02150.1	27.925	530	381	1	313	841	189	718	2.04e-62	228
MDP0000132030	AT2G02150.1	24.561	570	392	5	261	828	207	740	4.43e-44	172
MDP0000132030	AT2G02150.1	21.888	466	354	5	216	676	269	729	6.79e-26	115
MDP0000132030	AT3G53700.1	27.373	453	328	1	388	839	191	643	3.11e-62	227
MDP0000132030	AT3G53700.1	23.449	661	429	9	222	843	96	718	1.8e-49	188
MDP0000132030	AT3G53700.1	25.383	457	337	4	388	841	85	540	1.91e-46	179
MDP0000132030	AT3G53700.1	19.872	312	177	4	602	840	53	364	1.88e-13	75.1
MDP0000132030	AT1G63330.1	27.313	454	330	0	387	840	11	464	3.72e-60	216
MDP0000132030	AT1G63330.1	22.669	547	420	2	242	788	8	551	9.34e-51	189
MDP0000132030	AT1G63330.1	24.772	549	378	2	272	820	1	514	1.82e-50	188
MDP0000132030	AT1G63330.1	25.287	348	260	0	489	836	8	355	4.15e-38	151
MDP0000132030	AT1G63330.1	30.66	212	147	0	629	840	8	219	1.41e-26	115
MDP0000132030	AT1G63330.1	21.813	353	239	3	197	549	208	523	8.65e-20	94.7
MDP0000132030	AT1G09900.1	26.067	445	326	1	392	836	143	584	1.69e-59	215
MDP0000132030	AT1G09900.1	28.364	483	337	3	323	802	109	585	3.29e-59	214
MDP0000132030	AT1G09900.1	28.307	378	268	1	463	840	109	483	5.7e-54	199
MDP0000132030	AT1G09900.1	28.571	420	262	3	457	841	138	554	5.8e-52	193
MDP0000132030	AT1G09900.1	22.747	466	357	1	276	741	132	594	8.56e-50	187
MDP0000132030	AT1G09900.1	25.182	413	301	3	226	638	157	561	6.81e-39	154
MDP0000132030	AT1G09900.1	24.731	372	278	1	222	593	217	586	9.83e-34	138
MDP0000132030	AT1G09900.1	27.755	245	174	1	596	840	102	343	1.65e-32	134
MDP0000132030	AT1G62670.1	26.27	571	386	2	262	832	62	597	2.38e-59	216
MDP0000132030	AT1G62670.1	24.242	528	396	2	315	840	45	570	2.92e-55	204
MDP0000132030	AT1G62670.1	22.669	547	420	2	242	788	79	622	2.34e-49	186
MDP0000132030	AT1G63130.1	26.094	594	399	3	244	832	39	597	3.41e-59	215
MDP0000132030	AT1G63130.1	28.025	471	330	4	375	840	69	535	6.71e-57	208
MDP0000132030	AT1G63130.1	26.613	372	273	0	469	840	59	430	5.75e-46	176
MDP0000132030	AT1G63130.1	20.872	436	263	4	189	619	236	594	4.55e-28	121
MDP0000132030	AT1G62590.1	26.991	452	330	0	389	840	88	539	3.88e-59	215
MDP0000132030	AT1G62590.1	24.808	520	391	0	321	840	55	574	1.03e-53	199
MDP0000132030	AT1G62590.1	25.045	559	384	2	262	820	66	589	2.01e-53	198
MDP0000132030	AT1G62590.1	22.669	547	420	2	242	788	83	626	5.25e-50	188
MDP0000132030	AT1G62590.1	23.28	378	290	0	459	836	53	430	1.11e-37	150
MDP0000132030	AT1G62590.1	22.38	353	237	3	197	549	283	598	1.22e-20	97.8
MDP0000132030	AT1G62910.1	24.717	619	413	4	231	832	17	599	1.7e-58	213
MDP0000132030	AT1G62910.1	25.746	536	383	4	315	840	42	572	1.14e-54	202
MDP0000132030	AT1G62910.1	24.733	469	351	2	268	735	140	607	5.51e-47	179
MDP0000132030	AT3G04760.1	27.629	485	344	2	317	798	90	570	5.97e-58	211
MDP0000132030	AT3G04760.1	27.198	489	344	2	397	874	100	587	1.81e-54	201
MDP0000132030	AT3G04760.1	23.894	452	306	3	222	638	102	550	4.46e-40	157
MDP0000132030	AT3G04760.1	22.05	322	240	5	170	484	254	571	4.15e-14	76.6
MDP0000132030	AT1G12775.1	26.222	450	332	0	389	838	91	540	7.98e-58	211
MDP0000132030	AT1G12775.1	24.191	587	404	4	280	827	53	637	9.96e-49	184
MDP0000132030	AT1G12775.1	22.441	508	394	0	334	841	71	578	6.64e-48	182
MDP0000132030	AT1G12775.1	22.222	540	418	1	242	781	86	623	9.86e-48	181
MDP0000132030	AT1G12775.1	22.068	503	348	4	210	711	164	623	4.73e-34	140
MDP0000132030	AT1G12775.1	24.702	336	250	2	505	840	70	402	4.18e-32	134
MDP0000132030	AT1G12775.1	27.597	308	184	3	537	840	60	332	1.34e-25	113
MDP0000131730	AT5G04700.1	35.774	601	317	13	216	795	116	668	3.73e-93	305
MDP0000131730	AT3G18670.1	34.466	618	299	18	192	790	61	591	2.87e-89	293
MDP0000131730	AT5G04690.1	48.529	272	135	4	524	793	354	622	2.27e-71	246
MDP0000131730	AT5G04690.1	32.558	172	107	4	216	378	111	282	1.35e-12	71.2
MDP0000131730	AT5G04730.1	30.725	524	308	10	285	796	122	602	2.05e-64	226
MDP0000131730	AT5G04680.1	44.251	287	137	6	525	795	413	692	3.51e-62	222
MDP0000131730	AT5G04680.1	34.091	176	110	3	216	385	103	278	6.64e-16	82
MDP0000131730	AT5G35810.1	40	270	150	5	523	783	66	332	3.5e-52	185
MDP0000131730	AT3G54070.1	37.918	269	156	5	524	783	291	557	2.42e-49	183
MDP0000128493	AT5G47900.1	63.636	352	119	3	19	361	37	388	7.66e-147	423
MDP0000128493	AT5G47900.7	57.071	396	122	5	19	368	37	430	5.87e-140	405
MDP0000128493	AT5G47900.2	65.292	291	92	3	19	300	37	327	2.28e-125	365
MDP0000128493	AT5G47900.4	65.292	291	92	3	19	300	31	321	3.95e-124	365
MDP0000128493	AT5G47900.6	65.108	278	93	2	88	361	11	288	1.63e-116	342
MDP0000128493	AT5G27730.1	49.544	329	159	5	33	355	47	374	1.55e-104	317
MDP0000128493	AT5G47900.3	65.741	216	73	1	33	247	56	271	1.64e-89	272
MDP0000128493	AT5G47900.5	64.84	219	73	2	33	247	56	274	6.55e-88	268
MDP0000120033	AT4G31580.2	60.305	131	36	4	1	117	61	189	1.35e-16	77.8
MDP0000120033	AT4G31580.1	60.305	131	36	4	1	117	61	189	1.35e-16	77.8
MDP0000005892	AT3G16830.1	75.089	1120	267	7	1	1115	1	1113	0	1768
MDP0000005892	AT5G27030.1	69.071	1109	320	9	1	1107	1	1088	0	1576
MDP0000005892	AT5G27030.2	67.665	1135	318	10	1	1107	1	1114	0	1561
MDP0000005892	AT1G80490.1	61.485	1145	392	18	1	1127	1	1114	0	1398
MDP0000005892	AT1G80490.2	61.606	1146	390	19	1	1127	1	1115	0	1396
MDP0000005892	AT1G15750.4	62.148	1136	387	17	1	1115	1	1114	0	1394
MDP0000005892	AT1G15750.3	62.148	1136	387	17	1	1115	1	1114	0	1394
MDP0000005892	AT1G15750.2	62.148	1136	387	17	1	1115	1	1114	0	1394
MDP0000005892	AT1G15750.1	62.148	1136	387	17	1	1115	1	1114	0	1394
MDP0000005892	AT3G15880.1	60.229	1134	415	20	1	1112	1	1120	0	1340

## Sheet: Hubgene_M4
Table S6_4 Alignment results of hub genes in module 4 with Arabidopsis Thaliana genome
Hubgene ID	Gene model of Arabidopsis	% identity	alignment length	mismatches	gap opens	q. start	q. end	s. start	s. end	evalue	bit score
MDP0000945764	AT5G24890.1	42.063	252	108	9	1	236	1	230	3.08e-32	117
MDP0000945764	AT2G24550.1	44.872	156	68	5	85	237	92	232	6.22e-32	117
MDP0000945764	AT4G31510.1	38.866	247	115	10	1	243	1	215	9.7e-24	95.1
MDP0000945764	AT3G43850.1	41.935	93	43	3	62	152	32	115	1.92e-11	62.4
MDP0000915991	AT2G46240.1	29.394	660	362	24	15	594	36	671	1.04e-55	211
MDP0000915991	AT1G12060.1	38.095	105	59	2	495	598	53	152	1.42e-12	68.6
MDP0000898325	AT4G24220.1	74.169	391	99	2	1	391	1	389	0	620
MDP0000898325	AT4G24220.2	73.913	391	99	3	1	391	1	388	0	613
MDP0000898325	AT5G58750.1	36.041	394	225	15	10	390	6	385	1.17e-71	229
MDP0000859430	AT1G02860.1	69.048	84	26	0	1	84	253	336	1.62e-39	132
MDP0000859430	AT1G02860.2	67.857	84	25	1	1	84	253	334	2.04e-36	124
MDP0000859430	AT2G38920.1	49.398	83	42	0	2	84	254	336	3.21e-22	87.4
MDP0000859430	AT2G38920.2	49.398	83	41	1	2	84	254	335	1.22e-20	83.2
MDP0000859430	AT2G38920.3	60	45	18	0	2	46	254	298	3.06e-11	57.4
MDP0000851204	AT2G25770.2	41.558	154	83	2	8	160	9	156	1.31e-43	142
MDP0000851204	AT2G25770.1	41.558	154	83	2	8	160	9	156	1.31e-43	142
MDP0000851204	AT4G32870.1	41.875	160	80	2	7	163	8	157	1.12e-42	139
MDP0000798878	AT4G15560.1	82.821	716	117	2	1	710	1	716	0	1229
MDP0000798878	AT3G21500.2	73.383	665	129	3	1	665	13	629	0	996
MDP0000798878	AT3G21500.1	73.233	665	129	4	1	665	13	628	0	989
MDP0000798878	AT5G11380.1	55.539	668	269	8	51	715	59	701	0	732
MDP0000798878	AT5G11380.2	52.703	518	216	8	51	563	59	552	0	535
MDP0000789339	AT4G14440.1	67.111	225	71	2	1	224	1	223	2.07e-108	311
MDP0000789339	AT4G14430.1	66.109	239	77	2	1	235	1	239	7.15e-104	300
MDP0000789339	AT1G65520.1	53.125	224	98	2	1	223	1	218	3.61e-73	223
MDP0000768256	AT3G09350.1	73.297	367	93	2	1	367	1	362	0	545
MDP0000768256	AT3G09350.3	73.112	331	84	2	37	367	1	326	3.93e-172	483
MDP0000768256	AT3G09350.2	73.112	331	84	2	37	367	1	326	3.93e-172	483
MDP0000768256	AT3G53800.1	64.96	371	121	3	1	370	1	363	3.43e-165	467
MDP0000768256	AT5G02150.1	66.049	324	101	2	1	315	1	324	5.47e-153	434
MDP0000768256	AT5G02150.2	64.561	285	92	2	40	315	1	285	1.13e-127	369
MDP0000768256	AT3G51980.1	29.63	270	173	7	3	258	59	325	5.34e-18	84.7
MDP0000764419	AT1G75380.3	65.68	169	57	1	1	168	1	169	4.03e-72	220
MDP0000764419	AT1G75380.2	65.68	169	57	1	1	168	1	169	4.03e-72	220
MDP0000764419	AT1G75380.1	65.68	169	57	1	1	168	1	169	4.03e-72	220
MDP0000764419	AT1G19660.2	63.584	173	58	1	1	168	1	173	8.31e-70	214
MDP0000764419	AT1G19660.1	63.584	173	58	1	1	168	1	173	8.31e-70	214
MDP0000751972	AT1G47710.1	60.513	390	147	3	1	383	1	390	2.02e-167	473
MDP0000751972	AT2G25240.1	55.013	389	161	7	1	382	1	382	5.44e-142	409
MDP0000751972	AT3G45220.1	50.255	392	183	4	1	382	1	390	2.01e-134	390
MDP0000751972	AT2G26390.1	51.263	396	169	8	1	382	1	386	1.14e-129	377
MDP0000751972	AT1G62170.1	43.909	394	189	4	1	384	62	433	3.02e-107	322
MDP0000751972	AT1G64030.1	42.347	392	195	5	1	382	1	371	5.15e-103	309
MDP0000751972	AT2G35580.1	43.622	392	176	8	1	382	15	371	5.07e-102	306
MDP0000751972	AT1G62170.2	40.515	427	189	5	1	384	62	466	2.37e-100	305
MDP0000751972	AT2G14540.1	39.898	391	204	4	1	382	29	397	1.22e-99	301
MDP0000751972	AT1G64010.1	47.291	203	78	5	186	382	2	181	1.47e-55	181
MDP0000739246	AT2G39570.1	63.115	244	81	1	2	245	178	412	5.48e-108	317
MDP0000739246	AT2G36840.1	45.455	242	118	3	3	244	182	409	3.31e-65	207
MDP0000733033	AT1G23740.1	69.937	316	94	1	12	327	73	387	1.22e-153	436
MDP0000733033	AT4G13010.1	32.121	330	186	10	22	324	11	329	5.45e-29	114
MDP0000733033	AT4G21580.1	28.783	337	193	12	18	322	2	323	2.67e-26	106
MDP0000733033	AT3G15090.1	33.898	236	143	7	30	259	44	272	4.54e-26	106
MDP0000733033	AT4G21580.3	28.783	337	187	13	18	322	2	317	1.37e-24	101
MDP0000733033	AT3G56460.1	30.247	324	168	14	39	322	31	336	3.65e-22	95.5
MDP0000733033	AT3G45770.1	31.164	292	171	10	17	290	45	324	1.11e-18	85.9
MDP0000733033	AT5G61510.1	28	325	190	11	30	324	96	406	2.13e-13	70.5
MDP0000733033	AT5G63620.1	27.273	297	150	13	18	257	57	344	5.24e-12	66.2
MDP0000733033	AT5G63620.2	27.273	297	150	13	18	257	57	344	6.28e-12	65.9
MDP0000729316	AT1G28520.2	70.528	492	124	6	56	536	4	485	0	692
MDP0000729316	AT1G28520.1	70.528	492	124	6	56	536	4	485	0	692
MDP0000729316	AT2G42400.1	51.756	427	175	9	74	475	14	434	9.94e-130	385
MDP0000725802	AT3G14470.1	29.585	578	335	16	1	525	452	1010	4.59e-52	197
MDP0000725802	AT3G14460.1	31.504	492	274	17	1	459	444	905	4.93e-45	176
MDP0000725802	AT1G69550.1	26.454	533	339	13	322	816	692	1209	6.89e-22	102
MDP0000725802	AT1G69550.1	26.104	498	313	16	322	792	763	1232	7.64e-14	75.9
MDP0000725802	AT2G14080.1	25.385	520	274	19	347	821	590	1040	2.46e-16	84
MDP0000725802	AT2G14080.1	23.747	459	285	10	322	762	673	1084	4.68e-11	67
MDP0000725802	AT3G25510.1	28.261	460	269	17	384	806	655	1090	2.46e-15	80.9
MDP0000725802	AT3G25510.1	24.518	363	206	11	322	625	781	1134	3.12e-11	67.8
MDP0000725802	AT3G44630.3	25.575	391	255	14	441	820	666	1031	1.69e-13	74.7
MDP0000725802	AT3G44630.2	25.575	391	255	14	441	820	666	1031	2.03e-13	74.7
MDP0000725802	AT3G44630.1	25.575	391	255	14	441	820	666	1031	2.03e-13	74.7
MDP0000725802	AT5G44510.1	26.437	348	213	12	476	817	624	934	3.15e-12	70.9
MDP0000725802	AT5G46260.1	24.781	343	205	12	476	806	595	896	2.75e-11	67.8
MDP0000717305	AT5G12020.1	68.276	145	43	2	11	152	7	151	1.33e-56	177
MDP0000717305	AT5G12030.1	61.806	144	53	2	11	152	9	152	5e-51	162
MDP0000717305	AT4G10250.1	40.602	133	76	2	39	169	62	193	1.02e-28	107
MDP0000717305	AT1G53540.1	45.69	116	59	1	31	146	38	149	3.21e-28	104
MDP0000717305	AT5G59720.1	50	108	54	0	39	146	44	151	1.53e-25	97.8
MDP0000717305	AT1G07400.1	45.545	101	55	0	40	140	41	141	1.75e-24	94.7
MDP0000717305	AT1G59860.1	47.959	98	51	0	43	140	42	139	2.9e-24	94.4
MDP0000717305	AT3G46230.1	45.69	116	59	1	31	146	37	148	7.67e-23	90.5
MDP0000717305	AT1G54050.1	44.211	95	48	3	48	137	43	137	1.7e-21	87
MDP0000717305	AT2G29500.1	45.545	101	55	0	39	139	38	138	3.36e-20	83.6
MDP0000710097	AT3G47570.1	45.754	1001	510	9	195	1185	22	999	0	810
MDP0000710097	AT3G47090.1	45.04	1008	522	10	195	1193	22	1006	0	787
MDP0000710097	AT3G47580.1	44.158	1010	530	10	195	1193	22	1008	0	786
MDP0000710097	AT5G20480.1	43.707	1025	530	13	182	1193	16	1006	0	775
MDP0000710097	AT3G47110.1	45.878	1031	523	12	167	1185	10	1017	0	750
MDP0000710097	AT2G24130.1	37.486	923	493	17	316	1187	71	960	3.92e-158	497
MDP0000710097	AT2G24130.1	28.814	531	255	14	227	666	54	552	3.43e-37	152
MDP0000710097	AT2G24130.1	33.214	280	157	5	244	495	277	554	3.29e-25	113
MDP0000710097	AT2G24130.1	32.189	233	154	3	253	483	335	565	1.41e-22	105
MDP0000710097	AT2G24130.1	35.638	188	115	2	240	423	370	555	3.2e-22	103
MDP0000710097	AT5G46330.1	32.74	1011	566	17	251	1194	204	1167	2.4e-137	447
MDP0000710097	AT5G46330.1	37.353	597	354	10	201	790	33	616	1.22e-89	315
MDP0000710097	AT5G46330.1	30.595	353	207	8	237	584	477	796	8.93e-30	128
MDP0000710097	AT4G20140.1	32.213	1071	555	22	237	1170	189	1225	2.09e-135	444
MDP0000710097	AT4G20140.1	35.417	576	338	7	241	790	145	712	3.94e-80	288
MDP0000710097	AT4G20140.1	34.11	601	378	12	198	790	26	616	2.01e-77	279
MDP0000710097	AT5G44700.1	32.71	963	557	17	230	1170	329	1222	5.17e-134	440
MDP0000710097	AT5G44700.1	36.101	554	314	8	244	768	149	691	3.7e-82	293
MDP0000710097	AT5G44700.1	32.28	601	362	10	174	765	5	569	1.6e-67	249
MDP0000710097	AT4G28650.1	30.703	1039	628	24	171	1180	1	976	9.65e-127	414
MDP0000697620	AT5G62520.1	47.81	274	128	6	68	338	41	302	7.73e-77	249
MDP0000697620	AT1G23550.1	41.343	283	150	6	69	343	45	319	8.97e-71	234
MDP0000697620	AT3G47720.1	42.361	288	132	8	68	342	45	311	3.1e-65	219
MDP0000697620	AT1G70440.1	36.275	306	178	7	44	340	7	304	1.92e-58	200
MDP0000697620	AT5G62520.2	46.429	196	96	5	68	260	41	230	5.24e-51	177
MDP0000697620	AT1G32230.3	29.143	350	191	9	29	340	236	566	7.53e-42	160
MDP0000697620	AT1G32230.2	28.857	350	192	9	29	340	236	566	8.94e-42	160
MDP0000697620	AT1G32230.1	28.775	351	192	9	29	340	236	567	1.15e-41	160
MDP0000697620	AT2G35510.1	26.344	372	214	11	14	340	208	564	1.08e-31	130
MDP0000697620	AT5G62770.1	33.127	323	132	14	388	684	1	265	8.55e-19	87
MDP0000697237	AT5G48850.1	66.667	237	74	2	23	254	47	283	5.91e-104	304
MDP0000697237	AT1G04770.1	65.534	206	70	1	23	227	40	245	1.12e-91	272
MDP0000697237	AT3G51280.1	60	210	80	1	23	228	50	259	1.21e-77	241
MDP0000697237	AT4G20900.1	45.614	228	100	3	23	228	71	296	5.28e-57	188
MDP0000697237	AT5G44330.1	45.614	228	119	2	23	245	64	291	9.42e-57	188
MDP0000697237	AT5G22794.2	68.657	67	21	0	80	146	71	137	1.04e-23	95.9
MDP0000697237	AT5G22794.1	58.209	67	21	1	80	146	71	130	1.67e-16	75.5
MDP0000696314	AT1G54860.1	43.784	185	97	5	8	188	12	193	1.62e-51	164
MDP0000696314	AT3G06035.1	41.436	181	97	3	21	192	19	199	1.42e-46	151
MDP0000696314	AT5G19250.1	46.626	163	79	3	22	176	19	181	3.93e-44	145
MDP0000696314	AT5G19240.1	41.25	160	88	5	22	176	21	179	7.46e-33	116
MDP0000696314	AT5G19230.1	38.378	185	94	7	1	176	1	174	1.25e-27	102
MDP0000670948	AT2G46240.1	36.275	102	51	1	69	156	931	1032	7.76e-11	59.7
MDP0000670935	AT5G23960.2	40.209	383	211	7	1	370	124	501	1.02e-92	288
MDP0000670935	AT5G23960.1	40	385	211	8	1	370	124	503	1.14e-90	282
MDP0000670935	AT1G70080.1	36.788	386	207	7	1	361	183	556	2.07e-76	247
MDP0000670935	AT3G14490.1	34.872	390	231	8	2	371	176	562	1.16e-74	242
MDP0000670935	AT3G29410.1	37.027	370	217	6	1	357	179	545	4.08e-73	238
MDP0000670935	AT3G14520.1	35.467	375	224	6	2	361	178	549	3.09e-72	236
MDP0000670935	AT1G31950.1	36.813	364	210	7	2	350	181	539	3.62e-72	236
MDP0000670935	AT1G33750.1	33.59	390	236	7	1	371	180	565	2.12e-70	231
MDP0000670935	AT3G14540.1	34.711	363	221	5	2	350	175	535	5.3e-70	230
MDP0000670935	AT5G44630.1	33.938	386	239	5	1	372	131	514	1.75e-67	222
MDP0000665847	AT2G38610.2	87.063	286	30	5	1	280	1	285	4.4e-178	492
MDP0000665847	AT2G38610.1	87.063	286	30	5	1	280	1	285	4.4e-178	492
MDP0000665847	AT3G08620.1	84.507	284	42	2	1	282	1	284	3.19e-171	474
MDP0000665847	AT4G26480.1	55.755	278	107	6	6	279	41	306	2.64e-97	288
MDP0000665847	AT5G56140.1	59.289	253	98	4	28	279	64	312	8.66e-97	287
MDP0000665847	AT1G09660.1	51.418	282	105	8	15	279	30	296	1.22e-83	253
MDP0000665847	AT1G09660.2	49.356	233	95	6	15	236	30	250	9.14e-66	206
MDP0000665847	AT5G51300.3	44	125	60	3	136	258	244	360	1.18e-23	100
MDP0000665847	AT5G51300.2	44	125	60	3	136	258	244	360	1.18e-23	100
MDP0000665847	AT5G51300.1	44	125	60	3	136	258	244	360	1.18e-23	100
MDP0000663723	AT3G45230.1	39.011	182	74	7	7	162	6	176	1.18e-17	75.5
MDP0000663723	AT2G28440.1	40	85	47	2	79	162	188	269	1.45e-12	63.5
MDP0000661925	AT1G72280.1	77.81	347	76	1	3	348	102	448	0	578
MDP0000661925	AT2G38960.1	77.391	345	75	1	3	347	105	446	0	569
MDP0000661925	AT2G38960.3	77.391	345	75	1	3	347	105	446	0	568
MDP0000661925	AT2G38960.2	76	350	76	2	3	347	105	451	0	561
MDP0000631844	AT3G18060.1	76.847	609	140	1	4	611	2	610	0	982
MDP0000631844	AT2G01330.2	71.195	611	172	4	4	611	3	612	0	900
MDP0000631844	AT2G01330.1	71.195	611	172	4	4	611	3	612	0	900
MDP0000631844	AT5G52820.1	22.738	431	281	15	147	563	80	472	4.14e-14	75.1
MDP0000631844	AT3G49660.1	22.923	349	217	10	178	521	13	314	7.43e-13	70.1
MDP0000631844	AT2G43770.1	29.333	225	140	9	44	263	41	251	1.55e-12	69.3
MDP0000631844	AT5G67320.1	24.38	242	160	8	51	283	358	585	9.05e-12	68.2
MDP0000631844	AT2G21390.1	22.118	321	209	9	96	388	4	311	4.49e-11	66.2
MDP0000602932	AT3G56940.1	83.374	409	62	4	1	406	5	410	0	689
MDP0000602932	AT3G56940.2	92.492	333	25	0	74	406	1	333	0	649
MDP0000570409	AT3G54700.1	84.971	519	78	0	1	519	1	519	0	916
MDP0000570409	AT2G38940.1	82.32	543	84	2	1	539	1	535	0	909
MDP0000570409	AT2G32830.1	74.354	542	134	1	1	537	1	542	0	840
MDP0000570409	AT5G43360.1	76.054	522	120	2	1	518	1	521	0	823
MDP0000570409	AT5G43350.1	76.493	519	117	2	1	515	1	518	0	820
MDP0000570409	AT5G43370.2	76.493	519	117	2	1	515	1	518	0	793
MDP0000570409	AT5G43370.1	76.493	519	117	2	1	515	1	518	0	793
MDP0000570409	AT5G43340.1	66.216	518	159	2	3	517	4	508	0	717
MDP0000570409	AT1G76430.1	47.438	527	247	11	5	517	3	513	2.16e-164	477
MDP0000570409	AT1G20860.1	48.566	523	250	10	6	520	3	514	1.55e-162	473
MDP0000561228	AT1G73050.1	48.456	518	252	6	27	534	38	550	6.64e-177	512
MDP0000561228	AT1G12570.1	39.851	537	284	9	33	534	36	568	1.2e-125	382
MDP0000561228	AT1G72970.1	39.698	529	278	8	43	534	63	587	1.21e-120	369
MDP0000561228	AT5G51950.2	40.182	550	278	12	33	537	3	546	1.37e-118	363
MDP0000561228	AT5G51950.1	39.928	556	283	12	27	537	30	579	4.23e-118	363
MDP0000561228	AT1G14190.1	39.96	503	256	9	43	534	16	483	1.69e-115	353
MDP0000561228	AT3G56060.1	40.285	561	285	14	22	539	19	572	6.26e-114	352
MDP0000561228	AT1G72970.2	38.74	524	263	9	43	534	63	560	1.95e-112	347
MDP0000561228	AT1G14185.1	38.632	541	271	12	10	533	6	502	4.33e-112	344
MDP0000561228	AT5G51930.1	38.534	532	275	11	33	524	63	582	6.52e-104	326
MDP0000558147	AT1G05840.1	58.108	444	170	6	29	463	32	468	0	516
MDP0000558147	AT3G02740.1	54.031	459	194	6	24	474	31	480	3.66e-180	513
MDP0000558147	AT5G36260.1	52.165	462	203	7	25	478	26	477	3.63e-171	490
MDP0000558147	AT1G65240.1	50.439	456	205	8	24	471	21	463	6.95e-163	469
MDP0000558147	AT5G22850.1	38.596	456	251	8	9	446	9	453	5e-103	317
MDP0000558147	AT2G36670.2	37.363	455	251	8	21	450	27	472	5.7e-100	309
MDP0000558147	AT2G36670.1	36.957	460	251	9	21	450	27	477	1.29e-97	303
MDP0000558147	AT1G08210.1	37.029	451	261	8	44	478	45	488	1.69e-95	297
MDP0000558147	AT3G42550.1	28.571	406	221	10	44	434	39	390	6.4e-47	168
MDP0000558147	AT5G43100.1	31.267	371	213	14	80	434	74	418	4.48e-44	164
MDP0000557646	AT3G05500.1	65.966	238	78	2	154	389	4	240	4.44e-100	297
MDP0000557646	AT2G47780.1	46.047	215	92	3	167	379	35	227	6.57e-60	194
MDP0000557646	AT4G15800.1	79.747	79	15	1	41	119	38	115	9.64e-39	135
MDP0000557646	AT1G67360.2	35.874	223	122	3	161	379	1	206	9.33e-35	128
MDP0000557646	AT1G67360.1	35.874	223	122	3	161	379	1	206	9.33e-35	128
MDP0000557646	AT1G02900.1	59.459	111	40	2	9	119	14	119	9.98e-35	124
MDP0000557646	AT3G16570.1	63.333	90	20	1	43	119	47	136	1.6e-33	122
MDP0000557646	AT3G05490.1	82.456	57	10	0	63	119	62	118	4.02e-28	107
MDP0000557646	AT2G33775.1	64.179	67	21	2	55	118	39	105	2.26e-21	88.6
MDP0000557646	AT1G28270.1	59.701	67	24	2	55	118	39	105	4.33e-20	85.1
MDP0000551467	AT5G59580.1	60.498	281	109	2	13	292	169	448	6.59e-122	356
MDP0000551467	AT5G59590.1	60.791	278	107	2	13	289	171	447	3.99e-121	354
MDP0000551467	AT3G46670.1	59.859	284	112	2	13	295	170	452	1.08e-115	340
MDP0000551467	AT3G46660.1	58.246	285	116	3	13	295	176	459	1.1e-110	328
MDP0000551467	AT3G46680.1	55.755	278	121	2	15	291	173	449	6.02e-110	325
MDP0000551467	AT5G38040.1	56.835	278	116	3	13	288	171	446	1.45e-109	325
MDP0000551467	AT3G46700.1	54.317	278	125	1	15	292	167	442	1.1e-108	322
MDP0000551467	AT3G46690.1	57.143	280	119	1	15	293	172	451	1.95e-106	317
MDP0000551467	AT5G38010.1	54.513	277	124	2	13	288	175	450	8.31e-104	310
MDP0000551467	AT3G46650.1	53.546	282	129	2	15	295	156	436	3.56e-103	308
MDP0000550724	AT3G47700.1	60.648	803	302	7	4	802	3	795	0	966
MDP0000550724	AT1G08400.1	34.994	823	472	20	7	798	13	803	3.6e-141	436
MDP0000534490	AT1G23740.1	68.254	189	59	1	12	200	73	260	1.59e-77	238
MDP0000534490	AT4G13010.1	35.829	187	103	6	22	198	11	190	9.08e-18	80.9
MDP0000534490	AT3G15090.1	33.333	144	89	3	30	171	44	182	3.63e-17	79.3
MDP0000534490	AT4G21580.3	34.32	169	98	5	18	185	2	158	1.86e-15	74.3
MDP0000534490	AT4G21580.1	34.32	169	98	5	18	185	2	158	2.12e-15	73.9
MDP0000534490	AT3G56460.1	32.836	134	74	5	39	168	31	152	1.43e-14	72
MDP0000534490	AT3G45770.1	34.118	170	101	4	17	185	45	204	1.48e-12	66.2
MDP0000527802	AT4G36990.1	57.047	298	105	10	2	295	7	285	1.44e-93	278
MDP0000527802	AT5G62020.1	50.495	202	90	3	2	195	16	215	6.71e-61	195
MDP0000527802	AT1G46264.1	50.242	207	83	4	4	192	29	233	1.12e-60	196
MDP0000527802	AT2G41690.1	49.215	191	89	2	2	190	33	217	2.71e-53	174
MDP0000527802	AT4G11660.1	48.5	200	79	2	2	177	52	251	1.57e-51	173
MDP0000527802	AT5G03720.1	42.703	185	92	2	9	192	55	226	3.19e-42	150
MDP0000527802	AT4G17750.1	66.327	98	33	0	5	102	48	145	3.35e-42	151
MDP0000527802	AT3G02990.1	68.041	97	30	1	5	101	20	115	5.71e-42	150
MDP0000527802	AT1G32330.1	67.01	97	32	0	6	102	34	130	7.76e-42	150
MDP0000527802	AT3G51910.1	57.843	102	43	0	6	107	26	127	1.4e-40	142
MDP0000515106	AT5G51970.2	76.965	369	81	1	1	369	1	365	0	594
MDP0000515106	AT5G51970.1	76.965	369	81	1	1	369	1	365	0	594
MDP0000515106	AT5G63620.1	26.331	357	218	10	24	345	59	405	9.21e-24	101
MDP0000515106	AT5G63620.2	26.611	357	217	10	24	345	59	405	1.09e-23	101
MDP0000515106	AT4G22110.2	25.072	347	214	12	47	358	43	378	6.38e-20	90.1
MDP0000515106	AT4G22110.1	25.072	347	214	12	47	358	43	378	6.38e-20	90.1
MDP0000515106	AT1G22430.2	25.36	347	213	10	47	358	42	377	1.04e-19	89.7
MDP0000515106	AT1G22430.1	25.36	347	213	10	47	358	42	377	1.04e-19	89.7
MDP0000515106	AT1G22440.1	23.919	347	218	11	47	358	40	375	1.46e-18	86.3
MDP0000515106	AT4G37980.2	28	275	177	6	36	301	24	286	1.09e-16	79.7
MDP0000470390	AT5G10490.2	52.686	484	138	13	1	448	204	632	4.55e-148	436
MDP0000470390	AT5G10490.1	52.686	484	138	13	1	448	232	660	7.45e-148	436
MDP0000470390	AT5G10490.3	52.686	484	138	13	1	448	230	658	8.35e-148	436
MDP0000470390	AT1G58200.2	52.444	450	159	9	1	418	234	660	1.31e-143	426
MDP0000470390	AT1G58200.1	52.444	450	159	9	1	418	234	660	1.31e-143	426
MDP0000466017	AT4G10250.1	57.576	198	75	3	7	204	6	194	7.45e-72	216
MDP0000466017	AT1G07400.1	49.367	158	75	3	26	181	2	156	2.57e-44	145
MDP0000466017	AT1G59860.1	51.88	133	58	2	49	181	28	154	1.61e-40	135
MDP0000466017	AT1G53540.1	51.408	142	58	3	49	181	17	156	1.17e-38	130
MDP0000466017	AT2G29500.1	48.408	157	74	4	26	181	2	152	4.08e-34	119
MDP0000466017	AT5G59720.1	45.283	159	82	3	26	181	2	158	1.53e-32	115
MDP0000466017	AT3G46230.1	48.201	139	64	1	49	179	17	155	4.01e-32	114
MDP0000466017	AT5G37670.1	40.171	117	64	2	71	182	20	135	9.48e-23	89.4
MDP0000466017	AT5G12020.1	44.118	102	54	2	63	163	37	136	1.02e-22	89.7
MDP0000466017	AT5G12030.1	39.216	102	59	2	63	163	38	137	1.92e-20	84
MDP0000404189	AT5G50740.1	44.366	142	61	3	7	148	161	284	1.26e-24	95.9
MDP0000404189	AT5G50740.3	45.07	142	60	3	7	148	168	291	1.81e-24	95.5
MDP0000404189	AT5G63530.2	41.509	159	76	4	2	148	188	341	8.5e-18	78.2
MDP0000404189	AT5G63530.1	41.509	159	76	4	2	148	203	356	9.88e-18	78.2
MDP0000394192	AT2G39770.2	89.041	365	37	1	1	365	1	362	0	666
MDP0000394192	AT2G39770.1	89.041	365	37	1	1	365	1	362	0	666
MDP0000394192	AT3G55590.1	83.288	365	61	0	1	365	1	365	0	625
MDP0000394192	AT4G30570.1	73.716	331	85	1	21	351	1	329	8.48e-179	499
MDP0000394192	AT1G74910.2	29.829	409	238	8	3	365	11	416	7.4e-61	201
MDP0000394192	AT1G74910.1	29.829	409	238	8	3	365	11	416	7.4e-61	201
MDP0000394192	AT2G04650.1	30.38	395	233	7	3	357	8	400	8.85e-59	195
MDP0000394192	AT1G74910.3	29.155	367	221	6	3	332	11	375	1.9e-54	183
MDP0000392904	AT2G25770.2	41.558	154	83	2	8	160	9	156	1.31e-43	142
MDP0000392904	AT2G25770.1	41.558	154	83	2	8	160	9	156	1.31e-43	142
MDP0000392904	AT4G32870.1	41.875	160	80	2	7	163	8	157	1.12e-42	139
MDP0000390677	AT3G51550.1	75.177	705	146	4	1	679	195	896	0	1073
MDP0000390677	AT3G04690.1	52.482	705	270	16	1	679	186	851	0	701
MDP0000390677	AT5G28680.1	52.632	703	279	14	1	679	187	859	0	698
MDP0000390677	AT5G39000.1	48.936	705	284	18	15	679	206	874	0	612
MDP0000390677	AT5G54380.1	47.222	684	325	11	13	679	192	856	0	594
MDP0000390677	AT5G38990.1	47.802	728	302	19	1	679	183	881	0	586
MDP0000390677	AT1G30570.1	49.34	606	282	11	29	619	225	820	0	582
MDP0000390677	AT5G61350.1	49.848	658	267	22	15	628	199	837	0	550
MDP0000390677	AT3G46290.1	45.468	684	326	16	10	679	181	831	0	544
MDP0000390677	AT5G24010.1	45.507	690	318	18	2	679	182	825	0	544
MDP0000362000	AT2G29990.1	77.433	483	106	2	2	484	29	508	0	748
MDP0000362000	AT1G07180.1	75.309	486	118	1	1	484	25	510	0	739
MDP0000362000	AT4G28220.1	39.13	322	184	6	50	362	52	370	6.39e-72	238
MDP0000362000	AT4G28220.1	39.344	122	63	4	368	484	456	571	3.15e-15	78.2
MDP0000362000	AT4G21490.1	38.244	353	207	6	36	380	44	393	3.23e-69	231
MDP0000362000	AT4G21490.1	37.19	121	65	4	369	484	466	580	1.29e-13	73.2
MDP0000362000	AT4G05020.1	39.375	320	182	6	47	358	58	373	4.93e-65	220
MDP0000362000	AT4G05020.1	37.19	121	65	4	369	484	468	582	1.39e-13	73.2
MDP0000362000	AT4G05020.2	39.375	320	182	6	47	358	58	373	1.66e-64	219
MDP0000362000	AT2G20800.1	36.919	344	203	6	44	378	60	398	3.29e-60	207
MDP0000362000	AT2G20800.1	40.984	122	61	4	368	484	467	582	3.04e-16	81.3
MDP0000362000	AT5G08740.1	27.015	459	261	16	47	472	80	497	1.12e-21	97.8
MDP0000338059	AT4G17050.1	73.2	250	67	0	1	250	1	250	1.9e-135	383
MDP0000326288	AT4G20320.2	77.875	574	127	0	1	574	1	574	0	939
MDP0000326288	AT4G20320.1	77.875	574	127	0	1	574	1	574	0	939
MDP0000326288	AT1G30820.1	77.645	586	129	2	1	584	1	586	0	936
MDP0000326288	AT3G12670.1	76.831	587	129	3	1	581	1	586	0	925
MDP0000326288	AT2G34890.1	73.646	554	146	0	1	554	1	554	0	859
MDP0000326288	AT4G02120.1	70.147	546	163	0	1	546	1	546	0	826
MDP0000320056	AT1G23750.1	73.684	133	35	0	4	136	5	137	2.17e-69	208
MDP0000320056	AT1G10590.2	68.613	137	40	2	1	134	1	137	1.88e-62	191
MDP0000320056	AT1G10590.1	68.613	137	40	2	1	134	1	137	1.88e-62	191
MDP0000320056	AT1G10590.3	68.613	137	40	2	1	134	15	151	4.2e-62	190
MDP0000320056	AT2G33845.1	72.308	130	35	1	8	136	52	181	7.49e-60	186
MDP0000320056	AT4G28440.1	69.173	133	35	2	8	134	17	149	7.17e-58	179
MDP0000320056	AT1G03810.1	66.406	128	40	1	8	132	14	141	1.69e-54	171
MDP0000319851	AT4G36710.1	52.174	483	168	13	82	528	29	484	2.98e-146	437
MDP0000319851	AT4G00150.1	32.759	406	232	14	143	528	169	553	3.15e-44	168
MDP0000319851	AT2G45160.1	32.308	390	208	13	175	528	269	638	3.64e-40	157
MDP0000319851	AT3G60630.1	32.059	340	195	11	216	528	291	621	1.39e-35	143
MDP0000319851	AT4G36720.1	36.898	187	66	3	540	723	42	179	1.03e-32	125
MDP0000319851	AT3G54220.1	28.042	378	227	15	180	532	296	653	3.65e-23	105
MDP0000319851	AT5G41920.1	26.316	380	233	15	178	531	44	402	4.64e-18	87.4
MDP0000319851	AT1G66350.1	25.195	385	235	18	170	528	148	505	9.11e-17	84
MDP0000319851	AT4G17230.1	24.495	396	236	15	172	528	153	524	3.95e-15	79
MDP0000319851	AT1G14920.1	24.219	384	244	16	171	528	166	528	1.43e-14	77.4
MDP0000311145	AT2G22400.1	60.775	826	280	14	70	886	11	801	0	985
MDP0000311145	AT4G40000.1	56.044	819	299	14	59	870	2	766	0	882
MDP0000311145	AT4G26600.1	30.348	201	102	4	228	424	327	493	1.03e-15	81.6
MDP0000311145	AT3G13180.1	30.102	196	96	6	231	425	323	478	1.23e-11	68.2
MDP0000308722	AT1G74310.1	68.323	483	140	6	16	494	395	868	0	633
MDP0000308722	AT5G15450.1	48.214	392	194	3	92	474	541	932	1.53e-116	365
MDP0000308722	AT2G25140.1	45.61	410	212	3	76	474	530	939	1.64e-113	357
MDP0000308722	AT5G50920.1	42.211	398	211	5	98	477	506	902	3.98e-97	313
MDP0000308722	AT3G48870.2	41.895	401	216	5	98	481	496	896	5.47e-95	307
MDP0000308722	AT3G48870.1	41.895	401	216	5	98	481	527	927	7.98e-95	308
MDP0000308722	AT5G51070.1	46.341	328	164	2	157	472	590	917	1.06e-88	291
MDP0000308722	AT4G14670.1	63.388	183	67	0	98	280	438	620	3.88e-72	240
MDP0000306139	AT3G62720.2	76.264	455	107	1	1	455	1	454	0	757
MDP0000306139	AT3G62720.1	76.264	455	107	1	1	455	1	454	0	757
MDP0000306139	AT4G02500.1	79.913	458	86	3	1	455	1	455	0	748
MDP0000306139	AT1G74380.1	58.295	434	152	4	13	446	42	446	0	547
MDP0000306139	AT5G07720.1	56.264	439	162	4	8	446	37	445	0	545
MDP0000306139	AT1G18690.1	51.559	481	181	7	10	446	32	504	1.14e-176	515
MDP0000306139	AT3G06930.2	67.893	299	70	2	459	732	41	338	9.56e-129	393
MDP0000306139	AT3G06930.1	67.893	299	70	2	459	732	41	338	9.57e-129	392
MDP0000306139	AT5G49020.1	68.106	301	66	6	461	732	42	341	9.36e-128	390
MDP0000306139	AT5G49020.2	67.667	300	67	6	461	732	42	339	1.3e-125	384
MDP0000302440	AT3G12110.1	96.817	377	12	0	1	377	1	377	0	766
MDP0000302440	AT3G53750.1	96.552	377	13	0	1	377	1	377	0	764
MDP0000302440	AT2G37620.2	96.552	377	13	0	1	377	1	377	0	764
MDP0000302440	AT2G37620.1	96.552	377	13	0	1	377	1	377	0	764
MDP0000302440	AT5G09810.1	96.286	377	14	0	1	377	1	377	0	763
MDP0000302440	AT3G46520.1	97.082	377	11	0	1	377	1	377	0	763
MDP0000302440	AT5G59370.2	96.817	377	12	0	1	377	1	377	0	762
MDP0000302440	AT5G59370.1	96.817	377	12	0	1	377	1	377	0	762
MDP0000302440	AT3G18780.2	92.573	377	28	0	1	377	1	377	0	746
MDP0000302440	AT1G49240.1	92.308	377	29	0	1	377	1	377	0	744
MDP0000301101	AT4G13980.1	54.43	474	179	6	16	483	24	466	8.45e-160	461
MDP0000301101	AT5G16820.2	50	224	98	3	15	224	27	250	1.54e-65	219
MDP0000301101	AT5G16820.1	50	224	98	3	15	224	27	250	1.54e-65	219
MDP0000301101	AT1G32330.1	47.639	233	105	3	12	231	34	262	1.46e-64	216
MDP0000301101	AT3G02990.1	50	218	96	4	5	211	14	229	2.71e-64	215
MDP0000301101	AT2G26150.1	48.214	224	109	3	12	228	41	264	2.06e-63	209
MDP0000301101	AT4G17750.1	48.624	218	92	2	13	210	50	267	7.29e-63	212
MDP0000301101	AT4G18880.1	50.732	205	92	2	15	214	15	215	8.26e-58	196
MDP0000301101	AT3G22830.1	45.07	213	104	2	12	211	58	270	3.78e-56	192
MDP0000301101	AT5G45710.1	49.49	196	91	2	8	195	6	201	6.17e-55	187
MDP0000297456	AT1G31540.2	44.242	165	84	3	17	175	2	164	2.25e-34	133
MDP0000297456	AT1G72860.1	44.91	167	83	5	17	176	2	166	3.54e-34	132
MDP0000297456	AT1G31540.1	44.242	165	84	3	17	175	2	164	4.3e-34	132
MDP0000297456	AT5G46450.1	43.75	160	80	3	24	175	10	167	5.43e-34	132
MDP0000297456	AT1G65850.1	42.169	166	86	4	18	175	24	187	2.33e-33	130
MDP0000297456	AT4G11170.1	45.27	148	73	2	18	157	2	149	2.48e-33	130
MDP0000297456	AT4G12010.1	46.104	154	71	3	19	161	3	155	2.6e-33	130
MDP0000297456	AT5G17680.1	50	136	65	3	25	157	16	151	3.02e-33	130
MDP0000297456	AT5G44510.1	45.07	142	70	4	24	157	37	178	5.36e-33	129
MDP0000297456	AT4G08450.1	41.358	162	89	2	18	175	2	161	7.91e-33	129
MDP0000293843	AT1G61690.1	44.487	1306	486	37	571	1789	17	1170	0	799
MDP0000293843	AT3G22104.1	44.521	438	217	9	1	430	1	420	2.13e-110	361
MDP0000293843	AT3G19850.1	33.053	475	276	12	1	444	1	464	8.75e-65	231
MDP0000293843	AT5G48800.1	34.188	468	273	12	6	455	44	494	3.77e-58	213
MDP0000293843	AT1G50280.1	31.478	467	273	12	6	438	6	459	6.79e-55	201
MDP0000293843	AT3G08570.1	31.042	480	275	16	6	450	37	495	3.57e-47	180
MDP0000293843	AT3G44820.1	27.042	551	321	16	6	488	26	563	1.07e-45	176
MDP0000293843	AT5G03250.1	28.862	492	286	15	6	448	29	505	8.17e-45	172
MDP0000293843	AT2G47860.1	30.642	483	270	12	6	448	40	497	8.47e-45	173
MDP0000293843	AT1G30440.1	29.741	501	276	15	6	448	29	511	8.96e-45	174
MDP0000292886	AT5G16550.1	48.848	217	107	2	8	224	32	244	1.12e-63	198
MDP0000292444	AT3G02470.4	64.247	372	119	4	48	411	1	366	1.32e-169	479
MDP0000292444	AT3G02470.3	64.247	372	119	4	48	411	1	366	1.32e-169	479
MDP0000292444	AT3G02470.1	64.247	372	119	4	48	411	1	366	1.32e-169	479
MDP0000292444	AT5G15950.2	64.499	369	116	4	48	408	1	362	5.42e-165	468
MDP0000292444	AT5G15950.1	64.499	369	116	4	48	408	1	362	5.42e-165	468
MDP0000292444	AT3G25570.2	65.352	355	116	4	48	401	1	349	2.76e-159	452
MDP0000292444	AT3G25570.1	65.352	355	116	4	48	401	1	349	2.76e-159	452
MDP0000292444	AT5G18930.1	44.729	351	161	8	54	384	5	342	5.2e-88	271
MDP0000292444	AT5G15948.1	74.468	47	12	0	1	47	1	47	5.43e-12	60.5
MDP0000292444	AT3G25572.1	84.375	32	5	0	15	46	18	49	1.49e-11	59.3
MDP0000291831	AT5G12020.1	65.772	149	48	2	349	494	7	155	3.71e-53	176
MDP0000291831	AT5G12020.1	58.503	147	60	1	16	161	9	155	3.1e-48	163
MDP0000291831	AT5G12030.1	58.219	146	61	0	16	161	11	156	8.85e-49	165
MDP0000291831	AT5G12030.1	60.135	148	57	2	349	494	9	156	1.56e-48	164
MDP0000291831	AT1G53540.1	44.715	123	63	2	369	491	38	155	7.86e-26	103
MDP0000291831	AT1G53540.1	42.373	118	64	2	44	161	43	156	1.01e-21	91.7
MDP0000291831	AT4G10250.1	42.478	113	63	1	381	491	65	177	4.94e-24	99.4
MDP0000291831	AT4G10250.1	39.344	122	71	2	47	166	65	185	5.39e-23	96.7
MDP0000291831	AT5G59720.1	47.458	118	61	1	374	491	41	157	1.25e-23	97.1
MDP0000291831	AT5G59720.1	43.697	119	63	2	43	161	44	158	3.35e-20	87.4
MDP0000291831	AT1G07400.1	45.545	101	55	0	378	478	41	141	1.33e-22	94.4
MDP0000291831	AT1G07400.1	41.525	118	67	2	44	161	41	156	9.86e-20	86.3
MDP0000291831	AT1G59860.1	47.959	98	51	0	381	478	42	139	2.79e-22	93.2
MDP0000291831	AT1G59860.1	42.609	115	64	2	47	161	42	154	5.47e-19	84
MDP0000291831	AT3G46230.1	44.444	126	63	2	369	494	37	155	5.38e-21	89.7
MDP0000291831	AT3G46230.1	37.815	119	70	2	43	161	41	155	3.44e-17	79
MDP0000291831	AT1G54050.1	43.299	97	50	3	384	475	41	137	2.23e-19	85.1
MDP0000291831	AT1G54050.1	44.348	115	59	4	51	161	42	155	9.7e-18	80.5
MDP0000291831	AT2G29500.1	42.735	117	64	1	377	493	38	151	4.16e-19	84.3
MDP0000291831	AT2G29500.1	43.697	119	63	2	43	161	38	152	5.11e-18	81.3
MDP0000283036	AT3G47420.1	71.705	516	130	5	2	511	7	512	0	717
MDP0000283036	AT1G30560.1	61.359	515	170	7	12	518	15	508	0	620
MDP0000283036	AT4G25220.1	60.721	499	165	4	11	505	14	485	0	600
MDP0000283036	AT4G17550.1	56.075	535	205	5	7	511	4	538	0	571
MDP0000283036	AT2G13100.1	56.301	492	183	4	14	495	10	479	0	536
MDP0000283036	AT2G13100.2	59.677	248	91	2	257	495	68	315	7.8e-92	283
MDP0000283036	AT2G13100.2	36.735	98	40	1	14	111	10	85	1.7e-11	65.5
MDP0000283036	AT2G13100.3	66.341	205	69	0	291	495	89	293	2.6e-88	273
MDP0000283036	AT2G13100.3	32.258	124	52	2	14	127	10	111	4.91e-11	63.9
MDP0000283022	AT3G07110.1	85.437	206	30	0	22	227	1	206	1.57e-132	371
MDP0000283022	AT3G07110.2	85.024	207	30	1	22	227	1	207	9.21e-131	367
MDP0000283022	AT3G24830.1	81.553	206	38	0	22	227	1	206	7.06e-129	362
MDP0000283022	AT4G13170.1	82.524	206	36	0	22	227	1	206	1.23e-128	361
MDP0000283022	AT5G48760.2	81.068	206	39	0	22	227	1	206	1.79e-128	361
MDP0000283022	AT5G48760.1	81.068	206	39	0	22	227	1	206	1.79e-128	361
MDP0000280623	AT2G17840.1	57.59	415	154	6	9	402	37	450	1.06e-162	464
MDP0000280623	AT3G51250.1	53.664	423	170	8	3	399	36	458	5.26e-154	443
MDP0000280623	AT4G35985.1	52.826	407	174	4	9	402	39	440	1.11e-152	439
MDP0000280623	AT4G15450.1	33.791	364	198	6	38	385	34	370	4.29e-62	204
MDP0000280623	AT3G21600.1	34.239	368	194	5	33	385	29	363	5.14e-59	196
MDP0000280623	AT3G21600.2	31.803	305	159	6	33	322	29	299	4.49e-43	152
MDP0000279281	AT2G05710.1	87.286	936	119	0	59	994	55	990	0	1730
MDP0000279281	AT4G35830.1	85.969	898	126	0	97	994	1	898	0	1640
MDP0000279281	AT4G26970.1	80.252	952	181	2	49	994	45	995	0	1613
MDP0000279281	AT4G35830.2	86.289	795	109	0	200	994	1	795	0	1458
MDP0000279281	AT5G54950.1	73.684	57	15	0	917	973	1	57	1.57e-24	97.8
MDP0000279281	AT4G13430.1	23.918	439	245	14	240	666	140	501	2.06e-16	83.6
MDP0000278283	AT1G18390.2	55.247	648	264	13	13	645	17	653	0	693
MDP0000278283	AT1G18390.1	49.074	648	285	20	21	645	22	647	0	561
MDP0000278283	AT1G66880.1	44.954	654	303	16	35	638	637	1283	5.26e-159	491
MDP0000278283	AT1G25390.1	44.104	653	296	17	25	654	20	626	3.35e-157	467
MDP0000278283	AT5G38210.1	45.313	640	287	15	43	638	51	671	3.35e-157	469
MDP0000278283	AT2G23450.2	51.186	295	138	3	314	605	333	624	1.28e-92	301
MDP0000278283	AT2G23450.1	51.186	295	138	3	314	605	333	624	1.28e-92	301
[truncated: 361 more rows]

## Sheet: Hungene_M5
Table S6_5 Alignment results of hub genes in module 5 with Arabidopsis Thaliana genome
[truncated: 989 more rows]

[truncated: 2 more sheets: Hubgene_M6, Hubgene_M7]
