# Supplementary material for: Transcriptional regulation of bark freezing tolerance in apple (Malus domestica Borkh.)
Source: Hortic Res. 2020 Dec 1;7:205. doi: 10.1038/s41438-020-00432-8 (PMC7705664; doi:10.1038/s41438-020-00432-8)
Supplement: Supplementary file 7 — Table S7 Gene ontology enrichment analysis of differentially expressed genes identified from freezing stresses [file 41438_2020_432_MOESM7_ESM.docx]

## Sheet: Table S7
Table S7 Gene ontology enrichment analysis of differentially expressed genes (DEGs) identified from the last five freezing stresses (-9 ℃, -14 ℃, -19 ℃, -24 ℃, and 29 ℃) compared to the first freezing stress (-4 ℃) in ‘Golden Delicious’ (G) and ‘Jinhong’ (H), respectively.
Sample name	DEGs type	GO name	GO_ID	GO level	p value	EnrichmentScore	HitsGenesCountsInSelectedSet	HitsGenesCountsInBackground	AllGenesCountsInSelectedSet	AllGenesCountsInBackground	GenesOfSelectedSetInGOterm	corrected p-value(BH method)
GF2	Downregulated	mitochondrial electron transport, ubiquinol to cytochrome c	GO:0006122	7	0.00241239	414.211	1	19	3	23610	MDP0000185086,	0.043423
		mitochondrial ATP synthesis coupled electron transport	GO:0042775	8	0.00241239	414.211	1	19	3	23610	MDP0000185086,	0.043423
		oxidation-reduction process	GO:0055114	3	0.00263039	7.24233	3	3260	3	23610	MDP0000185086,MDP0000898595,MDP0000787537,	0.0157823
		oxidative phosphorylation	GO:0006119	7	0.00456755	218.611	1	36	3	23610	MDP0000185086,	0.020554
		ATP synthesis coupled electron transport	GO:0042773	7	0.00456755	218.611	1	36	3	23610	MDP0000185086,	0.020554
GF3	Downregulated	ATP metabolic process	GO:0046034	3	0.00178249	29.5125	2	320	5	23610	MDP0000185086,MDP0000793357,	0.151512
		generation of precursor metabolites and energy	GO:0006091	4	0.00264665	24.1535	2	391	5	23610	MDP0000185086,MDP0000793357,	0.112483
		mitochondrial ATP synthesis coupled electron transport	GO:0042775	8	0.00401759	248.526	1	19	5	23610	MDP0000185086,	0.113832
		mitochondrial electron transport, ubiquinol to cytochrome c	GO:0006122	7	0.00401759	248.526	1	19	5	23610	MDP0000185086,	0.113832
		gluconeogenesis	GO:0006094	8	0.00570534	174.889	1	27	5	23610	MDP0000793357,	0.0969907
		monosaccharide biosynthetic process	GO:0046364	6	0.00633765	157.4	1	30	5	23610	MDP0000793357,	0.0897834
		hexose biosynthetic process	GO:0019319	7	0.00633765	157.4	1	30	5	23610	MDP0000793357,	0.0897834
		ATP synthesis coupled electron transport	GO:0042773	7	0.00760132	131.167	1	36	5	23610	MDP0000185086,	0.080764
		oxidative phosphorylation	GO:0006119	7	0.00760132	131.167	1	36	5	23610	MDP0000185086,	0.080764
		respiratory electron transport chain	GO:0022904	6	0.0088637	112.429	1	42	5	23610	MDP0000185086,	0.0753414
		glucose metabolic process	GO:0006006	7	0.0101248	98.375	1	48	5	23610	MDP0000793357,	0.078237
		electron transport chain	GO:0022900	5	0.0134814	73.7812	1	64	5	23610	MDP0000185086,	0.0954935
		hexose metabolic process	GO:0019318	6	0.0184993	53.6591	1	88	5	23610	MDP0000793357,	0.120957
		phosphorylation	GO:0016310	6	0.0193564	4.48717	3	3157	5	23610	MDP0000185086,MDP0000210179,MDP0000793357,	0.117521
		cellular respiration	GO:0045333	6	0.021417	46.2941	1	102	5	23610	MDP0000185086,	0.121363
		monosaccharide metabolic process	GO:0005996	5	0.0216251	45.8447	1	103	5	23610	MDP0000793357,	0.114883
		energy derivation by oxidation of organic compounds	GO:0015980	5	0.0249505	39.6807	1	119	5	23610	MDP0000185086,	0.124753
		purine nucleoside diphosphate metabolic process	GO:0009135	9	0.031987	30.8627	1	153	5	23610	MDP0000793357,	0.15105
		ADP metabolic process	GO:0046031	11	0.031987	30.8627	1	153	5	23610	MDP0000793357,	0.15105
		glycolytic process	GO:0006096	13	0.031987	30.8627	1	153	5	23610	MDP0000793357,	0.15105
		purine ribonucleoside diphosphate metabolic process	GO:0009179	10	0.031987	30.8627	1	153	5	23610	MDP0000793357,	0.15105
		ribonucleoside diphosphate metabolic process	GO:0009185	9	0.031987	30.8627	1	153	5	23610	MDP0000793357,	0.15105
		ATP generation from ADP	GO:0006757	12	0.031987	30.8627	1	153	5	23610	MDP0000793357,	0.15105
		pyruvate metabolic process	GO:0006090	8	0.0332245	29.6981	1	159	5	23610	MDP0000793357,	0.11767
		nucleoside diphosphate phosphorylation	GO:0006165	9	0.0340488	28.9693	1	163	5	23610	MDP0000793357,	0.115766
		phosphate-containing compound metabolic process	GO:0006796	5	0.0340489	3.6548	3	3876	5	23610	MDP0000185086,MDP0000210179,MDP0000793357,	0.111314
		phosphorus metabolic process	GO:0006793	4	0.0341687	3.65009	3	3881	5	23610	MDP0000185086,MDP0000210179,MDP0000793357,	0.107568
		nucleoside diphosphate metabolic process	GO:0009132	8	0.0365183	26.9829	1	175	5	23610	MDP0000793357,	0.110859
		nucleotide phosphorylation	GO:0046939	7	0.0379565	25.9451	1	182	5	23610	MDP0000793357,	0.111252
		carbohydrate catabolic process	GO:0016052	5	0.0443051	22.169	1	213	5	23610	MDP0000793357,	0.125531
GF4	Downregulated	ATP metabolic process	GO:0046034	3	0.00178249	29.5125	2	320	5	23610	MDP0000185086,MDP0000793357,	0.151512
		generation of precursor metabolites and energy	GO:0006091	4	0.00264665	24.1535	2	391	5	23610	MDP0000185086,MDP0000793357,	0.112483
		mitochondrial ATP synthesis coupled electron transport	GO:0042775	8	0.00401759	248.526	1	19	5	23610	MDP0000185086,	0.113832
		mitochondrial electron transport, ubiquinol to cytochrome c	GO:0006122	7	0.00401759	248.526	1	19	5	23610	MDP0000185086,	0.113832
GF5	Downregulated	glycerol metabolic process	GO:0006071	8	0.00873486	114.058	1	23	9	23610	MDP0000309383,	0.550296
		alditol metabolic process	GO:0019400	7	0.00873486	114.058	1	23	9	23610	MDP0000309383,	0.550296
		organelle organization	GO:0006996	5	0.0133478	10.9993	2	477	9	23610	MDP0000710481,MDP0000162808,	0.280303
		polyol metabolic process	GO:0019751	6	0.0233912	42.3118	1	62	9	23610	MDP0000309383,	0.368412
		actin filament-based process	GO:0030029	3	0.0271181	36.4352	1	72	9	23610	MDP0000162808,	0.341688
		actin cytoskeleton organization	GO:0030036	7	0.0271181	36.4352	1	72	9	23610	MDP0000162808,	0.341688
		nucleoside metabolic process	GO:0009116	7	0.0286053	34.5175	1	76	9	23610	MDP0000121897,	0.257448
		glycosyl compound metabolic process	GO:1901657	5	0.0286053	34.5175	1	76	9	23610	MDP0000121897,	0.257448
		cytoskeleton organization	GO:0007010	6	0.035642	27.614	1	95	9	23610	MDP0000162808,	0.249494
		alcohol metabolic process	GO:0006066	5	0.0374862	26.2333	1	100	9	23610	MDP0000309383,	0.236163
		cellular component organization	GO:0016043	4	0.044712	5.75924	2	911	9	23610	MDP0000710481,MDP0000162808,	0.256078
		organic hydroxy compound metabolic process	GO:1901615	4	0.0470257	20.8201	1	126	9	23610	MDP0000309383,	0.246885
GF6	Downregulated	copper ion transport	GO:0006825	9	0.00330019	302.692	1	26	3	23610	MDP0000731976,	0.115507
		transition metal ion transport	GO:0000041	8	0.00861591	115.735	1	68	3	23610	MDP0000731976,	0.150778
GF2	Upregulated	carbon fixation	GO:0015977	4	0.00194742	513.261	1	23	2	23610	MDP0000597996,	0.0525803
GF6	Upregulated	'de novo' L-methionine biosynthetic process	GO:0071266	13	0.000889228	1124.29	1	7	3	23610	MDP0000889709,	0.039126
		L-methionine biosynthetic process	GO:0071265	12	0.00215864	462.941	1	17	3	23610	MDP0000889709,	0.04749
		alditol metabolic process	GO:0019400	7	0.00291977	342.174	1	23	3	23610	MDP0000140386,	0.0428233
		glycerol metabolic process	GO:0006071	8	0.00291977	342.174	1	23	3	23610	MDP0000140386,	0.0428233
		methionine biosynthetic process	GO:0009086	11	0.00317339	314.8	1	25	3	23610	MDP0000889709,	0.0279258
		methionine metabolic process	GO:0006555	10	0.00469423	212.703	1	37	3	23610	MDP0000889709,	0.0344244
		sulfur amino acid biosynthetic process	GO:0000097	9	0.00646659	154.314	1	51	3	23610	MDP0000889709,	0.0406471
		polyol metabolic process	GO:0019751	6	0.00785768	126.935	1	62	3	23610	MDP0000140386,	0.0432172
		sulfur amino acid metabolic process	GO:0000096	8	0.00861591	115.735	1	68	3	23610	MDP0000889709,	0.0421222
		aspartate family amino acid biosynthetic process	GO:0009067	10	0.00874224	114.058	1	69	3	23610	MDP0000889709,	0.0384659
		aspartate family amino acid metabolic process	GO:0009066	9	0.010636	93.6905	1	84	3	23610	MDP0000889709,	0.0425439
		alcohol metabolic process	GO:0006066	5	0.0126533	78.7	1	100	3	23610	MDP0000140386,	0.0463953
		organic hydroxy compound metabolic process	GO:1901615	4	0.0159255	62.4603	1	126	3	23610	MDP0000140386,	0.0539018
		sulfur compound biosynthetic process	GO:0044272	5	0.016554	60.0763	1	131	3	23610	MDP0000889709,	0.0520269
		small molecule metabolic process	GO:0044281	3	0.0205404	7.82306	2	2012	3	23610	MDP0000140386,MDP0000889709,	0.060252
		sulfur compound metabolic process	GO:0006790	4	0.0255741	38.7685	1	203	3	23610	MDP0000889709,	0.0703287
		alpha-amino acid biosynthetic process	GO:1901607	9	0.0293161	33.7768	1	233	3	23610	MDP0000889709,	0.075877
		cellular amino acid biosynthetic process	GO:0008652	8	0.0413498	23.8485	1	330	3	23610	MDP0000889709,	0.101077
		alpha-amino acid metabolic process	GO:1901605	8	0.0461599	21.3279	1	369	3	23610	MDP0000889709,	0.106897
		cellular carbohydrate metabolic process	GO:0044262	5	0.046283	21.2703	1	370	3	23610	MDP0000140386,	0.101823
HF2	Downregulated	macromolecule localization	GO:0033036	3	0.00814907	6.90351	3	855	12	23610	MDP0000122956,MDP0000285074,MDP0000349342,	0.277068
		organic substance transport	GO:0071702	5	0.0135864	5.72502	3	1031	12	23610	MDP0000122956,MDP0000285074,MDP0000349342,	0.230969
		intracellular protein transport	GO:0006886	9	0.0263424	7.76134	2	507	12	23610	MDP0000122956,MDP0000349342,	0.298548
		cellular macromolecule localization	GO:0070727	4	0.0296103	7.28704	2	540	12	23610	MDP0000122956,MDP0000349342,	0.251687
		cellular protein localization	GO:0034613	5	0.0296103	7.28704	2	540	12	23610	MDP0000122956,MDP0000349342,	0.251687
		establishment of localization in cell	GO:0051649	4	0.0306318	7.15455	2	550	12	23610	MDP0000122956,MDP0000349342,	0.17358
		intracellular transport	GO:0046907	5	0.0306318	7.15455	2	550	12	23610	MDP0000122956,MDP0000349342,	0.17358
		endoplasmic reticulum to Golgi vesicle-mediated transport	GO:0006888	7	0.036978	26.5878	1	74	12	23610	MDP0000122956,	0.157157
		cellular localization	GO:0051641	3	0.037389	6.41925	2	613	12	23610	MDP0000122956,MDP0000349342,	0.141247
		protein transport	GO:0015031	8	0.0410266	6.10078	2	645	12	23610	MDP0000122956,MDP0000349342,	0.13949
		establishment of protein localization	GO:0045184	5	0.0425424	5.98024	2	658	12	23610	MDP0000122956,MDP0000349342,	0.131495
		response to biotic stimulus	GO:0009607	3	0.0448066	21.8611	1	90	12	23610	MDP0000538897,	0.126952
		protein localization	GO:0008104	4	0.0455177	5.76135	2	683	12	23610	MDP0000122956,MDP0000349342,	0.119046
		Golgi vesicle transport	GO:0048193	6	0.0457811	21.3859	1	92	12	23610	MDP0000122956,	0.111183
HF3	Downregulated	isoprenoid metabolic process	GO:0006720	6	4.97015e-08	49.8522	5	74	32	23610	MDP0000857061,MDP0000025413,MDP0000132723,MDP0000138071,MDP0000232665,	3.67791e-06
		isoprenoid biosynthetic process	GO:0008299	7	4.97015e-08	49.8522	5	74	32	23610	MDP0000857061,MDP0000025413,MDP0000132723,MDP0000138071,MDP0000232665,	3.67791e-06
		response to biotic stimulus	GO:0009607	3	1.33545e-07	40.9896	5	90	32	23610	MDP0000831518,MDP0000295540,MDP0000295542,MDP0000295543,MDP0000294379,	3.29411e-06
		lipid biosynthetic process	GO:0008610	5	0.000115046	10.2474	5	360	32	23610	MDP0000857061,MDP0000025413,MDP0000132723,MDP0000138071,MDP0000232665,	0.00212835
		cellular lipid metabolic process	GO:0044255	5	0.000330605	8.16164	5	452	32	23610	MDP0000857061,MDP0000025413,MDP0000132723,MDP0000138071,MDP0000232665,	0.00489295
		aromatic amino acid family biosynthetic process	GO:0009073	9	0.00464306	19.675	2	75	32	23610	MDP0000145064,MDP0000654068,	0.0572644
		disaccharide transport	GO:0015766	8	0.00541076	184.453	1	4	32	23610	MDP0000137383,	0.0571995
		sucrose transport	GO:0015770	9	0.00541076	184.453	1	4	32	23610	MDP0000137383,	0.0571995
		oligosaccharide transport	GO:0015772	7	0.00541076	184.453	1	4	32	23610	MDP0000137383,	0.0571995
		lipid metabolic process	GO:0006629	4	0.00780209	3.96673	5	930	32	23610	MDP0000857061,MDP0000025413,MDP0000132723,MDP0000138071,MDP0000232665,	0.0577354
		defense response	GO:0006952	4	0.00904065	3.82683	5	964	32	23610	MDP0000831518,MDP0000295540,MDP0000295542,MDP0000295543,MDP0000294379,	0.0608189
		aromatic amino acid family metabolic process	GO:0009072	8	0.00990984	13.2939	2	111	32	23610	MDP0000145064,MDP0000654068,	0.0611107
		carbohydrate metabolic process	GO:0005975	4	0.0207778	2.71088	6	1633	32	23610	MDP0000524876,MDP0000888042,MDP0000940313,MDP0000192511,MDP0000414607,MDP0000280265,	0.118274
		carbohydrate transport	GO:0008643	6	0.0214734	46.1133	1	16	32	23610	MDP0000137383,	0.113502
HF4	Downregulated	response to biotic stimulus	GO:0009607	3	4.83732e-07	31.9919	5	90	41	23610	MDP0000827820,MDP0000814399,MDP0000942516,MDP0000294379,MDP0000538897,	6.77224e-05
		carbohydrate metabolic process	GO:0005975	4	0.00631476	2.82108	8	1633	41	23610	MDP0000524876,MDP0000888042,MDP0000289339,MDP0000940313,MDP0000192511,MDP0000414607,MDP0000151410,MDP0000280265,	0.442033
		disaccharide transport	GO:0015766	8	0.00692858	143.963	1	4	41	23610	MDP0000137383,	0.323334
		sucrose transport	GO:0015770	9	0.00692858	143.963	1	4	41	23610	MDP0000137383,	0.323334
		oligosaccharide transport	GO:0015772	7	0.00692858	143.963	1	4	41	23610	MDP0000137383,	0.323334
		glycosyl compound metabolic process	GO:1901657	5	0.00773108	15.154	2	76	41	23610	MDP0000137185,MDP0000121897,	0.180392
		nucleoside metabolic process	GO:0009116	7	0.00773108	15.154	2	76	41	23610	MDP0000137185,MDP0000121897,	0.180392
		adenine metabolic process	GO:0046083	9	0.0155235	63.9837	1	9	41	23610	MDP0000137185,	0.271661
		adenine biosynthetic process	GO:0046084	10	0.0155235	63.9837	1	9	41	23610	MDP0000137185,	0.271661
		adenine salvage	GO:0006168	11	0.0155235	63.9837	1	9	41	23610	MDP0000137185,	0.271661
		purine nucleobase salvage	GO:0043096	10	0.0155235	63.9837	1	9	41	23610	MDP0000137185,	0.271661
		erythrose 4-phosphate/phosphoenolpyruvate family amino acid catabolic process	GO:1902222	10	0.0155235	63.9837	1	9	41	23610	MDP0000787168,	0.271661
		L-phenylalanine catabolic process	GO:0006559	11	0.0155235	63.9837	1	9	41	23610	MDP0000787168,	0.271661
		aromatic amino acid family catabolic process	GO:0009074	9	0.0189411	52.3503	1	11	41	23610	MDP0000787168,	0.189411
		defense response	GO:0006952	4	0.024938	2.98679	5	964	41	23610	MDP0000827820,MDP0000814399,MDP0000942516,MDP0000294379,MDP0000538897,	0.232754
		purine nucleobase biosynthetic process	GO:0009113	9	0.0257416	38.3902	1	15	41	23610	MDP0000137185,	0.225239
		purine nucleobase metabolic process	GO:0006144	8	0.0274345	35.9909	1	16	41	23610	MDP0000137185,	0.225931
		carbohydrate transport	GO:0008643	6	0.0274345	35.9909	1	16	41	23610	MDP0000137383,	0.225931
		purine-containing compound salvage	GO:0043101	7	0.0291245	33.8737	1	17	41	23610	MDP0000137185,	0.214602
		erythrose 4-phosphate/phosphoenolpyruvate family amino acid metabolic process	GO:1902221	9	0.0291245	33.8737	1	17	41	23610	MDP0000787168,	0.214602
		L-phenylalanine metabolic process	GO:0006558	10	0.0291245	33.8737	1	17	41	23610	MDP0000787168,	0.214602
		lipid localization	GO:0010876	4	0.0363194	6.65727	2	173	41	23610	MDP0000315959,MDP0000285074,	0.231123
		lipid transport	GO:0006869	6	0.0363194	6.65727	2	173	41	23610	MDP0000315959,MDP0000285074,	0.231123
		flavonoid metabolic process	GO:0009812	4	0.040875	23.9939	1	24	41	23610	MDP0000252589,	0.238437
		flavonoid biosynthetic process	GO:0009813	5	0.040875	23.9939	1	24	41	23610	MDP0000252589,	0.238437
		nucleobase biosynthetic process	GO:0046112	8	0.0458683	21.3279	1	27	41	23610	MDP0000137185,	0.246983
		nucleobase metabolic process	GO:0009112	7	0.0491831	19.857	1	29	41	23610	MDP0000137185,	0.255023
HF5	Downregulated	isoprenoid metabolic process	GO:0006720	6	3.31825e-05	22.0037	4	74	58	23610	MDP0000132723,MDP0000232665,MDP0000857061,MDP0000140046,	0.0068356
		isoprenoid biosynthetic process	GO:0008299	7	3.31825e-05	22.0037	4	74	58	23610	MDP0000132723,MDP0000232665,MDP0000857061,MDP0000140046,	0.0068356
		response to biotic stimulus	GO:0009607	3	0.00142031	13.569	3	90	58	23610	MDP0000538897,MDP0000533638,MDP0000942516,	0.097528
		flavonoid metabolic process	GO:0009812	4	0.00158104	33.9224	2	24	58	23610	MDP0000252589,MDP0000134791,	0.0814237
		flavonoid biosynthetic process	GO:0009813	5	0.00158104	33.9224	2	24	58	23610	MDP0000252589,MDP0000134791,	0.0814237
		autophagosome assembly	GO:0000045	8	0.00245659	407.069	1	1	58	23610	MDP0000437717,	0.0843428
		macroautophagy	GO:0016236	6	0.00245659	407.069	1	1	58	23610	MDP0000437717,	0.0843428
		vacuole organization	GO:0007033	6	0.00245659	407.069	1	1	58	23610	MDP0000437717,	0.0843428
		autophagosome organization	GO:1905037	7	0.00245659	407.069	1	1	58	23610	MDP0000437717,	0.0843428
		lipid biosynthetic process	GO:0008610	5	0.0118152	4.52299	4	360	58	23610	MDP0000132723,MDP0000232665,MDP0000857061,MDP0000140046,	0.243392
		glycosyl compound metabolic process	GO:1901657	5	0.0150461	10.7123	2	76	58	23610	MDP0000137185,MDP0000121897,	0.281773
		nucleoside metabolic process	GO:0009116	7	0.0150461	10.7123	2	76	58	23610	MDP0000137185,MDP0000121897,	0.281773
		cellular modified amino acid biosynthetic process	GO:0042398	6	0.0165788	10.1767	2	80	58	23610	MDP0000252589,MDP0000134791,	0.26271
		organelle assembly	GO:0070925	6	0.017072	58.1527	1	7	58	23610	MDP0000437717,	0.251203
		carbohydrate metabolic process	GO:0005975	4	0.0174614	2.24349	9	1633	58	23610	MDP0000888042,MDP0000289339,MDP0000430546,MDP0000151410,MDP0000280265,MDP0000524876,MDP0000814329,MDP0000192511,MDP0000414607,	0.239804
		adenine metabolic process	GO:0046083	9	0.0218969	45.2299	1	9	58	23610	MDP0000137185,	0.281923
		adenine biosynthetic process	GO:0046084	10	0.0218969	45.2299	1	9	58	23610	MDP0000137185,	0.281923
		adenine salvage	GO:0006168	11	0.0218969	45.2299	1	9	58	23610	MDP0000137185,	0.281923
		purine nucleobase salvage	GO:0043096	10	0.0218969	45.2299	1	9	58	23610	MDP0000137185,	0.281923
		cellular lipid metabolic process	GO:0044255	5	0.0249774	3.60238	4	452	58	23610	MDP0000132723,MDP0000232665,MDP0000857061,MDP0000140046,	0.257267
		lipid metabolic process	GO:0006629	4	0.026148	2.62625	6	930	58	23610	MDP0000132723,MDP0000232665,MDP0000857061,MDP0000209507,MDP0000140046,MDP0000193678,	0.2565
		negative regulation of RNA metabolic process	GO:0051253	8	0.0266986	37.0063	1	11	58	23610	MDP0000509613,	0.249996
		negative regulation of RNA biosynthetic process	GO:1902679	9	0.0266986	37.0063	1	11	58	23610	MDP0000509613,	0.249996
		negative regulation of transcription, DNA-templated	GO:0045892	11	0.0266986	37.0063	1	11	58	23610	MDP0000509613,	0.249996
		negative regulation of nucleic acid-templated transcription	GO:1903507	10	0.0266986	37.0063	1	11	58	23610	MDP0000509613,	0.249996
		negative regulation of nucleobase-containing compound metabolic process	GO:0045934	7	0.0290907	33.9224	1	12	58	23610	MDP0000509613,	0.230488
		autophagy	GO:0006914	5	0.031477	31.313	1	13	58	23610	MDP0000437717,	0.240158
		process utilizing autophagic mechanism	GO:0061919	3	0.031477	31.313	1	13	58	23610	MDP0000437717,	0.240158
		purine nucleobase biosynthetic process	GO:0009113	9	0.0362324	27.1379	1	15	58	23610	MDP0000137185,	0.257375
		purine nucleobase metabolic process	GO:0006144	8	0.0386015	25.4418	1	16	58	23610	MDP0000137185,	0.265063
		purine-containing compound salvage	GO:0043101	7	0.0409648	23.9452	1	17	58	23610	MDP0000137185,	0.272218
		drug transport	GO:0015893	5	0.0483022	5.69327	2	143	58	23610	MDP0000268229,MDP0000287293,	0.310945
		drug transmembrane transport	GO:0006855	6	0.0483022	5.69327	2	143	58	23610	MDP0000268229,MDP0000287293,	0.310945
		response to drug	GO:0042493	4	0.0483022	5.69327	2	143	58	23610	MDP0000268229,MDP0000287293,	0.310945
HF6	Downregulated	regulation of intracellular signal transduction	GO:1902531	7	0.00473472	210.804	1	16	7	23610	MDP0000287992,	0.435594
		regulation of small GTPase mediated signal transduction	GO:0051056	8	0.00473472	210.804	1	16	7	23610	MDP0000287992,	0.435594
		regulation of signaling	GO:0023051	4	0.00797868	124.921	1	27	7	23610	MDP0000287992,	0.24468
		regulation of cell communication	GO:0010646	5	0.00797868	124.921	1	27	7	23610	MDP0000287992,	0.24468
		regulation of signal transduction	GO:0009966	6	0.00797868	124.921	1	27	7	23610	MDP0000287992,	0.24468
		regulation of response to stimulus	GO:0048583	4	0.00856752	116.305	1	29	7	23610	MDP0000287992,	0.131369
		intracellular protein transport	GO:0006886	9	0.0089976	13.3052	2	507	7	23610	MDP0000122956,MDP0000349342,	0.118254
		cellular protein localization	GO:0034613	5	0.0101604	12.4921	2	540	7	23610	MDP0000122956,MDP0000349342,	0.116845
		cellular macromolecule localization	GO:0070727	4	0.0101604	12.4921	2	540	7	23610	MDP0000122956,MDP0000349342,	0.116845
		intracellular transport	GO:0046907	5	0.0105256	12.2649	2	550	7	23610	MDP0000122956,MDP0000349342,	0.0968355
		establishment of localization in cell	GO:0051649	4	0.0105256	12.2649	2	550	7	23610	MDP0000122956,MDP0000349342,	0.0968355
		cellular localization	GO:0051641	3	0.0129607	11.0044	2	613	7	23610	MDP0000122956,MDP0000349342,	0.0993656
		protein transport	GO:0015031	8	0.0142851	10.4585	2	645	7	23610	MDP0000122956,MDP0000349342,	0.101095
		establishment of protein localization	GO:0045184	5	0.0148397	10.2518	2	658	7	23610	MDP0000122956,MDP0000349342,	0.097518
		protein localization	GO:0008104	4	0.0159328	9.87659	2	683	7	23610	MDP0000122956,MDP0000349342,	0.0977211
		amide transport	GO:0042886	6	0.020747	8.59327	2	785	7	23610	MDP0000122956,MDP0000349342,	0.119295
		peptide transport	GO:0015833	7	0.020747	8.59327	2	785	7	23610	MDP0000122956,MDP0000349342,	0.119295
		endoplasmic reticulum to Golgi vesicle-mediated transport	GO:0006888	7	0.0217374	45.5792	1	74	7	23610	MDP0000122956,	0.111102
		macromolecule localization	GO:0033036	3	0.0243698	7.88972	2	855	7	23610	MDP0000122956,MDP0000349342,	0.118001
		nitrogen compound transport	GO:0071705	5	0.0243698	7.88972	2	855	7	23610	MDP0000122956,MDP0000349342,	0.118001
		Golgi vesicle transport	GO:0048193	6	0.0269632	36.6615	1	92	7	23610	MDP0000122956,	0.118124
		organic substance transport	GO:0071702	5	0.0345615	6.54288	2	1031	7	23610	MDP0000122956,MDP0000349342,	0.14453
HF2	Upregulated	response to biotic stimulus	GO:0009607	3	0.00381194	262.333	1	90	1	23610	MDP0000223082,	0.0190597
		defense response	GO:0006952	4	0.0408302	24.4917	1	964	1	23610	MDP0000223082,	0.102075
HF4	Upregulated	S-adenosylmethionine biosynthetic process	GO:0006556	6	0.00372226	268.295	1	22	4	23610	MDP0000210722,	0.107946
		S-adenosylmethionine metabolic process	GO:0046500	5	0.00372226	268.295	1	22	4	23610	MDP0000210722,	0.107946
HF5	Upregulated	glycerol ether metabolic process	GO:0006662	5	0.018708	53.0562	1	89	5	23610	MDP0000595987,	0.523823
		ether metabolic process	GO:0018904	4	0.018708	53.0562	1	89	5	23610	MDP0000595987,	0.523823
		proton transmembrane transport	GO:1902600	9	0.0330183	29.8861	1	158	5	23610	MDP0000154144,	0.308171
		response to stress	GO:0006950	3	0.0390686	5.97722	2	1580	5	23610	MDP0000407273,MDP0000807055,	0.27348
HF6	Upregulated	gluconeogenesis	GO:0006094	8	0.00456678	218.611	1	27	4	23610	MDP0000301628,	0.28314
		monosaccharide biosynthetic process	GO:0046364	6	0.00507323	196.75	1	30	4	23610	MDP0000301628,	0.15727
		hexose biosynthetic process	GO:0019319	7	0.00507323	196.75	1	30	4	23610	MDP0000301628,	0.15727
		glucose metabolic process	GO:0006006	7	0.0081079	122.969	1	48	4	23610	MDP0000301628,	0.125672
		hexose metabolic process	GO:0019318	6	0.0148267	67.0739	1	88	4	23610	MDP0000301628,	0.183851
		monosaccharide metabolic process	GO:0005996	5	0.0173375	57.3058	1	103	4	23610	MDP0000301628,	0.179154
		purine nucleoside diphosphate metabolic process	GO:0009135	9	0.025672	38.5784	1	153	4	23610	MDP0000301628,	0.22738
		ADP metabolic process	GO:0046031	11	0.025672	38.5784	1	153	4	23610	MDP0000301628,	0.22738
		glycolytic process	GO:0006096	13	0.025672	38.5784	1	153	4	23610	MDP0000301628,	0.22738
		purine ribonucleoside diphosphate metabolic process	GO:0009179	10	0.025672	38.5784	1	153	4	23610	MDP0000301628,	0.22738
		ribonucleoside diphosphate metabolic process	GO:0009185	9	0.025672	38.5784	1	153	4	23610	MDP0000301628,	0.22738
		ATP generation from ADP	GO:0006757	12	0.025672	38.5784	1	153	4	23610	MDP0000301628,	0.22738
		pyruvate metabolic process	GO:0006090	8	0.0266685	37.1226	1	159	4	23610	MDP0000301628,	0.127188
		nucleoside diphosphate phosphorylation	GO:0006165	9	0.0273325	36.2117	1	163	4	23610	MDP0000301628,	0.121044
		nucleoside diphosphate metabolic process	GO:0009132	8	0.0293223	33.7286	1	175	4	23610	MDP0000301628,	0.121199
		nucleotide phosphorylation	GO:0046939	7	0.0304816	32.4313	1	182	4	23610	MDP0000301628,	0.118116
		carbohydrate catabolic process	GO:0016052	5	0.0356032	27.7113	1	213	4	23610	MDP0000301628,	0.129847
		carbohydrate biosynthetic process	GO:0016051	5	0.0451311	21.7804	1	271	4	23610	MDP0000301628,	0.155452
