# Supplementary material for: Transcriptional regulation of bark freezing tolerance in apple (Malus domestica Borkh.)
Source: Hortic Res. 2020 Dec 1;7:205. doi: 10.1038/s41438-020-00432-8 (PMC7705664; doi:10.1038/s41438-020-00432-8)
Supplement: Supplementary file 8 — Table S8 Differentially expressed genes identified from freezing stresses and their homologous gene annotations in Arabidopsis [file 41438_2020_432_MOESM8_ESM.docx]

## Sheet: Table S8_1
Table S 8_1 Differentially expressed genes (DEGs) identified at -9 ℃ compared to -4 ℃ in ‘Golden Delicious’ (G) and their homlogous genes in Arabidopsis Thaliana
Gene id	log2(fc)	p value	FDR	Homologous gene model in Arabidopsis	Homolog type	Short_description of homolog	Curator_summary of homolog	Computational_description of homolog	% identity	alignment length	mismatches	gap opens	q. start	q. end	s. start	s. end	pvalue	bit score
MDP0000279459	5.38981	2.66758e-05	0.0341717	AT2G18660.1	protein_coding	plant natriuretic peptide A	Encodes PNP-A (Plant Natriuretic Peptide A). PNPs are a class of systemically mobile molecules distantly related to expansins; their biological role has remained elusive. PNP-A contains a signal peptide domain and is secreted into the extracellular space. Co-expression analyses using microarray data suggest that PNP-A may function as a component of plant defence response and SAR in particular, an…	plant natriuretic peptide A (PNP-A); LOCATED IN: extracellular region, cell wall; EXPRESSED IN: 19 plant structures; EXPRESSED DURING: 13 growth stages; CONTAINS InterPro DOMAIN/s: Barwin-related endoglucanase (InterPro:IPR009009), Pollen allergen, N-terminal (InterPro:IPR014734), Rare lipoprotein A (InterPro:IPR005132), Expansin 45, endoglucanase-like (InterPro:IPR007112); BEST Arabidopsis thali…	41.24	97	47	4	210	303	38	127	5e-16	73.6
MDP0000376384	5.13901	5.49671e-07	0.00176032	--	--	--	--	--	--	--	--	--	--	--	--	--	--	--
MDP0000614622	5.13901	5.49659e-07	0.00176032	--	--	--	--	--	--	--	--	--	--	--	--	--	--	--
MDP0000499035	4.74751	6.72044e-06	0.0143481	--	--	--	--	--	--	--	--	--	--	--	--	--	--	--
MDP0000053760	4.57413	1.46218e-05	0.0234132	AT2G07706.1	protein_coding			unknown protein; BEST Arabidopsis thaliana protein match is: unknown protein (TAIR:ATMG00470.1); Has 35333 Blast hits to 34131 proteins in 2444 species: Archae - 798; Bacteria - 22429; Metazoa - 974; Fungi - 991; Plants - 531; Viruses - 0; Other Eukaryotes - 9610 (source: NCBI BLink).	43.56	101	33	3	12	105	14	97	2e-12	63.2
MDP0000361180	4.54851	2.14533e-05	0.0298713	--	--	--	--	--	--	--	--	--	--	--	--	--	--	--
MDP0000597996	4.4655	1.45116e-05	0.0234132	ATCG00490.1	protein_coding	ribulose-bisphosphate carboxylases	large subunit of RUBISCO. Protein is tyrosine-phosphorylated and its phosphorylation state is modulated in response to ABA in Arabidopsis thaliana seeds.	RBCL; FUNCTIONS IN: ribulose-bisphosphate carboxylase activity; INVOLVED IN: response to cadmium ion, carbon fixation, peptidyl-cysteine S-nitrosylation, response to abscisic acid stimulus; LOCATED IN: in 10 components; EXPRESSED IN: 24 plant structures; EXPRESSED DURING: 14 growth stages; CONTAINS InterPro DOMAIN/s: Ribulose bisphosphate carboxylase, large subunit, C-terminal (InterPro:IPR000685…	89.82	226	23	0	1	226	250	475	2e-148	426
MDP0000518704	2.41621	3.61032e-06	0.00889389	AT3G18760.1	protein_coding	Translation elongation factor EF1B/ribosomal protein S6 family protein		Translation elongation factor EF1B/ribosomal protein S6 family protein; FUNCTIONS IN: structural constituent of ribosome, rRNA binding; INVOLVED IN: translation; LOCATED IN: ribosome; EXPRESSED IN: 22 plant structures; EXPRESSED DURING: 13 growth stages; CONTAINS InterPro DOMAIN/s: Translation elongation factor EF1B/ribosomal protein S6 (InterPro:IPR014717), Ribosomal protein S6 (InterPro:IPR0005…	65.22	138	43	2	1	138	1	133	2e-61	189
MDP0000325803	2.07208	1.05465e-06	0.0028146	--	--	--	--	--	--	--	--	--	--	--	--	--	--	--
MDP0000175229	1.86272	8.18237e-11	1.3102e-06	--	--	--	--	--	--	--	--	--	--	--	--	--	--	--
MDP0000322621	1.82787	6.61548e-06	0.0143481	AT5G07910.1	protein_coding	Leucine-rich repeat (LRR) family protein		Leucine-rich repeat (LRR) family protein; INVOLVED IN: N-terminal protein myristoylation; LOCATED IN: plasma membrane; EXPRESSED IN: 26 plant structures; EXPRESSED DURING: 15 growth stages; CONTAINS InterPro DOMAIN/s: Leucine-rich repeat, typical subtype (InterPro:IPR003591), Leucine-rich repeat (InterPro:IPR001611); BEST Arabidopsis thaliana protein match is: unknown protein (TAIR:AT2G30105.1); …	75.3	166	41	0	1	166	96	261	1e-73	224
MDP0000379524	1.69028	1.89792e-07	0.000868297	AT2G31380.1	protein_coding	salt tolerance homologue	a B-box zinc finger protein that interacts with COP1. contains a novel 11 amino acid motif at the C-terminus (also found at the N-terminus of HY5) that is involved in the COP1 interaction.	salt tolerance homologue (STH); FUNCTIONS IN: sequence-specific DNA binding transcription factor activity, zinc ion binding, protein domain specific binding; INVOLVED IN: regulation of transcription; LOCATED IN: endomembrane system, intracellular; EXPRESSED IN: 21 plant structures; EXPRESSED DURING: 12 growth stages; CONTAINS InterPro DOMAIN/s: Zinc finger, B-box (InterPro:IPR000315); BEST Arabid…	75.38	65	14	1	1	65	15	77	2e-26	98.2
MDP0000360176	1.64758	7.41624e-06	0.0148441	--	--	--	--	--	--	--	--	--	--	--	--	--	--	--
MDP0000276713	1.43727	2.90615e-07	0.00116337	AT4G35980.1	protein_coding			unknown protein; FUNCTIONS IN: molecular_function unknown; INVOLVED IN: biological_process unknown; LOCATED IN: cellular_component unknown; EXPRESSED IN: 24 plant structures; EXPRESSED DURING: 15 growth stages; Has 30201 Blast hits to 17322 proteins in 780 species: Archae - 12; Bacteria - 1396; Metazoa - 17338; Fungi - 3422; Plants - 5037; Viruses - 0; Other Eukaryotes - 2996 (source: NCBI BLink).	76.67	60	14	0	21	80	26	85	3e-27	97.1
MDP0000364887	1.35782	3.31195e-08	0.000314001	AT2G46390.1	protein_coding			unknown protein; FUNCTIONS IN: molecular_function unknown; INVOLVED IN: biological_process unknown; LOCATED IN: endomembrane system; EXPRESSED IN: 24 plant structures; EXPRESSED DURING: 15 growth stages; Has 4 Blast hits to 4 proteins in 2 species: Archae - 0; Bacteria - 0; Metazoa - 0; Fungi - 0; Plants - 4; Viruses - 0; Other Eukaryotes - 0 (source: NCBI BLink).	59.38	32	13	0	11	42	1	32	5e-07	42.4
MDP0000125842	1.2068	2.4862e-05	0.0331752	--	--	--	--	--	--	--	--	--	--	--	--	--	--	--
MDP0000796668	-1.3145	1.54733e-05	0.0235968	AT5G59613.1	protein_coding			unknown protein; BEST Arabidopsis thaliana protein match is: unknown protein (TAIR:AT3G46430.1); Has 30201 Blast hits to 17322 proteins in 780 species: Archae - 12; Bacteria - 1396; Metazoa - 17338; Fungi - 3422; Plants - 5037; Viruses - 0; Other Eukaryotes - 2996 (source: NCBI BLink).	76.36	55	13	0	1	55	1	55	4e-27	95.1
MDP0000185086	-1.32674	1.0071e-06	0.0028146	AT3G52730.1	protein_coding	ubiquinol-cytochrome C reductase UQCRX/QCR9-like family protein		ubiquinol-cytochrome C reductase UQCRX/QCR9-like family protein; FUNCTIONS IN: ubiquinol-cytochrome-c reductase activity; INVOLVED IN: mitochondrial electron transport, ubiquinol to cytochrome c; LOCATED IN: mitochondrial envelope, mitochondrion, mitochondrial respiratory chain complex III, membrane; EXPRESSED IN: 24 plant structures; EXPRESSED DURING: 16 growth stages; CONTAINS InterPro DOMAIN/s…	77.78	72	16	0	1	72	1	72	8e-36	118
MDP0000167910	-1.3288	1.17634e-05	0.0221603	AT1G75400.1	protein_coding	RING/U-box superfamily protein		RING/U-box superfamily protein; FUNCTIONS IN: zinc ion binding; INVOLVED IN: N-terminal protein myristoylation; LOCATED IN: chloroplast; EXPRESSED IN: 17 plant structures; EXPRESSED DURING: 9 growth stages; CONTAINS InterPro DOMAIN/s: Zinc finger, RING-type (InterPro:IPR001841); BEST Arabidopsis thaliana protein match is: RING/U-box superfamily protein (TAIR:AT1G19680.1); Has 285 Blast hits to 22…	56.44	450	169	12	31	467	1	436	3e-127	381
MDP0000331387	-1.35794	5.3682e-08	0.000324018	--	--	--	--	--	--	--	--	--	--	--	--	--	--	--
MDP0000479490	-1.51292	6.0706e-08	0.000324018	--	--	--	--	--	--	--	--	--	--	--	--	--	--	--
MDP0000206204	-1.6763	3.92195e-08	0.000314001	AT5G43750.1	protein_coding	NAD(P)H dehydrogenase 18		NAD(P)H dehydrogenase 18 (NDH18); FUNCTIONS IN: molecular_function unknown; INVOLVED IN: response to oxidative stress; LOCATED IN: chloroplast thylakoid membrane, chloroplast; EXPRESSED IN: 22 plant structures; EXPRESSED DURING: 13 growth stages; Has 30201 Blast hits to 17322 proteins in 780 species: Archae - 12; Bacteria - 1396; Metazoa - 17338; Fungi - 3422; Plants - 5037; Viruses - 0; Other Eu…	72.88	59	14	1	1	59	156	212	1e-25	95.1
MDP0000342813	-1.91467	3.64545e-05	0.0449022	AT2G23090.1	protein_coding	Uncharacterised protein family SERF		Uncharacterised protein family SERF; CONTAINS InterPro DOMAIN/s: Uncharacterised protein family SERF (InterPro:IPR007513); Has 164 Blast hits to 164 proteins in 62 species: Archae - 0; Bacteria - 0; Metazoa - 0; Fungi - 42; Plants - 89; Viruses - 0; Other Eukaryotes - 33 (source: NCBI BLink).	79.49	78	16	0	1	78	1	78	2e-42	135
MDP0000787537	-2.52275	1.67189e-27	5.35424e-23	AT1G77120.1	protein_coding	alcohol dehydrogenase 1	Catalyzes the reduction of acetaldehyde using NADH as reductant. Requires zinc for activity. Dimer. Anaerobic response polypeptide (ANP). Fermentation. The protein undergoes thiolation following treatment with the oxidant tert-butylhydroperoxide.	alcohol dehydrogenase 1 (ADH1); FUNCTIONS IN: alcohol dehydrogenase (NAD) activity; INVOLVED IN: response to cadmium ion, cellular respiration, response to salt stress, response to hypoxia, response to osmotic stress; LOCATED IN: cytosol, plasma membrane; EXPRESSED IN: 24 plant structures; EXPRESSED DURING: 12 growth stages; CONTAINS InterPro DOMAIN/s: GroES-like (InterPro:IPR011032), Alcohol deh…	66.67	51	17	0	3	53	2	52	8e-17	72.8
MDP0000898595	-2.65057	1.94923e-05	0.0283747	AT2G13560.1	protein_coding	NAD-dependent malic enzyme 1	Encodes an NAD-dependent malic enzyme (NAD-ME) that does not act on oxaloacetate, indicating that it belongs to EC 1.1.1.39. It is a member of the alpha family of NAD-MEs in plants. It appears to function as a homodimer or as a heterodimer with the beta-type NAD-ME2 (At4g00570). NAD-ME1 transcript and protein levels are higher during the night than during the day.	NAD-dependent malic enzyme 1 (NAD-ME1); FUNCTIONS IN: in 7 functions; INVOLVED IN: response to salt stress, malate metabolic process; LOCATED IN: mitochondrion, chloroplast; EXPRESSED IN: 23 plant structures; EXPRESSED DURING: 13 growth stages; CONTAINS InterPro DOMAIN/s: Malic enzyme, NAD-binding (InterPro:IPR012302), Malic oxidoreductase (InterPro:IPR001891), Malic enzyme, conserved site (Inter…	89.42	104	11	0	5	108	88	191	4e-61	199

## Sheet: Table S8_2
Table S 8_2 Differentially expressed genes (DEGs) identified at -14 ℃ compared to -4 ℃ in ‘Golden Delicious’ (G) and their homlogous genes in Arabidopsis Thaliana
Gene id	log2(fc)	p value	FDR	Homologous gene model in Arabidopsis	Homolog type	Short_description of homolog	Curator_summary of homolog	Computational_description of homolog	% identity	alignment length	mismatches	gap opens	q. start	q. end	s. start	s. end	pvalue	bit score
MDP0000138709	2.25103	2.44e-05	0.040853	AT1G78380.1	protein_coding	glutathione S-transferase TAU 19	Encodes a glutathione transferase that is a member of Tau GST gene family. Expression is induced by drought stress, oxidative stress, and high doses of auxin and cytokinin. naming convention according to Wagner et al. (2002) The expression of this gene is upregulated by herbicide safeners such as benoxacor and fenclorim.	glutathione S-transferase TAU 19 (GSTU19); FUNCTIONS IN: glutathione transferase activity, glutathione binding; INVOLVED IN: response to oxidative stress, response to cadmium ion, response to cyclopentenone, toxin catabolic process, cellular response to water deprivation; LOCATED IN: chloroplast, plasma membrane, chloroplast stroma, cytoplasm; EXPRESSED IN: 26 plant structures; EXPRESSED DURING: …	75.23	214	53	0	1	214	1	214	2e-119	342
MDP0000140815	1.69496	5.53e-07	0.00161012	AT3G03341.1	protein_coding			unknown protein; Has 30201 Blast hits to 17322 proteins in 780 species: Archae - 12; Bacteria - 1396; Metazoa - 17338; Fungi - 3422; Plants - 5037; Viruses - 0; Other Eukaryotes - 2996 (source: NCBI BLink).	80.28	71	14	0	5	75	2	72	5e-36	119
MDP0000151711	1.26776	7.62e-08	0.000488151	AT4G30010.1	protein_coding			unknown protein; FUNCTIONS IN: molecular_function unknown; INVOLVED IN: biological_process unknown; LOCATED IN: mitochondrion, plastid; EXPRESSED IN: 26 plant structures; EXPRESSED DURING: 15 growth stages; Has 39 Blast hits to 39 proteins in 18 species: Archae - 0; Bacteria - 0; Metazoa - 0; Fungi - 0; Plants - 39; Viruses - 0; Other Eukaryotes - 0 (source: NCBI BLink).	69.32	88	27	0	1	88	1	88	2e-41	134
MDP0000160248	-1.14469	1.35e-05	0.0248809	AT3G05590.1	protein_coding	ribosomal protein L18	Encodes cytoplasmic ribosomal protein L18.	ribosomal protein L18 (RPL18); FUNCTIONS IN: structural constituent of ribosome; INVOLVED IN: translation; LOCATED IN: cytosolic large ribosomal subunit, plasma membrane, chloroplast, vacuole, large ribosomal subunit; EXPRESSED IN: 24 plant structures; EXPRESSED DURING: 13 growth stages; CONTAINS InterPro DOMAIN/s: Ribosomal protein L18e/L15 (InterPro:IPR021131), Ribosomal protein L18e (InterPro:…	87.17	187	24	0	1	187	1	187	8e-121	343
MDP0000239834	-1.51822	1.11e-06	0.00296797	AT1G13280.1	protein_coding	allene oxide cyclase 4	Encodes allene oxide cyclase. One of four genes in Arabidopsis that encode this enzyme, which catalyzes an essential step in jasmonic acid biosynthesis. Gene expression is reduced during senescence, a process that involves jasmonic acid signalling pathway.	allene oxide cyclase 4 (AOC4); FUNCTIONS IN: allene-oxide cyclase activity; INVOLVED IN: jasmonic acid biosynthetic process; LOCATED IN: plasma membrane, chloroplast; EXPRESSED IN: 24 plant structures; EXPRESSED DURING: 13 growth stages; CONTAINS InterPro DOMAIN/s: Allene oxide cyclase (InterPro:IPR009410); BEST Arabidopsis thaliana protein match is: allene oxide cyclase 3 (TAIR:AT3G25780.1); Has…	58.61	244	83	5	26	265	25	254	9e-89	267
MDP0000300051	-3.65615	1.32e-07	0.000530099	AT2G44310.1	protein_coding	Calcium-binding EF-hand family protein		Calcium-binding EF-hand family protein; FUNCTIONS IN: calcium ion binding; INVOLVED IN: biological_process unknown; LOCATED IN: cellular_component unknown; EXPRESSED IN: 23 plant structures; EXPRESSED DURING: 14 growth stages; CONTAINS InterPro DOMAIN/s: EF-Hand 1, calcium-binding site (InterPro:IPR018247), EF-HAND 2 (InterPro:IPR018249), EF-hand-like domain (InterPro:IPR011992), Calcium-binding …	47.41	135	69	1	1	133	1	135	8e-42	138
MDP0000325803	1.42673	6.07e-06	0.0121538	--	--	--	--	--	--	--	--	--	--	--	--	--	--	--
MDP0000344682	1.441	3.33e-07	0.00106646	--	--	--	--	--	--	--	--	--	--	--	--	--	--	--
MDP0000345628	1.30727	1.4e-05	0.0248809	--	--	--	--	--	--	--	--	--	--	--	--	--	--	--
MDP0000363737	-1.65947	1.29e-06	0.00317378	AT5G64130.3	protein_coding	cAMP-regulated phosphoprotein 19-related protein		cAMP-regulated phosphoprotein 19-related protein; FUNCTIONS IN: molecular_function unknown; INVOLVED IN: biological_process unknown; LOCATED IN: plasma membrane; EXPRESSED IN: 24 plant structures; EXPRESSED DURING: 15 growth stages; CONTAINS InterPro DOMAIN/s: cAMP-regulated phosphoprotein/endosulphine conserved region (InterPro:IPR006760); BEST Arabidopsis thaliana protein match is: cAMP-regulat…	58.16	98	16	1	2	74	9	106	3e-27	98.6
MDP0000365031	-1.13379	2.55e-05	0.040853	--	--	--	--	--	--	--	--	--	--	--	--	--	--	--
MDP0000438030	-2.62678	2.07e-14	6.63e-10	--	--	--	--	--	--	--	--	--	--	--	--	--	--	--
MDP0000518704	2.05153	3.31e-07	0.00106646	AT3G18760.1	protein_coding	Translation elongation factor EF1B/ribosomal protein S6 family protein		Translation elongation factor EF1B/ribosomal protein S6 family protein; FUNCTIONS IN: structural constituent of ribosome, rRNA binding; INVOLVED IN: translation; LOCATED IN: ribosome; EXPRESSED IN: 22 plant structures; EXPRESSED DURING: 13 growth stages; CONTAINS InterPro DOMAIN/s: Translation elongation factor EF1B/ribosomal protein S6 (InterPro:IPR014717), Ribosomal protein S6 (InterPro:IPR0005…	65.22	138	43	2	1	138	1	133	2e-61	189
MDP0000723286	1.11069	2.34e-06	0.00534558	--	--	--	--	--	--	--	--	--	--	--	--	--	--	--
MDP0000801806	-3.65615	1.32e-07	0.000530099	AT2G44310.1	protein_coding	Calcium-binding EF-hand family protein		Calcium-binding EF-hand family protein; FUNCTIONS IN: calcium ion binding; INVOLVED IN: biological_process unknown; LOCATED IN: cellular_component unknown; EXPRESSED IN: 23 plant structures; EXPRESSED DURING: 14 growth stages; CONTAINS InterPro DOMAIN/s: EF-Hand 1, calcium-binding site (InterPro:IPR018247), EF-HAND 2 (InterPro:IPR018249), EF-hand-like domain (InterPro:IPR011992), Calcium-binding …	47.41	135	69	1	1	133	1	135	8e-42	138
MDP0000836784	-1.6013	3.82e-08	0.000305901	AT4G10265.1	protein_coding	Wound-responsive family protein		Wound-responsive family protein; CONTAINS InterPro DOMAIN/s: Protein of unknown function wound-induced (InterPro:IPR022251); BEST Arabidopsis thaliana protein match is: Wound-responsive family protein (TAIR:AT4G10270.1); Has 164 Blast hits to 163 proteins in 16 species: Archae - 0; Bacteria - 0; Metazoa - 0; Fungi - 0; Plants - 164; Viruses - 0; Other Eukaryotes - 0 (source: NCBI BLink).	60	85	31	2	1	84	1	83	9e-28	98.6
MDP0000896932	2.59314	1.1e-07	0.000530099	--	--	--	--	--	--	--	--	--	--	--	--	--	--	--
MDP0000906105	-1.86497	3.68e-08	0.000305901	AT1G73177.1	protein_coding	bonsai	The BONSAI gene encodes a protein with similarity to the APC13 component of the Anaphase Promoting Complex. Plants with lowered level of BONSAI expression, resulting from hypomethylation, RNAi knock-down, or a T-DNA insertion show some abnormalities in shoot and inflorescence development.	BONSAI (BNS); Has 44 Blast hits to 44 proteins in 18 species: Archae - 0; Bacteria - 0; Metazoa - 8; Fungi - 0; Plants - 34; Viruses - 0; Other Eukaryotes - 2 (source: NCBI BLink).	69.84	63	19	0	1	63	1	63	6e-16	66.6

## Sheet: Table S8_3
Table S 8_3 Differentially expressed genes (DEGs) identified at -19 ℃ compared to -4 ℃ in ‘Golden Delicious’ (G) and their homlogous genes in Arabidopsis Thaliana
Gene id	log2(fc)	p value	FDR	Homologous gene model in Arabidopsis	Homolog type	Short_description of homolog	Curator_summary of homolog	Computational_description of homolog	% identity	alignment length	mismatches	gap opens	q. start	q. end	s. start	s. end	pvalue	bit score
MDP0000344698	2.2204	1.53e-05	0.0135765	--	--	--	--	--	--	--	--	--	--	--	--	--	--	--
MDP0000120906	1.79358	1.2e-08	5.5e-05	AT4G25225.1	protein_coding			unknown protein; LOCATED IN: endomembrane system; BEST Arabidopsis thaliana protein match is: unknown protein (TAIR:AT2G35736.2); Has 78 Blast hits to 78 proteins in 13 species: Archae - 0; Bacteria - 0; Metazoa - 0; Fungi - 0; Plants - 78; Viruses - 0; Other Eukaryotes - 0 (source: NCBI BLink).	80	55	11	0	16	70	1	55	4e-27	95.5
MDP0000344682	1.74532	3.81e-05	0.0277352	--	--	--	--	--	--	--	--	--	--	--	--	--	--	--
MDP0000649664	1.73042	6.14e-05	0.042765	AT4G33090.1	protein_coding	aminopeptidase M1	encodes an aminopeptidase, a ortholog of mouse microsomal AP (EC 3.4.11.2).	aminopeptidase M1 (APM1); FUNCTIONS IN: aminopeptidase activity; INVOLVED IN: auxin polar transport; LOCATED IN: plasma membrane; EXPRESSED IN: 24 plant structures; EXPRESSED DURING: 13 growth stages; CONTAINS InterPro DOMAIN/s: Peptidase M1, puromycin-sensitive aminopeptidase (InterPro:IPR015568), Peptidase M1, membrane alanine aminopeptidase (InterPro:IPR001930), Peptidase M1, membrane alanine …	69.11	123	35	1	1	123	1	120	3e-49	169
MDP0000330571	1.68889	1.37e-07	0.000438153	--	--	--	--	--	--	--	--	--	--	--	--	--	--	--
MDP0000348923	1.48089	3.72e-06	0.00501963	--	--	--	--	--	--	--	--	--	--	--	--	--	--	--
MDP0000194799	1.44176	5.04e-06	0.00620446	AT3G01680.1	protein_coding			CONTAINS InterPro DOMAIN/s: Mediator complex subunit Med28 (InterPro:IPR021640); BEST Arabidopsis thaliana protein match is: unknown protein (TAIR:AT3G01670.1); Has 122 Blast hits to 112 proteins in 13 species: Archae - 0; Bacteria - 0; Metazoa - 0; Fungi - 0; Plants - 122; Viruses - 0; Other Eukaryotes - 0 (source: NCBI BLink).	38.43	713	397	16	30	718	38	732	5e-156	474
MDP0000500080	1.38736	7.96e-06	0.00849627	AT3G01680.1	protein_coding			CONTAINS InterPro DOMAIN/s: Mediator complex subunit Med28 (InterPro:IPR021640); BEST Arabidopsis thaliana protein match is: unknown protein (TAIR:AT3G01670.1); Has 122 Blast hits to 112 proteins in 13 species: Archae - 0; Bacteria - 0; Metazoa - 0; Fungi - 0; Plants - 122; Viruses - 0; Other Eukaryotes - 0 (source: NCBI BLink).	35.16	731	419	19	286	996	34	729	1e-129	413
MDP0000121379	1.37205	1.9e-06	0.00320264	AT2G46630.1	protein_coding			unknown protein; LOCATED IN: chloroplast; EXPRESSED IN: 22 plant structures; EXPRESSED DURING: 13 growth stages; Has 110095 Blast hits to 59224 proteins in 2216 species: Archae - 177; Bacteria - 15429; Metazoa - 38345; Fungi - 18843; Plants - 13341; Viruses - 3084; Other Eukaryotes - 20876 (source: NCBI BLink).	47.37	152	63	7	378	522	249	390	2e-22	99
MDP0000149001	1.36336	1.33e-05	0.0129437	AT1G79480.1	protein_coding	Carbohydrate-binding X8 domain superfamily protein		Carbohydrate-binding X8 domain superfamily protein; LOCATED IN: endomembrane system; CONTAINS InterPro DOMAIN/s: X8 (InterPro:IPR012946); BEST Arabidopsis thaliana protein match is: O-Glycosyl hydrolases family 17 protein (TAIR:AT5G67460.1); Has 160219 Blast hits to 72886 proteins in 2601 species: Archae - 191; Bacteria - 25459; Metazoa - 60697; Fungi - 27560; Plants - 16034; Viruses - 4026; Othe…	56.69	157	54	3	137	293	252	394	3e-43	154
MDP0000224533	1.33699	1.72e-05	0.0141104	AT3G01680.1	protein_coding			CONTAINS InterPro DOMAIN/s: Mediator complex subunit Med28 (InterPro:IPR021640); BEST Arabidopsis thaliana protein match is: unknown protein (TAIR:AT3G01670.1); Has 122 Blast hits to 112 proteins in 13 species: Archae - 0; Bacteria - 0; Metazoa - 0; Fungi - 0; Plants - 122; Viruses - 0; Other Eukaryotes - 0 (source: NCBI BLink).	37.03	713	414	14	20	712	32	729	4e-155	471
MDP0000755364	1.30995	1.41e-05	0.0131378	AT5G24655.1	protein_coding	response to low sulfur 4		RESPONSE TO LOW SULFUR 4 (LSU4); BEST Arabidopsis thaliana protein match is: response to low sulfur 2 (TAIR:AT5G24660.1); Has 30201 Blast hits to 17322 proteins in 780 species: Archae - 12; Bacteria - 1396; Metazoa - 17338; Fungi - 3422; Plants - 5037; Viruses - 0; Other Eukaryotes - 2996 (source: NCBI BLink).	47.87	94	39	2	7	100	9	92	1e-15	68.2
MDP0000853421	1.14235	7.05e-06	0.00778056	--	--	--	--	--	--	--	--	--	--	--	--	--	--	--
MDP0000174443	1.07019	9.24e-11	5.92e-07	--	--	--	--	--	--	--	--	--	--	--	--	--	--	--
MDP0000269551	1.05861	6.41e-06	0.00732804	AT5G14920.1	protein_coding	Gibberellin-regulated family protein		Gibberellin-regulated family protein; INVOLVED IN: response to gibberellin stimulus; LOCATED IN: endomembrane system; EXPRESSED IN: 22 plant structures; EXPRESSED DURING: 13 growth stages; CONTAINS InterPro DOMAIN/s: Gibberellin regulated protein (InterPro:IPR003854); BEST Arabidopsis thaliana protein match is: GAST1 protein homolog 3 (TAIR:AT4G09600.1); Has 178772 Blast hits to 67361 proteins in…	66.15	65	22	0	190	254	211	275	8e-28	108
MDP0000901389	1.03944	6.86e-05	0.0457419	AT3G01680.1	protein_coding			CONTAINS InterPro DOMAIN/s: Mediator complex subunit Med28 (InterPro:IPR021640); BEST Arabidopsis thaliana protein match is: unknown protein (TAIR:AT3G01670.1); Has 122 Blast hits to 112 proteins in 13 species: Archae - 0; Bacteria - 0; Metazoa - 0; Fungi - 0; Plants - 122; Viruses - 0; Other Eukaryotes - 0 (source: NCBI BLink).	34.75	731	420	20	123	832	35	729	4e-132	415
MDP0000623588	1.01554	3.9e-05	0.02774	--	--	--	--	--	--	--	--	--	--	--	--	--	--	--
MDP0000331387	-1.11737	9.64e-06	0.00996369	--	--	--	--	--	--	--	--	--	--	--	--	--	--	--
MDP0000793357	-1.12128	1.31e-05	0.0129437	AT5G42740.1	protein_coding	Sugar isomerase (SIS) family protein		Sugar isomerase (SIS) family protein; FUNCTIONS IN: glucose-6-phosphate isomerase activity; INVOLVED IN: defense response to fungus, incompatible interaction, response to cadmium ion, gluconeogenesis, glycolysis; LOCATED IN: cellular_component unknown; EXPRESSED IN: 24 plant structures; EXPRESSED DURING: 13 growth stages; CONTAINS InterPro DOMAIN/s: Phosphoglucose isomerase, conserved site (Inter…	85.15	202	30	0	28	229	356	557	5e-115	344
MDP0000680997	-1.22666	1.72e-06	0.00320264	AT1G77120.1	protein_coding	alcohol dehydrogenase 1	Catalyzes the reduction of acetaldehyde using NADH as reductant. Requires zinc for activity. Dimer. Anaerobic response polypeptide (ANP). Fermentation. The protein undergoes thiolation following treatment with the oxidant tert-butylhydroperoxide.	alcohol dehydrogenase 1 (ADH1); FUNCTIONS IN: alcohol dehydrogenase (NAD) activity; INVOLVED IN: response to cadmium ion, cellular respiration, response to salt stress, response to hypoxia, response to osmotic stress; LOCATED IN: cytosol, plasma membrane; EXPRESSED IN: 24 plant structures; EXPRESSED DURING: 12 growth stages; CONTAINS InterPro DOMAIN/s: GroES-like (InterPro:IPR011032), Alcohol deh…	80.99	384	66	1	1	384	1	377	0	667
MDP0000361180	-1.22808	1.44e-05	0.0131378	--	--	--	--	--	--	--	--	--	--	--	--	--	--	--
MDP0000344365	-1.30772	5.13e-07	0.001173	--	--	--	--	--	--	--	--	--	--	--	--	--	--	--
MDP0000341860	-1.42423	1.63e-07	0.000473857	--	--	--	--	--	--	--	--	--	--	--	--	--	--	--
MDP0000596755	-1.43232	1.65e-05	0.0139058	--	--	--	--	--	--	--	--	--	--	--	--	--	--	--
MDP0000185086	-1.55012	2.25e-07	0.00055507	AT3G52730.1	protein_coding	ubiquinol-cytochrome C reductase UQCRX/QCR9-like family protein		ubiquinol-cytochrome C reductase UQCRX/QCR9-like family protein; FUNCTIONS IN: ubiquinol-cytochrome-c reductase activity; INVOLVED IN: mitochondrial electron transport, ubiquinol to cytochrome c; LOCATED IN: mitochondrial envelope, mitochondrion, mitochondrial respiratory chain complex III, membrane; EXPRESSED IN: 24 plant structures; EXPRESSED DURING: 16 growth stages; CONTAINS InterPro DOMAIN/s…	77.78	72	16	0	1	72	1	72	8e-36	118
MDP0000195426	-1.58638	4.38e-08	0.000155877	AT2G32060.1	protein_coding	Ribosomal protein L7Ae/L30e/S12e/Gadd45 family protein		Ribosomal protein L7Ae/L30e/S12e/Gadd45 family protein; FUNCTIONS IN: structural constituent of ribosome; INVOLVED IN: translation; LOCATED IN: cytosolic small ribosomal subunit, cytosolic ribosome, nucleus; EXPRESSED IN: 22 plant structures; EXPRESSED DURING: 13 growth stages; CONTAINS InterPro DOMAIN/s: Ribosomal protein S12e (InterPro:IPR000530), Ribosomal protein L7Ae/L30e/S12e/Gadd45 (InterP…	70.91	55	16	0	1	55	90	144	2e-25	92.8
MDP0000916588	-1.62304	3.38e-05	0.0254327	AT3G14840.2	protein_coding	Leucine-rich repeat transmembrane protein kinase		Leucine-rich repeat transmembrane protein kinase; FUNCTIONS IN: protein serine/threonine kinase activity, protein kinase activity, ATP binding; INVOLVED IN: protein amino acid phosphorylation; LOCATED IN: plasma membrane; EXPRESSED IN: 25 plant structures; EXPRESSED DURING: 14 growth stages; CONTAINS InterPro DOMAIN/s: Malectin/receptor-like protein kinase (InterPro:IPR021720), Protein kinase, ca…	52.11	71	34	0	7	77	189	259	3e-19	82
MDP0000696624	-1.64734	4.17e-08	0.000155877	AT2G44310.1	protein_coding	Calcium-binding EF-hand family protein		Calcium-binding EF-hand family protein; FUNCTIONS IN: calcium ion binding; INVOLVED IN: biological_process unknown; LOCATED IN: cellular_component unknown; EXPRESSED IN: 23 plant structures; EXPRESSED DURING: 14 growth stages; CONTAINS InterPro DOMAIN/s: EF-Hand 1, calcium-binding site (InterPro:IPR018247), EF-HAND 2 (InterPro:IPR018249), EF-hand-like domain (InterPro:IPR011992), Calcium-binding …	47.41	135	69	1	1	133	1	135	9e-42	138
MDP0000210179	-1.73358	1.6e-05	0.0138389	AT1G79570.1	protein_coding	Protein kinase superfamily protein with octicosapeptide/Phox/Bem1p domain		Protein kinase superfamily protein with octicosapeptide/Phox/Bem1p domain; FUNCTIONS IN: protein serine/threonine/tyrosine kinase activity, protein kinase activity; INVOLVED IN: protein amino acid phosphorylation; LOCATED IN: cytosol; EXPRESSED IN: male gametophyte, pollen tube; EXPRESSED DURING: L mature pollen stage, M germinated pollen stage; CONTAINS InterPro DOMAIN/s: Octicosapeptide/Phox/Be…	88.68	106	12	0	22	127	1008	1113	2e-62	207
MDP0000796668	-1.77346	2.21e-16	7.06e-12	AT5G59613.1	protein_coding			unknown protein; BEST Arabidopsis thaliana protein match is: unknown protein (TAIR:AT3G46430.1); Has 30201 Blast hits to 17322 proteins in 780 species: Archae - 12; Bacteria - 1396; Metazoa - 17338; Fungi - 3422; Plants - 5037; Viruses - 0; Other Eukaryotes - 2996 (source: NCBI BLink).	76.36	55	13	0	1	55	1	55	4e-27	95.1
MDP0000631736	-1.8594	9.22e-11	5.92e-07	--	--	--	--	--	--	--	--	--	--	--	--	--	--	--
MDP0000299780	-1.87584	1.95e-05	0.0152013	AT3G47070.1	protein_coding			LOCATED IN: thylakoid, chloroplast thylakoid membrane, chloroplast, chloroplast envelope; EXPRESSED IN: 22 plant structures; EXPRESSED DURING: 13 growth stages; CONTAINS InterPro DOMAIN/s: Thylakoid soluble phosphoprotein TSP9 (InterPro:IPR021584); Has 37 Blast hits to 37 proteins in 10 species: Archae - 0; Bacteria - 0; Metazoa - 0; Fungi - 0; Plants - 37; Viruses - 0; Other Eukaryotes - 0 (sour…	48.48	66	25	3	1	63	2	61	4e-11	55.5
MDP0000508081	-1.91981	1.03e-06	0.0021926	AT2G44310.1	protein_coding	Calcium-binding EF-hand family protein		Calcium-binding EF-hand family protein; FUNCTIONS IN: calcium ion binding; INVOLVED IN: biological_process unknown; LOCATED IN: cellular_component unknown; EXPRESSED IN: 23 plant structures; EXPRESSED DURING: 14 growth stages; CONTAINS InterPro DOMAIN/s: EF-Hand 1, calcium-binding site (InterPro:IPR018247), EF-HAND 2 (InterPro:IPR018249), EF-hand-like domain (InterPro:IPR011992), Calcium-binding …	48.15	135	68	1	1	133	1	135	2e-42	140
MDP0000418416	-2.113	1.93e-09	1.03e-05	AT5G12020.1	protein_coding	17.6 kDa class II heat shock protein		17.6 kDa class II heat shock protein (HSP17.6II); CONTAINS InterPro DOMAIN/s: Heat shock protein Hsp20 (InterPro:IPR002068), HSP20-like chaperone (InterPro:IPR008978); BEST Arabidopsis thaliana protein match is: heat shock protein 17.6A (TAIR:AT5G12030.1); Has 1807 Blast hits to 1807 proteins in 277 species: Archae - 0; Bacteria - 0; Metazoa - 736; Fungi - 347; Plants - 385; Viruses - 0; Other Eu…	66.44	149	47	2	11	156	7	155	1e-56	177
MDP0000369610	-2.1156	1.91e-07	0.000510063	--	--	--	--	--	--	--	--	--	--	--	--	--	--	--
MDP0000489432	-2.5405	5.62e-15	8.99e-11	AT2G02150.1	protein_coding	Tetratricopeptide repeat (TPR)-like superfamily protein		Tetratricopeptide repeat (TPR)-like superfamily protein; INVOLVED IN: biological_process unknown; LOCATED IN: chloroplast; CONTAINS InterPro DOMAIN/s: Pentatricopeptide repeat (InterPro:IPR002885); BEST Arabidopsis thaliana protein match is: Pentatricopeptide repeat (PPR-like) superfamily protein (TAIR:AT1G05670.2); Has 63152 Blast hits to 15060 proteins in 311 species: Archae - 5; Bacteria - 73;…	57.81	64	26	1	5	67	236	299	6e-17	74.7
MDP0000251418	-2.55187	7.73e-13	8.25e-09	AT1G75750.1	protein_coding	GAST1 protein homolog 1	GA-responsive GAST1 protein homolog regulated by BR and GA antagonistically. Possibly involved in cell elongation based on expression data	GAST1 protein homolog 1 (GASA1); CONTAINS InterPro DOMAIN/s: Gibberellin regulated protein (InterPro:IPR003854); BEST Arabidopsis thaliana protein match is: Gibberellin-regulated family protein (TAIR:AT2G18420.1); Has 473 Blast hits to 473 proteins in 44 species: Archae - 0; Bacteria - 0; Metazoa - 0; Fungi - 0; Plants - 473; Viruses - 0; Other Eukaryotes - 0 (source: NCBI BLink).	71.01	69	20	0	39	107	30	98	2e-29	103
MDP0000370937	-2.5992	1.66e-06	0.00320264	AT5G66170.2	protein_coding	sulfurtransferase 18	Encodes a thiosulfate sulfurtransferase/rhodanese.	sulfurtransferase 18 (STR18); CONTAINS InterPro DOMAIN/s: Rhodanese-like (InterPro:IPR001763); BEST Arabidopsis thaliana protein match is: Rhodanese/Cell cycle control phosphatase superfamily protein (TAIR:AT2G17850.1); Has 1280 Blast hits to 1276 proteins in 450 species: Archae - 27; Bacteria - 889; Metazoa - 24; Fungi - 9; Plants - 170; Viruses - 0; Other Eukaryotes - 161 (source: NCBI BLink).	56	100	40	2	11	108	36	133	8e-36	122
MDP0000300051	-2.9106	3.5e-06	0.00501963	AT2G44310.1	protein_coding	Calcium-binding EF-hand family protein		Calcium-binding EF-hand family protein; FUNCTIONS IN: calcium ion binding; INVOLVED IN: biological_process unknown; LOCATED IN: cellular_component unknown; EXPRESSED IN: 23 plant structures; EXPRESSED DURING: 14 growth stages; CONTAINS InterPro DOMAIN/s: EF-Hand 1, calcium-binding site (InterPro:IPR018247), EF-HAND 2 (InterPro:IPR018249), EF-hand-like domain (InterPro:IPR011992), Calcium-binding …	47.41	135	69	1	1	133	1	135	8e-42	138
MDP0000801806	-2.9106	3.5e-06	0.00501963	AT2G44310.1	protein_coding	Calcium-binding EF-hand family protein		Calcium-binding EF-hand family protein; FUNCTIONS IN: calcium ion binding; INVOLVED IN: biological_process unknown; LOCATED IN: cellular_component unknown; EXPRESSED IN: 23 plant structures; EXPRESSED DURING: 14 growth stages; CONTAINS InterPro DOMAIN/s: EF-Hand 1, calcium-binding site (InterPro:IPR018247), EF-HAND 2 (InterPro:IPR018249), EF-hand-like domain (InterPro:IPR011992), Calcium-binding …	47.41	135	69	1	1	133	1	135	8e-42	138

## Sheet: Table S8_4
Table S 8_4 Differentially expressed genes (DEGs) identified at -24 ℃ compared to -4 ℃ in ‘Golden Delicious’ (G) and their homlogous genes in Arabidopsis Thaliana
Gene id	log2(fc)	p value	FDR	Homologous gene model in Arabidopsis	Homolog type	Short_description of homolog	Curator_summary of homolog	Computational_description of homolog	% identity	alignment length	mismatches	gap opens	q. start	q. end	s. start	s. end	pvalue	bit score
MDP0000755280	5.08487	2.76e-11	2.95e-07	AT1G15125.1	protein_coding	S-adenosyl-L-methionine-dependent methyltransferases superfamily protein		S-adenosyl-L-methionine-dependent methyltransferases superfamily protein; FUNCTIONS IN: S-adenosylmethionine-dependent methyltransferase activity, methyltransferase activity; INVOLVED IN: biological_process unknown; LOCATED IN: cellular_component unknown; CONTAINS InterPro DOMAIN/s: SAM dependent carboxyl methyltransferase (InterPro:IPR005299); BEST Arabidopsis thaliana protein match is: S-adenos…	42.7	363	184	4	9	363	1	347	7e-95	290
MDP0000348817	2.07338	1.03e-08	5.49e-05	AT2G03430.1	protein_coding	Ankyrin repeat family protein		Ankyrin repeat family protein; INVOLVED IN: biological_process unknown; LOCATED IN: cell wall; EXPRESSED IN: 25 plant structures; EXPRESSED DURING: 13 growth stages; CONTAINS InterPro DOMAIN/s: Ankyrin repeat-containing domain (InterPro:IPR020683), Ankyrin repeat (InterPro:IPR002110); BEST Arabidopsis thaliana protein match is: ankyrin repeat protein (TAIR:AT5G66055.1); Has 130068 Blast hits to 3…	64.32	199	69	1	1	199	1	197	1e-89	266
MDP0000124365	1.96843	1.97e-05	0.0185708	AT3G59630.1	protein_coding	diphthamide synthesis DPH2 family protein		diphthamide synthesis DPH2 family protein; FUNCTIONS IN: molecular_function unknown; INVOLVED IN: peptidyl-diphthamide biosynthetic process from peptidyl-histidine; LOCATED IN: cellular_component unknown; EXPRESSED IN: 19 plant structures; EXPRESSED DURING: 7 growth stages; CONTAINS InterPro DOMAIN/s: Diphthamide synthesis, DPH1/DHP2 (InterPro:IPR002728), Diphthamide synthesis, DHP2 (InterPro:IPR…	50.67	75	35	1	4	76	417	491	4e-16	72.4
MDP0000289880	1.95359	4.43e-07	0.00111731	AT1G76140.1	protein_coding	Prolyl oligopeptidase family protein		Prolyl oligopeptidase family protein; FUNCTIONS IN: serine-type peptidase activity, serine-type endopeptidase activity; INVOLVED IN: proteolysis; LOCATED IN: chloroplast; EXPRESSED IN: 24 plant structures; EXPRESSED DURING: 15 growth stages; CONTAINS InterPro DOMAIN/s: Peptidase S9, prolyl oligopeptidase, catalytic domain (InterPro:IPR001375), Peptidase S9A, oligopeptidase, N-terminal beta-propel…	76.28	721	171	0	11	731	75	795	0	1184
MDP0000379524	1.81282	1.01e-08	5.49e-05	AT2G31380.1	protein_coding	salt tolerance homologue	a B-box zinc finger protein that interacts with COP1. contains a novel 11 amino acid motif at the C-terminus (also found at the N-terminus of HY5) that is involved in the COP1 interaction.	salt tolerance homologue (STH); FUNCTIONS IN: sequence-specific DNA binding transcription factor activity, zinc ion binding, protein domain specific binding; INVOLVED IN: regulation of transcription; LOCATED IN: endomembrane system, intracellular; EXPRESSED IN: 21 plant structures; EXPRESSED DURING: 12 growth stages; CONTAINS InterPro DOMAIN/s: Zinc finger, B-box (InterPro:IPR000315); BEST Arabid…	75.38	65	14	1	1	65	15	77	2e-26	98.2
MDP0000352750	1.80658	7.66e-08	0.000306538	--	--	--	--	--	--	--	--	--	--	--	--	--	--	--
MDP0000887287	1.54255	3e-06	0.00457099	--	--	--	--	--	--	--	--	--	--	--	--	--	--	--
MDP0000344682	1.54077	8.44e-06	0.00932237	--	--	--	--	--	--	--	--	--	--	--	--	--	--	--
MDP0000611970	1.5038	1.62e-07	0.000519979	AT2G42210.2	protein_coding	Mitochondrial import inner membrane translocase subunit Tim17/Tim22/Tim23 family protein	Homologous to pea OEP16 and barley pPORA (OEP16), a member of Arabidopsis OEP16 family.	OEP16-3; FUNCTIONS IN: protein transporter activity, P-P-bond-hydrolysis-driven protein transmembrane transporter activity; INVOLVED IN: protein transport; LOCATED IN: in 6 components; EXPRESSED IN: 24 plant structures; EXPRESSED DURING: 15 growth stages; CONTAINS InterPro DOMAIN/s: Mitochondrial inner membrane translocase complex, subunit Tim17/22 (InterPro:IPR003397); Has 35333 Blast hits to 34…	76.73	159	37	0	4	162	15	173	5e-88	258
MDP0000033287	1.47376	7.4e-06	0.00932237	--	--	--	--	--	--	--	--	--	--	--	--	--	--	--
MDP0000216076	1.40123	2.7e-07	0.000786857	AT3G16520.3	protein_coding	UDP-glucosyl transferase 88A1		UDP-glucosyl transferase 88A1 (UGT88A1); FUNCTIONS IN: in 6 functions; INVOLVED IN: metabolic process; LOCATED IN: cellular_component unknown; EXPRESSED IN: 22 plant structures; EXPRESSED DURING: 13 growth stages; CONTAINS InterPro DOMAIN/s: UDP-glucuronosyl/UDP-glucosyltransferase (InterPro:IPR002213); BEST Arabidopsis thaliana protein match is: UDP-glucosyl transferase 72B3 (TAIR:AT1G01420.1); …	56.54	191	71	4	1	191	280	458	9e-63	204
MDP0000797824	-1.09842	4.66e-05	0.038278	AT4G33865.1	protein_coding	Ribosomal protein S14p/S29e family protein		Ribosomal protein S14p/S29e family protein; FUNCTIONS IN: structural constituent of ribosome; INVOLVED IN: translation; LOCATED IN: cytosolic small ribosomal subunit, ribosome; EXPRESSED IN: 24 plant structures; EXPRESSED DURING: 14 growth stages; CONTAINS InterPro DOMAIN/s: Ribosomal protein S14 (InterPro:IPR001209); BEST Arabidopsis thaliana protein match is: Ribosomal protein S14p/S29e family …	92.86	56	4	0	1	56	1	56	8e-33	109
MDP0000338846	-1.21599	3.39e-05	0.0301265	--	--	--	--	--	--	--	--	--	--	--	--	--	--	--
MDP0000206204	-1.30307	1.07e-05	0.01102	AT5G43750.1	protein_coding	NAD(P)H dehydrogenase 18		NAD(P)H dehydrogenase 18 (NDH18); FUNCTIONS IN: molecular_function unknown; INVOLVED IN: response to oxidative stress; LOCATED IN: chloroplast thylakoid membrane, chloroplast; EXPRESSED IN: 22 plant structures; EXPRESSED DURING: 13 growth stages; Has 30201 Blast hits to 17322 proteins in 780 species: Archae - 12; Bacteria - 1396; Metazoa - 17338; Fungi - 3422; Plants - 5037; Viruses - 0; Other Eu…	72.88	59	14	1	1	59	156	212	1e-25	95.1
MDP0000489432	-1.32827	1.14e-05	0.0114185	AT2G02150.1	protein_coding	Tetratricopeptide repeat (TPR)-like superfamily protein		Tetratricopeptide repeat (TPR)-like superfamily protein; INVOLVED IN: biological_process unknown; LOCATED IN: chloroplast; CONTAINS InterPro DOMAIN/s: Pentatricopeptide repeat (InterPro:IPR002885); BEST Arabidopsis thaliana protein match is: Pentatricopeptide repeat (PPR-like) superfamily protein (TAIR:AT1G05670.2); Has 63152 Blast hits to 15060 proteins in 311 species: Archae - 5; Bacteria - 73;…	57.81	64	26	1	5	67	236	299	6e-17	74.7
MDP0000206473	-1.36633	8.03e-06	0.00932237	AT1G51920.1	protein_coding			unknown protein; FUNCTIONS IN: molecular_function unknown; INVOLVED IN: biological_process unknown; LOCATED IN: endomembrane system; EXPRESSED IN: stem, stamen; EXPRESSED DURING: 4 anthesis; Has 22 Blast hits to 22 proteins in 5 species: Archae - 0; Bacteria - 0; Metazoa - 0; Fungi - 0; Plants - 22; Viruses - 0; Other Eukaryotes - 0 (source: NCBI BLink).	60.98	41	16	0	30	70	35	75	3e-10	52
MDP0000229338	-1.36911	8.22e-06	0.00932237	AT5G36110.1	protein_coding	cytochrome P450, family 716, subfamily A, polypeptide 1	member of CYP716A	cytochrome P450, family 716, subfamily A, polypeptide 1 (CYP716A1); FUNCTIONS IN: electron carrier activity, monooxygenase activity, iron ion binding, oxygen binding, heme binding; INVOLVED IN: oxidation reduction; LOCATED IN: endomembrane system; CONTAINS InterPro DOMAIN/s: Cytochrome P450 (InterPro:IPR001128), Cytochrome P450, conserved site (InterPro:IPR017972), Cytochrome P450, E-class, group…	81.82	66	11	1	1	65	411	476	2e-33	119
MDP0000769681	-1.40259	2.11e-05	0.0192801	AT2G23740.2	protein_coding	nucleic acid binding;sequence-specific DNA binding transcription factors;zinc ion binding		nucleic acid binding;sequence-specific DNA binding transcription factors;zinc ion binding; FUNCTIONS IN: sequence-specific DNA binding transcription factor activity, zinc ion binding, nucleic acid binding; INVOLVED IN: chromatin modification; LOCATED IN: intracellular, nucleus; EXPRESSED IN: 22 plant structures; EXPRESSED DURING: 13 growth stages; CONTAINS InterPro DOMAIN/s: Zinc finger, C2H2-lik…	55.07	69	31	0	12	80	1129	1197	6e-19	82
MDP0000836784	-1.46573	1.7e-06	0.00285991	AT4G10265.1	protein_coding	Wound-responsive family protein		Wound-responsive family protein; CONTAINS InterPro DOMAIN/s: Protein of unknown function wound-induced (InterPro:IPR022251); BEST Arabidopsis thaliana protein match is: Wound-responsive family protein (TAIR:AT4G10270.1); Has 164 Blast hits to 163 proteins in 16 species: Archae - 0; Bacteria - 0; Metazoa - 0; Fungi - 0; Plants - 164; Viruses - 0; Other Eukaryotes - 0 (source: NCBI BLink).	60	85	31	2	1	84	1	83	9e-28	98.6
MDP0000251418	-1.63022	1.36e-07	0.000483015	AT1G75750.1	protein_coding	GAST1 protein homolog 1	GA-responsive GAST1 protein homolog regulated by BR and GA antagonistically. Possibly involved in cell elongation based on expression data	GAST1 protein homolog 1 (GASA1); CONTAINS InterPro DOMAIN/s: Gibberellin regulated protein (InterPro:IPR003854); BEST Arabidopsis thaliana protein match is: Gibberellin-regulated family protein (TAIR:AT2G18420.1); Has 473 Blast hits to 473 proteins in 44 species: Archae - 0; Bacteria - 0; Metazoa - 0; Fungi - 0; Plants - 473; Viruses - 0; Other Eukaryotes - 0 (source: NCBI BLink).	71.01	69	20	0	39	107	30	98	2e-29	103
MDP0000121897	-1.69392	7.88e-06	0.00932237	AT1G27450.3	protein_coding	adenine phosphoribosyl transferase 1	Adenosine phosphoribosyl transferase(E.C:2.4.2.7), involved in the one-step salvage of adenine to AMP.	adenine phosphoribosyl transferase 1 (APT1); CONTAINS InterPro DOMAIN/s: Adenine phosphoribosyl transferase (InterPro:IPR005764), Phosphoribosyltransferase (InterPro:IPR000836); BEST Arabidopsis thaliana protein match is: adenine phosphoribosyl transferase 3 (TAIR:AT4G22570.1).	71.53	144	16	1	3	121	141	284	5e-62	194
MDP0000800717	-1.84192	1.64e-06	0.00285991	AT3G08610.1	protein_coding			unknown protein; Has 40 Blast hits to 40 proteins in 15 species: Archae - 0; Bacteria - 0; Metazoa - 0; Fungi - 0; Plants - 40; Viruses - 0; Other Eukaryotes - 0 (source: NCBI BLink).	82.26	62	11	0	1	62	1	62	8e-34	112
MDP0000044656	-1.86732	4.9e-08	0.000223957	AT1G14450.1	protein_coding	NADH dehydrogenase (ubiquinone)s		NADH dehydrogenase (ubiquinone)s; FUNCTIONS IN: NADH dehydrogenase (ubiquinone) activity; INVOLVED IN: photorespiration; LOCATED IN: mitochondrial membrane, respiratory chain complex I; EXPRESSED IN: 23 plant structures; EXPRESSED DURING: 15 growth stages; CONTAINS InterPro DOMAIN/s: NADH:ubiquinone oxidoreductase, B12 subunit (InterPro:IPR012576); BEST Arabidopsis thaliana protein match is: NADH…	71.19	59	17	0	1	59	3	61	3e-26	93.6
MDP0000246775	-1.87184	8.06e-09	5.49e-05	AT1G75800.1	protein_coding	Pathogenesis-related thaumatin superfamily protein		Pathogenesis-related thaumatin superfamily protein; FUNCTIONS IN: molecular_function unknown; INVOLVED IN: response to other organism; LOCATED IN: endomembrane system; EXPRESSED IN: 22 plant structures; EXPRESSED DURING: 13 growth stages; CONTAINS InterPro DOMAIN/s: Thaumatin, conserved site (InterPro:IPR017949), Thaumatin, pathogenesis-related (InterPro:IPR001938); BEST Arabidopsis thaliana prot…	52.07	242	112	2	11	248	7	248	1e-85	261
MDP0000344037	-1.94748	1.35e-05	0.0130544	AT5G59540.1	protein_coding	2-oxoglutarate (2OG) and Fe(II)-dependent oxygenase superfamily protein		2-oxoglutarate (2OG) and Fe(II)-dependent oxygenase superfamily protein; FUNCTIONS IN: oxidoreductase activity; INVOLVED IN: biological_process unknown; LOCATED IN: cellular_component unknown; EXPRESSED IN: 17 plant structures; EXPRESSED DURING: 9 growth stages; CONTAINS InterPro DOMAIN/s: Oxoglutarate/iron-dependent oxygenase (InterPro:IPR005123); BEST Arabidopsis thaliana protein match is: 2-ox…	64.94	77	27	0	1	77	290	366	7e-31	112
MDP0000508081	-2.01835	1.44e-06	0.00285991	AT2G44310.1	protein_coding	Calcium-binding EF-hand family protein		Calcium-binding EF-hand family protein; FUNCTIONS IN: calcium ion binding; INVOLVED IN: biological_process unknown; LOCATED IN: cellular_component unknown; EXPRESSED IN: 23 plant structures; EXPRESSED DURING: 14 growth stages; CONTAINS InterPro DOMAIN/s: EF-Hand 1, calcium-binding site (InterPro:IPR018247), EF-HAND 2 (InterPro:IPR018249), EF-hand-like domain (InterPro:IPR011992), Calcium-binding …	48.15	135	68	1	1	133	1	135	2e-42	140
MDP0000750914	-2.02158	1.62e-13	2.6e-09	--	--	--	--	--	--	--	--	--	--	--	--	--	--	--
MDP0000180902	-2.04611	4.13e-05	0.034786	AT1G52800.1	protein_coding	2-oxoglutarate (2OG) and Fe(II)-dependent oxygenase superfamily protein		2-oxoglutarate (2OG) and Fe(II)-dependent oxygenase superfamily protein; FUNCTIONS IN: oxidoreductase activity; LOCATED IN: cellular_component unknown; EXPRESSED IN: stem, root; CONTAINS InterPro DOMAIN/s: Oxoglutarate/iron-dependent oxygenase (InterPro:IPR005123); BEST Arabidopsis thaliana protein match is: 2-oxoglutarate (2OG) and Fe(II)-dependent oxygenase superfamily protein (TAIR:AT1G52790.1…	46.95	311	163	2	4	313	5	314	4e-104	311
MDP0000552328	-2.06658	2.35e-06	0.00376984	AT1G75800.1	protein_coding	Pathogenesis-related thaumatin superfamily protein		Pathogenesis-related thaumatin superfamily protein; FUNCTIONS IN: molecular_function unknown; INVOLVED IN: response to other organism; LOCATED IN: endomembrane system; EXPRESSED IN: 22 plant structures; EXPRESSED DURING: 13 growth stages; CONTAINS InterPro DOMAIN/s: Thaumatin, conserved site (InterPro:IPR017949), Thaumatin, pathogenesis-related (InterPro:IPR001938); BEST Arabidopsis thaliana prot…	52.07	242	112	2	11	248	7	248	1e-85	261
MDP0000309383	-2.12315	5.98e-06	0.00832756	AT3G02040.1	protein_coding	senescence-related gene 3		senescence-related gene 3 (SRG3); FUNCTIONS IN: phosphoric diester hydrolase activity, glycerophosphodiester phosphodiesterase activity; INVOLVED IN: glycerol metabolic process, lipid metabolic process; EXPRESSED IN: 18 plant structures; EXPRESSED DURING: 8 growth stages; CONTAINS InterPro DOMAIN/s: PLC-like phosphodiesterase, TIM beta/alpha-barrel domain (InterPro:IPR017946), Glycerophosphoryl d…	64.94	385	109	5	1	384	1	360	2e-178	504
MDP0000360547	-2.17206	7.93e-06	0.00932237	--	--	--	--	--	--	--	--	--	--	--	--	--	--	--
MDP0000221475	-2.18124	7.75e-07	0.00177201	AT5G51230.1	protein_coding	VEFS-Box of polycomb protein	Polycomb group protein with zinc finger domain involved in negative regulation of reproductive development. Forms a complex with FIE, CLF, and MSI1. This complex modulates the expression of target genes including AG, PI and AP3.	EMBRYONIC FLOWER 2 (EMF2); CONTAINS InterPro DOMAIN/s: Polycomb protein, VEFS-Box (InterPro:IPR019135); BEST Arabidopsis thaliana protein match is: VEFS-Box of polycomb protein (TAIR:AT4G16845.1); Has 297 Blast hits to 235 proteins in 79 species: Archae - 0; Bacteria - 0; Metazoa - 134; Fungi - 2; Plants - 148; Viruses - 0; Other Eukaryotes - 13 (source: NCBI BLink).	68.18	88	28	0	1	88	543	630	1e-42	147
MDP0000561941	-2.31068	9e-06	0.00960367	AT2G37050.3	protein_coding	Leucine-rich repeat protein kinase family protein		Leucine-rich repeat protein kinase family protein; FUNCTIONS IN: kinase activity; INVOLVED IN: protein amino acid phosphorylation; LOCATED IN: plasma membrane; EXPRESSED IN: 24 plant structures; EXPRESSED DURING: 13 growth stages; CONTAINS InterPro DOMAIN/s: Protein kinase, ATP binding site (InterPro:IPR017441), Protein kinase, catalytic domain (InterPro:IPR000719), Leucine-rich repeat (InterPro:…	55.81	86	36	1	1	84	849	934	1e-22	92.4
MDP0000710481	-2.46674	4.97e-06	0.007228	AT5G38110.1	protein_coding	anti- silencing function 1b	This gene is predicted to encode a silencing group A protein. Plant lines expressing RNAi constructs directed against SGA1 have reduced levels of agrobacterium-mediated root transformation.	anti- silencing function 1b (ASF1B); FUNCTIONS IN: molecular_function unknown; INVOLVED IN: DNA mediated transformation, nucleobase, nucleoside, nucleotide and nucleic acid metabolic process; LOCATED IN: nucleus; EXPRESSED IN: 20 plant structures; EXPRESSED DURING: 9 growth stages; CONTAINS InterPro DOMAIN/s: Histone chaperone, ASF1-like (InterPro:IPR006818); BEST Arabidopsis thaliana protein mat…	75.41	61	10	1	1	61	1	56	1e-24	94.4
MDP0000331387	-2.91568	1.03e-16	3.31e-12	--	--	--	--	--	--	--	--	--	--	--	--	--	--	--
MDP0000370937	-3.00663	4.54e-07	0.00111731	AT5G66170.2	protein_coding	sulfurtransferase 18	Encodes a thiosulfate sulfurtransferase/rhodanese.	sulfurtransferase 18 (STR18); CONTAINS InterPro DOMAIN/s: Rhodanese-like (InterPro:IPR001763); BEST Arabidopsis thaliana protein match is: Rhodanese/Cell cycle control phosphatase superfamily protein (TAIR:AT2G17850.1); Has 1280 Blast hits to 1276 proteins in 450 species: Archae - 27; Bacteria - 889; Metazoa - 24; Fungi - 9; Plants - 170; Viruses - 0; Other Eukaryotes - 161 (source: NCBI BLink).	56	100	40	2	11	108	36	133	8e-36	122
MDP0000861495	-3.00786	1.1e-06	0.00235861	AT4G29180.2	protein_coding	root hair specific 16		root hair specific 16 (RHS16); FUNCTIONS IN: kinase activity; INVOLVED IN: protein amino acid phosphorylation; LOCATED IN: endomembrane system; EXPRESSED IN: root hair; CONTAINS InterPro DOMAIN/s: Protein kinase, ATP binding site (InterPro:IPR017441), Protein kinase, catalytic domain (InterPro:IPR000719), Leucine-rich repeat (InterPro:IPR001611), Serine-threonine/tyrosine-protein kinase (InterPro…	64	75	27	0	2	76	678	752	3e-27	105
MDP0000162808	-3.9974	1.65e-06	0.00285991	AT3G05520.2	protein_coding	Subunits of heterodimeric actin filament capping protein Capz superfamily		Subunits of heterodimeric actin filament capping protein Capz superfamily; FUNCTIONS IN: actin binding; INVOLVED IN: actin cytoskeleton organization; LOCATED IN: F-actin capping protein complex; EXPRESSED IN: 24 plant structures; EXPRESSED DURING: 15 growth stages; CONTAINS InterPro DOMAIN/s: F-actin capping protein, alpha subunit, actin binding (InterPro:IPR018315), F-actin capping protein, alph…	64.62	65	23	0	10	74	14	78	6e-24	93.6

## Sheet: Table S8_5
Table S 8_5 Differentially expressed genes (DEGs) identified at -29 ℃ compared to -4 ℃ in ‘Golden Delicious’ (G) and their homlogous genes in Arabidopsis Thaliana
Gene id	log2(fc)	p value	FDR	Homologous gene model in Arabidopsis	Homolog type	Short_description of homolog	Curator_summary of homolog	Computational_description of homolog	% identity	alignment length	mismatches	gap opens	q. start	q. end	s. start	s. end	pvalue	bit score
MDP0000755280	4.87493	2.97e-19	9.5e-15	AT1G15125.1	protein_coding	S-adenosyl-L-methionine-dependent methyltransferases superfamily protein		S-adenosyl-L-methionine-dependent methyltransferases superfamily protein; FUNCTIONS IN: S-adenosylmethionine-dependent methyltransferase activity, methyltransferase activity; INVOLVED IN: biological_process unknown; LOCATED IN: cellular_component unknown; CONTAINS InterPro DOMAIN/s: SAM dependent carboxyl methyltransferase (InterPro:IPR005299); BEST Arabidopsis thaliana protein match is: S-adenos…	42.7	363	184	4	9	363	1	347	7e-95	290
MDP0000889709	4.39083	1.04e-08	4.87e-05	AT3G57050.1	protein_coding	cystathionine beta-lyase	Encodes second enzyme in the methionine biosynthetic pathway	cystathionine beta-lyase (CBL); FUNCTIONS IN: cystathionine beta-lyase activity; INVOLVED IN: L-methionine biosynthetic process from L-homoserine via cystathionine; LOCATED IN: chloroplast; EXPRESSED IN: 23 plant structures; EXPRESSED DURING: 13 growth stages; CONTAINS InterPro DOMAIN/s: Pyridoxal phosphate-dependent transferase, major domain (InterPro:IPR015424), Cystathionine beta-lyase, eukary…	76.19	84	20	0	2	85	381	464	5e-39	135
MDP0000344698	2.67393	1.01e-07	0.000404598	--	--	--	--	--	--	--	--	--	--	--	--	--	--	--
MDP0000379524	2.64485	2.34e-15	2.5e-11	AT2G31380.1	protein_coding	salt tolerance homologue	a B-box zinc finger protein that interacts with COP1. contains a novel 11 amino acid motif at the C-terminus (also found at the N-terminus of HY5) that is involved in the COP1 interaction.	salt tolerance homologue (STH); FUNCTIONS IN: sequence-specific DNA binding transcription factor activity, zinc ion binding, protein domain specific binding; INVOLVED IN: regulation of transcription; LOCATED IN: endomembrane system, intracellular; EXPRESSED IN: 21 plant structures; EXPRESSED DURING: 12 growth stages; CONTAINS InterPro DOMAIN/s: Zinc finger, B-box (InterPro:IPR000315); BEST Arabid…	75.38	65	14	1	1	65	15	77	2e-26	98.2
MDP0000348817	1.90533	1.62e-15	2.5e-11	AT2G03430.1	protein_coding	Ankyrin repeat family protein		Ankyrin repeat family protein; INVOLVED IN: biological_process unknown; LOCATED IN: cell wall; EXPRESSED IN: 25 plant structures; EXPRESSED DURING: 13 growth stages; CONTAINS InterPro DOMAIN/s: Ankyrin repeat-containing domain (InterPro:IPR020683), Ankyrin repeat (InterPro:IPR002110); BEST Arabidopsis thaliana protein match is: ankyrin repeat protein (TAIR:AT5G66055.1); Has 130068 Blast hits to 3…	64.32	199	69	1	1	199	1	197	1e-89	266
MDP0000289880	1.82726	4.27e-09	2.74e-05	AT1G76140.1	protein_coding	Prolyl oligopeptidase family protein		Prolyl oligopeptidase family protein; FUNCTIONS IN: serine-type peptidase activity, serine-type endopeptidase activity; INVOLVED IN: proteolysis; LOCATED IN: chloroplast; EXPRESSED IN: 24 plant structures; EXPRESSED DURING: 15 growth stages; CONTAINS InterPro DOMAIN/s: Peptidase S9, prolyl oligopeptidase, catalytic domain (InterPro:IPR001375), Peptidase S9A, oligopeptidase, N-terminal beta-propel…	76.28	721	171	0	11	731	75	795	0	1184
MDP0000140386	1.68992	6.88e-10	5.51e-06	AT3G02040.1	protein_coding	senescence-related gene 3		senescence-related gene 3 (SRG3); FUNCTIONS IN: phosphoric diester hydrolase activity, glycerophosphodiester phosphodiesterase activity; INVOLVED IN: glycerol metabolic process, lipid metabolic process; EXPRESSED IN: 18 plant structures; EXPRESSED DURING: 8 growth stages; CONTAINS InterPro DOMAIN/s: PLC-like phosphodiesterase, TIM beta/alpha-barrel domain (InterPro:IPR017946), Glycerophosphoryl d…	64.94	385	109	5	1	384	1	360	2e-178	504
MDP0000352750	1.62654	1.65e-07	0.00058806	--	--	--	--	--	--	--	--	--	--	--	--	--	--	--
MDP0000364887	1.25459	1.06e-08	4.87e-05	AT2G46390.1	protein_coding			unknown protein; FUNCTIONS IN: molecular_function unknown; INVOLVED IN: biological_process unknown; LOCATED IN: endomembrane system; EXPRESSED IN: 24 plant structures; EXPRESSED DURING: 15 growth stages; Has 4 Blast hits to 4 proteins in 2 species: Archae - 0; Bacteria - 0; Metazoa - 0; Fungi - 0; Plants - 4; Viruses - 0; Other Eukaryotes - 0 (source: NCBI BLink).	59.38	32	13	0	11	42	1	32	5e-07	42.4
MDP0000151711	1.10282	3.26e-07	0.00104319	AT4G30010.1	protein_coding			unknown protein; FUNCTIONS IN: molecular_function unknown; INVOLVED IN: biological_process unknown; LOCATED IN: mitochondrion, plastid; EXPRESSED IN: 26 plant structures; EXPRESSED DURING: 15 growth stages; Has 39 Blast hits to 39 proteins in 18 species: Archae - 0; Bacteria - 0; Metazoa - 0; Fungi - 0; Plants - 39; Viruses - 0; Other Eukaryotes - 0 (source: NCBI BLink).	69.32	88	27	0	1	88	1	88	2e-41	134
MDP0000153643	-1.16611	2.16e-05	0.0407344	--	--	--	--	--	--	--	--	--	--	--	--	--	--	--
MDP0000797824	-1.23794	7.16e-06	0.0163891	AT4G33865.1	protein_coding	Ribosomal protein S14p/S29e family protein		Ribosomal protein S14p/S29e family protein; FUNCTIONS IN: structural constituent of ribosome; INVOLVED IN: translation; LOCATED IN: cytosolic small ribosomal subunit, ribosome; EXPRESSED IN: 24 plant structures; EXPRESSED DURING: 14 growth stages; CONTAINS InterPro DOMAIN/s: Ribosomal protein S14 (InterPro:IPR001209); BEST Arabidopsis thaliana protein match is: Ribosomal protein S14p/S29e family …	92.86	56	4	0	1	56	1	56	8e-33	109
MDP0000697836	-1.37475	2.25e-06	0.00601487	--	--	--	--	--	--	--	--	--	--	--	--	--	--	--
MDP0000731976	-1.42455	9.66e-06	0.0206344	AT1G53030.1	protein_coding	Cytochrome C oxidase copper chaperone (COX17)	encodes a copper chaperone, can functional complements the yeast COX17 null mutant. May play a role in the delivery of copper to mitochondria. Expressed in roots and thus may also play a role in copper transport in the roots.	Cytochrome C oxidase copper chaperone (COX17); FUNCTIONS IN: copper chaperone activity; INVOLVED IN: copper ion transport; LOCATED IN: mitochondrial intermembrane space; EXPRESSED IN: 22 plant structures; EXPRESSED DURING: 13 growth stages; CONTAINS InterPro DOMAIN/s: Cytochrome c oxidase copper chaperone (InterPro:IPR007745); BEST Arabidopsis thaliana protein match is: cytochrome c oxidase 17 (T…	58.75	80	25	2	1	80	1	72	2e-27	97.1
MDP0000489432	-1.4809	4.13e-07	0.00120229	AT2G02150.1	protein_coding	Tetratricopeptide repeat (TPR)-like superfamily protein		Tetratricopeptide repeat (TPR)-like superfamily protein; INVOLVED IN: biological_process unknown; LOCATED IN: chloroplast; CONTAINS InterPro DOMAIN/s: Pentatricopeptide repeat (InterPro:IPR002885); BEST Arabidopsis thaliana protein match is: Pentatricopeptide repeat (PPR-like) superfamily protein (TAIR:AT1G05670.2); Has 63152 Blast hits to 15060 proteins in 311 species: Archae - 5; Bacteria - 73;…	57.81	64	26	1	5	67	236	299	6e-17	74.7
MDP0000356353	-1.75205	1.44e-05	0.0287728	--	--	--	--	--	--	--	--	--	--	--	--	--	--	--
MDP0000298062	-1.97488	3.08e-06	0.00759698	AT1G75130.1	protein_coding	cytochrome P450, family 721, subfamily A, polypeptide 1	member of CYP721A	cytochrome P450, family 721, subfamily A, polypeptide 1 (CYP721A1); FUNCTIONS IN: electron carrier activity, monooxygenase activity, iron ion binding, oxygen binding, heme binding; INVOLVED IN: oxidation reduction; LOCATED IN: endomembrane system; EXPRESSED IN: 12 plant structures; EXPRESSED DURING: 8 growth stages; CONTAINS InterPro DOMAIN/s: Cytochrome P450 (InterPro:IPR001128), Cytochrome P450…	62.04	137	52	0	1	137	369	505	2e-58	191

## Sheet: Table S8_6
Table S 8_6 Differentially expressed genes (DEGs) identified at -9 ℃ compared to -4 ℃ in ‘Jinhong’ (H) and their homlogous genes in Arabidopsis Thaliana
Gene id	log2(fc)	p value	FDR	Homologous gene model in Arabidopsis	Homolog type	Short_description of homolog	Curator_summary of homolog	Computational_description of homolog	% identity	alignment length	mismatches	gap opens	q. start	q. end	s. start	s. end	pvalue	bit score
MDP0000499035	2.50357	7.64e-06	0.0146825	--	--	--	--	--	--	--	--	--	--	--	--	--	--	--
MDP0000350608	1.51472	3.91e-06	0.0106095	--	--	--	--	--	--	--	--	--	--	--	--	--	--	--
MDP0000349378	1.45079	9.88e-06	0.0168767	--	--	--	--	--	--	--	--	--	--	--	--	--	--	--
MDP0000777303	1.21426	6.51e-06	0.0142858	AT5G59613.1	protein_coding			unknown protein; BEST Arabidopsis thaliana protein match is: unknown protein (TAIR:AT3G46430.1); Has 30201 Blast hits to 17322 proteins in 780 species: Archae - 12; Bacteria - 1396; Metazoa - 17338; Fungi - 3422; Plants - 5037; Viruses - 0; Other Eukaryotes - 2996 (source: NCBI BLink).	76.36	55	13	0	1	55	1	55	4e-27	95.1
MDP0000290858	1.09013	2.51e-05	0.0317316	AT5G56550.1	protein_coding	oxidative stress 3	Encodes OXIDATIVE STRESS 3 (OXS3)&#65292; involved in tolerance to heavy metals and oxidative stress.	OXIDATIVE STRESS 3 (OXS3); BEST Arabidopsis thaliana protein match is: unknown protein (TAIR:AT4G26288.1); Has 1807 Blast hits to 1807 proteins in 277 species: Archae - 0; Bacteria - 0; Metazoa - 736; Fungi - 347; Plants - 385; Viruses - 0; Other Eukaryotes - 339 (source: NCBI BLink).	48.98	147	70	3	34	175	24	170	4e-22	89.4
MDP0000504522	1.09013	2.52e-05	0.0317316	AT5G56550.1	protein_coding	oxidative stress 3	Encodes OXIDATIVE STRESS 3 (OXS3)&#65292; involved in tolerance to heavy metals and oxidative stress.	OXIDATIVE STRESS 3 (OXS3); BEST Arabidopsis thaliana protein match is: unknown protein (TAIR:AT4G26288.1); Has 1807 Blast hits to 1807 proteins in 277 species: Archae - 0; Bacteria - 0; Metazoa - 736; Fungi - 347; Plants - 385; Viruses - 0; Other Eukaryotes - 339 (source: NCBI BLink).	48.98	147	70	3	34	175	24	170	4e-22	89.4
MDP0000223082	1.06474	3.23e-05	0.0355074	AT1G70830.1	protein_coding	MLP-like protein 28		MLP-like protein 28 (MLP28); FUNCTIONS IN: molecular_function unknown; INVOLVED IN: response to biotic stimulus, defense response; LOCATED IN: cellular_component unknown; EXPRESSED IN: 22 plant structures; EXPRESSED DURING: 14 growth stages; CONTAINS InterPro DOMAIN/s: Bet v I allergen (InterPro:IPR000916); BEST Arabidopsis thaliana protein match is: MLP-like protein 34 (TAIR:AT1G70850.3); Has 82…	63.64	154	54	1	2	153	182	335	5e-63	199
MDP0000281525	-1.05107	1.69e-05	0.0236246	AT3G45140.1	protein_coding	lipoxygenase 2	Chloroplast lipoxygenase required for wound-induced jasmonic acid accumulation in Arabidopsis.Mutants are resistant to Staphylococcus aureus and accumulate salicylic acid upon infection.	lipoxygenase 2 (LOX2); FUNCTIONS IN: lipoxygenase activity; INVOLVED IN: in 7 processes; LOCATED IN: chloroplast thylakoid membrane, chloroplast stroma, chloroplast, chloroplast envelope; EXPRESSED IN: 24 plant structures; EXPRESSED DURING: 13 growth stages; CONTAINS InterPro DOMAIN/s: Lipoxygenase, iron binding site (InterPro:IPR020833), Lipoxygenase, C-terminal (InterPro:IPR013819), Lipoxygenas…	55.13	965	352	12	4	963	8	896	0	1059
MDP0000337639	-1.10072	1.34e-05	0.0209513	--	--	--	--	--	--	--	--	--	--	--	--	--	--	--
MDP0000317444	-1.21103	1.49e-05	0.0218717	AT4G13010.1	protein_coding	Oxidoreductase, zinc-binding dehydrogenase family protein		Oxidoreductase, zinc-binding dehydrogenase family protein; FUNCTIONS IN: oxidoreductase activity, zinc ion binding; INVOLVED IN: oxidation reduction; LOCATED IN: chloroplast thylakoid membrane, chloroplast, plasma membrane, vacuole; EXPRESSED IN: 25 plant structures; EXPRESSED DURING: 15 growth stages; CONTAINS InterPro DOMAIN/s: GroES-like (InterPro:IPR011032), Alcohol dehydrogenase GroES-like (…	64.35	359	98	2	1	359	1	329	4e-159	453
MDP0000686666	-1.51078	2.13e-08	0.000116424	AT5G13930.1	protein_coding	Chalcone and stilbene synthase family protein	Encodes chalcone synthase (CHS), a key enzyme involved in the biosynthesis of flavonoids. Required for the accumulation of purple anthocyanins in leaves and stems. Also involved in the regulation of auxin transport and the modulation of root gravitropism.	TRANSPARENT TESTA 4 (TT4); FUNCTIONS IN: naringenin-chalcone synthase activity; INVOLVED IN: in 11 processes; LOCATED IN: plant-type vacuole membrane, endoplasmic reticulum, nucleus; EXPRESSED IN: 22 plant structures; EXPRESSED DURING: 14 growth stages; CONTAINS InterPro DOMAIN/s: Chalcone/stilbene synthase, N-terminal (InterPro:IPR001099), Thiolase-like (InterPro:IPR016039), Polyketide synthase,…	84.79	388	58	1	3	389	8	395	0	691
MDP0000122956	-1.53442	5.87e-07	0.00180536	AT4G32640.1	protein_coding	Sec23/Sec24 protein transport family protein		Sec23/Sec24 protein transport family protein; FUNCTIONS IN: zinc ion binding; INVOLVED IN: intracellular protein transport, ER to Golgi vesicle-mediated transport; LOCATED IN: COPII vesicle coat; EXPRESSED IN: 23 plant structures; EXPRESSED DURING: 13 growth stages; CONTAINS InterPro DOMAIN/s: Sec23/Sec24, helical domain (InterPro:IPR006900), Sec23/Sec24 beta-sandwich (InterPro:IPR012990), Sec23/…	81.82	77	14	0	1	77	642	718	4e-38	136
MDP0000896898	-1.63217	1.2e-08	9.25e-05	AT5G11630.1	protein_coding			unknown protein; FUNCTIONS IN: molecular_function unknown; INVOLVED IN: biological_process unknown; LOCATED IN: chloroplast; EXPRESSED IN: 22 plant structures; EXPRESSED DURING: 13 growth stages; BEST Arabidopsis thaliana protein match is: unknown protein (TAIR:AT4G17310.1); Has 90 Blast hits to 90 proteins in 10 species: Archae - 0; Bacteria - 0; Metazoa - 0; Fungi - 0; Plants - 90; Viruses - 0;…	64.52	93	32	1	1	92	1	93	7e-31	107
MDP0000575740	-1.65359	2.27e-07	0.00087112	AT5G13930.1	protein_coding	Chalcone and stilbene synthase family protein	Encodes chalcone synthase (CHS), a key enzyme involved in the biosynthesis of flavonoids. Required for the accumulation of purple anthocyanins in leaves and stems. Also involved in the regulation of auxin transport and the modulation of root gravitropism.	TRANSPARENT TESTA 4 (TT4); FUNCTIONS IN: naringenin-chalcone synthase activity; INVOLVED IN: in 11 processes; LOCATED IN: plant-type vacuole membrane, endoplasmic reticulum, nucleus; EXPRESSED IN: 22 plant structures; EXPRESSED DURING: 14 growth stages; CONTAINS InterPro DOMAIN/s: Chalcone/stilbene synthase, N-terminal (InterPro:IPR001099), Thiolase-like (InterPro:IPR016039), Polyketide synthase,…	85.49	386	55	1	3	387	8	393	0	691
MDP0000368635	-1.75739	4.24e-07	0.00144765	--	--	--	--	--	--	--	--	--	--	--	--	--	--	--
MDP0000324154	-1.82217	4.64e-06	0.0109691	--	--	--	--	--	--	--	--	--	--	--	--	--	--	--
MDP0000363737	-1.8945	5.4e-09	5.7e-05	AT5G64130.3	protein_coding	cAMP-regulated phosphoprotein 19-related protein		cAMP-regulated phosphoprotein 19-related protein; FUNCTIONS IN: molecular_function unknown; INVOLVED IN: biological_process unknown; LOCATED IN: plasma membrane; EXPRESSED IN: 24 plant structures; EXPRESSED DURING: 15 growth stages; CONTAINS InterPro DOMAIN/s: cAMP-regulated phosphoprotein/endosulphine conserved region (InterPro:IPR006760); BEST Arabidopsis thaliana protein match is: cAMP-regulat…	58.16	98	16	1	2	74	9	106	3e-27	98.6
MDP0000280086	-1.92356	3.67e-05	0.0387705	AT2G15000.4	protein_coding			unknown protein; FUNCTIONS IN: molecular_function unknown; INVOLVED IN: biological_process unknown; LOCATED IN: chloroplast; EXPRESSED IN: 22 plant structures; EXPRESSED DURING: 13 growth stages; BEST Arabidopsis thaliana protein match is: unknown protein (TAIR:AT4G34265.2); Has 80 Blast hits to 80 proteins in 11 species: Archae - 0; Bacteria - 0; Metazoa - 0; Fungi - 0; Plants - 80; Viruses - 0;…	60.4	101	35	4	1	96	1	101	5e-28	100
MDP0000126567	-2.27003	5.56e-09	5.7e-05	AT5G13930.1	protein_coding	Chalcone and stilbene synthase family protein	Encodes chalcone synthase (CHS), a key enzyme involved in the biosynthesis of flavonoids. Required for the accumulation of purple anthocyanins in leaves and stems. Also involved in the regulation of auxin transport and the modulation of root gravitropism.	TRANSPARENT TESTA 4 (TT4); FUNCTIONS IN: naringenin-chalcone synthase activity; INVOLVED IN: in 11 processes; LOCATED IN: plant-type vacuole membrane, endoplasmic reticulum, nucleus; EXPRESSED IN: 22 plant structures; EXPRESSED DURING: 14 growth stages; CONTAINS InterPro DOMAIN/s: Chalcone/stilbene synthase, N-terminal (InterPro:IPR001099), Thiolase-like (InterPro:IPR016039), Polyketide synthase,…	84.72	386	58	1	3	387	8	393	0	686
MDP0000686661	-2.27694	2.36e-08	0.000116424	AT5G13930.1	protein_coding	Chalcone and stilbene synthase family protein	Encodes chalcone synthase (CHS), a key enzyme involved in the biosynthesis of flavonoids. Required for the accumulation of purple anthocyanins in leaves and stems. Also involved in the regulation of auxin transport and the modulation of root gravitropism.	TRANSPARENT TESTA 4 (TT4); FUNCTIONS IN: naringenin-chalcone synthase activity; INVOLVED IN: in 11 processes; LOCATED IN: plant-type vacuole membrane, endoplasmic reticulum, nucleus; EXPRESSED IN: 22 plant structures; EXPRESSED DURING: 14 growth stages; CONTAINS InterPro DOMAIN/s: Chalcone/stilbene synthase, N-terminal (InterPro:IPR001099), Thiolase-like (InterPro:IPR016039), Polyketide synthase,…	85.49	386	55	1	3	387	8	393	0	693
MDP0000514153	-2.31875	1.36e-05	0.0209513	AT5G65400.1	protein_coding	alpha/beta-Hydrolases superfamily protein		alpha/beta-Hydrolases superfamily protein; CONTAINS InterPro DOMAIN/s: Serine hydrolase (InterPro:IPR005645); BEST Arabidopsis thaliana protein match is: unknown protein (TAIR:AT4G24380.1); Has 35333 Blast hits to 34131 proteins in 2444 species: Archae - 798; Bacteria - 22429; Metazoa - 974; Fungi - 991; Plants - 531; Viruses - 0; Other Eukaryotes - 9610 (source: NCBI BLink).	33.64	110	68	1	2	106	140	249	6e-17	75.1
MDP0000408509	-2.37577	2.58e-05	0.0317316	AT2G47140.1	protein_coding	NAD(P)-binding Rossmann-fold superfamily protein		NAD(P)-binding Rossmann-fold superfamily protein; FUNCTIONS IN: oxidoreductase activity, binding, catalytic activity; INVOLVED IN: oxidation reduction, metabolic process; LOCATED IN: cellular_component unknown; EXPRESSED IN: 6 plant structures; EXPRESSED DURING: 4 anthesis, LP.10 ten leaves visible, petal differentiation and expansion stage, LP.08 eight leaves visible, LP.12 twelve leaves visible…	52.03	123	59	0	1	123	130	252	2e-36	127
MDP0000193678	-2.37908	2.65e-08	0.000116424	AT3G15850.1	protein_coding	fatty acid desaturase 5	Chloroplastic enzyme responsible for the synthesis of 16:1 fatty acids from galactolipids and sulpholipids. Uses ferredoxin as electron donor.	fatty acid desaturase 5 (FAD5); CONTAINS InterPro DOMAIN/s: Fatty acid desaturase, type 1, core (InterPro:IPR015876), Fatty acid desaturase, type 1 (InterPro:IPR005804); BEST Arabidopsis thaliana protein match is: Fatty acid desaturase family protein (TAIR:AT3G15870.1); Has 3424 Blast hits to 3424 proteins in 822 species: Archae - 0; Bacteria - 1534; Metazoa - 801; Fungi - 236; Plants - 106; Viru…	60	275	109	1	21	294	96	370	1e-119	352
MDP0000230835	-2.56231	7.57e-06	0.0146825	AT5G39240.1	protein_coding			unknown protein; BEST Arabidopsis thaliana protein match is: unknown protein (TAIR:AT3G29370.1); Has 15 Blast hits to 15 proteins in 4 species: Archae - 0; Bacteria - 0; Metazoa - 0; Fungi - 0; Plants - 15; Viruses - 0; Other Eukaryotes - 0 (source: NCBI BLink).	40	90	34	2	43	115	20	106	6e-13	61.2
MDP0000183682	-2.91169	3.78e-05	0.0387705	AT5G08640.1	protein_coding	flavonol synthase 1	Encodes a flavonol synthase that catalyzes formation of flavonols from dihydroflavonols.	flavonol synthase 1 (FLS1); CONTAINS InterPro DOMAIN/s: Oxoglutarate/iron-dependent oxygenase (InterPro:IPR005123); BEST Arabidopsis thaliana protein match is: flavonol synthase 3 (TAIR:AT5G63590.1); Has 8476 Blast hits to 8432 proteins in 992 species: Archae - 0; Bacteria - 1104; Metazoa - 92; Fungi - 925; Plants - 4948; Viruses - 0; Other Eukaryotes - 1407 (source: NCBI BLink).	59.22	179	73	0	12	190	156	334	3e-75	233
MDP0000349342	-3.71514	6.56e-11	2.02e-06	AT5G43970.1	protein_coding	translocase of outer membrane 22-V	Subunit of the TOM complex, a translocase in the outer mitochondrial membrane that selectively allows proteins with a mitochondrial targeting sequence to enter the mitochondrion.	translocase of outer membrane 22-V (TOM22-V); FUNCTIONS IN: P-P-bond-hydrolysis-driven protein transmembrane transporter activity; INVOLVED IN: protein targeting to mitochondrion; LOCATED IN: mitochondrion, plasma membrane, mitochondrial outer membrane translocase complex, plastid; EXPRESSED IN: 25 plant structures; EXPRESSED DURING: 13 growth stages; CONTAINS InterPro DOMAIN/s: Mitochondrial out…	74.19	62	16	0	1	62	33	94	5e-26	93.6
MDP0000179031	-3.73179	9.26e-06	0.0167391	AT1G56580.1	protein_coding	Protein of unknown function, DUF538	Encodes SMALLER WITH VARIABLE BRANCHES (SVB), a protein with a conserved domain of unknown function (DUF538). The trichomes of the SVB mutants are smaller and exhibit branches of variable length and number.	SMALLER WITH VARIABLE BRANCHES (SVB); CONTAINS InterPro DOMAIN/s: Protein of unknown function DUF538 (InterPro:IPR007493); BEST Arabidopsis thaliana protein match is: Protein of unknown function, DUF538 (TAIR:AT1G09310.1); Has 365 Blast hits to 365 proteins in 27 species: Archae - 0; Bacteria - 0; Metazoa - 0; Fungi - 0; Plants - 365; Viruses - 0; Other Eukaryotes - 0 (source: NCBI BLink).	65	160	51	3	4	159	3	161	4e-64	197
MDP0000538897	-4.19941	4.14e-06	0.0106095	AT4G14060.1	protein_coding	Polyketide cyclase/dehydrase and lipid transport superfamily protein		Polyketide cyclase/dehydrase and lipid transport superfamily protein; FUNCTIONS IN: molecular_function unknown; INVOLVED IN: response to biotic stimulus, defense response; LOCATED IN: cellular_component unknown; EXPRESSED IN: cotyledon, root; CONTAINS InterPro DOMAIN/s: Bet v I allergen (InterPro:IPR000916); BEST Arabidopsis thaliana protein match is: MLP-like protein 328 (TAIR:AT2G01520.1); Has …	36.42	151	95	1	51	200	1	151	5e-30	110
MDP0000285074	-5.17665	2.83e-05	0.0322324	AT5G59310.1	protein_coding	lipid transfer protein 4	Encodes a member of the lipid transfer protein family. Proteins of this family are generally small (~9 kD), basic, expressed abundantly and contain eight Cys residues. The proteins can bind fatty acids and acylCoA esters and can transfer several different phospholipids. They are localized to the cell wall. The mRNA is present in flowers and siliques, and is strongly up-regulated by abscisic acid.…	lipid transfer protein 4 (LTP4); FUNCTIONS IN: lipid binding; INVOLVED IN: response to water deprivation, response to abscisic acid stimulus, lipid transport; LOCATED IN: endomembrane system; EXPRESSED IN: 16 plant structures; EXPRESSED DURING: 8 growth stages; CONTAINS InterPro DOMAIN/s: Bifunctional inhibitor/plant lipid transfer protein/seed storage (InterPro:IPR016140), Plant lipid transfer p…	59.05	105	40	1	11	115	11	112	5e-39	129

## Sheet: Table S8_7
Table S 8_7 Differentially expressed genes (DEGs) identified at -14 ℃ compared to -4 ℃ in ‘Jinhong’ (H) and their homlogous genes in Arabidopsis Thaliana
Gene id	log2(fc)	p value	FDR	Homologous gene model in Arabidopsis	Homolog type	Short_description of homolog	Curator_summary of homolog	Computational_description of homolog	% identity	alignment length	mismatches	gap opens	q. start	q. end	s. start	s. end	pvalue	bit score
MDP0000025413	-1.07367	3.95642e-06	0.00253417	AT5G27450.1	protein_coding	mevalonate kinase	Encodes a protein with mevalonate kinase activity involved in the mevalonate pathway.	mevalonate kinase (MK); FUNCTIONS IN: mevalonate kinase activity; INVOLVED IN: isoprenoid biosynthetic process, metabolic process, phosphorylation; LOCATED IN: cytoplasm; EXPRESSED IN: 30 plant structures; EXPRESSED DURING: 16 growth stages; CONTAINS InterPro DOMAIN/s: Mevalonate kinase (InterPro:IPR006205), GHMP kinase, ATP-binding, conserved site (InterPro:IPR006203), Mevalonate/galactokinase (…	68.83	385	111	5	1	383	1	378	0	519
MDP0000122956	-1.29861	1.14226e-06	0.000975524	AT4G32640.1	protein_coding	Sec23/Sec24 protein transport family protein		Sec23/Sec24 protein transport family protein; FUNCTIONS IN: zinc ion binding; INVOLVED IN: intracellular protein transport, ER to Golgi vesicle-mediated transport; LOCATED IN: COPII vesicle coat; EXPRESSED IN: 23 plant structures; EXPRESSED DURING: 13 growth stages; CONTAINS InterPro DOMAIN/s: Sec23/Sec24, helical domain (InterPro:IPR006900), Sec23/Sec24 beta-sandwich (InterPro:IPR012990), Sec23/…	81.82	77	14	0	1	77	642	718	4e-38	136
MDP0000132723	-1.19351	0.000116383	0.0388936	AT5G16440.1	protein_coding	isopentenyl diphosphate isomerase 1	Encodes a protein with isopentenyl diphosphate:dimethylallyl diphosphate isomerase activity. There is genetic evidence that it functions in the mevalonate, but not the MEP biosynthetic pathway.	isopentenyl diphosphate isomerase 1 (IPP1); FUNCTIONS IN: isopentenyl-diphosphate delta-isomerase activity; INVOLVED IN: chlorophyll biosynthetic process, isoprenoid biosynthetic process, isopentenyl diphosphate biosynthetic process; LOCATED IN: cytosol, chloroplast, plastid; EXPRESSED IN: 22 plant structures; EXPRESSED DURING: 13 growth stages; CONTAINS InterPro DOMAIN/s: NUDIX hydrolase domain-…	82.94	252	40	1	36	287	43	291	5e-154	440
MDP0000137383	-1.30229	9.79266e-05	0.0346064	AT1G22710.1	protein_coding	sucrose-proton symporter 2	Encodes for a high-affinity transporter essential for phloem loading and long-distance transport. A major sucrose transporter, AtSUC2 can also transport a wide range of physiological and synthetic glucose conjugates with both &#945;- or &#946;-linkage.	sucrose-proton symporter 2 (SUC2); CONTAINS InterPro DOMAIN/s: Sucrose/H+ symporter, plant (InterPro:IPR005989), Major facilitator superfamily MFS-1 (InterPro:IPR011701), Major facilitator superfamily, general substrate transporter (InterPro:IPR016196); BEST Arabidopsis thaliana protein match is: sucrose-proton symporter 1 (TAIR:AT1G71880.1); Has 2329 Blast hits to 2203 proteins in 568 species: A…	64.92	419	131	4	3	410	6	419	0	554
MDP0000138071	-1.08818	9.11887e-08	0.000133505	AT4G11820.2	protein_coding	hydroxymethylglutaryl-CoA synthase / HMG-CoA synthase / 3-hydroxy-3-methylglutaryl coenzyme A synthase	Encodes a protein with hydroxymethylglutaryl-CoA synthase activity which was characterized by phenotypical complementation of the S. cerevisiae mutant.	MVA1; CONTAINS InterPro DOMAIN/s: Thiolase-like (InterPro:IPR016039), Hydroxymethylglutaryl-coenzyme A synthase C-terminal (InterPro:IPR013746), Hydroxymethylglutaryl-coenzyme A synthase, N-terminal (InterPro:IPR013528), Hydroxymethylglutaryl-CoA synthase, eukaryotic (InterPro:IPR010122), Hydroxymethylglutaryl-coenzyme A synthase, active site (InterPro:IPR000590); Has 2176 Blast hits to 2172 prot…	79.23	467	89	2	1	465	1	461	0	778
MDP0000138927	-2.06807	4.96012e-05	0.0208902	AT1G32450.1	protein_coding	nitrate transporter 1.5	Transmembrane nitrate transporter. Involved in xylem transport of nitrate from root to shoot. Induced in response to nitrate. Not involved in nitrate uptake. expressed in root pericycle cells.	nitrate transporter 1.5 (NRT1.5); CONTAINS InterPro DOMAIN/s: Oligopeptide transporter (InterPro:IPR000109), Major facilitator superfamily, general substrate transporter (InterPro:IPR016196); BEST Arabidopsis thaliana protein match is: NITRATE TRANSPORTER 1.8 (TAIR:AT4G21680.1); Has 7755 Blast hits to 7381 proteins in 1434 species: Archae - 0; Bacteria - 3851; Metazoa - 707; Fungi - 433; Plants -…	74.26	544	134	4	10	548	47	589	0	828
MDP0000144167	1.81579	1.71212e-12	2.63195e-08	--	--	--	--	--	--	--	--	--	--	--	--	--	--	--
MDP0000145064	-1.16174	1.6377e-08	4.04568e-05	AT1G22410.1	protein_coding	Class-II DAHP synthetase family protein		Class-II DAHP synthetase family protein; FUNCTIONS IN: 3-deoxy-7-phosphoheptulonate synthase activity; INVOLVED IN: aromatic amino acid family biosynthetic process; LOCATED IN: membrane; EXPRESSED IN: 23 plant structures; EXPRESSED DURING: 15 growth stages; CONTAINS InterPro DOMAIN/s: DAHP synthetase, class II (InterPro:IPR002480); BEST Arabidopsis thaliana protein match is: 3-deoxy-D-arabino-hep…	92.24	348	27	0	1	348	179	526	0	681
MDP0000147913	-2.57678	1.10531e-07	0.000148155	AT4G10490.1	protein_coding	2-oxoglutarate (2OG) and Fe(II)-dependent oxygenase superfamily protein		2-oxoglutarate (2OG) and Fe(II)-dependent oxygenase superfamily protein; FUNCTIONS IN: oxidoreductase activity, acting on paired donors, with incorporation or reduction of molecular oxygen, 2-oxoglutarate as one donor, and incorporation of one atom each of oxygen into both donors, oxidoreductase activity; INVOLVED IN: secondary metabolic process; LOCATED IN: cellular_component unknown; CONTAINS I…	40.61	293	163	7	48	335	41	327	2e-68	221
MDP0000160880	2.26374	1.85109e-05	0.0103476	AT1G58330.1	protein_coding	transcription factor-related		ZW2; BEST Arabidopsis thaliana protein match is: RESPONSE TO ABA AND SALT 1 (TAIR:AT1G09950.1); Has 556 Blast hits to 556 proteins in 39 species: Archae - 0; Bacteria - 0; Metazoa - 0; Fungi - 0; Plants - 556; Viruses - 0; Other Eukaryotes - 0 (source: NCBI BLink).	41.18	221	124	3	7	222	6	225	5e-54	176
MDP0000167379	1.25883	3.30703e-07	0.000338916	AT3G27030.1	protein_coding			unknown protein; FUNCTIONS IN: molecular_function unknown; INVOLVED IN: biological_process unknown; LOCATED IN: endomembrane system; CONTAINS InterPro DOMAIN/s: Protein of unknown function DUF3339 (InterPro:IPR021775); BEST Arabidopsis thaliana protein match is: Protein of unknown function (DUF 3339) (TAIR:AT5G40970.1); Has 538 Blast hits to 271 proteins in 16 species: Archae - 0; Bacteria - 0; M…	71.01	69	20	0	1	69	74	142	1e-31	109
MDP0000183751	-1.12209	6.47952e-05	0.0258718	AT1G18720.1	protein_coding	Protein of unknown function (DUF962)		Protein of unknown function (DUF962); CONTAINS InterPro DOMAIN/s: Protein of unknown function DUF962 (InterPro:IPR009305); BEST Arabidopsis thaliana protein match is: Protein of unknown function (DUF962) (TAIR:AT1G74440.1); Has 638 Blast hits to 636 proteins in 299 species: Archae - 0; Bacteria - 335; Metazoa - 3; Fungi - 143; Plants - 88; Viruses - 0; Other Eukaryotes - 69 (source: NCBI BLink).	53.48	187	74	4	1	174	1	187	6e-61	191
MDP0000192511	-1.32431	2.09379e-07	0.000238421	AT5G24090.1	protein_coding	chitinase A	Chitinase A (class III) expressed exclusively under environmental stress conditions.	chitinase A (CHIA); FUNCTIONS IN: cation binding, hydrolase activity, hydrolyzing O-glycosyl compounds, catalytic activity; INVOLVED IN: response to salt stress, response to cold, cellular response to water deprivation, response to wounding, response to light intensity; LOCATED IN: endomembrane system; EXPRESSED IN: 20 plant structures; EXPRESSED DURING: 13 growth stages; CONTAINS InterPro DOMAIN…	55.67	300	124	4	6	297	4	302	7e-122	355
MDP0000207192	-1.12408	6.46614e-05	0.0258718	AT4G14305.1	protein_coding	Peroxisomal membrane 22 kDa (Mpv17/PMP22) family protein		Peroxisomal membrane 22 kDa (Mpv17/PMP22) family protein; FUNCTIONS IN: molecular_function unknown; INVOLVED IN: biological_process unknown; LOCATED IN: integral to membrane; CONTAINS InterPro DOMAIN/s: Mpv17/PMP22 (InterPro:IPR007248); BEST Arabidopsis thaliana protein match is: Peroxisomal membrane 22 kDa (Mpv17/PMP22) family protein (TAIR:AT4G04470.1); Has 35333 Blast hits to 34131 proteins in…	78.05	123	27	0	1	123	1	123	3e-70	212
MDP0000218810	-1.42536	2.37166e-08	5.20833e-05	AT4G10490.1	protein_coding	2-oxoglutarate (2OG) and Fe(II)-dependent oxygenase superfamily protein		2-oxoglutarate (2OG) and Fe(II)-dependent oxygenase superfamily protein; FUNCTIONS IN: oxidoreductase activity, acting on paired donors, with incorporation or reduction of molecular oxygen, 2-oxoglutarate as one donor, and incorporation of one atom each of oxygen into both donors, oxidoreductase activity; INVOLVED IN: secondary metabolic process; LOCATED IN: cellular_component unknown; CONTAINS I…	40.27	293	164	6	48	335	41	327	1e-67	219
MDP0000231304	-1.1326	3.0818e-07	0.000336132	AT2G33150.1	protein_coding	peroxisomal 3-ketoacyl-CoA thiolase 3	Encodes an organellar (peroxisome, glyoxysome) 3-ketoacyl-CoA thiolase, involved in fatty acid b-oxidation during germination and subsequent seedling growth. Mutants have defects in glyoxysomal fatty acid beta-oxidation. EC2.3.1.16 thiolase.	peroxisomal 3-ketoacyl-CoA thiolase 3 (PKT3); FUNCTIONS IN: acetyl-CoA C-acyltransferase activity; INVOLVED IN: fatty acid beta-oxidation, jasmonic acid biosynthetic process, response to wounding, fatty acid oxidation, glyoxysome organization; LOCATED IN: in 6 components; EXPRESSED IN: 26 plant structures; EXPRESSED DURING: 15 growth stages; CONTAINS InterPro DOMAIN/s: Thiolase (InterPro:IPR00215…	78.59	453	95	2	58	510	1	451	0	728
MDP0000232665	-1.08746	6.46007e-08	0.000101672	AT3G54250.1	protein_coding	GHMP kinase family protein		GHMP kinase family protein; FUNCTIONS IN: diphosphomevalonate decarboxylase activity, kinase activity, ATP binding; INVOLVED IN: isoprenoid biosynthetic process, phosphorylation; LOCATED IN: cellular_component unknown; EXPRESSED IN: 19 plant structures; EXPRESSED DURING: 9 growth stages; CONTAINS InterPro DOMAIN/s: Diphosphomevalonate decarboxylase (InterPro:IPR005935), Ribosomal protein S5 domai…	72.56	379	76	4	134	509	66	419	0	540
MDP0000239834	-2.01137	3.0014e-08	6.15186e-05	AT1G13280.1	protein_coding	allene oxide cyclase 4	Encodes allene oxide cyclase. One of four genes in Arabidopsis that encode this enzyme, which catalyzes an essential step in jasmonic acid biosynthesis. Gene expression is reduced during senescence, a process that involves jasmonic acid signalling pathway.	allene oxide cyclase 4 (AOC4); FUNCTIONS IN: allene-oxide cyclase activity; INVOLVED IN: jasmonic acid biosynthetic process; LOCATED IN: plasma membrane, chloroplast; EXPRESSED IN: 24 plant structures; EXPRESSED DURING: 13 growth stages; CONTAINS InterPro DOMAIN/s: Allene oxide cyclase (InterPro:IPR009410); BEST Arabidopsis thaliana protein match is: allene oxide cyclase 3 (TAIR:AT3G25780.1); Has…	58.61	244	83	5	26	265	25	254	9e-89	267
MDP0000240828	-1.01033	1.08968e-08	3.27874e-05	AT1G60810.1	protein_coding	ATP-citrate lyase A-2	One of the three genes encoding subunit A of the trimeric enzyme ATP Citrate lyase	ATP-citrate lyase A-2 (ACLA-2); CONTAINS InterPro DOMAIN/s: ATP-grasp fold, subdomain 2 (InterPro:IPR013816), ATP-grasp fold, succinyl-CoA synthetase-type (InterPro:IPR013650), Succinyl-CoA synthetase-like (InterPro:IPR016102); BEST Arabidopsis thaliana protein match is: ATP-citrate lyase A-1 (TAIR:AT1G10670.4); Has 5556 Blast hits to 5555 proteins in 1577 species: Archae - 133; Bacteria - 3078; …	81.84	446	58	1	1	446	1	423	0	757
MDP0000241358	-2.36308	9.06699e-06	0.00536086	AT1G74950.1	protein_coding	TIFY domain/Divergent CCT motif family protein		TIFY10B; CONTAINS InterPro DOMAIN/s: Tify (InterPro:IPR010399), CCT domain-like (InterPro:IPR018467); BEST Arabidopsis thaliana protein match is: jasmonate-zim-domain protein 1 (TAIR:AT1G19180.1); Has 432 Blast hits to 427 proteins in 29 species: Archae - 0; Bacteria - 0; Metazoa - 0; Fungi - 0; Plants - 432; Viruses - 0; Other Eukaryotes - 0 (source: NCBI BLink).	34.65	228	99	6	1	184	11	232	2e-29	112
MDP0000256575	-1.47942	0.000132723	0.0416384	AT2G01150.1	protein_coding	RING-H2 finger protein 2B	Encodes a RING-H2 finger protein that is expressed in vascular tissue, root tips, embryos and pistils.	RING-H2 finger protein 2B (RHA2B); CONTAINS InterPro DOMAIN/s: Zinc finger, RING-type (InterPro:IPR001841), Zinc finger, C3HC4 RING-type (InterPro:IPR018957); BEST Arabidopsis thaliana protein match is: RING-H2 finger A2A (TAIR:AT1G15100.1); Has 8536 Blast hits to 8514 proteins in 269 species: Archae - 0; Bacteria - 0; Metazoa - 2151; Fungi - 713; Plants - 4534; Viruses - 16; Other Eukaryotes - 1…	37.35	83	48	1	56	138	67	145	6e-13	62.8
MDP0000262784	-1.47942	0.000132723	0.0416384	AT2G01150.1	protein_coding	RING-H2 finger protein 2B	Encodes a RING-H2 finger protein that is expressed in vascular tissue, root tips, embryos and pistils.	RING-H2 finger protein 2B (RHA2B); CONTAINS InterPro DOMAIN/s: Zinc finger, RING-type (InterPro:IPR001841), Zinc finger, C3HC4 RING-type (InterPro:IPR018957); BEST Arabidopsis thaliana protein match is: RING-H2 finger A2A (TAIR:AT1G15100.1); Has 8536 Blast hits to 8514 proteins in 269 species: Archae - 0; Bacteria - 0; Metazoa - 2151; Fungi - 713; Plants - 4534; Viruses - 16; Other Eukaryotes - 1…	37.35	83	48	1	56	138	67	145	6e-13	62.8
MDP0000263180	-1.2301	3.7703e-07	0.000362243	AT3G16150.1	protein_coding	N-terminal nucleophile aminohydrolases (Ntn hydrolases) superfamily protein		N-terminal nucleophile aminohydrolases (Ntn hydrolases) superfamily protein; CONTAINS InterPro DOMAIN/s: Peptidase T2, asparaginase 2 (InterPro:IPR000246); BEST Arabidopsis thaliana protein match is: N-terminal nucleophile aminohydrolases (Ntn hydrolases) superfamily protein (TAIR:AT5G08100.1); Has 3285 Blast hits to 3219 proteins in 891 species: Archae - 113; Bacteria - 1512; Metazoa - 512; Fung…	82.77	325	56	0	1	325	1	325	0	558
MDP0000265644	-1.85266	5.22623e-07	0.00048691	AT1G52800.1	protein_coding	2-oxoglutarate (2OG) and Fe(II)-dependent oxygenase superfamily protein		2-oxoglutarate (2OG) and Fe(II)-dependent oxygenase superfamily protein; FUNCTIONS IN: oxidoreductase activity; LOCATED IN: cellular_component unknown; EXPRESSED IN: stem, root; CONTAINS InterPro DOMAIN/s: Oxoglutarate/iron-dependent oxygenase (InterPro:IPR005123); BEST Arabidopsis thaliana protein match is: 2-oxoglutarate (2OG) and Fe(II)-dependent oxygenase superfamily protein (TAIR:AT1G52790.1…	44.19	310	172	1	4	312	5	314	8e-102	305
MDP0000280265	-1.32326	3.1762e-05	0.0160086	AT5G24090.1	protein_coding	chitinase A	Chitinase A (class III) expressed exclusively under environmental stress conditions.	chitinase A (CHIA); FUNCTIONS IN: cation binding, hydrolase activity, hydrolyzing O-glycosyl compounds, catalytic activity; INVOLVED IN: response to salt stress, response to cold, cellular response to water deprivation, response to wounding, response to light intensity; LOCATED IN: endomembrane system; EXPRESSED IN: 20 plant structures; EXPRESSED DURING: 13 growth stages; CONTAINS InterPro DOMAIN…	54.64	291	125	3	7	291	5	294	5e-117	344
MDP0000281525	-1.12887	6.61391e-08	0.000101672	AT3G45140.1	protein_coding	lipoxygenase 2	Chloroplast lipoxygenase required for wound-induced jasmonic acid accumulation in Arabidopsis.Mutants are resistant to Staphylococcus aureus and accumulate salicylic acid upon infection.	lipoxygenase 2 (LOX2); FUNCTIONS IN: lipoxygenase activity; INVOLVED IN: in 7 processes; LOCATED IN: chloroplast thylakoid membrane, chloroplast stroma, chloroplast, chloroplast envelope; EXPRESSED IN: 24 plant structures; EXPRESSED DURING: 13 growth stages; CONTAINS InterPro DOMAIN/s: Lipoxygenase, iron binding site (InterPro:IPR020833), Lipoxygenase, C-terminal (InterPro:IPR013819), Lipoxygenas…	55.13	965	352	12	4	963	8	896	0	1059
MDP0000292266	-2.31681	1.9214e-09	7.45926e-06	AT2G01150.1	protein_coding	RING-H2 finger protein 2B	Encodes a RING-H2 finger protein that is expressed in vascular tissue, root tips, embryos and pistils.	RING-H2 finger protein 2B (RHA2B); CONTAINS InterPro DOMAIN/s: Zinc finger, RING-type (InterPro:IPR001841), Zinc finger, C3HC4 RING-type (InterPro:IPR018957); BEST Arabidopsis thaliana protein match is: RING-H2 finger A2A (TAIR:AT1G15100.1); Has 8536 Blast hits to 8514 proteins in 269 species: Archae - 0; Bacteria - 0; Metazoa - 2151; Fungi - 713; Plants - 4534; Viruses - 16; Other Eukaryotes - 1…	45.45	55	30	0	56	110	67	121	7e-13	62.4
MDP0000292448	-1.9197	1.94094e-09	7.45926e-06	AT3G11480.1	protein_coding	S-adenosyl-L-methionine-dependent methyltransferases superfamily protein	The gene encodes a SABATH methyltransferase that methylates both salicylic acid and benzoic acid. It is highly expressed in flowers, induced by biotic and abiotic stress and thought to be involved in direct defense mechanism.	BSMT1; CONTAINS InterPro DOMAIN/s: SAM dependent carboxyl methyltransferase (InterPro:IPR005299); BEST Arabidopsis thaliana protein match is: S-adenosyl-L-methionine-dependent methyltransferases superfamily protein (TAIR:AT5G04370.1); Has 958 Blast hits to 946 proteins in 124 species: Archae - 0; Bacteria - 67; Metazoa - 9; Fungi - 5; Plants - 736; Viruses - 0; Other Eukaryotes - 141 (source: NCB…	43.56	365	188	6	5	363	27	379	1e-95	293
MDP0000294379	-1.47655	2.65473e-06	0.00181377	AT1G24020.1	protein_coding	MLP-like protein 423		MLP-like protein 423 (MLP423); INVOLVED IN: response to biotic stimulus, defense response; LOCATED IN: membrane; EXPRESSED IN: 23 plant structures; EXPRESSED DURING: 15 growth stages; CONTAINS InterPro DOMAIN/s: Bet v I allergen (InterPro:IPR000916); BEST Arabidopsis thaliana protein match is: MLP-like protein 28 (TAIR:AT1G70830.3); Has 1440 Blast hits to 1404 proteins in 125 species: Archae - 0;…	31.94	144	92	5	206	347	16	155	7e-11	60.1
MDP0000295540	-1.36451	1.69729e-07	0.000200704	AT1G24020.1	protein_coding	MLP-like protein 423		MLP-like protein 423 (MLP423); INVOLVED IN: response to biotic stimulus, defense response; LOCATED IN: membrane; EXPRESSED IN: 23 plant structures; EXPRESSED DURING: 15 growth stages; CONTAINS InterPro DOMAIN/s: Bet v I allergen (InterPro:IPR000916); BEST Arabidopsis thaliana protein match is: MLP-like protein 28 (TAIR:AT1G70830.3); Has 1440 Blast hits to 1404 proteins in 125 species: Archae - 0;…	33.54	158	96	6	2	157	5	155	7e-12	59.7
MDP0000295542	-1.25037	1.17307e-08	3.27874e-05	AT1G24020.1	protein_coding	MLP-like protein 423		MLP-like protein 423 (MLP423); INVOLVED IN: response to biotic stimulus, defense response; LOCATED IN: membrane; EXPRESSED IN: 23 plant structures; EXPRESSED DURING: 15 growth stages; CONTAINS InterPro DOMAIN/s: Bet v I allergen (InterPro:IPR000916); BEST Arabidopsis thaliana protein match is: MLP-like protein 28 (TAIR:AT1G70830.3); Has 1440 Blast hits to 1404 proteins in 125 species: Archae - 0;…	33.54	158	96	6	2	157	5	155	9e-12	59.7
MDP0000295543	-1.01092	2.19609e-06	0.00160901	AT1G24020.1	protein_coding	MLP-like protein 423		MLP-like protein 423 (MLP423); INVOLVED IN: response to biotic stimulus, defense response; LOCATED IN: membrane; EXPRESSED IN: 23 plant structures; EXPRESSED DURING: 15 growth stages; CONTAINS InterPro DOMAIN/s: Bet v I allergen (InterPro:IPR000916); BEST Arabidopsis thaliana protein match is: MLP-like protein 28 (TAIR:AT1G70830.3); Has 1440 Blast hits to 1404 proteins in 125 species: Archae - 0;…	33.54	158	96	6	2	157	5	155	4e-12	60.5
MDP0000311115	-1.70225	2.76058e-05	0.0141457	AT5G61550.2	protein_coding	U-box domain-containing protein kinase family protein		U-box domain-containing protein kinase family protein; FUNCTIONS IN: ubiquitin-protein ligase activity, protein serine/threonine kinase activity, protein kinase activity, kinase activity, ATP binding; INVOLVED IN: protein amino acid phosphorylation, protein ubiquitination; LOCATED IN: ubiquitin ligase complex; CONTAINS InterPro DOMAIN/s: U box domain (InterPro:IPR003613), Serine/threonine-protein…	66.67	93	31	0	5	97	753	845	1e-38	138
MDP0000312866	-1.83753	5.77048e-05	0.0236551	AT2G19620.1	protein_coding	N-MYC downregulated-like 3		N-MYC downregulated-like 3 (NDL3); CONTAINS InterPro DOMAIN/s: Pollen specific protein SF21 (InterPro:IPR015511), Ndr (InterPro:IPR004142); BEST Arabidopsis thaliana protein match is: N-MYC downregulated-like 1 (TAIR:AT5G56750.1); Has 904 Blast hits to 903 proteins in 145 species: Archae - 0; Bacteria - 134; Metazoa - 564; Fungi - 0; Plants - 129; Viruses - 0; Other Eukaryotes - 77 (source: NCBI …	82.14	84	15	0	1	84	261	344	1e-44	149
MDP0000327796	-1.69493	0.000128931	0.0412916	--	--	--	--	--	--	--	--	--	--	--	--	--	--	--
MDP0000341703	1.28517	3.89461e-05	0.0176088	--	--	--	--	--	--	--	--	--	--	--	--	--	--	--
MDP0000344085	-1.40373	1.5238e-09	7.45926e-06	AT1G76530.1	protein_coding	Auxin efflux carrier family protein		Auxin efflux carrier family protein; FUNCTIONS IN: auxin:hydrogen symporter activity; INVOLVED IN: auxin polar transport, transmembrane transport; LOCATED IN: endomembrane system, integral to membrane; EXPRESSED IN: 13 plant structures; EXPRESSED DURING: 7 growth stages; CONTAINS InterPro DOMAIN/s: Auxin efflux carrier (InterPro:IPR004776); BEST Arabidopsis thaliana protein match is: Auxin efflux…	65.88	85	29	0	2	86	331	415	1e-34	123
MDP0000345880	-2.19178	1.06139e-19	3.26325e-15	--	--	--	--	--	--	--	--	--	--	--	--	--	--	--
MDP0000349378	1.00256	1.36766e-07	0.000175061	--	--	--	--	--	--	--	--	--	--	--	--	--	--	--
MDP0000360104	1.64564	1.5232e-06	0.00117077	--	--	--	--	--	--	--	--	--	--	--	--	--	--	--
MDP0000371737	-1.08849	2.85388e-06	0.00186686	AT5G48930.1	protein_coding	hydroxycinnamoyl-CoA shikimate/quinate hydroxycinnamoyl transferase	At5g48930 has been shown to encode for the hydroxycinnamoyl-Coenzyme A shikimate/quinate hydroxycinnamoyltransferase (HCT) both synthesizing and catabolizing the hydroxycinnamoylesters (coumaroyl/caffeoyl shikimate and quinate) involved in the phenylpropanoid pathway. Influence on the accumulation of flavonoids which in turn inhibit auxin transport and reduce plant growth.	hydroxycinnamoyl-CoA shikimate/quinate hydroxycinnamoyl transferase (HCT); CONTAINS InterPro DOMAIN/s: Transferase (InterPro:IPR003480); BEST Arabidopsis thaliana protein match is: HXXXD-type acyl-transferase family protein (TAIR:AT5G57840.1); Has 1807 Blast hits to 1807 proteins in 277 species: Archae - 0; Bacteria - 0; Metazoa - 736; Fungi - 347; Plants - 385; Viruses - 0; Other Eukaryotes - 33…	70.39	439	124	3	3	441	1	433	0	647
MDP0000414607	-1.72898	1.71065e-08	4.04568e-05	AT5G24090.1	protein_coding	chitinase A	Chitinase A (class III) expressed exclusively under environmental stress conditions.	chitinase A (CHIA); FUNCTIONS IN: cation binding, hydrolase activity, hydrolyzing O-glycosyl compounds, catalytic activity; INVOLVED IN: response to salt stress, response to cold, cellular response to water deprivation, response to wounding, response to light intensity; LOCATED IN: endomembrane system; EXPRESSED IN: 20 plant structures; EXPRESSED DURING: 13 growth stages; CONTAINS InterPro DOMAIN…	55.33	300	125	4	6	297	4	302	2e-119	349
MDP0000479490	-1.28901	8.2094e-05	0.0304094	--	--	--	--	--	--	--	--	--	--	--	--	--	--	--
MDP0000500159	-1.39791	2.07662e-05	0.011401	--	--	--	--	--	--	--	--	--	--	--	--	--	--	--
MDP0000501250	-1.6278	5.94815e-08	0.000101598	AT1G63440.1	protein_coding	heavy metal atpase 5	The Arabidopsis P-type ATPase HMA5 is involved in Cu detoxification. hma5 mutant plants exhibit Cu hypersensitivity, which is especially dramatic in roots where HMA5 is mostly expressed.	heavy metal atpase 5 (HMA5); FUNCTIONS IN: ATPase activity, coupled to transmembrane movement of ions, phosphorylative mechanism; INVOLVED IN: detoxification of copper ion, response to copper ion; LOCATED IN: integral to membrane, membrane; EXPRESSED IN: 8 plant structures; EXPRESSED DURING: L mature pollen stage, M germinated pollen stage, 4 anthesis, petal differentiation and expansion stage; C…	72.13	61	17	0	1	61	899	959	3e-26	101
MDP0000524876	-1.98666	7.29832e-10	4.48774e-06	AT3G59850.1	protein_coding	Pectin lyase-like superfamily protein		Pectin lyase-like superfamily protein; FUNCTIONS IN: polygalacturonase activity; INVOLVED IN: carbohydrate metabolic process; LOCATED IN: endomembrane system; EXPRESSED IN: embryo, pedicel; EXPRESSED DURING: 4 anthesis, C globular stage; CONTAINS InterPro DOMAIN/s: Pectin lyase fold/virulence factor (InterPro:IPR011050), Pectin lyase fold (InterPro:IPR012334), Glycoside hydrolase, family 28 (Inte…	68.56	369	115	1	29	396	20	388	0	537
MDP0000576922	-1.03918	7.28301e-05	0.0283438	AT2G36690.1	protein_coding	2-oxoglutarate (2OG) and Fe(II)-dependent oxygenase superfamily protein		2-oxoglutarate (2OG) and Fe(II)-dependent oxygenase superfamily protein; FUNCTIONS IN: oxidoreductase activity, acting on paired donors, with incorporation or reduction of molecular oxygen, 2-oxoglutarate as one donor, and incorporation of one atom each of oxygen into both donors, oxidoreductase activity; INVOLVED IN: biosynthetic process; LOCATED IN: cellular_component unknown; EXPRESSED IN: hyp…	36.47	329	192	6	148	465	27	349	3e-73	238
MDP0000651689	-2.78183	4.45487e-05	0.0192909	AT1G61680.1	protein_coding	terpene synthase 14		terpene synthase 14 (TPS14); CONTAINS InterPro DOMAIN/s: Terpene synthase, metal-binding domain (InterPro:IPR005630), Terpenoid synthase (InterPro:IPR008949), Terpenoid cylases/protein prenyltransferase alpha-alpha toroid (InterPro:IPR008930), Terpene synthase-like (InterPro:IPR001906); BEST Arabidopsis thaliana protein match is: terpene synthase 02 (TAIR:AT4G16730.1); Has 1701 Blast hits to 1676…	50.2	496	227	5	82	575	92	569	1e-177	518
MDP0000654068	-1.13175	1.42349e-07	0.000175061	AT1G22410.1	protein_coding	Class-II DAHP synthetase family protein		Class-II DAHP synthetase family protein; FUNCTIONS IN: 3-deoxy-7-phosphoheptulonate synthase activity; INVOLVED IN: aromatic amino acid family biosynthetic process; LOCATED IN: membrane; EXPRESSED IN: 23 plant structures; EXPRESSED DURING: 15 growth stages; CONTAINS InterPro DOMAIN/s: DAHP synthetase, class II (InterPro:IPR002480); BEST Arabidopsis thaliana protein match is: 3-deoxy-D-arabino-hep…	88.21	458	54	0	78	535	69	526	0	864
MDP0000770800	-1.55452	3.49406e-08	6.71405e-05	AT5G54160.1	protein_coding	O-methyltransferase 1	A caffeic acid/5-hydroxyferulic acid O-methyltransferase. Interacts with 14-4-3 proteins in yeast 2 hybrid assay. AtOMT1 (At5g54160) encodes a flavonol 3-O-methyltransferase that is highly active towards quercetin and myricetin. The substrate specificity identifies the enzyme as flavonol 3-methyltransferase which replaces the former annotation of the gene to encode a caffeic acid/5-hydroxyferulic…	O-methyltransferase 1 (OMT1); FUNCTIONS IN: myricetin 3'-O-methyltransferase activity, quercetin 3-O-methyltransferase activity, caffeate O-methyltransferase activity; INVOLVED IN: lignin biosynthetic process, flavonol biosynthetic process; LOCATED IN: cytosol, nucleus, plasma membrane, cytoplasm; EXPRESSED IN: 23 plant structures; EXPRESSED DURING: 14 growth stages; CONTAINS InterPro DOMAIN/s: W…	48.79	371	179	4	1	370	1	361	1e-124	367
MDP0000788170	-1.21609	2.7359e-06	0.00182859	AT1G78780.2	protein_coding	pathogenesis-related family protein		pathogenesis-related family protein; Has 201 Blast hits to 200 proteins in 70 species: Archae - 0; Bacteria - 51; Metazoa - 15; Fungi - 40; Plants - 93; Viruses - 0; Other Eukaryotes - 2 (source: NCBI BLink).	49.79	237	107	4	5	233	4	236	2e-81	247
MDP0000800717	1.08468	2.37961e-06	0.00168191	AT3G08610.1	protein_coding			unknown protein; Has 40 Blast hits to 40 proteins in 15 species: Archae - 0; Bacteria - 0; Metazoa - 0; Fungi - 0; Plants - 40; Viruses - 0; Other Eukaryotes - 0 (source: NCBI BLink).	82.26	62	11	0	1	62	1	62	8e-34	112
MDP0000831518	-1.03293	4.6469e-05	0.0198429	AT1G24020.1	protein_coding	MLP-like protein 423		MLP-like protein 423 (MLP423); INVOLVED IN: response to biotic stimulus, defense response; LOCATED IN: membrane; EXPRESSED IN: 23 plant structures; EXPRESSED DURING: 15 growth stages; CONTAINS InterPro DOMAIN/s: Bet v I allergen (InterPro:IPR000916); BEST Arabidopsis thaliana protein match is: MLP-like protein 28 (TAIR:AT1G70830.3); Has 1440 Blast hits to 1404 proteins in 125 species: Archae - 0;…	32.28	158	98	6	2	157	5	155	1e-10	56.2
MDP0000835211	-1.26757	0.00010804	0.0373224	AT5G01210.1	protein_coding	HXXXD-type acyl-transferase family protein		HXXXD-type acyl-transferase family protein; FUNCTIONS IN: transferase activity, transferring acyl groups other than amino-acyl groups, transferase activity; INVOLVED IN: biological_process unknown; LOCATED IN: cellular_component unknown; EXPRESSED IN: 22 plant structures; EXPRESSED DURING: 13 growth stages; CONTAINS InterPro DOMAIN/s: Transferase (InterPro:IPR003480); BEST Arabidopsis thaliana pr…	68.84	475	135	4	7	478	5	469	0	632
MDP0000843913	-1.45973	4.80126e-10	3.69037e-06	AT2G36690.1	protein_coding	2-oxoglutarate (2OG) and Fe(II)-dependent oxygenase superfamily protein		2-oxoglutarate (2OG) and Fe(II)-dependent oxygenase superfamily protein; FUNCTIONS IN: oxidoreductase activity, acting on paired donors, with incorporation or reduction of molecular oxygen, 2-oxoglutarate as one donor, and incorporation of one atom each of oxygen into both donors, oxidoreductase activity; INVOLVED IN: biosynthetic process; LOCATED IN: cellular_component unknown; EXPRESSED IN: hyp…	37.39	329	189	6	21	338	27	349	4e-75	239
MDP0000852436	-1.68594	1.17804e-06	0.000978892	AT4G14305.1	protein_coding	Peroxisomal membrane 22 kDa (Mpv17/PMP22) family protein		Peroxisomal membrane 22 kDa (Mpv17/PMP22) family protein; FUNCTIONS IN: molecular_function unknown; INVOLVED IN: biological_process unknown; LOCATED IN: integral to membrane; CONTAINS InterPro DOMAIN/s: Mpv17/PMP22 (InterPro:IPR007248); BEST Arabidopsis thaliana protein match is: Peroxisomal membrane 22 kDa (Mpv17/PMP22) family protein (TAIR:AT4G04470.1); Has 35333 Blast hits to 34131 proteins in…	84.06	69	11	0	40	108	117	185	3e-37	127
MDP0000857061	-1.31529	6.88569e-11	7.05669e-07	AT5G47770.1	protein_coding	farnesyl diphosphate synthase 1	Encodes a protein with farnesyl diphosphate synthase activity.	farnesyl diphosphate synthase 1 (FPS1); FUNCTIONS IN: dimethylallyltranstransferase activity, geranyltranstransferase activity; INVOLVED IN: farnesyl diphosphate biosynthetic process, isoprenoid biosynthetic process; EXPRESSED IN: 24 plant structures; EXPRESSED DURING: 14 growth stages; CONTAINS InterPro DOMAIN/s: Terpenoid synthase (InterPro:IPR008949), Polyprenyl synthetase (InterPro:IPR000092)…	77.62	143	32	0	12	154	242	384	1e-76	236
MDP0000888042	-1.62631	7.42489e-09	2.53642e-05	AT5G24090.1	protein_coding	chitinase A	Chitinase A (class III) expressed exclusively under environmental stress conditions.	chitinase A (CHIA); FUNCTIONS IN: cation binding, hydrolase activity, hydrolyzing O-glycosyl compounds, catalytic activity; INVOLVED IN: response to salt stress, response to cold, cellular response to water deprivation, response to wounding, response to light intensity; LOCATED IN: endomembrane system; EXPRESSED IN: 20 plant structures; EXPRESSED DURING: 13 growth stages; CONTAINS InterPro DOMAIN…	55.18	299	125	4	7	297	5	302	1e-120	352
MDP0000940313	-1.29379	7.95696e-06	0.0047968	AT5G24090.1	protein_coding	chitinase A	Chitinase A (class III) expressed exclusively under environmental stress conditions.	chitinase A (CHIA); FUNCTIONS IN: cation binding, hydrolase activity, hydrolyzing O-glycosyl compounds, catalytic activity; INVOLVED IN: response to salt stress, response to cold, cellular response to water deprivation, response to wounding, response to light intensity; LOCATED IN: endomembrane system; EXPRESSED IN: 20 plant structures; EXPRESSED DURING: 13 growth stages; CONTAINS InterPro DOMAIN…	56	300	123	4	6	297	4	302	1e-122	357

## Sheet: Table S8_8
Table S 8_8 Differentially expressed genes (DEGs) identified at -19 ℃ compared to -4 ℃ in ‘Jinhong’ (H) and their homlogous genes in Arabidopsis Thaliana
Gene id	log2(fc)	p value	FDR	Homologous gene model in Arabidopsis	Homolog type	Short_description of homolog	Curator_summary of homolog	Computational_description of homolog	% identity	alignment length	mismatches	gap opens	q. start	q. end	s. start	s. end	pvalue	bit score
MDP0000032171	-1.65045	0.000126319	0.0346758	AT1G09310.1	protein_coding	Protein of unknown function, DUF538		Protein of unknown function, DUF538; INVOLVED IN: biological_process unknown; LOCATED IN: apoplast; EXPRESSED IN: 22 plant structures; EXPRESSED DURING: 14 growth stages; CONTAINS InterPro DOMAIN/s: Protein of unknown function DUF538 (InterPro:IPR007493); BEST Arabidopsis thaliana protein match is: Protein of unknown function, DUF538 (TAIR:AT1G56580.1); Has 409 Blast hits to 409 proteins in 33 sp…	72	125	34	1	202	326	13	136	4e-56	183
MDP0000072936	-2.73669	0.000119132	0.0331406	AT3G23600.1	protein_coding	alpha/beta-Hydrolases superfamily protein		alpha/beta-Hydrolases superfamily protein; FUNCTIONS IN: hydrolase activity; INVOLVED IN: response to salt stress; LOCATED IN: apoplast, nucleus, plasma membrane, cytoplasm; EXPRESSED IN: 24 plant structures; EXPRESSED DURING: 14 growth stages; CONTAINS InterPro DOMAIN/s: Dienelactone hydrolase (InterPro:IPR002925); BEST Arabidopsis thaliana protein match is: alpha/beta-Hydrolases superfamily pro…	63.03	238	88	0	1	238	1	238	3e-112	325
MDP0000119262	-1.0208	4.45e-05	0.0171036	AT3G26430.1	protein_coding	GDSL-like Lipase/Acylhydrolase superfamily protein		GDSL-like Lipase/Acylhydrolase superfamily protein; FUNCTIONS IN: hydrolase activity, acting on ester bonds, carboxylesterase activity; INVOLVED IN: lipid metabolic process; LOCATED IN: endomembrane system; EXPRESSED IN: guard cell; CONTAINS InterPro DOMAIN/s: Lipase, GDSL (InterPro:IPR001087); BEST Arabidopsis thaliana protein match is: alpha-fucosidase 1 (TAIR:AT1G67830.1); Has 3218 Blast hits …	46.32	231	98	3	1	205	150	380	4e-66	211
MDP0000121897	-1.17134	1.38e-08	3.87e-05	AT1G27450.3	protein_coding	adenine phosphoribosyl transferase 1	Adenosine phosphoribosyl transferase(E.C:2.4.2.7), involved in the one-step salvage of adenine to AMP.	adenine phosphoribosyl transferase 1 (APT1); CONTAINS InterPro DOMAIN/s: Adenine phosphoribosyl transferase (InterPro:IPR005764), Phosphoribosyltransferase (InterPro:IPR000836); BEST Arabidopsis thaliana protein match is: adenine phosphoribosyl transferase 3 (TAIR:AT4G22570.1).	71.53	144	16	1	3	121	141	284	5e-62	194
MDP0000122956	-1.24331	3.12e-06	0.00246221	AT4G32640.1	protein_coding	Sec23/Sec24 protein transport family protein		Sec23/Sec24 protein transport family protein; FUNCTIONS IN: zinc ion binding; INVOLVED IN: intracellular protein transport, ER to Golgi vesicle-mediated transport; LOCATED IN: COPII vesicle coat; EXPRESSED IN: 23 plant structures; EXPRESSED DURING: 13 growth stages; CONTAINS InterPro DOMAIN/s: Sec23/Sec24, helical domain (InterPro:IPR006900), Sec23/Sec24 beta-sandwich (InterPro:IPR012990), Sec23/…	81.82	77	14	0	1	77	642	718	4e-38	136
MDP0000123153	-2.06767	1.94e-05	0.00932849	AT3G09390.1	protein_coding	metallothionein 2A	metallothionein, binds to and detoxifies excess copper and other metals, limiting oxidative damage	metallothionein 2A (MT2A); CONTAINS InterPro DOMAIN/s: Plant metallothionein, family 15 (InterPro:IPR000347); BEST Arabidopsis thaliana protein match is: metallothionein 2B (TAIR:AT5G02380.1); Has 597 Blast hits to 588 proteins in 128 species: Archae - 0; Bacteria - 0; Metazoa - 53; Fungi - 2; Plants - 530; Viruses - 0; Other Eukaryotes - 12 (source: NCBI BLink).	52.63	57	24	3	21	74	25	81	5e-08	46.2
MDP0000126567	-1.97589	4.28e-08	7.56e-05	AT5G13930.1	protein_coding	Chalcone and stilbene synthase family protein	Encodes chalcone synthase (CHS), a key enzyme involved in the biosynthesis of flavonoids. Required for the accumulation of purple anthocyanins in leaves and stems. Also involved in the regulation of auxin transport and the modulation of root gravitropism.	TRANSPARENT TESTA 4 (TT4); FUNCTIONS IN: naringenin-chalcone synthase activity; INVOLVED IN: in 11 processes; LOCATED IN: plant-type vacuole membrane, endoplasmic reticulum, nucleus; EXPRESSED IN: 22 plant structures; EXPRESSED DURING: 14 growth stages; CONTAINS InterPro DOMAIN/s: Chalcone/stilbene synthase, N-terminal (InterPro:IPR001099), Thiolase-like (InterPro:IPR016039), Polyketide synthase,…	84.72	386	58	1	3	387	8	393	0	686
MDP0000126842	-1.51922	1.08e-09	4.92e-06	AT4G25740.1	protein_coding	RNA binding Plectin/S10 domain-containing protein		RNA binding Plectin/S10 domain-containing protein; FUNCTIONS IN: structural constituent of ribosome; INVOLVED IN: translation; LOCATED IN: cytosolic small ribosomal subunit, cytosolic ribosome, membrane; EXPRESSED IN: 22 plant structures; EXPRESSED DURING: 13 growth stages; CONTAINS InterPro DOMAIN/s: Plectin/S10, N-terminal (InterPro:IPR005326); BEST Arabidopsis thaliana protein match is: RNA bi…	77.92	154	29	3	1	153	1	150	4e-75	225
MDP0000137185	-1.07167	3.85e-05	0.0151892	AT1G27450.3	protein_coding	adenine phosphoribosyl transferase 1	Adenosine phosphoribosyl transferase(E.C:2.4.2.7), involved in the one-step salvage of adenine to AMP.	adenine phosphoribosyl transferase 1 (APT1); CONTAINS InterPro DOMAIN/s: Adenine phosphoribosyl transferase (InterPro:IPR005764), Phosphoribosyltransferase (InterPro:IPR000836); BEST Arabidopsis thaliana protein match is: adenine phosphoribosyl transferase 3 (TAIR:AT4G22570.1).	61.48	283	63	4	13	249	2	284	2e-105	310
MDP0000137383	-1.29493	6.75e-05	0.0225833	AT1G22710.1	protein_coding	sucrose-proton symporter 2	Encodes for a high-affinity transporter essential for phloem loading and long-distance transport. A major sucrose transporter, AtSUC2 can also transport a wide range of physiological and synthetic glucose conjugates with both &#945;- or &#946;-linkage.	sucrose-proton symporter 2 (SUC2); CONTAINS InterPro DOMAIN/s: Sucrose/H+ symporter, plant (InterPro:IPR005989), Major facilitator superfamily MFS-1 (InterPro:IPR011701), Major facilitator superfamily, general substrate transporter (InterPro:IPR016196); BEST Arabidopsis thaliana protein match is: sucrose-proton symporter 1 (TAIR:AT1G71880.1); Has 2329 Blast hits to 2203 proteins in 568 species: A…	64.92	419	131	4	3	410	6	419	0	554
MDP0000147913	-2.73767	3.79e-08	7.28e-05	AT4G10490.1	protein_coding	2-oxoglutarate (2OG) and Fe(II)-dependent oxygenase superfamily protein		2-oxoglutarate (2OG) and Fe(II)-dependent oxygenase superfamily protein; FUNCTIONS IN: oxidoreductase activity, acting on paired donors, with incorporation or reduction of molecular oxygen, 2-oxoglutarate as one donor, and incorporation of one atom each of oxygen into both donors, oxidoreductase activity; INVOLVED IN: secondary metabolic process; LOCATED IN: cellular_component unknown; CONTAINS I…	40.61	293	163	7	48	335	41	327	2e-68	221
MDP0000149385	-1.00878	3.81e-06	0.0028601	--	--	--	--	--	--	--	--	--	--	--	--	--	--	--
MDP0000151410	-4.07348	0.000100208	0.029065	AT4G02290.1	protein_coding	glycosyl hydrolase 9B13		glycosyl hydrolase 9B13 (GH9B13); FUNCTIONS IN: hydrolase activity, hydrolyzing O-glycosyl compounds, catalytic activity; INVOLVED IN: carbohydrate metabolic process; LOCATED IN: endomembrane system; EXPRESSED IN: 20 plant structures; EXPRESSED DURING: 9 growth stages; CONTAINS InterPro DOMAIN/s: Six-hairpin glycosidase (InterPro:IPR012341), Glycoside hydrolase, family 9, active site (InterPro:IP…	72.27	238	47	1	2	220	279	516	2e-128	379
MDP0000155698	-1.53892	2.35e-08	4.82e-05	AT4G25150.1	protein_coding	HAD superfamily, subfamily IIIB acid phosphatase		HAD superfamily, subfamily IIIB acid phosphatase ; FUNCTIONS IN: acid phosphatase activity; INVOLVED IN: biological_process unknown; LOCATED IN: endomembrane system; EXPRESSED IN: 21 plant structures; EXPRESSED DURING: 9 growth stages; CONTAINS InterPro DOMAIN/s: Acid phosphatase (Class B) (InterPro:IPR005519), Vegetative storage protein/acid phosphatase (InterPro:IPR014403), Acid phosphatase, pl…	49.3	215	109	0	46	260	45	259	1e-79	244
MDP0000167379	1.05708	2.81e-05	0.0118558	AT3G27030.1	protein_coding			unknown protein; FUNCTIONS IN: molecular_function unknown; INVOLVED IN: biological_process unknown; LOCATED IN: endomembrane system; CONTAINS InterPro DOMAIN/s: Protein of unknown function DUF3339 (InterPro:IPR021775); BEST Arabidopsis thaliana protein match is: Protein of unknown function (DUF 3339) (TAIR:AT5G40970.1); Has 538 Blast hits to 271 proteins in 16 species: Archae - 0; Bacteria - 0; M…	71.01	69	20	0	1	69	74	142	1e-31	109
MDP0000168441	-1.35115	1.46e-05	0.00773231	AT3G60360.1	protein_coding	embryo sac development arrest 14		EMBRYO SAC DEVELOPMENT ARREST 14 (EDA14); FUNCTIONS IN: molecular_function unknown; INVOLVED IN: megagametogenesis; LOCATED IN: small-subunit processome; EXPRESSED IN: 21 plant structures; EXPRESSED DURING: 13 growth stages; CONTAINS InterPro DOMAIN/s: Small-subunit processome, Utp11 (InterPro:IPR007144); Has 434 Blast hits to 428 proteins in 209 species: Archae - 4; Bacteria - 1; Metazoa - 127; …	67.15	137	45	0	1	137	1	137	6e-66	203
MDP0000169984	-1.9404	2.28e-05	0.0101463	AT3G60890.2	protein_coding	protein binding		LITTLE ZIPPER 2 (ZPR2); FUNCTIONS IN: protein binding; INVOLVED IN: biological_process unknown; LOCATED IN: cellular_component unknown; BEST Arabidopsis thaliana protein match is: protein binding (TAIR:AT2G45450.1); Has 30201 Blast hits to 17322 proteins in 780 species: Archae - 12; Bacteria - 1396; Metazoa - 17338; Fungi - 3422; Plants - 5037; Viruses - 0; Other Eukaryotes - 2996 (source: NCBI B…	65.91	44	15	0	58	101	53	96	9e-12	57.8
MDP0000174226	-1.02524	3.95e-05	0.0153683	AT3G60210.1	protein_coding	GroES-like family protein		GroES-like family protein; FUNCTIONS IN: ATP binding; INVOLVED IN: protein folding; LOCATED IN: chloroplast, cytoplasm; EXPRESSED IN: 22 plant structures; EXPRESSED DURING: 13 growth stages; CONTAINS InterPro DOMAIN/s: Chaperonin Cpn10 (InterPro:IPR020818), GroES-like (InterPro:IPR011032), Chaperonin Cpn10, subgroup (InterPro:IPR001476); BEST Arabidopsis thaliana protein match is: chloroplast cha…	61.19	67	25	1	1	66	1	67	9e-22	84.7
MDP0000179031	-3.65254	6.02e-06	0.00402571	AT1G56580.1	protein_coding	Protein of unknown function, DUF538	Encodes SMALLER WITH VARIABLE BRANCHES (SVB), a protein with a conserved domain of unknown function (DUF538). The trichomes of the SVB mutants are smaller and exhibit branches of variable length and number.	SMALLER WITH VARIABLE BRANCHES (SVB); CONTAINS InterPro DOMAIN/s: Protein of unknown function DUF538 (InterPro:IPR007493); BEST Arabidopsis thaliana protein match is: Protein of unknown function, DUF538 (TAIR:AT1G09310.1); Has 365 Blast hits to 365 proteins in 27 species: Archae - 0; Bacteria - 0; Metazoa - 0; Fungi - 0; Plants - 365; Viruses - 0; Other Eukaryotes - 0 (source: NCBI BLink).	65	160	51	3	4	159	3	161	4e-64	197
MDP0000180902	-1.90828	0.000157859	0.0407847	AT1G52800.1	protein_coding	2-oxoglutarate (2OG) and Fe(II)-dependent oxygenase superfamily protein		2-oxoglutarate (2OG) and Fe(II)-dependent oxygenase superfamily protein; FUNCTIONS IN: oxidoreductase activity; LOCATED IN: cellular_component unknown; EXPRESSED IN: stem, root; CONTAINS InterPro DOMAIN/s: Oxoglutarate/iron-dependent oxygenase (InterPro:IPR005123); BEST Arabidopsis thaliana protein match is: 2-oxoglutarate (2OG) and Fe(II)-dependent oxygenase superfamily protein (TAIR:AT1G52790.1…	46.95	311	163	2	4	313	5	314	4e-104	311
MDP0000183910	-1.16037	3.64e-06	0.00279535	AT1G17710.1	protein_coding	Pyridoxal phosphate phosphatase-related protein		Pyridoxal phosphate phosphatase-related protein; FUNCTIONS IN: phosphatase activity; INVOLVED IN: metabolic process; EXPRESSED IN: 9 plant structures; EXPRESSED DURING: L mature pollen stage, M germinated pollen stage, 4 anthesis, petal differentiation and expansion stage; CONTAINS InterPro DOMAIN/s: Pyridoxal phosphate phosphatase, PHOSPHO2 (InterPro:IPR016965), HAD-superfamily hydrolase, subfam…	64.94	271	88	3	4	268	7	276	9e-133	380
MDP0000187094	-2.30561	1.12e-09	4.92e-06	AT1G74960.2	protein_coding	fatty acid biosynthesis 1	Encodes a plastidic beta-ketoacyl-ACP synthase II, involved in fatty acid elongation from 16:0-ACP to 18:0-ACP. Homozygous knock-out mutants are embryo lethal, indicating early embryo development is sensitive to elevated 16:0.	fatty acid biosynthesis 1 (FAB1); FUNCTIONS IN: 3-oxoacyl-[acyl-carrier-protein] synthase activity, fatty acid synthase activity; INVOLVED IN: fatty acid biosynthetic process, unsaturated fatty acid biosynthetic process; LOCATED IN: chloroplast, plastid; EXPRESSED IN: 24 plant structures; EXPRESSED DURING: 15 growth stages; CONTAINS InterPro DOMAIN/s: Beta-ketoacyl synthase (InterPro:IPR000794), …	88.31	77	9	0	1	77	465	541	2e-37	131
MDP0000188613	-2.71955	2.4e-05	0.0105459	AT1G47980.1	protein_coding			unknown protein; FUNCTIONS IN: molecular_function unknown; INVOLVED IN: biological_process unknown; LOCATED IN: endomembrane system; EXPRESSED IN: 6 plant structures; EXPRESSED DURING: 4 anthesis, F mature embryo stage, petal differentiation and expansion stage, E expanded cotyledon stage; BEST Arabidopsis thaliana protein match is: unknown protein (TAIR:AT3G62730.1); Has 169 Blast hits to 169 pr…	71.9	274	77	0	36	309	36	309	1e-141	406
MDP0000192511	-1.08188	9.29e-07	0.000921138	AT5G24090.1	protein_coding	chitinase A	Chitinase A (class III) expressed exclusively under environmental stress conditions.	chitinase A (CHIA); FUNCTIONS IN: cation binding, hydrolase activity, hydrolyzing O-glycosyl compounds, catalytic activity; INVOLVED IN: response to salt stress, response to cold, cellular response to water deprivation, response to wounding, response to light intensity; LOCATED IN: endomembrane system; EXPRESSED IN: 20 plant structures; EXPRESSED DURING: 13 growth stages; CONTAINS InterPro DOMAIN…	55.67	300	124	4	6	297	4	302	7e-122	355
MDP0000193678	-1.65112	9.42e-08	0.000133471	AT3G15850.1	protein_coding	fatty acid desaturase 5	Chloroplastic enzyme responsible for the synthesis of 16:1 fatty acids from galactolipids and sulpholipids. Uses ferredoxin as electron donor.	fatty acid desaturase 5 (FAD5); CONTAINS InterPro DOMAIN/s: Fatty acid desaturase, type 1, core (InterPro:IPR015876), Fatty acid desaturase, type 1 (InterPro:IPR005804); BEST Arabidopsis thaliana protein match is: Fatty acid desaturase family protein (TAIR:AT3G15870.1); Has 3424 Blast hits to 3424 proteins in 822 species: Archae - 0; Bacteria - 1534; Metazoa - 801; Fungi - 236; Plants - 106; Viru…	60	275	109	1	21	294	96	370	1e-119	352
MDP0000206473	-1.4675	2.34e-09	8.01e-06	AT1G51920.1	protein_coding			unknown protein; FUNCTIONS IN: molecular_function unknown; INVOLVED IN: biological_process unknown; LOCATED IN: endomembrane system; EXPRESSED IN: stem, stamen; EXPRESSED DURING: 4 anthesis; Has 22 Blast hits to 22 proteins in 5 species: Archae - 0; Bacteria - 0; Metazoa - 0; Fungi - 0; Plants - 22; Viruses - 0; Other Eukaryotes - 0 (source: NCBI BLink).	60.98	41	16	0	30	70	35	75	3e-10	52
MDP0000210722	2.25074	7.08e-05	0.0225833	AT2G36880.1	protein_coding	methionine adenosyltransferase 3		methionine adenosyltransferase 3 (MAT3); FUNCTIONS IN: copper ion binding, methionine adenosyltransferase activity; INVOLVED IN: one-carbon metabolic process, S-adenosylmethionine biosynthetic process; LOCATED IN: plasma membrane; EXPRESSED IN: 27 plant structures; EXPRESSED DURING: 17 growth stages; CONTAINS InterPro DOMAIN/s: S-adenosylmethionine synthetase (InterPro:IPR002133), S-adenosylmethi…	87.06	85	11	0	1	85	306	390	3e-49	162
MDP0000218810	-1.09316	0.000128067	0.0348445	AT4G10490.1	protein_coding	2-oxoglutarate (2OG) and Fe(II)-dependent oxygenase superfamily protein		2-oxoglutarate (2OG) and Fe(II)-dependent oxygenase superfamily protein; FUNCTIONS IN: oxidoreductase activity, acting on paired donors, with incorporation or reduction of molecular oxygen, 2-oxoglutarate as one donor, and incorporation of one atom each of oxygen into both donors, oxidoreductase activity; INVOLVED IN: secondary metabolic process; LOCATED IN: cellular_component unknown; CONTAINS I…	40.27	293	164	6	48	335	41	327	1e-67	219
MDP0000219684	-1.09762	2.53e-05	0.01089	AT5G50400.1	protein_coding	purple acid phosphatase 27		purple acid phosphatase 27 (PAP27); FUNCTIONS IN: protein serine/threonine phosphatase activity, acid phosphatase activity; INVOLVED IN: biological_process unknown; LOCATED IN: endomembrane system; EXPRESSED IN: 24 plant structures; EXPRESSED DURING: 15 growth stages; CONTAINS InterPro DOMAIN/s: Purple acid phosphatase, N-terminal (InterPro:IPR015914), Metallophosphoesterase (InterPro:IPR004843),…	63.61	665	179	5	15	678	9	611	0	868
MDP0000252589	-1.12091	0.000137743	0.0371482	AT5G05270.1	protein_coding	Chalcone-flavanone isomerase family protein		Chalcone-flavanone isomerase family protein; FUNCTIONS IN: intramolecular lyase activity, chalcone isomerase activity; INVOLVED IN: response to karrikin; LOCATED IN: cellular_component unknown; EXPRESSED IN: 20 plant structures; EXPRESSED DURING: 13 growth stages; CONTAINS InterPro DOMAIN/s: Chalcone isomerase, subgroup (InterPro:IPR003466), Chalcone isomerase, 3-layer sandwich (InterPro:IPR01608…	74.16	209	53	1	35	242	1	209	6e-99	291
MDP0000256575	-1.6914	1.6e-05	0.0078429	AT2G01150.1	protein_coding	RING-H2 finger protein 2B	Encodes a RING-H2 finger protein that is expressed in vascular tissue, root tips, embryos and pistils.	RING-H2 finger protein 2B (RHA2B); CONTAINS InterPro DOMAIN/s: Zinc finger, RING-type (InterPro:IPR001841), Zinc finger, C3HC4 RING-type (InterPro:IPR018957); BEST Arabidopsis thaliana protein match is: RING-H2 finger A2A (TAIR:AT1G15100.1); Has 8536 Blast hits to 8514 proteins in 269 species: Archae - 0; Bacteria - 0; Metazoa - 2151; Fungi - 713; Plants - 4534; Viruses - 16; Other Eukaryotes - 1…	37.35	83	48	1	56	138	67	145	6e-13	62.8
MDP0000262784	-1.6914	1.6e-05	0.0078429	AT2G01150.1	protein_coding	RING-H2 finger protein 2B	Encodes a RING-H2 finger protein that is expressed in vascular tissue, root tips, embryos and pistils.	RING-H2 finger protein 2B (RHA2B); CONTAINS InterPro DOMAIN/s: Zinc finger, RING-type (InterPro:IPR001841), Zinc finger, C3HC4 RING-type (InterPro:IPR018957); BEST Arabidopsis thaliana protein match is: RING-H2 finger A2A (TAIR:AT1G15100.1); Has 8536 Blast hits to 8514 proteins in 269 species: Archae - 0; Bacteria - 0; Metazoa - 2151; Fungi - 713; Plants - 4534; Viruses - 16; Other Eukaryotes - 1…	37.35	83	48	1	56	138	67	145	6e-13	62.8
MDP0000275092	-1.05366	6.79e-05	0.0225833	AT2G38740.1	protein_coding	Haloacid dehalogenase-like hydrolase (HAD) superfamily protein		Haloacid dehalogenase-like hydrolase (HAD) superfamily protein; FUNCTIONS IN: hydrolase activity, catalytic activity; INVOLVED IN: metabolic process; LOCATED IN: plasma membrane; EXPRESSED IN: 25 plant structures; EXPRESSED DURING: 15 growth stages; CONTAINS InterPro DOMAIN/s: Haloacid dehalogenase-like hydrolase (InterPro:IPR005834), Haloacid dehydrogenase/epoxide hydrolase (InterPro:IPR005833),…	55.12	254	91	2	1	254	13	243	4e-89	280
MDP0000275295	1.85412	1.13e-05	0.00610068	AT1G51760.1	protein_coding	peptidase M20/M25/M40 family protein	encodes a member of the six Arabidopsis IAA-amino acid conjugate hydrolase subfamily and conjugates and conjugates IAA-Ala in vitro. Gene is expressed most strongly in roots, stems, and flowers.	IAA-ALANINE RESISTANT 3 (IAR3); FUNCTIONS IN: metallopeptidase activity, IAA-Ala conjugate hydrolase activity; INVOLVED IN: proteolysis, response to wounding; LOCATED IN: endoplasmic reticulum, plasma membrane; EXPRESSED IN: callus; CONTAINS InterPro DOMAIN/s: Peptidase M20 (InterPro:IPR002933), Peptidase M20D, mername-AA028/carboxypeptidase Ss1 (InterPro:IPR017439), Peptidase M20, dimerisation (…	58.97	78	31	1	1	78	364	440	4e-25	97.1
MDP0000276057	-1.44075	4.86e-05	0.0184491	AT2G30150.1	protein_coding	RING-H2 finger protein 2B	Encodes a RING-H2 finger protein that is expressed in vascular tissue, root tips, embryos and pistils.	RING-H2 finger protein 2B (RHA2B); CONTAINS InterPro DOMAIN/s: Zinc finger, RING-type (InterPro:IPR001841), Zinc finger, C3HC4 RING-type (InterPro:IPR018957); BEST Arabidopsis thaliana protein match is: RING-H2 finger A2A (TAIR:AT1G15100.1); Has 8536 Blast hits to 8514 proteins in 269 species: Archae - 0; Bacteria - 0; Metazoa - 2151; Fungi - 713; Plants - 4534; Viruses - 16; Other Eukaryotes - 1…	56.24	441	188	4	168	606	1	438	4e-177	513
MDP0000280265	-1.34294	1.59e-08	4.03e-05	AT5G24090.1	protein_coding	chitinase A	Chitinase A (class III) expressed exclusively under environmental stress conditions.	chitinase A (CHIA); FUNCTIONS IN: cation binding, hydrolase activity, hydrolyzing O-glycosyl compounds, catalytic activity; INVOLVED IN: response to salt stress, response to cold, cellular response to water deprivation, response to wounding, response to light intensity; LOCATED IN: endomembrane system; EXPRESSED IN: 20 plant structures; EXPRESSED DURING: 13 growth stages; CONTAINS InterPro DOMAIN…	54.64	291	125	3	7	291	5	294	5e-117	344
MDP0000281525	-1.33296	7.49e-10	4.61e-06	AT3G45140.1	protein_coding	lipoxygenase 2	Chloroplast lipoxygenase required for wound-induced jasmonic acid accumulation in Arabidopsis.Mutants are resistant to Staphylococcus aureus and accumulate salicylic acid upon infection.	lipoxygenase 2 (LOX2); FUNCTIONS IN: lipoxygenase activity; INVOLVED IN: in 7 processes; LOCATED IN: chloroplast thylakoid membrane, chloroplast stroma, chloroplast, chloroplast envelope; EXPRESSED IN: 24 plant structures; EXPRESSED DURING: 13 growth stages; CONTAINS InterPro DOMAIN/s: Lipoxygenase, iron binding site (InterPro:IPR020833), Lipoxygenase, C-terminal (InterPro:IPR013819), Lipoxygenas…	55.13	965	352	12	4	963	8	896	0	1059
MDP0000285074	-4.51789	3.01e-06	0.00243233	AT5G59310.1	protein_coding	lipid transfer protein 4	Encodes a member of the lipid transfer protein family. Proteins of this family are generally small (~9 kD), basic, expressed abundantly and contain eight Cys residues. The proteins can bind fatty acids and acylCoA esters and can transfer several different phospholipids. They are localized to the cell wall. The mRNA is present in flowers and siliques, and is strongly up-regulated by abscisic acid.…	lipid transfer protein 4 (LTP4); FUNCTIONS IN: lipid binding; INVOLVED IN: response to water deprivation, response to abscisic acid stimulus, lipid transport; LOCATED IN: endomembrane system; EXPRESSED IN: 16 plant structures; EXPRESSED DURING: 8 growth stages; CONTAINS InterPro DOMAIN/s: Bifunctional inhibitor/plant lipid transfer protein/seed storage (InterPro:IPR016140), Plant lipid transfer p…	59.05	105	40	1	11	115	11	112	5e-39	129
MDP0000289339	-1.2279	7.15e-06	0.00448772	AT2G32540.1	protein_coding	cellulose synthase-like B4	encodes a gene similar to cellulose synthase	cellulose synthase-like B4 (CSLB04); FUNCTIONS IN: cellulose synthase activity, transferase activity, transferring glycosyl groups, transferase activity; INVOLVED IN: cellulose biosynthetic process, polysaccharide biosynthetic process; LOCATED IN: membrane; CONTAINS InterPro DOMAIN/s: Cellulose synthase (InterPro:IPR005150); BEST Arabidopsis thaliana protein match is: cellulose synthase-like B3 (…	47.56	677	313	14	386	1036	89	749	0	586
MDP0000292448	-1.13597	5.47e-05	0.0200382	AT3G11480.1	protein_coding	S-adenosyl-L-methionine-dependent methyltransferases superfamily protein	The gene encodes a SABATH methyltransferase that methylates both salicylic acid and benzoic acid. It is highly expressed in flowers, induced by biotic and abiotic stress and thought to be involved in direct defense mechanism.	BSMT1; CONTAINS InterPro DOMAIN/s: SAM dependent carboxyl methyltransferase (InterPro:IPR005299); BEST Arabidopsis thaliana protein match is: S-adenosyl-L-methionine-dependent methyltransferases superfamily protein (TAIR:AT5G04370.1); Has 958 Blast hits to 946 proteins in 124 species: Archae - 0; Bacteria - 67; Metazoa - 9; Fungi - 5; Plants - 736; Viruses - 0; Other Eukaryotes - 141 (source: NCB…	43.56	365	188	6	5	363	27	379	1e-95	293
MDP0000294379	-1.88541	5.46e-08	8.64e-05	AT1G24020.1	protein_coding	MLP-like protein 423		MLP-like protein 423 (MLP423); INVOLVED IN: response to biotic stimulus, defense response; LOCATED IN: membrane; EXPRESSED IN: 23 plant structures; EXPRESSED DURING: 15 growth stages; CONTAINS InterPro DOMAIN/s: Bet v I allergen (InterPro:IPR000916); BEST Arabidopsis thaliana protein match is: MLP-like protein 28 (TAIR:AT1G70830.3); Has 1440 Blast hits to 1404 proteins in 125 species: Archae - 0;…	31.94	144	92	5	206	347	16	155	7e-11	60.1
MDP0000315959	-5.24574	8.74e-05	0.0265915	AT2G10940.1	protein_coding	Bifunctional inhibitor/lipid-transfer protein/seed storage 2S albumin superfamily protein		Bifunctional inhibitor/lipid-transfer protein/seed storage 2S albumin superfamily protein; FUNCTIONS IN: lipid binding; INVOLVED IN: lipid transport; LOCATED IN: chloroplast thylakoid membrane, apoplast, chloroplast, membrane; EXPRESSED IN: 21 plant structures; EXPRESSED DURING: 13 growth stages; CONTAINS InterPro DOMAIN/s: Bifunctional inhibitor/plant lipid transfer protein/seed storage (InterPr…	50.68	292	111	9	13	287	16	291	4e-58	191
MDP0000317444	-1.60982	2.33e-09	8.01e-06	AT4G13010.1	protein_coding	Oxidoreductase, zinc-binding dehydrogenase family protein		Oxidoreductase, zinc-binding dehydrogenase family protein; FUNCTIONS IN: oxidoreductase activity, zinc ion binding; INVOLVED IN: oxidation reduction; LOCATED IN: chloroplast thylakoid membrane, chloroplast, plasma membrane, vacuole; EXPRESSED IN: 25 plant structures; EXPRESSED DURING: 15 growth stages; CONTAINS InterPro DOMAIN/s: GroES-like (InterPro:IPR011032), Alcohol dehydrogenase GroES-like (…	64.35	359	98	2	1	359	1	329	4e-159	453
MDP0000325652	-1.60734	0.000185105	0.0470334	--	--	--	--	--	--	--	--	--	--	--	--	--	--	--
MDP0000331715	-2.63542	4.01e-06	0.00293253	--	--	--	--	--	--	--	--	--	--	--	--	--	--	--
MDP0000336612	-1.32992	0.000196605	0.0483569	--	--	--	--	--	--	--	--	--	--	--	--	--	--	--
MDP0000341614	-1.09381	5.09e-05	0.0190676	--	--	--	--	--	--	--	--	--	--	--	--	--	--	--
MDP0000341703	2.00321	2.6e-10	2.66e-06	--	--	--	--	--	--	--	--	--	--	--	--	--	--	--
MDP0000344085	-1.43827	7.31e-10	4.61e-06	AT1G76530.1	protein_coding	Auxin efflux carrier family protein		Auxin efflux carrier family protein; FUNCTIONS IN: auxin:hydrogen symporter activity; INVOLVED IN: auxin polar transport, transmembrane transport; LOCATED IN: endomembrane system, integral to membrane; EXPRESSED IN: 13 plant structures; EXPRESSED DURING: 7 growth stages; CONTAINS InterPro DOMAIN/s: Auxin efflux carrier (InterPro:IPR004776); BEST Arabidopsis thaliana protein match is: Auxin efflux…	65.88	85	29	0	2	86	331	415	1e-34	123
MDP0000349378	1.13911	9.55e-08	0.000133471	--	--	--	--	--	--	--	--	--	--	--	--	--	--	--
MDP0000350718	-1.49998	7.13e-05	0.0225833	--	--	--	--	--	--	--	--	--	--	--	--	--	--	--
MDP0000350829	-1.52294	1.38e-12	4.26e-08	--	--	--	--	--	--	--	--	--	--	--	--	--	--	--
MDP0000360394	-1.43353	9.38e-05	0.028002	--	--	--	--	--	--	--	--	--	--	--	--	--	--	--
MDP0000361268	1.24224	9.78e-06	0.00556622	--	--	--	--	--	--	--	--	--	--	--	--	--	--	--
MDP0000366665	-1.43538	8.93e-06	0.00531378	--	--	--	--	--	--	--	--	--	--	--	--	--	--	--
MDP0000369580	-1.48331	2.56e-06	0.00212879	AT4G15410.1	protein_coding	serine/threonine protein phosphatase 2A 55 kDa regulatory subunit B prime gamma		serine/threonine protein phosphatase 2A 55 kDa regulatory subunit B prime gamma (PUX5); FUNCTIONS IN: protein binding; INVOLVED IN: biological_process unknown; LOCATED IN: cellular_component unknown; EXPRESSED IN: 25 plant structures; EXPRESSED DURING: 14 growth stages; CONTAINS InterPro DOMAIN/s: UBX (InterPro:IPR001012), SEP domain (InterPro:IPR012989), UBA-like (InterPro:IPR009060); BEST Arabi…	72.09	43	12	0	23	65	6	48	5e-15	68.9
MDP0000371737	-1.02107	4.24e-06	0.00303061	AT5G48930.1	protein_coding	hydroxycinnamoyl-CoA shikimate/quinate hydroxycinnamoyl transferase	At5g48930 has been shown to encode for the hydroxycinnamoyl-Coenzyme A shikimate/quinate hydroxycinnamoyltransferase (HCT) both synthesizing and catabolizing the hydroxycinnamoylesters (coumaroyl/caffeoyl shikimate and quinate) involved in the phenylpropanoid pathway. Influence on the accumulation of flavonoids which in turn inhibit auxin transport and reduce plant growth.	hydroxycinnamoyl-CoA shikimate/quinate hydroxycinnamoyl transferase (HCT); CONTAINS InterPro DOMAIN/s: Transferase (InterPro:IPR003480); BEST Arabidopsis thaliana protein match is: HXXXD-type acyl-transferase family protein (TAIR:AT5G57840.1); Has 1807 Blast hits to 1807 proteins in 277 species: Archae - 0; Bacteria - 0; Metazoa - 736; Fungi - 347; Plants - 385; Viruses - 0; Other Eukaryotes - 33…	70.39	439	124	3	3	441	1	433	0	647
MDP0000414607	-1.08563	8.99e-06	0.00531378	AT5G24090.1	protein_coding	chitinase A	Chitinase A (class III) expressed exclusively under environmental stress conditions.	chitinase A (CHIA); FUNCTIONS IN: cation binding, hydrolase activity, hydrolyzing O-glycosyl compounds, catalytic activity; INVOLVED IN: response to salt stress, response to cold, cellular response to water deprivation, response to wounding, response to light intensity; LOCATED IN: endomembrane system; EXPRESSED IN: 20 plant structures; EXPRESSED DURING: 13 growth stages; CONTAINS InterPro DOMAIN…	55.33	300	125	4	6	297	4	302	2e-119	349
MDP0000418187	-1.32443	2.2e-05	0.0099529	--	--	--	--	--	--	--	--	--	--	--	--	--	--	--
MDP0000436414	2.32864	2.07e-06	0.00181829	--	--	--	--	--	--	--	--	--	--	--	--	--	--	--
MDP0000500159	-1.69548	4.44e-07	0.000505296	--	--	--	--	--	--	--	--	--	--	--	--	--	--	--
MDP0000501250	-1.25691	1.08e-06	0.00103971	AT1G63440.1	protein_coding	heavy metal atpase 5	The Arabidopsis P-type ATPase HMA5 is involved in Cu detoxification. hma5 mutant plants exhibit Cu hypersensitivity, which is especially dramatic in roots where HMA5 is mostly expressed.	heavy metal atpase 5 (HMA5); FUNCTIONS IN: ATPase activity, coupled to transmembrane movement of ions, phosphorylative mechanism; INVOLVED IN: detoxification of copper ion, response to copper ion; LOCATED IN: integral to membrane, membrane; EXPRESSED IN: 8 plant structures; EXPRESSED DURING: L mature pollen stage, M germinated pollen stage, 4 anthesis, petal differentiation and expansion stage; C…	72.13	61	17	0	1	61	899	959	3e-26	101
MDP0000524876	-1.11622	6.46e-05	0.0225811	AT3G59850.1	protein_coding	Pectin lyase-like superfamily protein		Pectin lyase-like superfamily protein; FUNCTIONS IN: polygalacturonase activity; INVOLVED IN: carbohydrate metabolic process; LOCATED IN: endomembrane system; EXPRESSED IN: embryo, pedicel; EXPRESSED DURING: 4 anthesis, C globular stage; CONTAINS InterPro DOMAIN/s: Pectin lyase fold/virulence factor (InterPro:IPR011050), Pectin lyase fold (InterPro:IPR012334), Glycoside hydrolase, family 28 (Inte…	68.56	369	115	1	29	396	20	388	0	537
MDP0000538897	-3.99533	6.81e-06	0.00436132	AT4G14060.1	protein_coding	Polyketide cyclase/dehydrase and lipid transport superfamily protein		Polyketide cyclase/dehydrase and lipid transport superfamily protein; FUNCTIONS IN: molecular_function unknown; INVOLVED IN: response to biotic stimulus, defense response; LOCATED IN: cellular_component unknown; EXPRESSED IN: cotyledon, root; CONTAINS InterPro DOMAIN/s: Bet v I allergen (InterPro:IPR000916); BEST Arabidopsis thaliana protein match is: MLP-like protein 328 (TAIR:AT2G01520.1); Has …	36.42	151	95	1	51	200	1	151	5e-30	110
MDP0000552328	-1.43852	7.08e-05	0.0225833	AT1G75800.1	protein_coding	Pathogenesis-related thaumatin superfamily protein		Pathogenesis-related thaumatin superfamily protein; FUNCTIONS IN: molecular_function unknown; INVOLVED IN: response to other organism; LOCATED IN: endomembrane system; EXPRESSED IN: 22 plant structures; EXPRESSED DURING: 13 growth stages; CONTAINS InterPro DOMAIN/s: Thaumatin, conserved site (InterPro:IPR017949), Thaumatin, pathogenesis-related (InterPro:IPR001938); BEST Arabidopsis thaliana prot…	52.07	242	112	2	11	248	7	248	1e-85	261
MDP0000575740	-1.55582	5.62e-08	8.64e-05	AT5G13930.1	protein_coding	Chalcone and stilbene synthase family protein	Encodes chalcone synthase (CHS), a key enzyme involved in the biosynthesis of flavonoids. Required for the accumulation of purple anthocyanins in leaves and stems. Also involved in the regulation of auxin transport and the modulation of root gravitropism.	TRANSPARENT TESTA 4 (TT4); FUNCTIONS IN: naringenin-chalcone synthase activity; INVOLVED IN: in 11 processes; LOCATED IN: plant-type vacuole membrane, endoplasmic reticulum, nucleus; EXPRESSED IN: 22 plant structures; EXPRESSED DURING: 14 growth stages; CONTAINS InterPro DOMAIN/s: Chalcone/stilbene synthase, N-terminal (InterPro:IPR001099), Thiolase-like (InterPro:IPR016039), Polyketide synthase,…	85.49	386	55	1	3	387	8	393	0	691
MDP0000595987	1.28952	4.91e-06	0.00335531	AT4G26160.1	protein_coding	atypical CYS HIS rich thioredoxin 1	Encodes a member of the thioredoxin family protein. Located in the chloroplast. Shows high activity towards the chloroplast 2-Cys peroxiredoxin A, and poor activity towards the chloroplast NADP-malate dehydrogenase.	atypical CYS HIS rich thioredoxin 1 (ACHT1); FUNCTIONS IN: oxidoreductase activity, acting on sulfur group of donors, disulfide as acceptor; INVOLVED IN: cell redox homeostasis; LOCATED IN: chloroplast membrane, chloroplast, chloroplast stroma; EXPRESSED IN: 23 plant structures; EXPRESSED DURING: 13 growth stages; CONTAINS InterPro DOMAIN/s: Thioredoxin fold (InterPro:IPR012335), Thioredoxin, cor…	78.05	41	9	0	1	41	162	202	2e-18	76.6
MDP0000681936	-1.74757	1.55e-05	0.0078429	AT5G08640.1	protein_coding	flavonol synthase 1	Encodes a flavonol synthase that catalyzes formation of flavonols from dihydroflavonols.	flavonol synthase 1 (FLS1); CONTAINS InterPro DOMAIN/s: Oxoglutarate/iron-dependent oxygenase (InterPro:IPR005123); BEST Arabidopsis thaliana protein match is: flavonol synthase 3 (TAIR:AT5G63590.1); Has 8476 Blast hits to 8432 proteins in 992 species: Archae - 0; Bacteria - 1104; Metazoa - 92; Fungi - 925; Plants - 4948; Viruses - 0; Other Eukaryotes - 1407 (source: NCBI BLink).	50.9	334	158	4	5	333	2	334	1e-118	350
MDP0000686454	1.67527	4.37e-06	0.00305146	AT4G24210.1	protein_coding	F-box family protein	F-box protein that is involved in GA signaling. Regulates seed germination. Component of E3 ubiquitin complex. Interacts with DELLA proteins.	SLEEPY1 (SLY1); CONTAINS InterPro DOMAIN/s: F-box domain, cyclin-like (InterPro:IPR001810), F-box domain, Skp2-like (InterPro:IPR022364); BEST Arabidopsis thaliana protein match is: F-box family protein (TAIR:AT5G48170.1); Has 122 Blast hits to 122 proteins in 25 species: Archae - 0; Bacteria - 2; Metazoa - 2; Fungi - 9; Plants - 109; Viruses - 0; Other Eukaryotes - 0 (source: NCBI BLink).	53.14	175	33	2	12	186	20	145	1e-58	184
MDP0000686661	-1.68795	7.59e-07	0.000777337	AT5G13930.1	protein_coding	Chalcone and stilbene synthase family protein	Encodes chalcone synthase (CHS), a key enzyme involved in the biosynthesis of flavonoids. Required for the accumulation of purple anthocyanins in leaves and stems. Also involved in the regulation of auxin transport and the modulation of root gravitropism.	TRANSPARENT TESTA 4 (TT4); FUNCTIONS IN: naringenin-chalcone synthase activity; INVOLVED IN: in 11 processes; LOCATED IN: plant-type vacuole membrane, endoplasmic reticulum, nucleus; EXPRESSED IN: 22 plant structures; EXPRESSED DURING: 14 growth stages; CONTAINS InterPro DOMAIN/s: Chalcone/stilbene synthase, N-terminal (InterPro:IPR001099), Thiolase-like (InterPro:IPR016039), Polyketide synthase,…	85.49	386	55	1	3	387	8	393	0	693
MDP0000686666	-1.34608	8.17e-09	2.51e-05	AT5G13930.1	protein_coding	Chalcone and stilbene synthase family protein	Encodes chalcone synthase (CHS), a key enzyme involved in the biosynthesis of flavonoids. Required for the accumulation of purple anthocyanins in leaves and stems. Also involved in the regulation of auxin transport and the modulation of root gravitropism.	TRANSPARENT TESTA 4 (TT4); FUNCTIONS IN: naringenin-chalcone synthase activity; INVOLVED IN: in 11 processes; LOCATED IN: plant-type vacuole membrane, endoplasmic reticulum, nucleus; EXPRESSED IN: 22 plant structures; EXPRESSED DURING: 14 growth stages; CONTAINS InterPro DOMAIN/s: Chalcone/stilbene synthase, N-terminal (InterPro:IPR001099), Thiolase-like (InterPro:IPR016039), Polyketide synthase,…	84.79	388	58	1	3	389	8	395	0	691
MDP0000728433	2.22506	7.01e-05	0.0225833	--	--	--	--	--	--	--	--	--	--	--	--	--	--	--
MDP0000750390	1.4581	8.84e-06	0.00531378	AT4G09550.1	protein_coding	AtGCP3 interacting protein 1		AtGCP3 interacting protein 1 (GIP1); CONTAINS InterPro DOMAIN/s: Protein of unknown function DUF3743 (InterPro:IPR022214); BEST Arabidopsis thaliana protein match is: Protein of unknown function (DUF3743) (TAIR:AT1G73790.1); Has 222 Blast hits to 222 proteins in 100 species: Archae - 0; Bacteria - 0; Metazoa - 54; Fungi - 64; Plants - 72; Viruses - 0; Other Eukaryotes - 32 (source: NCBI BLink).	81.97	61	11	0	1	61	1	61	5e-31	106
MDP0000753547	-1.28301	1.92e-08	4.22e-05	AT3G45140.1	protein_coding	lipoxygenase 2	Chloroplast lipoxygenase required for wound-induced jasmonic acid accumulation in Arabidopsis.Mutants are resistant to Staphylococcus aureus and accumulate salicylic acid upon infection.	lipoxygenase 2 (LOX2); FUNCTIONS IN: lipoxygenase activity; INVOLVED IN: in 7 processes; LOCATED IN: chloroplast thylakoid membrane, chloroplast stroma, chloroplast, chloroplast envelope; EXPRESSED IN: 24 plant structures; EXPRESSED DURING: 13 growth stages; CONTAINS InterPro DOMAIN/s: Lipoxygenase, iron binding site (InterPro:IPR020833), Lipoxygenase, C-terminal (InterPro:IPR013819), Lipoxygenas…	66.24	699	229	4	3	697	201	896	0	979
MDP0000770800	-1.29686	1.54e-05	0.0078429	AT5G54160.1	protein_coding	O-methyltransferase 1	A caffeic acid/5-hydroxyferulic acid O-methyltransferase. Interacts with 14-4-3 proteins in yeast 2 hybrid assay. AtOMT1 (At5g54160) encodes a flavonol 3-O-methyltransferase that is highly active towards quercetin and myricetin. The substrate specificity identifies the enzyme as flavonol 3-methyltransferase which replaces the former annotation of the gene to encode a caffeic acid/5-hydroxyferulic…	O-methyltransferase 1 (OMT1); FUNCTIONS IN: myricetin 3'-O-methyltransferase activity, quercetin 3-O-methyltransferase activity, caffeate O-methyltransferase activity; INVOLVED IN: lignin biosynthetic process, flavonol biosynthetic process; LOCATED IN: cytosol, nucleus, plasma membrane, cytoplasm; EXPRESSED IN: 23 plant structures; EXPRESSED DURING: 14 growth stages; CONTAINS InterPro DOMAIN/s: W…	48.79	371	179	4	1	370	1	361	1e-124	367
MDP0000782642	-1.83631	1.47e-10	2.26e-06	AT1G20030.2	protein_coding	Pathogenesis-related thaumatin superfamily protein		Pathogenesis-related thaumatin superfamily protein; CONTAINS InterPro DOMAIN/s: Thaumatin, conserved site (InterPro:IPR017949), Thaumatin, pathogenesis-related (InterPro:IPR001938); BEST Arabidopsis thaliana protein match is: Pathogenesis-related thaumatin superfamily protein (TAIR:AT1G75800.1); Has 35333 Blast hits to 34131 proteins in 2444 species: Archae - 798; Bacteria - 22429; Metazoa - 974;…	53.88	232	103	2	18	245	16	247	8e-87	264
MDP0000787168	-1.11406	0.000119649	0.0331406	AT2G37040.1	protein_coding	PHE ammonia lyase 1	Encodes PAL1, a phenylalanine ammonia-lyase. Arabidopsis has four PALs: AT2G37040 (PAL1), AT3G53260 (PAL2), AT5G04230 (PAL3) and AT3G10340 (PAL4).	PHE ammonia lyase 1 (PAL1); FUNCTIONS IN: phenylalanine ammonia-lyase activity; INVOLVED IN: in 10 processes; LOCATED IN: cytoplasm; EXPRESSED IN: 22 plant structures; EXPRESSED DURING: 13 growth stages; CONTAINS InterPro DOMAIN/s: Phenylalanine/histidine ammonia-lyase (InterPro:IPR001106), Phenylalanine/histidine ammonia-lyases, active site (InterPro:IPR022313), L-Aspartase-like (InterPro:IPR008…	83.22	608	101	1	25	631	29	636	0	1064
MDP0000788170	-1.06654	4.43e-08	7.56e-05	AT1G78780.2	protein_coding	pathogenesis-related family protein		pathogenesis-related family protein; Has 201 Blast hits to 200 proteins in 70 species: Archae - 0; Bacteria - 51; Metazoa - 15; Fungi - 40; Plants - 93; Viruses - 0; Other Eukaryotes - 2 (source: NCBI BLink).	49.79	237	107	4	5	233	4	236	2e-81	247
MDP0000814399	-1.0057	1.22e-06	0.00110613	AT1G24020.1	protein_coding	MLP-like protein 423		MLP-like protein 423 (MLP423); INVOLVED IN: response to biotic stimulus, defense response; LOCATED IN: membrane; EXPRESSED IN: 23 plant structures; EXPRESSED DURING: 15 growth stages; CONTAINS InterPro DOMAIN/s: Bet v I allergen (InterPro:IPR000916); BEST Arabidopsis thaliana protein match is: MLP-like protein 28 (TAIR:AT1G70830.3); Has 1440 Blast hits to 1404 proteins in 125 species: Archae - 0;…	33.54	158	96	6	2	157	5	155	4e-12	60.8
MDP0000818605	1.14471	1.11e-05	0.00609804	AT1G02610.1	protein_coding	RING/FYVE/PHD zinc finger superfamily protein		RING/FYVE/PHD zinc finger superfamily protein; FUNCTIONS IN: zinc ion binding; CONTAINS InterPro DOMAIN/s: Protein of unknown function DUF3675 (InterPro:IPR022143), Zinc finger, C3HC4 RING-type (InterPro:IPR018957), Zinc finger, RING-CH-type (InterPro:IPR011016); BEST Arabidopsis thaliana protein match is: RING/FYVE/PHD zinc finger superfamily protein (TAIR:AT4G02075.1); Has 1637 Blast hits to 16…	55.26	76	33	1	34	109	119	193	1e-23	93.6
MDP0000827820	-1.0057	1.22e-06	0.00110613	AT1G24020.1	protein_coding	MLP-like protein 423		MLP-like protein 423 (MLP423); INVOLVED IN: response to biotic stimulus, defense response; LOCATED IN: membrane; EXPRESSED IN: 23 plant structures; EXPRESSED DURING: 15 growth stages; CONTAINS InterPro DOMAIN/s: Bet v I allergen (InterPro:IPR000916); BEST Arabidopsis thaliana protein match is: MLP-like protein 28 (TAIR:AT1G70830.3); Has 1440 Blast hits to 1404 proteins in 125 species: Archae - 0;…	33.54	158	96	6	2	157	5	155	4e-12	60.8
MDP0000852436	-1.26812	0.000112026	0.0321893	AT4G14305.1	protein_coding	Peroxisomal membrane 22 kDa (Mpv17/PMP22) family protein		Peroxisomal membrane 22 kDa (Mpv17/PMP22) family protein; FUNCTIONS IN: molecular_function unknown; INVOLVED IN: biological_process unknown; LOCATED IN: integral to membrane; CONTAINS InterPro DOMAIN/s: Mpv17/PMP22 (InterPro:IPR007248); BEST Arabidopsis thaliana protein match is: Peroxisomal membrane 22 kDa (Mpv17/PMP22) family protein (TAIR:AT4G04470.1); Has 35333 Blast hits to 34131 proteins in…	84.06	69	11	0	40	108	117	185	3e-37	127
MDP0000888042	-1.33006	5.88e-07	0.000623867	AT5G24090.1	protein_coding	chitinase A	Chitinase A (class III) expressed exclusively under environmental stress conditions.	chitinase A (CHIA); FUNCTIONS IN: cation binding, hydrolase activity, hydrolyzing O-glycosyl compounds, catalytic activity; INVOLVED IN: response to salt stress, response to cold, cellular response to water deprivation, response to wounding, response to light intensity; LOCATED IN: endomembrane system; EXPRESSED IN: 20 plant structures; EXPRESSED DURING: 13 growth stages; CONTAINS InterPro DOMAIN…	55.18	299	125	4	7	297	5	302	1e-120	352
MDP0000888788	-3.17694	0.000186992	0.0471236	AT1G23000.1	protein_coding	Heavy metal transport/detoxification superfamily protein		Heavy metal transport/detoxification superfamily protein ; FUNCTIONS IN: metal ion binding; INVOLVED IN: metal ion transport; LOCATED IN: cellular_component unknown; EXPRESSED IN: 12 plant structures; EXPRESSED DURING: 6 growth stages; CONTAINS InterPro DOMAIN/s: Heavy metal transport/detoxification protein (InterPro:IPR006121); BEST Arabidopsis thaliana protein match is: Heavy metal transport/de…	67.23	119	34	3	1	117	1	116	1e-39	146
MDP0000932449	1.025	7e-05	0.0225833	AT4G12510.1	protein_coding	Bifunctional inhibitor/lipid-transfer protein/seed storage 2S albumin superfamily protein		Bifunctional inhibitor/lipid-transfer protein/seed storage 2S albumin superfamily protein; FUNCTIONS IN: lipid binding; INVOLVED IN: lipid transport; LOCATED IN: endomembrane system; CONTAINS InterPro DOMAIN/s: Bifunctional inhibitor/plant lipid transfer protein/seed storage (InterPro:IPR016140), Plant lipid transfer protein/seed storage/trypsin-alpha amylase inhibitor (InterPro:IPR003612), Plant…	60.43	139	45	2	1	139	1	129	2e-47	152
MDP0000940313	-1.0271	2.71e-07	0.000333399	AT5G24090.1	protein_coding	chitinase A	Chitinase A (class III) expressed exclusively under environmental stress conditions.	chitinase A (CHIA); FUNCTIONS IN: cation binding, hydrolase activity, hydrolyzing O-glycosyl compounds, catalytic activity; INVOLVED IN: response to salt stress, response to cold, cellular response to water deprivation, response to wounding, response to light intensity; LOCATED IN: endomembrane system; EXPRESSED IN: 20 plant structures; EXPRESSED DURING: 13 growth stages; CONTAINS InterPro DOMAIN…	56	300	123	4	6	297	4	302	1e-122	357
MDP0000942516	-1.25441	0.000115426	0.032859	AT1G24020.1	protein_coding	MLP-like protein 423		MLP-like protein 423 (MLP423); INVOLVED IN: response to biotic stimulus, defense response; LOCATED IN: membrane; EXPRESSED IN: 23 plant structures; EXPRESSED DURING: 15 growth stages; CONTAINS InterPro DOMAIN/s: Bet v I allergen (InterPro:IPR000916); BEST Arabidopsis thaliana protein match is: MLP-like protein 28 (TAIR:AT1G70830.3); Has 1440 Blast hits to 1404 proteins in 125 species: Archae - 0;…	33.55	152	92	6	2	151	5	149	9e-10	53.9
MDP0000951463	-1.5626	0.000118607	0.0331406	--	--	--	--	--	--	--	--	--	--	--	--	--	--	--

## Sheet: Table S8_9
Table S 8_9 Differentially expressed genes (DEGs) identified from-24 ℃ compared to -4 ℃ in ‘Jinhong’ (H) and their homlogous genes in Arabidopsis Thaliana
Gene id	log2(fc)	p value	FDR	Homologous gene model in Arabidopsis	Homolog type	Short_description of homolog	Curator_summary of homolog	Computational_description of homolog	% identity	alignment length	mismatches	gap opens	q. start	q. end	s. start	s. end	pvalue	bit score
MDP0000032171	-1.5411	0.000284456	0.0460951	AT1G09310.1	protein_coding	Protein of unknown function, DUF538		Protein of unknown function, DUF538; INVOLVED IN: biological_process unknown; LOCATED IN: apoplast; EXPRESSED IN: 22 plant structures; EXPRESSED DURING: 14 growth stages; CONTAINS InterPro DOMAIN/s: Protein of unknown function DUF538 (InterPro:IPR007493); BEST Arabidopsis thaliana protein match is: Protein of unknown function, DUF538 (TAIR:AT1G56580.1); Has 409 Blast hits to 409 proteins in 33 sp…	72	125	34	1	202	326	13	136	4e-56	183
MDP0000044656	1.03106	4.58371e-06	0.00234877	AT1G14450.1	protein_coding	NADH dehydrogenase (ubiquinone)s		NADH dehydrogenase (ubiquinone)s; FUNCTIONS IN: NADH dehydrogenase (ubiquinone) activity; INVOLVED IN: photorespiration; LOCATED IN: mitochondrial membrane, respiratory chain complex I; EXPRESSED IN: 23 plant structures; EXPRESSED DURING: 15 growth stages; CONTAINS InterPro DOMAIN/s: NADH:ubiquinone oxidoreductase, B12 subunit (InterPro:IPR012576); BEST Arabidopsis thaliana protein match is: NADH…	71.19	59	17	0	1	59	3	61	3e-26	93.6
MDP0000119699	-1.23141	7.15122e-06	0.0032333	AT5G04430.2	protein_coding	binding to TOMV RNA 1L (long form)	Gene model AT5G04430.1 produces active protein. (BTS1S). Binds to ToMV genomic RNA and prevents viral multiplication.	binding to TOMV RNA 1L (long form) (BTR1L); CONTAINS InterPro DOMAIN/s: K Homology, type 1, subgroup (InterPro:IPR018111), K Homology (InterPro:IPR004087), K Homology, type 1 (InterPro:IPR004088); BEST Arabidopsis thaliana protein match is: RNA-binding KH domain-containing protein (TAIR:AT5G15270.1); Has 5613 Blast hits to 2614 proteins in 213 species: Archae - 0; Bacteria - 8; Metazoa - 3980; Fu…	69.19	211	64	1	1	211	1	210	2e-104	308
MDP0000121897	-1.26896	1.01997e-07	0.000113423	AT1G27450.3	protein_coding	adenine phosphoribosyl transferase 1	Adenosine phosphoribosyl transferase(E.C:2.4.2.7), involved in the one-step salvage of adenine to AMP.	adenine phosphoribosyl transferase 1 (APT1); CONTAINS InterPro DOMAIN/s: Adenine phosphoribosyl transferase (InterPro:IPR005764), Phosphoribosyltransferase (InterPro:IPR000836); BEST Arabidopsis thaliana protein match is: adenine phosphoribosyl transferase 3 (TAIR:AT4G22570.1).	71.53	144	16	1	3	121	141	284	5e-62	194
MDP0000122956	-1.9696	4.56543e-08	6.684e-05	AT4G32640.1	protein_coding	Sec23/Sec24 protein transport family protein		Sec23/Sec24 protein transport family protein; FUNCTIONS IN: zinc ion binding; INVOLVED IN: intracellular protein transport, ER to Golgi vesicle-mediated transport; LOCATED IN: COPII vesicle coat; EXPRESSED IN: 23 plant structures; EXPRESSED DURING: 13 growth stages; CONTAINS InterPro DOMAIN/s: Sec23/Sec24, helical domain (InterPro:IPR006900), Sec23/Sec24 beta-sandwich (InterPro:IPR012990), Sec23/…	81.82	77	14	0	1	77	642	718	4e-38	136
MDP0000126361	-1.47718	5.14849e-05	0.0146565	AT2G01150.1	protein_coding	RING-H2 finger protein 2B	Encodes a RING-H2 finger protein that is expressed in vascular tissue, root tips, embryos and pistils.	RING-H2 finger protein 2B (RHA2B); CONTAINS InterPro DOMAIN/s: Zinc finger, RING-type (InterPro:IPR001841), Zinc finger, C3HC4 RING-type (InterPro:IPR018957); BEST Arabidopsis thaliana protein match is: RING-H2 finger A2A (TAIR:AT1G15100.1); Has 8536 Blast hits to 8514 proteins in 269 species: Archae - 0; Bacteria - 0; Metazoa - 2151; Fungi - 713; Plants - 4534; Viruses - 16; Other Eukaryotes - 1…	47.27	55	29	0	59	113	67	121	1e-13	64.7
MDP0000126567	-2.14439	1.62563e-08	2.93999e-05	AT5G13930.1	protein_coding	Chalcone and stilbene synthase family protein	Encodes chalcone synthase (CHS), a key enzyme involved in the biosynthesis of flavonoids. Required for the accumulation of purple anthocyanins in leaves and stems. Also involved in the regulation of auxin transport and the modulation of root gravitropism.	TRANSPARENT TESTA 4 (TT4); FUNCTIONS IN: naringenin-chalcone synthase activity; INVOLVED IN: in 11 processes; LOCATED IN: plant-type vacuole membrane, endoplasmic reticulum, nucleus; EXPRESSED IN: 22 plant structures; EXPRESSED DURING: 14 growth stages; CONTAINS InterPro DOMAIN/s: Chalcone/stilbene synthase, N-terminal (InterPro:IPR001099), Thiolase-like (InterPro:IPR016039), Polyketide synthase,…	84.72	386	58	1	3	387	8	393	0	686
MDP0000126842	-1.0213	0.000134933	0.0280305	AT4G25740.1	protein_coding	RNA binding Plectin/S10 domain-containing protein		RNA binding Plectin/S10 domain-containing protein; FUNCTIONS IN: structural constituent of ribosome; INVOLVED IN: translation; LOCATED IN: cytosolic small ribosomal subunit, cytosolic ribosome, membrane; EXPRESSED IN: 22 plant structures; EXPRESSED DURING: 13 growth stages; CONTAINS InterPro DOMAIN/s: Plectin/S10, N-terminal (InterPro:IPR005326); BEST Arabidopsis thaliana protein match is: RNA bi…	77.92	154	29	3	1	153	1	150	4e-75	225
MDP0000132723	-1.09814	6.32688e-05	0.0164847	AT5G16440.1	protein_coding	isopentenyl diphosphate isomerase 1	Encodes a protein with isopentenyl diphosphate:dimethylallyl diphosphate isomerase activity. There is genetic evidence that it functions in the mevalonate, but not the MEP biosynthetic pathway.	isopentenyl diphosphate isomerase 1 (IPP1); FUNCTIONS IN: isopentenyl-diphosphate delta-isomerase activity; INVOLVED IN: chlorophyll biosynthetic process, isoprenoid biosynthetic process, isopentenyl diphosphate biosynthetic process; LOCATED IN: cytosol, chloroplast, plastid; EXPRESSED IN: 22 plant structures; EXPRESSED DURING: 13 growth stages; CONTAINS InterPro DOMAIN/s: NUDIX hydrolase domain-…	82.94	252	40	1	36	287	43	291	5e-154	440
MDP0000134791	-1.02049	0.000142618	0.0290383	AT5G05270.1	protein_coding	Chalcone-flavanone isomerase family protein		Chalcone-flavanone isomerase family protein; FUNCTIONS IN: intramolecular lyase activity, chalcone isomerase activity; INVOLVED IN: response to karrikin; LOCATED IN: cellular_component unknown; EXPRESSED IN: 20 plant structures; EXPRESSED DURING: 13 growth stages; CONTAINS InterPro DOMAIN/s: Chalcone isomerase, subgroup (InterPro:IPR003466), Chalcone isomerase, 3-layer sandwich (InterPro:IPR01608…	71.77	209	58	1	37	244	1	209	1e-94	282
MDP0000137185	-1.21328	2.00873e-05	0.00701801	AT1G27450.3	protein_coding	adenine phosphoribosyl transferase 1	Adenosine phosphoribosyl transferase(E.C:2.4.2.7), involved in the one-step salvage of adenine to AMP.	adenine phosphoribosyl transferase 1 (APT1); CONTAINS InterPro DOMAIN/s: Adenine phosphoribosyl transferase (InterPro:IPR005764), Phosphoribosyltransferase (InterPro:IPR000836); BEST Arabidopsis thaliana protein match is: adenine phosphoribosyl transferase 3 (TAIR:AT4G22570.1).	61.48	283	63	4	13	249	2	284	2e-105	310
MDP0000138927	-2.12338	3.30246e-05	0.0104674	AT1G32450.1	protein_coding	nitrate transporter 1.5	Transmembrane nitrate transporter. Involved in xylem transport of nitrate from root to shoot. Induced in response to nitrate. Not involved in nitrate uptake. expressed in root pericycle cells.	nitrate transporter 1.5 (NRT1.5); CONTAINS InterPro DOMAIN/s: Oligopeptide transporter (InterPro:IPR000109), Major facilitator superfamily, general substrate transporter (InterPro:IPR016196); BEST Arabidopsis thaliana protein match is: NITRATE TRANSPORTER 1.8 (TAIR:AT4G21680.1); Has 7755 Blast hits to 7381 proteins in 1434 species: Archae - 0; Bacteria - 3851; Metazoa - 707; Fungi - 433; Plants -…	74.26	544	134	4	10	548	47	589	0	828
MDP0000140046	-1.18643	1.37318e-06	0.00081779	AT5G47770.1	protein_coding	farnesyl diphosphate synthase 1	Encodes a protein with farnesyl diphosphate synthase activity.	farnesyl diphosphate synthase 1 (FPS1); FUNCTIONS IN: dimethylallyltranstransferase activity, geranyltranstransferase activity; INVOLVED IN: farnesyl diphosphate biosynthetic process, isoprenoid biosynthetic process; EXPRESSED IN: 24 plant structures; EXPRESSED DURING: 14 growth stages; CONTAINS InterPro DOMAIN/s: Terpenoid synthase (InterPro:IPR008949), Polyprenyl synthetase (InterPro:IPR000092)…	75.07	365	69	1	1	365	42	384	0	566
MDP0000144167	1.88297	1.71295e-09	4.05113e-06	--	--	--	--	--	--	--	--	--	--	--	--	--	--	--
MDP0000147913	-2.17586	6.72226e-06	0.00311165	AT4G10490.1	protein_coding	2-oxoglutarate (2OG) and Fe(II)-dependent oxygenase superfamily protein		2-oxoglutarate (2OG) and Fe(II)-dependent oxygenase superfamily protein; FUNCTIONS IN: oxidoreductase activity, acting on paired donors, with incorporation or reduction of molecular oxygen, 2-oxoglutarate as one donor, and incorporation of one atom each of oxygen into both donors, oxidoreductase activity; INVOLVED IN: secondary metabolic process; LOCATED IN: cellular_component unknown; CONTAINS I…	40.61	293	163	7	48	335	41	327	2e-68	221
MDP0000150931	-1.24148	0.000272396	0.0447851	AT1G17840.1	protein_coding	white-brown complex homolog protein 11	Encodes a plasma membrane-localized ATP-binding cassette transporter, that is required for cutin transport to the extracellular matrix.	white-brown complex homolog protein 11 (WBC11); FUNCTIONS IN: ATPase activity, coupled to transmembrane movement of substances, fatty acid transporter activity; INVOLVED IN: cutin transport, fatty acid transport; LOCATED IN: plasma membrane, external side of plasma membrane; EXPRESSED IN: 26 plant structures; EXPRESSED DURING: 13 growth stages; CONTAINS InterPro DOMAIN/s: ATPase, AAA+ type, core …	52.91	618	260	9	63	662	50	654	0	613
MDP0000151410	-4.19687	0.000128065	0.0273427	AT4G02290.1	protein_coding	glycosyl hydrolase 9B13		glycosyl hydrolase 9B13 (GH9B13); FUNCTIONS IN: hydrolase activity, hydrolyzing O-glycosyl compounds, catalytic activity; INVOLVED IN: carbohydrate metabolic process; LOCATED IN: endomembrane system; EXPRESSED IN: 20 plant structures; EXPRESSED DURING: 9 growth stages; CONTAINS InterPro DOMAIN/s: Six-hairpin glycosidase (InterPro:IPR012341), Glycoside hydrolase, family 9, active site (InterPro:IP…	72.27	238	47	1	2	220	279	516	2e-128	379
MDP0000151711	1.14837	0.000207367	0.0377249	AT4G30010.1	protein_coding			unknown protein; FUNCTIONS IN: molecular_function unknown; INVOLVED IN: biological_process unknown; LOCATED IN: mitochondrion, plastid; EXPRESSED IN: 26 plant structures; EXPRESSED DURING: 15 growth stages; Has 39 Blast hits to 39 proteins in 18 species: Archae - 0; Bacteria - 0; Metazoa - 0; Fungi - 0; Plants - 39; Viruses - 0; Other Eukaryotes - 0 (source: NCBI BLink).	69.32	88	27	0	1	88	1	88	2e-41	134
MDP0000151884	-3.56197	4.69019e-07	0.000351707	AT1G60730.3	protein_coding	NAD(P)-linked oxidoreductase superfamily protein		NAD(P)-linked oxidoreductase superfamily protein; FUNCTIONS IN: oxidoreductase activity, aldo-keto reductase activity; INVOLVED IN: oxidation reduction; EXPRESSED IN: 7 plant structures; EXPRESSED DURING: LP.06 six leaves visible, LP.04 four leaves visible, 4 anthesis, petal differentiation and expansion stage; CONTAINS InterPro DOMAIN/s: Aldo/keto reductase (InterPro:IPR001395); BEST Arabidopsis…	45.19	104	55	1	3	106	256	357	1e-24	95.9
MDP0000154144	1.86061	2.09218e-07	0.000189189	AT4G34720.1	protein_coding	ATPase, F0/V0 complex, subunit C protein	vacuolar H+-pumping ATPase 16 kDa proteolipid (ava-p1)	AVA-P1; FUNCTIONS IN: ATPase activity, proton-transporting ATPase activity, rotational mechanism; INVOLVED IN: proton transport, ATP synthesis coupled proton transport; LOCATED IN: vacuole; EXPRESSED IN: 23 plant structures; EXPRESSED DURING: 15 growth stages; CONTAINS InterPro DOMAIN/s: ATPase, F0/V0 complex, subunit C (InterPro:IPR002379), ATPase, V0 complex, proteolipid subunit C, eukaryotic (…	100	95	0	0	13	107	27	121	6e-59	181
MDP0000155698	-1.87541	4.11472e-10	1.58134e-06	AT4G25150.1	protein_coding	HAD superfamily, subfamily IIIB acid phosphatase		HAD superfamily, subfamily IIIB acid phosphatase ; FUNCTIONS IN: acid phosphatase activity; INVOLVED IN: biological_process unknown; LOCATED IN: endomembrane system; EXPRESSED IN: 21 plant structures; EXPRESSED DURING: 9 growth stages; CONTAINS InterPro DOMAIN/s: Acid phosphatase (Class B) (InterPro:IPR005519), Vegetative storage protein/acid phosphatase (InterPro:IPR014403), Acid phosphatase, pl…	49.3	215	109	0	46	260	45	259	1e-79	244
MDP0000162904	-1.52816	0.000262304	0.0445454	AT3G14310.1	protein_coding	pectin methylesterase 3	encodes a pectin methylesterase, targeted by a cellulose binding protein (CBP) from the parasitic nematode Heterodera schachtii during parasitism.	pectin methylesterase 3 (PME3); FUNCTIONS IN: pectinesterase activity; INVOLVED IN: response to nematode; LOCATED IN: cell wall, apoplast, plasma membrane, cytoplasm; EXPRESSED IN: 23 plant structures; EXPRESSED DURING: 14 growth stages; CONTAINS InterPro DOMAIN/s: Pectinesterase, active site (InterPro:IPR018040), Pectin lyase fold/virulence factor (InterPro:IPR011050), Pectinesterase, catalytic …	60.94	640	176	14	11	624	1	592	0	700
MDP0000165206	-1.08262	2.71096e-05	0.00886687	AT3G55605.1	protein_coding	Mitochondrial glycoprotein family protein		Mitochondrial glycoprotein family protein; FUNCTIONS IN: molecular_function unknown; INVOLVED IN: biological_process unknown; LOCATED IN: mitochondrial matrix; EXPRESSED IN: 21 plant structures; EXPRESSED DURING: 13 growth stages; CONTAINS InterPro DOMAIN/s: Mitochondrial glycoprotein (InterPro:IPR003428); BEST Arabidopsis thaliana protein match is: Mitochondrial glycoprotein family protein (TAIR…	51.91	262	111	5	1	252	1	257	3e-76	235
MDP0000165846	-1.16813	0.000308159	0.0490899	--	--	--	--	--	--	--	--	--	--	--	--	--	--	--
MDP0000166259	-1.0779	4.13878e-05	0.0123135	AT2G38740.1	protein_coding	Haloacid dehalogenase-like hydrolase (HAD) superfamily protein		Haloacid dehalogenase-like hydrolase (HAD) superfamily protein; FUNCTIONS IN: hydrolase activity, catalytic activity; INVOLVED IN: metabolic process; LOCATED IN: plasma membrane; EXPRESSED IN: 25 plant structures; EXPRESSED DURING: 15 growth stages; CONTAINS InterPro DOMAIN/s: Haloacid dehalogenase-like hydrolase (InterPro:IPR005834), Haloacid dehydrogenase/epoxide hydrolase (InterPro:IPR005833),…	59.46	185	74	1	6	190	5	188	2e-76	233
MDP0000167379	1.29059	1.13843e-05	0.00467053	AT3G27030.1	protein_coding			unknown protein; FUNCTIONS IN: molecular_function unknown; INVOLVED IN: biological_process unknown; LOCATED IN: endomembrane system; CONTAINS InterPro DOMAIN/s: Protein of unknown function DUF3339 (InterPro:IPR021775); BEST Arabidopsis thaliana protein match is: Protein of unknown function (DUF 3339) (TAIR:AT5G40970.1); Has 538 Blast hits to 271 proteins in 16 species: Archae - 0; Bacteria - 0; M…	71.01	69	20	0	1	69	74	142	1e-31	109
MDP0000168441	-1.34957	4.39289e-05	0.0127415	AT3G60360.1	protein_coding	embryo sac development arrest 14		EMBRYO SAC DEVELOPMENT ARREST 14 (EDA14); FUNCTIONS IN: molecular_function unknown; INVOLVED IN: megagametogenesis; LOCATED IN: small-subunit processome; EXPRESSED IN: 21 plant structures; EXPRESSED DURING: 13 growth stages; CONTAINS InterPro DOMAIN/s: Small-subunit processome, Utp11 (InterPro:IPR007144); Has 434 Blast hits to 428 proteins in 209 species: Archae - 4; Bacteria - 1; Metazoa - 127; …	67.15	137	45	0	1	137	1	137	6e-66	203
MDP0000169984	-2.66527	3.70701e-07	0.000299926	AT3G60890.2	protein_coding	protein binding		LITTLE ZIPPER 2 (ZPR2); FUNCTIONS IN: protein binding; INVOLVED IN: biological_process unknown; LOCATED IN: cellular_component unknown; BEST Arabidopsis thaliana protein match is: protein binding (TAIR:AT2G45450.1); Has 30201 Blast hits to 17322 proteins in 780 species: Archae - 12; Bacteria - 1396; Metazoa - 17338; Fungi - 3422; Plants - 5037; Viruses - 0; Other Eukaryotes - 2996 (source: NCBI B…	65.91	44	15	0	58	101	53	96	9e-12	57.8
MDP0000179031	-3.43185	2.57952e-05	0.00852767	AT1G56580.1	protein_coding	Protein of unknown function, DUF538	Encodes SMALLER WITH VARIABLE BRANCHES (SVB), a protein with a conserved domain of unknown function (DUF538). The trichomes of the SVB mutants are smaller and exhibit branches of variable length and number.	SMALLER WITH VARIABLE BRANCHES (SVB); CONTAINS InterPro DOMAIN/s: Protein of unknown function DUF538 (InterPro:IPR007493); BEST Arabidopsis thaliana protein match is: Protein of unknown function, DUF538 (TAIR:AT1G09310.1); Has 365 Blast hits to 365 proteins in 27 species: Archae - 0; Bacteria - 0; Metazoa - 0; Fungi - 0; Plants - 365; Viruses - 0; Other Eukaryotes - 0 (source: NCBI BLink).	65	160	51	3	4	159	3	161	4e-64	197
MDP0000179529	-1.02197	9.28443e-06	0.00402042	AT4G13010.1	protein_coding	Oxidoreductase, zinc-binding dehydrogenase family protein		Oxidoreductase, zinc-binding dehydrogenase family protein; FUNCTIONS IN: oxidoreductase activity, zinc ion binding; INVOLVED IN: oxidation reduction; LOCATED IN: chloroplast thylakoid membrane, chloroplast, plasma membrane, vacuole; EXPRESSED IN: 25 plant structures; EXPRESSED DURING: 15 growth stages; CONTAINS InterPro DOMAIN/s: GroES-like (InterPro:IPR011032), Alcohol dehydrogenase GroES-like (…	66.37	336	88	1	29	364	19	329	1e-153	439
MDP0000180378	1.2382	6.75249e-06	0.00311165	AT5G64770.1	protein_coding		Encodes a root meristem growth factor (RGF). Belongs to a family of functionally redundant homologous peptides that are secreted, tyrosine-sulfated, and expressed mainly in the stem cell area and the innermost layer of central columella cells. RGFs are required for maintenance of the root stem cell niche and transit amplifying cell proliferation. Members of this family include: At5g60810 (RGF1), …	root meristem growth factor 9 (RGF9); FUNCTIONS IN: molecular_function unknown; LOCATED IN: endomembrane system; EXPRESSED IN: 15 plant structures; EXPRESSED DURING: 9 growth stages; Has 1807 Blast hits to 1807 proteins in 277 species: Archae - 0; Bacteria - 0; Metazoa - 736; Fungi - 347; Plants - 385; Viruses - 0; Other Eukaryotes - 339 (source: NCBI BLink).	33.82	68	41	2	11	74	11	78	6e-06	40
MDP0000183910	-1.54286	3.44594e-08	5.29727e-05	AT1G17710.1	protein_coding	Pyridoxal phosphate phosphatase-related protein		Pyridoxal phosphate phosphatase-related protein; FUNCTIONS IN: phosphatase activity; INVOLVED IN: metabolic process; EXPRESSED IN: 9 plant structures; EXPRESSED DURING: L mature pollen stage, M germinated pollen stage, 4 anthesis, petal differentiation and expansion stage; CONTAINS InterPro DOMAIN/s: Pyridoxal phosphate phosphatase, PHOSPHO2 (InterPro:IPR016965), HAD-superfamily hydrolase, subfam…	64.94	271	88	3	4	268	7	276	9e-133	380
MDP0000188613	-2.95366	1.65762e-05	0.00612832	AT1G47980.1	protein_coding			unknown protein; FUNCTIONS IN: molecular_function unknown; INVOLVED IN: biological_process unknown; LOCATED IN: endomembrane system; EXPRESSED IN: 6 plant structures; EXPRESSED DURING: 4 anthesis, F mature embryo stage, petal differentiation and expansion stage, E expanded cotyledon stage; BEST Arabidopsis thaliana protein match is: unknown protein (TAIR:AT3G62730.1); Has 169 Blast hits to 169 pr…	71.9	274	77	0	36	309	36	309	1e-141	406
MDP0000192511	-1.15926	5.69785e-07	0.000417096	AT5G24090.1	protein_coding	chitinase A	Chitinase A (class III) expressed exclusively under environmental stress conditions.	chitinase A (CHIA); FUNCTIONS IN: cation binding, hydrolase activity, hydrolyzing O-glycosyl compounds, catalytic activity; INVOLVED IN: response to salt stress, response to cold, cellular response to water deprivation, response to wounding, response to light intensity; LOCATED IN: endomembrane system; EXPRESSED IN: 20 plant structures; EXPRESSED DURING: 13 growth stages; CONTAINS InterPro DOMAIN…	55.67	300	124	4	6	297	4	302	7e-122	355
MDP0000193438	-1.71559	0.000244539	0.0421192	AT1G17840.1	protein_coding	white-brown complex homolog protein 11	Encodes a plasma membrane-localized ATP-binding cassette transporter, that is required for cutin transport to the extracellular matrix.	white-brown complex homolog protein 11 (WBC11); FUNCTIONS IN: ATPase activity, coupled to transmembrane movement of substances, fatty acid transporter activity; INVOLVED IN: cutin transport, fatty acid transport; LOCATED IN: plasma membrane, external side of plasma membrane; EXPRESSED IN: 26 plant structures; EXPRESSED DURING: 13 growth stages; CONTAINS InterPro DOMAIN/s: ATPase, AAA+ type, core …	54.12	558	232	7	56	597	50	599	0	584
MDP0000193678	-1.92939	9.73899e-09	1.87141e-05	AT3G15850.1	protein_coding	fatty acid desaturase 5	Chloroplastic enzyme responsible for the synthesis of 16:1 fatty acids from galactolipids and sulpholipids. Uses ferredoxin as electron donor.	fatty acid desaturase 5 (FAD5); CONTAINS InterPro DOMAIN/s: Fatty acid desaturase, type 1, core (InterPro:IPR015876), Fatty acid desaturase, type 1 (InterPro:IPR005804); BEST Arabidopsis thaliana protein match is: Fatty acid desaturase family protein (TAIR:AT3G15870.1); Has 3424 Blast hits to 3424 proteins in 822 species: Archae - 0; Bacteria - 1534; Metazoa - 801; Fungi - 236; Plants - 106; Viru…	60	275	109	1	21	294	96	370	1e-119	352
MDP0000203230	-2.8134	9.25421e-05	0.0218862	AT5G38940.1	protein_coding	RmlC-like cupins superfamily protein		RmlC-like cupins superfamily protein; FUNCTIONS IN: manganese ion binding, nutrient reservoir activity; INVOLVED IN: response to salt stress; LOCATED IN: cell wall; EXPRESSED IN: fruit, root; CONTAINS InterPro DOMAIN/s: Cupin, RmlC-type (InterPro:IPR011051), Cupin 1 (InterPro:IPR006045), RmlC-like jelly roll fold (InterPro:IPR014710), Germin (InterPro:IPR001929), Germin, manganese binding site (I…	71.91	178	50	0	3	180	44	221	2e-86	259
MDP0000206473	-1.17977	5.4693e-05	0.0152867	AT1G51920.1	protein_coding			unknown protein; FUNCTIONS IN: molecular_function unknown; INVOLVED IN: biological_process unknown; LOCATED IN: endomembrane system; EXPRESSED IN: stem, stamen; EXPRESSED DURING: 4 anthesis; Has 22 Blast hits to 22 proteins in 5 species: Archae - 0; Bacteria - 0; Metazoa - 0; Fungi - 0; Plants - 22; Viruses - 0; Other Eukaryotes - 0 (source: NCBI BLink).	60.98	41	16	0	30	70	35	75	3e-10	52
MDP0000209507	-1.65149	0.000313245	0.0495791	AT5G05580.1	protein_coding	fatty acid desaturase 8	Encodes a temperature sensitive plastidic fatty acid desaturase.	fatty acid desaturase 8 (FAD8); FUNCTIONS IN: omega-3 fatty acid desaturase activity; INVOLVED IN: response to temperature stimulus, fatty acid biosynthetic process; LOCATED IN: chloroplast, chloroplast envelope; CONTAINS InterPro DOMAIN/s: Protein of unknown function DUF3474 (InterPro:IPR021863), Fatty acid desaturase, type 1 (InterPro:IPR005804); BEST Arabidopsis thaliana protein match is: fatt…	67.51	354	98	1	26	362	77	430	0	525
MDP0000217746	1.36295	7.58809e-05	0.0189671	--	--	--	--	--	--	--	--	--	--	--	--	--	--	--
MDP0000218810	-1.64349	1.35169e-09	3.46315e-06	AT4G10490.1	protein_coding	2-oxoglutarate (2OG) and Fe(II)-dependent oxygenase superfamily protein		2-oxoglutarate (2OG) and Fe(II)-dependent oxygenase superfamily protein; FUNCTIONS IN: oxidoreductase activity, acting on paired donors, with incorporation or reduction of molecular oxygen, 2-oxoglutarate as one donor, and incorporation of one atom each of oxygen into both donors, oxidoreductase activity; INVOLVED IN: secondary metabolic process; LOCATED IN: cellular_component unknown; CONTAINS I…	40.27	293	164	6	48	335	41	327	1e-67	219
MDP0000219684	-1.21915	1.88235e-05	0.00665205	AT5G50400.1	protein_coding	purple acid phosphatase 27		purple acid phosphatase 27 (PAP27); FUNCTIONS IN: protein serine/threonine phosphatase activity, acid phosphatase activity; INVOLVED IN: biological_process unknown; LOCATED IN: endomembrane system; EXPRESSED IN: 24 plant structures; EXPRESSED DURING: 15 growth stages; CONTAINS InterPro DOMAIN/s: Purple acid phosphatase, N-terminal (InterPro:IPR015914), Metallophosphoesterase (InterPro:IPR004843),…	63.61	665	179	5	15	678	9	611	0	868
MDP0000231304	-1.01916	4.84612e-06	0.00244253	AT2G33150.1	protein_coding	peroxisomal 3-ketoacyl-CoA thiolase 3	Encodes an organellar (peroxisome, glyoxysome) 3-ketoacyl-CoA thiolase, involved in fatty acid b-oxidation during germination and subsequent seedling growth. Mutants have defects in glyoxysomal fatty acid beta-oxidation. EC2.3.1.16 thiolase.	peroxisomal 3-ketoacyl-CoA thiolase 3 (PKT3); FUNCTIONS IN: acetyl-CoA C-acyltransferase activity; INVOLVED IN: fatty acid beta-oxidation, jasmonic acid biosynthetic process, response to wounding, fatty acid oxidation, glyoxysome organization; LOCATED IN: in 6 components; EXPRESSED IN: 26 plant structures; EXPRESSED DURING: 15 growth stages; CONTAINS InterPro DOMAIN/s: Thiolase (InterPro:IPR00215…	78.59	453	95	2	58	510	1	451	0	728
MDP0000232665	-1.00777	1.38315e-06	0.00081779	AT3G54250.1	protein_coding	GHMP kinase family protein		GHMP kinase family protein; FUNCTIONS IN: diphosphomevalonate decarboxylase activity, kinase activity, ATP binding; INVOLVED IN: isoprenoid biosynthetic process, phosphorylation; LOCATED IN: cellular_component unknown; EXPRESSED IN: 19 plant structures; EXPRESSED DURING: 9 growth stages; CONTAINS InterPro DOMAIN/s: Diphosphomevalonate decarboxylase (InterPro:IPR005935), Ribosomal protein S5 domai…	72.56	379	76	4	134	509	66	419	0	540
MDP0000234225	1.12932	3.18767e-05	0.0103163	--	--	--	--	--	--	--	--	--	--	--	--	--	--	--
MDP0000235103	-1.72409	4.48577e-07	0.000344787	AT5G52390.1	protein_coding	PAR1 protein		PAR1 protein; FUNCTIONS IN: molecular_function unknown; INVOLVED IN: biological_process unknown; LOCATED IN: endomembrane system; EXPRESSED IN: 13 plant structures; EXPRESSED DURING: 8 growth stages; CONTAINS InterPro DOMAIN/s: PAR1 (InterPro:IPR009489); BEST Arabidopsis thaliana protein match is: PAR1 protein (TAIR:AT3G54040.1); Has 1807 Blast hits to 1807 proteins in 277 species: Archae - 0; Ba…	58.71	201	70	5	5	198	1	195	7e-73	222
MDP0000238581	-1.19559	1.64858e-05	0.00612832	AT4G37680.1	protein_coding	heptahelical protein 4	heptahelical transmembrane protein HHP4	heptahelical protein 4 (HHP4); FUNCTIONS IN: receptor activity; INVOLVED IN: response to hormone stimulus, response to sucrose stimulus; LOCATED IN: integral to membrane; EXPRESSED IN: stem, fruit, root, flower, leaf; CONTAINS InterPro DOMAIN/s: Hly-III related (InterPro:IPR004254); BEST Arabidopsis thaliana protein match is: heptahelical protein 5 (TAIR:AT4G38320.1); Has 2914 Blast hits to 2455 …	72.77	415	80	4	1	412	1	385	0	626
MDP0000239834	-1.19962	0.000164239	0.0319589	AT1G13280.1	protein_coding	allene oxide cyclase 4	Encodes allene oxide cyclase. One of four genes in Arabidopsis that encode this enzyme, which catalyzes an essential step in jasmonic acid biosynthesis. Gene expression is reduced during senescence, a process that involves jasmonic acid signalling pathway.	allene oxide cyclase 4 (AOC4); FUNCTIONS IN: allene-oxide cyclase activity; INVOLVED IN: jasmonic acid biosynthetic process; LOCATED IN: plasma membrane, chloroplast; EXPRESSED IN: 24 plant structures; EXPRESSED DURING: 13 growth stages; CONTAINS InterPro DOMAIN/s: Allene oxide cyclase (InterPro:IPR009410); BEST Arabidopsis thaliana protein match is: allene oxide cyclase 3 (TAIR:AT3G25780.1); Has…	58.61	244	83	5	26	265	25	254	9e-89	267
MDP0000240828	-1.02389	1.05428e-06	0.000689653	AT1G60810.1	protein_coding	ATP-citrate lyase A-2	One of the three genes encoding subunit A of the trimeric enzyme ATP Citrate lyase	ATP-citrate lyase A-2 (ACLA-2); CONTAINS InterPro DOMAIN/s: ATP-grasp fold, subdomain 2 (InterPro:IPR013816), ATP-grasp fold, succinyl-CoA synthetase-type (InterPro:IPR013650), Succinyl-CoA synthetase-like (InterPro:IPR016102); BEST Arabidopsis thaliana protein match is: ATP-citrate lyase A-1 (TAIR:AT1G10670.4); Has 5556 Blast hits to 5555 proteins in 1577 species: Archae - 133; Bacteria - 3078; …	81.84	446	58	1	1	446	1	423	0	757
MDP0000243194	-1.21952	5.89834e-06	0.00283351	AT1G61720.1	protein_coding	NAD(P)-binding Rossmann-fold superfamily protein	Negative regulator of flavonoid biosynthesis, mutants accumulate flavonoid pigments in their seed coat, putative oxidoreductase. It is thought that a ternary complex composed of TT2, TT8 and TTG1 is necessary for correct expression of BAN in seed endothelium.	BANYULS (BAN); FUNCTIONS IN: oxidoreductase activity, anthocyanidin reductase activity; INVOLVED IN: negative regulation of flavonoid biosynthetic process; EXPRESSED IN: 12 plant structures; EXPRESSED DURING: C globular stage, seed development stages; CONTAINS InterPro DOMAIN/s: NAD-dependent epimerase/dehydratase (InterPro:IPR001509), NAD(P)-binding domain (InterPro:IPR016040); BEST Arabidopsis …	58.5	359	118	2	10	368	11	338	3e-143	414
MDP0000246775	-1.29462	0.000269821	0.0446002	AT1G75800.1	protein_coding	Pathogenesis-related thaumatin superfamily protein		Pathogenesis-related thaumatin superfamily protein; FUNCTIONS IN: molecular_function unknown; INVOLVED IN: response to other organism; LOCATED IN: endomembrane system; EXPRESSED IN: 22 plant structures; EXPRESSED DURING: 13 growth stages; CONTAINS InterPro DOMAIN/s: Thaumatin, conserved site (InterPro:IPR017949), Thaumatin, pathogenesis-related (InterPro:IPR001938); BEST Arabidopsis thaliana prot…	52.07	242	112	2	11	248	7	248	1e-85	261
MDP0000252589	-1.41096	1.60043e-05	0.00612832	AT5G05270.1	protein_coding	Chalcone-flavanone isomerase family protein		Chalcone-flavanone isomerase family protein; FUNCTIONS IN: intramolecular lyase activity, chalcone isomerase activity; INVOLVED IN: response to karrikin; LOCATED IN: cellular_component unknown; EXPRESSED IN: 20 plant structures; EXPRESSED DURING: 13 growth stages; CONTAINS InterPro DOMAIN/s: Chalcone isomerase, subgroup (InterPro:IPR003466), Chalcone isomerase, 3-layer sandwich (InterPro:IPR01608…	74.16	209	53	1	35	242	1	209	6e-99	291
MDP0000256575	-2.46834	1.00769e-07	0.000113423	AT2G01150.1	protein_coding	RING-H2 finger protein 2B	Encodes a RING-H2 finger protein that is expressed in vascular tissue, root tips, embryos and pistils.	RING-H2 finger protein 2B (RHA2B); CONTAINS InterPro DOMAIN/s: Zinc finger, RING-type (InterPro:IPR001841), Zinc finger, C3HC4 RING-type (InterPro:IPR018957); BEST Arabidopsis thaliana protein match is: RING-H2 finger A2A (TAIR:AT1G15100.1); Has 8536 Blast hits to 8514 proteins in 269 species: Archae - 0; Bacteria - 0; Metazoa - 2151; Fungi - 713; Plants - 4534; Viruses - 16; Other Eukaryotes - 1…	37.35	83	48	1	56	138	67	145	6e-13	62.8
MDP0000262784	-2.46834	1.00732e-07	0.000113423	AT2G01150.1	protein_coding	RING-H2 finger protein 2B	Encodes a RING-H2 finger protein that is expressed in vascular tissue, root tips, embryos and pistils.	RING-H2 finger protein 2B (RHA2B); CONTAINS InterPro DOMAIN/s: Zinc finger, RING-type (InterPro:IPR001841), Zinc finger, C3HC4 RING-type (InterPro:IPR018957); BEST Arabidopsis thaliana protein match is: RING-H2 finger A2A (TAIR:AT1G15100.1); Has 8536 Blast hits to 8514 proteins in 269 species: Archae - 0; Bacteria - 0; Metazoa - 2151; Fungi - 713; Plants - 4534; Viruses - 16; Other Eukaryotes - 1…	37.35	83	48	1	56	138	67	145	6e-13	62.8
MDP0000263180	-1.03471	3.47397e-05	0.0107886	AT3G16150.1	protein_coding	N-terminal nucleophile aminohydrolases (Ntn hydrolases) superfamily protein		N-terminal nucleophile aminohydrolases (Ntn hydrolases) superfamily protein; CONTAINS InterPro DOMAIN/s: Peptidase T2, asparaginase 2 (InterPro:IPR000246); BEST Arabidopsis thaliana protein match is: N-terminal nucleophile aminohydrolases (Ntn hydrolases) superfamily protein (TAIR:AT5G08100.1); Has 3285 Blast hits to 3219 proteins in 891 species: Archae - 113; Bacteria - 1512; Metazoa - 512; Fung…	82.77	325	56	0	1	325	1	325	0	558
MDP0000268229	-1.24103	4.05725e-05	0.0122294	AT1G33110.1	protein_coding	MATE efflux family protein		MATE efflux family protein; FUNCTIONS IN: antiporter activity, drug transmembrane transporter activity, transporter activity; INVOLVED IN: drug transmembrane transport, transmembrane transport; LOCATED IN: membrane; EXPRESSED IN: 22 plant structures; EXPRESSED DURING: 13 growth stages; CONTAINS InterPro DOMAIN/s: Multi antimicrobial extrusion protein MatE (InterPro:IPR002528); BEST Arabidopsis th…	64.84	401	137	1	1	397	94	494	0	537
MDP0000270078	1.35013	0.000241793	0.0419995	AT1G01380.1	protein_coding	Homeodomain-like superfamily protein	ETC1 is involved in trichome and root hair patterning in Arabidopsis.	ENHANCER OF TRY AND CPC 1 (ETC1); FUNCTIONS IN: DNA binding, sequence-specific DNA binding transcription factor activity; INVOLVED IN: regulation of transcription, DNA-dependent, regulation of transcription; EXPRESSED IN: shoot apex, hypocotyl, root; CONTAINS InterPro DOMAIN/s: SANT, DNA-binding (InterPro:IPR001005), Homeodomain-like (InterPro:IPR009057), Myb, DNA-binding (InterPro:IPR014778), Ho…	54.55	66	27	1	4	66	7	72	5e-17	70.5
MDP0000274344	-3.31532	0.00031887	0.0497648	AT4G25150.1	protein_coding	HAD superfamily, subfamily IIIB acid phosphatase		HAD superfamily, subfamily IIIB acid phosphatase ; FUNCTIONS IN: acid phosphatase activity; INVOLVED IN: biological_process unknown; LOCATED IN: endomembrane system; EXPRESSED IN: 21 plant structures; EXPRESSED DURING: 9 growth stages; CONTAINS InterPro DOMAIN/s: Acid phosphatase (Class B) (InterPro:IPR005519), Vegetative storage protein/acid phosphatase (InterPro:IPR014403), Acid phosphatase, pl…	46.98	215	114	0	46	260	45	259	2e-75	233
MDP0000275092	-1.23788	1.61954e-05	0.00612832	AT2G38740.1	protein_coding	Haloacid dehalogenase-like hydrolase (HAD) superfamily protein		Haloacid dehalogenase-like hydrolase (HAD) superfamily protein; FUNCTIONS IN: hydrolase activity, catalytic activity; INVOLVED IN: metabolic process; LOCATED IN: plasma membrane; EXPRESSED IN: 25 plant structures; EXPRESSED DURING: 15 growth stages; CONTAINS InterPro DOMAIN/s: Haloacid dehalogenase-like hydrolase (InterPro:IPR005834), Haloacid dehydrogenase/epoxide hydrolase (InterPro:IPR005833),…	55.12	254	91	2	1	254	13	243	4e-89	280
MDP0000275295	1.64993	0.000115396	0.025709	AT1G51760.1	protein_coding	peptidase M20/M25/M40 family protein	encodes a member of the six Arabidopsis IAA-amino acid conjugate hydrolase subfamily and conjugates and conjugates IAA-Ala in vitro. Gene is expressed most strongly in roots, stems, and flowers.	IAA-ALANINE RESISTANT 3 (IAR3); FUNCTIONS IN: metallopeptidase activity, IAA-Ala conjugate hydrolase activity; INVOLVED IN: proteolysis, response to wounding; LOCATED IN: endoplasmic reticulum, plasma membrane; EXPRESSED IN: callus; CONTAINS InterPro DOMAIN/s: Peptidase M20 (InterPro:IPR002933), Peptidase M20D, mername-AA028/carboxypeptidase Ss1 (InterPro:IPR017439), Peptidase M20, dimerisation (…	58.97	78	31	1	1	78	364	440	4e-25	97.1
MDP0000280265	-1.6557	4.98321e-11	2.1887e-07	AT5G24090.1	protein_coding	chitinase A	Chitinase A (class III) expressed exclusively under environmental stress conditions.	chitinase A (CHIA); FUNCTIONS IN: cation binding, hydrolase activity, hydrolyzing O-glycosyl compounds, catalytic activity; INVOLVED IN: response to salt stress, response to cold, cellular response to water deprivation, response to wounding, response to light intensity; LOCATED IN: endomembrane system; EXPRESSED IN: 20 plant structures; EXPRESSED DURING: 13 growth stages; CONTAINS InterPro DOMAIN…	54.64	291	125	3	7	291	5	294	5e-117	344
MDP0000281525	-1.41282	7.14547e-10	2.19688e-06	AT3G45140.1	protein_coding	lipoxygenase 2	Chloroplast lipoxygenase required for wound-induced jasmonic acid accumulation in Arabidopsis.Mutants are resistant to Staphylococcus aureus and accumulate salicylic acid upon infection.	lipoxygenase 2 (LOX2); FUNCTIONS IN: lipoxygenase activity; INVOLVED IN: in 7 processes; LOCATED IN: chloroplast thylakoid membrane, chloroplast stroma, chloroplast, chloroplast envelope; EXPRESSED IN: 24 plant structures; EXPRESSED DURING: 13 growth stages; CONTAINS InterPro DOMAIN/s: Lipoxygenase, iron binding site (InterPro:IPR020833), Lipoxygenase, C-terminal (InterPro:IPR013819), Lipoxygenas…	55.13	965	352	12	4	963	8	896	0	1059
MDP0000285074	-4.36399	3.93504e-06	0.00205055	AT5G59310.1	protein_coding	lipid transfer protein 4	Encodes a member of the lipid transfer protein family. Proteins of this family are generally small (~9 kD), basic, expressed abundantly and contain eight Cys residues. The proteins can bind fatty acids and acylCoA esters and can transfer several different phospholipids. They are localized to the cell wall. The mRNA is present in flowers and siliques, and is strongly up-regulated by abscisic acid.…	lipid transfer protein 4 (LTP4); FUNCTIONS IN: lipid binding; INVOLVED IN: response to water deprivation, response to abscisic acid stimulus, lipid transport; LOCATED IN: endomembrane system; EXPRESSED IN: 16 plant structures; EXPRESSED DURING: 8 growth stages; CONTAINS InterPro DOMAIN/s: Bifunctional inhibitor/plant lipid transfer protein/seed storage (InterPro:IPR016140), Plant lipid transfer p…	59.05	105	40	1	11	115	11	112	5e-39	129
MDP0000287293	-1.09284	0.000101082	0.0230205	AT1G47530.1	protein_coding	MATE efflux family protein		MATE efflux family protein; FUNCTIONS IN: antiporter activity, drug transmembrane transporter activity, transporter activity; INVOLVED IN: drug transmembrane transport, ripening, transmembrane transport; LOCATED IN: plasma membrane, membrane; EXPRESSED IN: 23 plant structures; EXPRESSED DURING: 13 growth stages; CONTAINS InterPro DOMAIN/s: Multi antimicrobial extrusion protein MatE (InterPro:IPR0…	68.29	514	131	3	3	514	1	484	0	702
MDP0000289339	-1.42444	1.17101e-06	0.000734748	AT2G32540.1	protein_coding	cellulose synthase-like B4	encodes a gene similar to cellulose synthase	cellulose synthase-like B4 (CSLB04); FUNCTIONS IN: cellulose synthase activity, transferase activity, transferring glycosyl groups, transferase activity; INVOLVED IN: cellulose biosynthetic process, polysaccharide biosynthetic process; LOCATED IN: membrane; CONTAINS InterPro DOMAIN/s: Cellulose synthase (InterPro:IPR005150); BEST Arabidopsis thaliana protein match is: cellulose synthase-like B3 (…	47.56	677	313	14	386	1036	89	749	0	586
MDP0000291761	-2.94713	0.000222395	0.0397166	AT4G29830.1	protein_coding	Transducin/WD40 repeat-like superfamily protein	The protein is composed of repeats of WD motif which is involved in protein complex formation. The gene is involved in flower timing and flower development. This gene is predicted to encode a protein with a DWD motif. It can bind to DDB1a in Y2H assays, and DDB1b in co-IP assays, and may be involved in the formation of a CUL4-based E3 ubiquitin ligase. Loss of gene function leads to a redistribut…	vernalization independence 3 (VIP3); FUNCTIONS IN: protein binding, nucleotide binding; INVOLVED IN: histone H3-K4 methylation, histone H3-K36 methylation, negative regulation of flower development; LOCATED IN: CUL4 RING ubiquitin ligase complex, heterotrimeric G-protein complex; EXPRESSED IN: 22 plant structures; EXPRESSED DURING: 13 growth stages; CONTAINS InterPro DOMAIN/s: WD40 repeat 2 (Inte…	73.15	216	53	2	9	219	106	321	7e-112	327
MDP0000292266	-2.93016	2.32284e-11	1.19026e-07	AT2G01150.1	protein_coding	RING-H2 finger protein 2B	Encodes a RING-H2 finger protein that is expressed in vascular tissue, root tips, embryos and pistils.	RING-H2 finger protein 2B (RHA2B); CONTAINS InterPro DOMAIN/s: Zinc finger, RING-type (InterPro:IPR001841), Zinc finger, C3HC4 RING-type (InterPro:IPR018957); BEST Arabidopsis thaliana protein match is: RING-H2 finger A2A (TAIR:AT1G15100.1); Has 8536 Blast hits to 8514 proteins in 269 species: Archae - 0; Bacteria - 0; Metazoa - 2151; Fungi - 713; Plants - 4534; Viruses - 16; Other Eukaryotes - 1…	45.45	55	30	0	56	110	67	121	7e-13	62.4
MDP0000292448	-1.82535	2.37975e-06	0.00130653	AT3G11480.1	protein_coding	S-adenosyl-L-methionine-dependent methyltransferases superfamily protein	The gene encodes a SABATH methyltransferase that methylates both salicylic acid and benzoic acid. It is highly expressed in flowers, induced by biotic and abiotic stress and thought to be involved in direct defense mechanism.	BSMT1; CONTAINS InterPro DOMAIN/s: SAM dependent carboxyl methyltransferase (InterPro:IPR005299); BEST Arabidopsis thaliana protein match is: S-adenosyl-L-methionine-dependent methyltransferases superfamily protein (TAIR:AT5G04370.1); Has 958 Blast hits to 946 proteins in 124 species: Archae - 0; Bacteria - 67; Metazoa - 9; Fungi - 5; Plants - 736; Viruses - 0; Other Eukaryotes - 141 (source: NCB…	43.56	365	188	6	5	363	27	379	1e-95	293
MDP0000302905	-2.24018	2.56423e-06	0.00138311	AT5G13930.1	protein_coding	Chalcone and stilbene synthase family protein	Encodes chalcone synthase (CHS), a key enzyme involved in the biosynthesis of flavonoids. Required for the accumulation of purple anthocyanins in leaves and stems. Also involved in the regulation of auxin transport and the modulation of root gravitropism.	TRANSPARENT TESTA 4 (TT4); FUNCTIONS IN: naringenin-chalcone synthase activity; INVOLVED IN: in 11 processes; LOCATED IN: plant-type vacuole membrane, endoplasmic reticulum, nucleus; EXPRESSED IN: 22 plant structures; EXPRESSED DURING: 14 growth stages; CONTAINS InterPro DOMAIN/s: Chalcone/stilbene synthase, N-terminal (InterPro:IPR001099), Thiolase-like (InterPro:IPR016039), Polyketide synthase,…	62.73	373	136	2	14	385	22	392	9e-174	494
MDP0000312366	-1.30886	3.9203e-07	0.00030905	AT5G24510.1	protein_coding	60S acidic ribosomal protein family		60S acidic ribosomal protein family; FUNCTIONS IN: structural constituent of ribosome; INVOLVED IN: translational elongation; LOCATED IN: cytosolic ribosome, ribosome; EXPRESSED IN: inflorescence meristem, flower; EXPRESSED DURING: petal differentiation and expansion stage; CONTAINS InterPro DOMAIN/s: Ribosomal protein 60S (InterPro:IPR001813); BEST Arabidopsis thaliana protein match is: 60S acid…	56.52	115	43	2	1	112	1	111	8e-36	121
MDP0000315588	-3.72773	1.05822e-05	0.00445684	AT4G13010.1	protein_coding	Oxidoreductase, zinc-binding dehydrogenase family protein		Oxidoreductase, zinc-binding dehydrogenase family protein; FUNCTIONS IN: oxidoreductase activity, zinc ion binding; INVOLVED IN: oxidation reduction; LOCATED IN: chloroplast thylakoid membrane, chloroplast, plasma membrane, vacuole; EXPRESSED IN: 25 plant structures; EXPRESSED DURING: 15 growth stages; CONTAINS InterPro DOMAIN/s: GroES-like (InterPro:IPR011032), Alcohol dehydrogenase GroES-like (…	66.1	354	95	1	1	354	1	329	2e-164	466
MDP0000315959	-5.11675	0.000117194	0.0259217	AT2G10940.1	protein_coding	Bifunctional inhibitor/lipid-transfer protein/seed storage 2S albumin superfamily protein		Bifunctional inhibitor/lipid-transfer protein/seed storage 2S albumin superfamily protein; FUNCTIONS IN: lipid binding; INVOLVED IN: lipid transport; LOCATED IN: chloroplast thylakoid membrane, apoplast, chloroplast, membrane; EXPRESSED IN: 21 plant structures; EXPRESSED DURING: 13 growth stages; CONTAINS InterPro DOMAIN/s: Bifunctional inhibitor/plant lipid transfer protein/seed storage (InterPr…	50.68	292	111	9	13	287	16	291	4e-58	191
MDP0000317444	-2.0565	3.67441e-12	5.64848e-08	AT4G13010.1	protein_coding	Oxidoreductase, zinc-binding dehydrogenase family protein		Oxidoreductase, zinc-binding dehydrogenase family protein; FUNCTIONS IN: oxidoreductase activity, zinc ion binding; INVOLVED IN: oxidation reduction; LOCATED IN: chloroplast thylakoid membrane, chloroplast, plasma membrane, vacuole; EXPRESSED IN: 25 plant structures; EXPRESSED DURING: 15 growth stages; CONTAINS InterPro DOMAIN/s: GroES-like (InterPro:IPR011032), Alcohol dehydrogenase GroES-like (…	64.35	359	98	2	1	359	1	329	4e-159	453
MDP0000317596	-1.60879	0.000237887	0.0415559	AT4G30930.1	protein_coding	Ribosomal protein L21	Encodes a ribosomal RPL21M protein that is localized to the mitochondrion and is involved in karyogamy during female gametophyte development and fertilization. Mutants display defects in both male and female gametophyte development (i.e.collapsed pollen and female gametophytes with unfused central cells).	NUCLEAR FUSION DEFECTIVE 1 (NFD1); FUNCTIONS IN: structural constituent of ribosome, RNA binding; INVOLVED IN: translation, karyogamy, embryo sac development, double fertilization forming a zygote and endosperm, pollen development; LOCATED IN: mitochondrion, ribosome; EXPRESSED IN: 22 plant structures; EXPRESSED DURING: 13 growth stages; CONTAINS InterPro DOMAIN/s: Ribosomal protein L21, conserve…	74.7	166	42	0	109	274	104	269	1e-75	234
MDP0000329863	-1.36046	8.27924e-08	0.000106061	--	--	--	--	--	--	--	--	--	--	--	--	--	--	--
MDP0000331715	-2.9302	1.38282e-06	0.00081779	--	--	--	--	--	--	--	--	--	--	--	--	--	--	--
MDP0000332753	-1.57982	0.000136784	0.0282244	--	--	--	--	--	--	--	--	--	--	--	--	--	--	--
MDP0000341673	-2.12108	0.000302379	0.0486735	--	--	--	--	--	--	--	--	--	--	--	--	--	--	--
MDP0000344085	-1.56037	7.95137e-10	2.22241e-06	AT1G76530.1	protein_coding	Auxin efflux carrier family protein		Auxin efflux carrier family protein; FUNCTIONS IN: auxin:hydrogen symporter activity; INVOLVED IN: auxin polar transport, transmembrane transport; LOCATED IN: endomembrane system, integral to membrane; EXPRESSED IN: 13 plant structures; EXPRESSED DURING: 7 growth stages; CONTAINS InterPro DOMAIN/s: Auxin efflux carrier (InterPro:IPR004776); BEST Arabidopsis thaliana protein match is: Auxin efflux…	65.88	85	29	0	2	86	331	415	1e-34	123
MDP0000344682	-1.18702	0.000139943	0.0286837	--	--	--	--	--	--	--	--	--	--	--	--	--	--	--
MDP0000344698	-1.92233	0.000245222	0.0421192	--	--	--	--	--	--	--	--	--	--	--	--	--	--	--
MDP0000349378	1.36746	7.71225e-12	5.92783e-08	--	--	--	--	--	--	--	--	--	--	--	--	--	--	--
MDP0000350718	-1.42959	0.000192115	0.0360851	--	--	--	--	--	--	--	--	--	--	--	--	--	--	--
MDP0000360394	-1.49401	8.5548e-05	0.0205482	--	--	--	--	--	--	--	--	--	--	--	--	--	--	--
MDP0000362929	1.04914	7.92194e-07	0.000541245	AT1G42970.1	protein_coding	glyceraldehyde-3-phosphate dehydrogenase B subunit	Encodes chloroplast localized glyceraldehyde-3-phosphate dehydrogenase that can use both NADH and NADPH to reduce 1,3-diphosphate glycerate. It forms A2B2 heterotetramers with GapA forms of the GADPH enzyme. These complexes are active in the light under reducing conditions, but show reduced NADPH-dependent activity in response to oxidized thioredoxins and increased NAD(H)/NADP(H) ratios due to th…	glyceraldehyde-3-phosphate dehydrogenase B subunit (GAPB); FUNCTIONS IN: glyceraldehyde-3-phosphate dehydrogenase (phosphorylating) activity, glyceraldehyde-3-phosphate dehydrogenase (NADP+) (phosphorylating) activity, glyceraldehyde-3-phosphate dehydrogenase activity; INVOLVED IN: in 6 processes; LOCATED IN: in 7 components; EXPRESSED IN: 25 plant structures; EXPRESSED DURING: 15 growth stages; …	62.32	69	19	2	1	68	3	65	1e-18	78.6
MDP0000364776	1.32213	3.70611e-05	0.0112945	AT3G02350.1	protein_coding	galacturonosyltransferase 9	Encodes a protein with putative galacturonosyltransferase activity.	galacturonosyltransferase 9 (GAUT9); CONTAINS InterPro DOMAIN/s: Glycosyl transferase, family 8 (InterPro:IPR002495); BEST Arabidopsis thaliana protein match is: Nucleotide-diphospho-sugar transferases superfamily protein (TAIR:AT3G25140.1); Has 1426 Blast hits to 1422 proteins in 244 species: Archae - 0; Bacteria - 444; Metazoa - 141; Fungi - 7; Plants - 818; Viruses - 0; Other Eukaryotes - 16 (…	66.67	54	18	0	20	73	20	73	2e-20	84.7
MDP0000368050	1.06612	1.13934e-05	0.00467053	--	--	--	--	--	--	--	--	--	--	--	--	--	--	--
MDP0000369580	-1.16115	0.000100582	0.0230205	AT4G15410.1	protein_coding	serine/threonine protein phosphatase 2A 55 kDa regulatory subunit B prime gamma		serine/threonine protein phosphatase 2A 55 kDa regulatory subunit B prime gamma (PUX5); FUNCTIONS IN: protein binding; INVOLVED IN: biological_process unknown; LOCATED IN: cellular_component unknown; EXPRESSED IN: 25 plant structures; EXPRESSED DURING: 14 growth stages; CONTAINS InterPro DOMAIN/s: UBX (InterPro:IPR001012), SEP domain (InterPro:IPR012989), UBA-like (InterPro:IPR009060); BEST Arabi…	72.09	43	12	0	23	65	6	48	5e-15	68.9
MDP0000390049	-1.19881	6.0214e-05	0.0158229	AT1G34060.1	protein_coding	Pyridoxal phosphate (PLP)-dependent transferases superfamily protein		Pyridoxal phosphate (PLP)-dependent transferases superfamily protein; FUNCTIONS IN: carbon-sulfur lyase activity, pyridoxal phosphate binding, catalytic activity; LOCATED IN: endomembrane system; CONTAINS InterPro DOMAIN/s: Pyridoxal phosphate-dependent transferase, major domain (InterPro:IPR015424), EGF-like, alliinase (InterPro:IPR006947), Pyridoxal phosphate-dependent transferase, major region…	55.13	439	192	3	9	442	11	449	0	521
MDP0000400831	-1.37013	1.33283e-05	0.00527659	AT2G02990.1	protein_coding	ribonuclease 1	member of the ribonuclease T2 family, responds to inorganic phosphate starvation, and inhibits production of anthocyanin. Also involved in wound-induced signaling independent of jasmonic acid.	ribonuclease 1 (RNS1); FUNCTIONS IN: ribonuclease activity, endoribonuclease activity; INVOLVED IN: cellular response to phosphate starvation, aging, response to wounding, anthocyanin biosynthetic process; LOCATED IN: extracellular region, cell wall, plasma membrane; EXPRESSED IN: 9 plant structures; EXPRESSED DURING: 4 anthesis, C globular stage, petal differentiation and expansion stage; CONTAI…	74.09	193	50	0	110	302	38	230	3e-107	315
MDP0000407273	1.0614	7.57127e-06	0.0033736	AT2G47710.1	protein_coding	Adenine nucleotide alpha hydrolases-like superfamily protein		Adenine nucleotide alpha hydrolases-like superfamily protein; FUNCTIONS IN: molecular_function unknown; INVOLVED IN: response to stress; LOCATED IN: vacuole; EXPRESSED IN: 23 plant structures; EXPRESSED DURING: 13 growth stages; CONTAINS InterPro DOMAIN/s: UspA (InterPro:IPR006016), Rossmann-like alpha/beta/alpha sandwich fold (InterPro:IPR014729), Universal stress protein A (InterPro:IPR006015);…	55.43	184	54	2	8	190	5	161	4e-64	198
MDP0000414607	-1.36079	1.42137e-07	0.000145667	AT5G24090.1	protein_coding	chitinase A	Chitinase A (class III) expressed exclusively under environmental stress conditions.	chitinase A (CHIA); FUNCTIONS IN: cation binding, hydrolase activity, hydrolyzing O-glycosyl compounds, catalytic activity; INVOLVED IN: response to salt stress, response to cold, cellular response to water deprivation, response to wounding, response to light intensity; LOCATED IN: endomembrane system; EXPRESSED IN: 20 plant structures; EXPRESSED DURING: 13 growth stages; CONTAINS InterPro DOMAIN…	55.33	300	125	4	6	297	4	302	2e-119	349
MDP0000418187	-1.36257	1.78979e-05	0.00645862	--	--	--	--	--	--	--	--	--	--	--	--	--	--	--
MDP0000430546	-2.009	0.000192936	0.0360851	AT3G54420.1	protein_coding	homolog of carrot EP3-3 chitinase	encodes an EP3 chitinase that is expressed during somatic embryogenesis in 'nursing' cells surrounding the embryos but not in embryos themselves. The gene is also expressed in mature pollen and growing pollen tubes until they enter the receptive synergid, but not in endosperm and integuments as in carrot. Post-embryonically, expression is found in hydathodes, stipules, root epidermis and emerging…	homolog of carrot EP3-3 chitinase (EP3); FUNCTIONS IN: chitinase activity; INVOLVED IN: somatic embryogenesis, plant-type hypersensitive response; LOCATED IN: cell wall; EXPRESSED IN: 18 plant structures; EXPRESSED DURING: 6 growth stages; CONTAINS InterPro DOMAIN/s: Chitin-binding, type 1, conserved site (InterPro:IPR018371), Glycoside hydrolase, family 19 (InterPro:IPR016283), Chitin-binding, t…	71.43	182	50	1	34	213	71	252	4e-94	281
MDP0000436414	2.50238	1.56337e-07	0.000150206	--	--	--	--	--	--	--	--	--	--	--	--	--	--	--
MDP0000437717	-1.80758	5.7931e-05	0.0154877	AT5G35550.1	protein_coding	Duplicated homeodomain-like superfamily protein	TT2 encodes a R2R3 MYB domain putative transcription factor that acts as a key determinant in the proanthocyanidin accumulation of developing seed. It is thought that a ternary complex composed of TT2, TT8 and TTG1 is necessary for correct expression of BAN in seed endothelium.	TRANSPARENT TESTA 2 (TT2); CONTAINS InterPro DOMAIN/s: SANT, DNA-binding (InterPro:IPR001005), Homeodomain-like (InterPro:IPR009057), Myb, DNA-binding (InterPro:IPR014778), HTH transcriptional regulator, Myb-type, DNA-binding (InterPro:IPR017930), Homeodomain-related (InterPro:IPR012287), Myb transcription factor (InterPro:IPR015495); BEST Arabidopsis thaliana protein match is: myb domain protein…	59.28	167	54	2	1	166	1	154	6e-59	194
MDP0000459204	-4.30254	3.8158e-16	1.17317e-11	AT5G42820.2	protein_coding	Zinc finger C-x8-C-x5-C-x3-H type family protein	U2 auxiliary factor small subunit. The atU2AF35b protein and its homolog, atU2AF35a, contain most of the conserved domains of hsU2AF35, including the psiRRM, one RS domain, two zinc fingers, and the two regions for interacting with U2AF large subunit. Both proteins lack the stretch of glycines present in human U2AF35. The sequences are overall 83% identical, and each Arabidopsis homolog shows app…	U2AF35B; FUNCTIONS IN: RNA binding, zinc ion binding, nucleotide binding, nucleic acid binding; INVOLVED IN: photoperiodism, flowering; LOCATED IN: nucleus; EXPRESSED IN: 28 plant structures; EXPRESSED DURING: 14 growth stages; CONTAINS InterPro DOMAIN/s: Zinc finger, CCCH-type (InterPro:IPR000571), RNA recognition motif, RNP-1 (InterPro:IPR000504), Nucleotide-binding, alpha-beta plait (InterPro:…	57.54	179	70	3	1	178	108	281	4e-43	149
MDP0000500159	-1.51512	2.10879e-05	0.00728481	--	--	--	--	--	--	--	--	--	--	--	--	--	--	--
MDP0000509613	-1.38687	5.07487e-05	0.014582	AT4G27270.1	protein_coding	Quinone reductase family protein		Quinone reductase family protein; FUNCTIONS IN: oxidoreductase activity, FMN binding; INVOLVED IN: negative regulation of transcription; LOCATED IN: plasma membrane; EXPRESSED IN: 21 plant structures; EXPRESSED DURING: 13 growth stages; CONTAINS InterPro DOMAIN/s: Flavoprotein WrbA (InterPro:IPR010089), NADPH-dependent FMN reductase (InterPro:IPR005025), Flavodoxin/nitric oxide synthase (InterPro…	78.82	203	43	0	1	203	1	203	7e-114	327
MDP0000511650	-1.22649	1.08663e-07	0.000115201	AT1G02920.1	protein_coding	glutathione S-transferase 7	Encodes glutathione transferase belonging to the phi class of GSTs. Naming convention according to Wagner et al. (2002).	glutathione S-transferase 7 (GSTF7); FUNCTIONS IN: glutathione transferase activity, copper ion binding, cobalt ion binding, glutathione binding; INVOLVED IN: defense response to fungus, incompatible interaction, response to cadmium ion, response to salt stress, defense response to bacterium, toxin catabolic process; LOCATED IN: nucleus, vacuole, cytoplasm; EXPRESSED IN: root, cultured cell, leaf…	65.55	209	72	0	1	209	1	209	5e-93	275
MDP0000514153	-2.22145	6.00764e-05	0.0158229	AT5G65400.1	protein_coding	alpha/beta-Hydrolases superfamily protein		alpha/beta-Hydrolases superfamily protein; CONTAINS InterPro DOMAIN/s: Serine hydrolase (InterPro:IPR005645); BEST Arabidopsis thaliana protein match is: unknown protein (TAIR:AT4G24380.1); Has 35333 Blast hits to 34131 proteins in 2444 species: Archae - 798; Bacteria - 22429; Metazoa - 974; Fungi - 991; Plants - 531; Viruses - 0; Other Eukaryotes - 9610 (source: NCBI BLink).	33.64	110	68	1	2	106	140	249	6e-17	75.1
MDP0000521965	-4.84273	0.000316648	0.04967	AT5G67070.1	protein_coding	ralf-like 34	Member of a diversely expressed predicted peptide family showing sequence similarity to tobacco Rapid Alkalinization Factor (RALF), and is believed to play an essential role in the physiology of Arabidopsis. Consists of a single exon and is characterized by a conserved C-terminal motif and N-terminal signal peptide.	ralf-like 34 (RALFL34); CONTAINS InterPro DOMAIN/s: Rapid ALkalinization Factor (InterPro:IPR008801); BEST Arabidopsis thaliana protein match is: rapid alkalinization factor 23 (TAIR:AT3G16570.1); Has 1807 Blast hits to 1807 proteins in 277 species: Archae - 0; Bacteria - 0; Metazoa - 736; Fungi - 347; Plants - 385; Viruses - 0; Other Eukaryotes - 339 (source: NCBI BLink).	60.38	106	38	1	29	134	28	129	2e-40	134
MDP0000524876	-1.51394	5.94086e-07	0.000424772	AT3G59850.1	protein_coding	Pectin lyase-like superfamily protein		Pectin lyase-like superfamily protein; FUNCTIONS IN: polygalacturonase activity; INVOLVED IN: carbohydrate metabolic process; LOCATED IN: endomembrane system; EXPRESSED IN: embryo, pedicel; EXPRESSED DURING: 4 anthesis, C globular stage; CONTAINS InterPro DOMAIN/s: Pectin lyase fold/virulence factor (InterPro:IPR011050), Pectin lyase fold (InterPro:IPR012334), Glycoside hydrolase, family 28 (Inte…	68.56	369	115	1	29	396	20	388	0	537
MDP0000533638	-1.19664	2.05757e-06	0.00117148	AT1G24020.1	protein_coding	MLP-like protein 423		MLP-like protein 423 (MLP423); INVOLVED IN: response to biotic stimulus, defense response; LOCATED IN: membrane; EXPRESSED IN: 23 plant structures; EXPRESSED DURING: 15 growth stages; CONTAINS InterPro DOMAIN/s: Bet v I allergen (InterPro:IPR000916); BEST Arabidopsis thaliana protein match is: MLP-like protein 28 (TAIR:AT1G70830.3); Has 1440 Blast hits to 1404 proteins in 125 species: Archae - 0;…	33.54	158	96	6	2	157	5	155	4e-12	60.5
MDP0000538897	-3.64136	3.24674e-05	0.010398	AT4G14060.1	protein_coding	Polyketide cyclase/dehydrase and lipid transport superfamily protein		Polyketide cyclase/dehydrase and lipid transport superfamily protein; FUNCTIONS IN: molecular_function unknown; INVOLVED IN: response to biotic stimulus, defense response; LOCATED IN: cellular_component unknown; EXPRESSED IN: cotyledon, root; CONTAINS InterPro DOMAIN/s: Bet v I allergen (InterPro:IPR000916); BEST Arabidopsis thaliana protein match is: MLP-like protein 328 (TAIR:AT2G01520.1); Has …	36.42	151	95	1	51	200	1	151	5e-30	110
MDP0000552328	-1.64575	3.40437e-05	0.0106803	AT1G75800.1	protein_coding	Pathogenesis-related thaumatin superfamily protein		Pathogenesis-related thaumatin superfamily protein; FUNCTIONS IN: molecular_function unknown; INVOLVED IN: response to other organism; LOCATED IN: endomembrane system; EXPRESSED IN: 22 plant structures; EXPRESSED DURING: 13 growth stages; CONTAINS InterPro DOMAIN/s: Thaumatin, conserved site (InterPro:IPR017949), Thaumatin, pathogenesis-related (InterPro:IPR001938); BEST Arabidopsis thaliana prot…	52.07	242	112	2	11	248	7	248	1e-85	261
MDP0000575740	-1.8579	9.63628e-09	1.87141e-05	AT5G13930.1	protein_coding	Chalcone and stilbene synthase family protein	Encodes chalcone synthase (CHS), a key enzyme involved in the biosynthesis of flavonoids. Required for the accumulation of purple anthocyanins in leaves and stems. Also involved in the regulation of auxin transport and the modulation of root gravitropism.	TRANSPARENT TESTA 4 (TT4); FUNCTIONS IN: naringenin-chalcone synthase activity; INVOLVED IN: in 11 processes; LOCATED IN: plant-type vacuole membrane, endoplasmic reticulum, nucleus; EXPRESSED IN: 22 plant structures; EXPRESSED DURING: 14 growth stages; CONTAINS InterPro DOMAIN/s: Chalcone/stilbene synthase, N-terminal (InterPro:IPR001099), Thiolase-like (InterPro:IPR016039), Polyketide synthase,…	85.49	386	55	1	3	387	8	393	0	691
MDP0000583631	1.54866	1.63643e-05	0.00612832	AT5G06830.1	protein_coding			unknown protein; CONTAINS InterPro DOMAIN/s: Protein of unknown function DUF773 (InterPro:IPR008491); Has 365 Blast hits to 359 proteins in 109 species: Archae - 9; Bacteria - 13; Metazoa - 209; Fungi - 7; Plants - 47; Viruses - 0; Other Eukaryotes - 80 (source: NCBI BLink).	71.01	69	20	0	1	69	481	549	8e-28	105
MDP0000594632	-1.52096	1.67435e-05	0.00612832	AT1G69700.1	protein_coding	HVA22 homologue C	Part of the AtHVA22 family. Protein expression is ABA- and stress-inducible.	HVA22 homologue C (HVA22C); FUNCTIONS IN: molecular_function unknown; INVOLVED IN: response to water deprivation, hyperosmotic salinity response, response to abscisic acid stimulus; LOCATED IN: endomembrane system; EXPRESSED IN: 22 plant structures; EXPRESSED DURING: 15 growth stages; CONTAINS InterPro DOMAIN/s: TB2/DP1/HVA22 related protein (InterPro:IPR004345); BEST Arabidopsis thaliana protein…	61.44	153	52	4	55	201	33	184	2e-59	187
MDP0000595987	1.51764	1.77175e-08	3.02624e-05	AT4G26160.1	protein_coding	atypical CYS HIS rich thioredoxin 1	Encodes a member of the thioredoxin family protein. Located in the chloroplast. Shows high activity towards the chloroplast 2-Cys peroxiredoxin A, and poor activity towards the chloroplast NADP-malate dehydrogenase.	atypical CYS HIS rich thioredoxin 1 (ACHT1); FUNCTIONS IN: oxidoreductase activity, acting on sulfur group of donors, disulfide as acceptor; INVOLVED IN: cell redox homeostasis; LOCATED IN: chloroplast membrane, chloroplast, chloroplast stroma; EXPRESSED IN: 23 plant structures; EXPRESSED DURING: 13 growth stages; CONTAINS InterPro DOMAIN/s: Thioredoxin fold (InterPro:IPR012335), Thioredoxin, cor…	78.05	41	9	0	1	41	162	202	2e-18	76.6
MDP0000654068	-1.00683	0.000131939	0.027784	AT1G22410.1	protein_coding	Class-II DAHP synthetase family protein		Class-II DAHP synthetase family protein; FUNCTIONS IN: 3-deoxy-7-phosphoheptulonate synthase activity; INVOLVED IN: aromatic amino acid family biosynthetic process; LOCATED IN: membrane; EXPRESSED IN: 23 plant structures; EXPRESSED DURING: 15 growth stages; CONTAINS InterPro DOMAIN/s: DAHP synthetase, class II (InterPro:IPR002480); BEST Arabidopsis thaliana protein match is: 3-deoxy-D-arabino-hep…	88.21	458	54	0	78	535	69	526	0	864
MDP0000681936	-1.67998	5.6333e-05	0.0153271	AT5G08640.1	protein_coding	flavonol synthase 1	Encodes a flavonol synthase that catalyzes formation of flavonols from dihydroflavonols.	flavonol synthase 1 (FLS1); CONTAINS InterPro DOMAIN/s: Oxoglutarate/iron-dependent oxygenase (InterPro:IPR005123); BEST Arabidopsis thaliana protein match is: flavonol synthase 3 (TAIR:AT5G63590.1); Has 8476 Blast hits to 8432 proteins in 992 species: Archae - 0; Bacteria - 1104; Metazoa - 92; Fungi - 925; Plants - 4948; Viruses - 0; Other Eukaryotes - 1407 (source: NCBI BLink).	50.9	334	158	4	5	333	2	334	1e-118	350
MDP0000686454	1.60665	8.39142e-05	0.0204011	AT4G24210.1	protein_coding	F-box family protein	F-box protein that is involved in GA signaling. Regulates seed germination. Component of E3 ubiquitin complex. Interacts with DELLA proteins.	SLEEPY1 (SLY1); CONTAINS InterPro DOMAIN/s: F-box domain, cyclin-like (InterPro:IPR001810), F-box domain, Skp2-like (InterPro:IPR022364); BEST Arabidopsis thaliana protein match is: F-box family protein (TAIR:AT5G48170.1); Has 122 Blast hits to 122 proteins in 25 species: Archae - 0; Bacteria - 2; Metazoa - 2; Fungi - 9; Plants - 109; Viruses - 0; Other Eukaryotes - 0 (source: NCBI BLink).	53.14	175	33	2	12	186	20	145	1e-58	184
MDP0000686661	-2.02037	1.50916e-07	0.000149674	AT5G13930.1	protein_coding	Chalcone and stilbene synthase family protein	Encodes chalcone synthase (CHS), a key enzyme involved in the biosynthesis of flavonoids. Required for the accumulation of purple anthocyanins in leaves and stems. Also involved in the regulation of auxin transport and the modulation of root gravitropism.	TRANSPARENT TESTA 4 (TT4); FUNCTIONS IN: naringenin-chalcone synthase activity; INVOLVED IN: in 11 processes; LOCATED IN: plant-type vacuole membrane, endoplasmic reticulum, nucleus; EXPRESSED IN: 22 plant structures; EXPRESSED DURING: 14 growth stages; CONTAINS InterPro DOMAIN/s: Chalcone/stilbene synthase, N-terminal (InterPro:IPR001099), Thiolase-like (InterPro:IPR016039), Polyketide synthase,…	85.49	386	55	1	3	387	8	393	0	693
MDP0000686666	-1.57807	4.87599e-10	1.66569e-06	AT5G13930.1	protein_coding	Chalcone and stilbene synthase family protein	Encodes chalcone synthase (CHS), a key enzyme involved in the biosynthesis of flavonoids. Required for the accumulation of purple anthocyanins in leaves and stems. Also involved in the regulation of auxin transport and the modulation of root gravitropism.	TRANSPARENT TESTA 4 (TT4); FUNCTIONS IN: naringenin-chalcone synthase activity; INVOLVED IN: in 11 processes; LOCATED IN: plant-type vacuole membrane, endoplasmic reticulum, nucleus; EXPRESSED IN: 22 plant structures; EXPRESSED DURING: 14 growth stages; CONTAINS InterPro DOMAIN/s: Chalcone/stilbene synthase, N-terminal (InterPro:IPR001099), Thiolase-like (InterPro:IPR016039), Polyketide synthase,…	84.79	388	58	1	3	389	8	395	0	691
MDP0000728433	2.17947	0.000196856	0.0362415	--	--	--	--	--	--	--	--	--	--	--	--	--	--	--
MDP0000753547	-1.30928	7.04961e-08	9.42349e-05	AT3G45140.1	protein_coding	lipoxygenase 2	Chloroplast lipoxygenase required for wound-induced jasmonic acid accumulation in Arabidopsis.Mutants are resistant to Staphylococcus aureus and accumulate salicylic acid upon infection.	lipoxygenase 2 (LOX2); FUNCTIONS IN: lipoxygenase activity; INVOLVED IN: in 7 processes; LOCATED IN: chloroplast thylakoid membrane, chloroplast stroma, chloroplast, chloroplast envelope; EXPRESSED IN: 24 plant structures; EXPRESSED DURING: 13 growth stages; CONTAINS InterPro DOMAIN/s: Lipoxygenase, iron binding site (InterPro:IPR020833), Lipoxygenase, C-terminal (InterPro:IPR013819), Lipoxygenas…	66.24	699	229	4	3	697	201	896	0	979
MDP0000770103	-2.13264	0.000205467	0.0376016	AT5G05340.1	protein_coding	Peroxidase superfamily protein		Peroxidase superfamily protein; FUNCTIONS IN: protein binding, peroxidase activity; INVOLVED IN: response to oxidative stress, oxidation reduction; LOCATED IN: apoplast, cell wall; EXPRESSED IN: 9 plant structures; EXPRESSED DURING: LP.04 four leaves visible, 4 anthesis, C globular stage, petal differentiation and expansion stage; CONTAINS InterPro DOMAIN/s: Haem peroxidase (InterPro:IPR010255), …	64.55	299	103	3	23	318	26	324	1e-136	394
MDP0000770800	-1.17857	0.000237081	0.0415559	AT5G54160.1	protein_coding	O-methyltransferase 1	A caffeic acid/5-hydroxyferulic acid O-methyltransferase. Interacts with 14-4-3 proteins in yeast 2 hybrid assay. AtOMT1 (At5g54160) encodes a flavonol 3-O-methyltransferase that is highly active towards quercetin and myricetin. The substrate specificity identifies the enzyme as flavonol 3-methyltransferase which replaces the former annotation of the gene to encode a caffeic acid/5-hydroxyferulic…	O-methyltransferase 1 (OMT1); FUNCTIONS IN: myricetin 3'-O-methyltransferase activity, quercetin 3-O-methyltransferase activity, caffeate O-methyltransferase activity; INVOLVED IN: lignin biosynthetic process, flavonol biosynthetic process; LOCATED IN: cytosol, nucleus, plasma membrane, cytoplasm; EXPRESSED IN: 23 plant structures; EXPRESSED DURING: 14 growth stages; CONTAINS InterPro DOMAIN/s: W…	48.79	371	179	4	1	370	1	361	1e-124	367
MDP0000782642	-1.63049	6.2712e-08	8.76401e-05	AT1G20030.2	protein_coding	Pathogenesis-related thaumatin superfamily protein		Pathogenesis-related thaumatin superfamily protein; CONTAINS InterPro DOMAIN/s: Thaumatin, conserved site (InterPro:IPR017949), Thaumatin, pathogenesis-related (InterPro:IPR001938); BEST Arabidopsis thaliana protein match is: Pathogenesis-related thaumatin superfamily protein (TAIR:AT1G75800.1); Has 35333 Blast hits to 34131 proteins in 2444 species: Archae - 798; Bacteria - 22429; Metazoa - 974;…	53.88	232	103	2	18	245	16	247	8e-87	264
MDP0000787701	-1.21507	1.03296e-07	0.000113423	AT2G16130.1	protein_coding	polyol/monosaccharide transporter 2		polyol/monosaccharide transporter 2 (PMT2); FUNCTIONS IN: carbohydrate transmembrane transporter activity, sugar:hydrogen symporter activity; INVOLVED IN: transport, transmembrane transport; LOCATED IN: plasma membrane, membrane; EXPRESSED IN: hydathode, xylem, male gametophyte, pollen tube; CONTAINS InterPro DOMAIN/s: Sugar transporter, conserved site (InterPro:IPR005829), Major facilitator supe…	55.79	561	185	6	21	580	12	510	0	625
MDP0000788170	-1.54255	7.68703e-12	5.92783e-08	AT1G78780.2	protein_coding	pathogenesis-related family protein		pathogenesis-related family protein; Has 201 Blast hits to 200 proteins in 70 species: Archae - 0; Bacteria - 51; Metazoa - 15; Fungi - 40; Plants - 93; Viruses - 0; Other Eukaryotes - 2 (source: NCBI BLink).	49.79	237	107	4	5	233	4	236	2e-81	247
MDP0000791392	-1.66597	1.62988e-07	0.000151851	--	--	--	--	--	--	--	--	--	--	--	--	--	--	--
MDP0000799783	-1.3412	0.000129552	0.0274695	--	--	--	--	--	--	--	--	--	--	--	--	--	--	--
MDP0000807055	1.0547	0.000210665	0.0380994	AT2G47710.1	protein_coding	Adenine nucleotide alpha hydrolases-like superfamily protein		Adenine nucleotide alpha hydrolases-like superfamily protein; FUNCTIONS IN: molecular_function unknown; INVOLVED IN: response to stress; LOCATED IN: vacuole; EXPRESSED IN: 23 plant structures; EXPRESSED DURING: 13 growth stages; CONTAINS InterPro DOMAIN/s: UspA (InterPro:IPR006016), Rossmann-like alpha/beta/alpha sandwich fold (InterPro:IPR014729), Universal stress protein A (InterPro:IPR006015);…	69.23	156	47	1	5	160	7	161	8e-73	219
MDP0000814329	-1.01088	2.65163e-07	0.000226457	AT5G49460.1	protein_coding	ATP citrate lyase subunit B 2	One of the two genes encoding subunit B of the cytosolic enzyme ATP Citrate Lyase (ACL)	ATP citrate lyase subunit B 2 (ACLB-2); FUNCTIONS IN: ATP citrate synthase activity; INVOLVED IN: acetyl-CoA biosynthetic process; LOCATED IN: cytosol, citrate lyase complex, plasma membrane; EXPRESSED IN: 24 plant structures; EXPRESSED DURING: 13 growth stages; CONTAINS InterPro DOMAIN/s: Succinyl-CoA synthetase, beta subunit, conserved site (InterPro:IPR017866), Citrate synthase-like, small alp…	92.49	586	44	0	1	586	1	586	0	1085
MDP0000818605	1.26923	2.18763e-06	0.00122289	AT1G02610.1	protein_coding	RING/FYVE/PHD zinc finger superfamily protein		RING/FYVE/PHD zinc finger superfamily protein; FUNCTIONS IN: zinc ion binding; CONTAINS InterPro DOMAIN/s: Protein of unknown function DUF3675 (InterPro:IPR022143), Zinc finger, C3HC4 RING-type (InterPro:IPR018957), Zinc finger, RING-CH-type (InterPro:IPR011016); BEST Arabidopsis thaliana protein match is: RING/FYVE/PHD zinc finger superfamily protein (TAIR:AT4G02075.1); Has 1637 Blast hits to 16…	55.26	76	33	1	34	109	119	193	1e-23	93.6
MDP0000824067	1.0353	3.71035e-05	0.0112945	AT5G04170.1	protein_coding	Calcium-binding EF-hand family protein		Calcium-binding EF-hand family protein; FUNCTIONS IN: calcium ion binding; INVOLVED IN: biological_process unknown; LOCATED IN: cellular_component unknown; EXPRESSED IN: 22 plant structures; EXPRESSED DURING: 13 growth stages; CONTAINS InterPro DOMAIN/s: EF-Hand 1, calcium-binding site (InterPro:IPR018247), EF-HAND 2 (InterPro:IPR018249), EF-hand-like domain (InterPro:IPR011992), Calcium-binding …	84.21	114	18	0	3	116	241	354	7e-67	208
MDP0000838695	-3.4943	0.000260145	0.0444342	AT5G48480.1	protein_coding	Lactoylglutathione lyase / glyoxalase I family protein		Lactoylglutathione lyase / glyoxalase I family protein; FUNCTIONS IN: molecular_function unknown; INVOLVED IN: biological_process unknown; LOCATED IN: cellular_component unknown; EXPRESSED IN: 24 plant structures; EXPRESSED DURING: 14 growth stages; Has 30201 Blast hits to 17322 proteins in 780 species: Archae - 12; Bacteria - 1396; Metazoa - 17338; Fungi - 3422; Plants - 5037; Viruses - 0; Other…	31.05	190	97	8	1	185	1	161	3e-15	70.5
MDP0000840536	-1.2126	5.70763e-09	1.25344e-05	AT3G22840.1	protein_coding	Chlorophyll A-B binding family protein	Encodes an early light-inducible protein.	EARLY LIGHT-INDUCABLE PROTEIN (ELIP1); BEST Arabidopsis thaliana protein match is: Chlorophyll A-B binding family protein (TAIR:AT4G14690.1); Has 319 Blast hits to 319 proteins in 50 species: Archae - 0; Bacteria - 5; Metazoa - 0; Fungi - 0; Plants - 259; Viruses - 0; Other Eukaryotes - 55 (source: NCBI BLink).	60.91	197	66	2	3	193	4	195	5e-65	201
MDP0000841405	-1.13579	0.000157693	0.0312791	AT4G33000.1	protein_coding	calcineurin B-like protein 10	Encodes a member of the calcineurin B-like calcium sensor gene family. Mediates salt tolerance by regulating ion homeostasis in Arabidopsis.	calcineurin B-like protein 10 (CBL10); CONTAINS InterPro DOMAIN/s: EF-Hand 1, calcium-binding site (InterPro:IPR018247), Recoverin (InterPro:IPR001125), EF-HAND 2 (InterPro:IPR018249), Calcineurin B protein (InterPro:IPR015757), Calcium-binding EF-hand (InterPro:IPR002048), EF-hand-like domain (InterPro:IPR011992); BEST Arabidopsis thaliana protein match is: calcineurin B-like 3 (TAIR:AT4G26570.1…	67.09	79	26	0	1	79	178	256	1e-31	112
MDP0000852436	-1.38911	5.22295e-05	0.0147321	AT4G14305.1	protein_coding	Peroxisomal membrane 22 kDa (Mpv17/PMP22) family protein		Peroxisomal membrane 22 kDa (Mpv17/PMP22) family protein; FUNCTIONS IN: molecular_function unknown; INVOLVED IN: biological_process unknown; LOCATED IN: integral to membrane; CONTAINS InterPro DOMAIN/s: Mpv17/PMP22 (InterPro:IPR007248); BEST Arabidopsis thaliana protein match is: Peroxisomal membrane 22 kDa (Mpv17/PMP22) family protein (TAIR:AT4G04470.1); Has 35333 Blast hits to 34131 proteins in…	84.06	69	11	0	40	108	117	185	3e-37	127
MDP0000857061	-1.48013	2.25066e-11	1.19026e-07	AT5G47770.1	protein_coding	farnesyl diphosphate synthase 1	Encodes a protein with farnesyl diphosphate synthase activity.	farnesyl diphosphate synthase 1 (FPS1); FUNCTIONS IN: dimethylallyltranstransferase activity, geranyltranstransferase activity; INVOLVED IN: farnesyl diphosphate biosynthetic process, isoprenoid biosynthetic process; EXPRESSED IN: 24 plant structures; EXPRESSED DURING: 14 growth stages; CONTAINS InterPro DOMAIN/s: Terpenoid synthase (InterPro:IPR008949), Polyprenyl synthetase (InterPro:IPR000092)…	77.62	143	32	0	12	154	242	384	1e-76	236
MDP0000859430	1.40619	1.04856e-05	0.00445684	AT1G02860.1	protein_coding	SPX (SYG1/Pho81/XPR1) domain-containing protein	Encodes a likely ubiquitin E3 ligase with RING and SPX domains that is involved in mediating immune responses. Targeted by MIR827.	nitrogen limitation adaptation (NLA); CONTAINS InterPro DOMAIN/s: Zinc finger, RING-type, conserved site (InterPro:IPR017907), Zinc finger, RING-type (InterPro:IPR001841), SPX, N-terminal (InterPro:IPR004331); BEST Arabidopsis thaliana protein match is: SPX (SYG1/Pho81/XPR1) domain-containing protein / zinc finger (C3HC4-type RING finger) protein-related (TAIR:AT2G38920.1); Has 2026 Blast hits to…	68.67	83	26	0	1	83	253	335	2e-38	132
MDP0000869126	-2.80354	0.000194796	0.0360851	AT5G16250.1	protein_coding			unknown protein; BEST Arabidopsis thaliana protein match is: unknown protein (TAIR:AT3G02640.1); Has 1807 Blast hits to 1807 proteins in 277 species: Archae - 0; Bacteria - 0; Metazoa - 736; Fungi - 347; Plants - 385; Viruses - 0; Other Eukaryotes - 339 (source: NCBI BLink).	60.47	86	29	2	100	185	103	183	4e-28	105
MDP0000888042	-1.35907	8.87087e-07	0.000592902	AT5G24090.1	protein_coding	chitinase A	Chitinase A (class III) expressed exclusively under environmental stress conditions.	chitinase A (CHIA); FUNCTIONS IN: cation binding, hydrolase activity, hydrolyzing O-glycosyl compounds, catalytic activity; INVOLVED IN: response to salt stress, response to cold, cellular response to water deprivation, response to wounding, response to light intensity; LOCATED IN: endomembrane system; EXPRESSED IN: 20 plant structures; EXPRESSED DURING: 13 growth stages; CONTAINS InterPro DOMAIN…	55.18	299	125	4	7	297	5	302	1e-120	352
MDP0000896898	-1.17983	9.25798e-06	0.00402042	AT5G11630.1	protein_coding			unknown protein; FUNCTIONS IN: molecular_function unknown; INVOLVED IN: biological_process unknown; LOCATED IN: chloroplast; EXPRESSED IN: 22 plant structures; EXPRESSED DURING: 13 growth stages; BEST Arabidopsis thaliana protein match is: unknown protein (TAIR:AT4G17310.1); Has 90 Blast hits to 90 proteins in 10 species: Archae - 0; Bacteria - 0; Metazoa - 0; Fungi - 0; Plants - 90; Viruses - 0;…	64.52	93	32	1	1	92	1	93	7e-31	107
MDP0000903066	-1.01366	2.31e-05	0.00789121	AT1G01170.1	protein_coding	Protein of unknown function (DUF1138)		Protein of unknown function (DUF1138); FUNCTIONS IN: molecular_function unknown; INVOLVED IN: response to stress; LOCATED IN: mitochondrion, membrane; EXPRESSED IN: 23 plant structures; EXPRESSED DURING: 13 growth stages; CONTAINS InterPro DOMAIN/s: Protein of unknown function DUF1138 (InterPro:IPR009515); BEST Arabidopsis thaliana protein match is: Protein of unknown function (DUF1138) (TAIR:AT4…	71.43	77	22	0	3	79	7	83	2e-37	122
MDP0000929993	-1.80405	2.99332e-07	0.000248729	--	--	--	--	--	--	--	--	--	--	--	--	--	--	--
MDP0000942516	-1.34934	5.5692e-05	0.015288	AT1G24020.1	protein_coding	MLP-like protein 423		MLP-like protein 423 (MLP423); INVOLVED IN: response to biotic stimulus, defense response; LOCATED IN: membrane; EXPRESSED IN: 23 plant structures; EXPRESSED DURING: 15 growth stages; CONTAINS InterPro DOMAIN/s: Bet v I allergen (InterPro:IPR000916); BEST Arabidopsis thaliana protein match is: MLP-like protein 28 (TAIR:AT1G70830.3); Has 1440 Blast hits to 1404 proteins in 125 species: Archae - 0;…	33.55	152	92	6	2	151	5	149	9e-10	53.9

## Sheet: Table S8_10
Table S 8_10 Differentially expressed genes (DEGs) identified at -29 ℃ compared to -4 ℃ in ‘Jinhong’ (H) and their homlogous genes in Arabidopsis Thaliana
Gene id	log2(fc)	p value	FDR	Homologous gene model in Arabidopsis	Homolog type	Short_description of homolog	Curator_summary of homolog	Computational_description of homolog	% identity	alignment length	mismatches	gap opens	q. start	q. end	s. start	s. end	pvalue	bit score
MDP0000436414	2.12628	3.29e-05	0.0404512	--	--	--	--	--	--	--	--	--	--	--	--	--	--	--
MDP0000124069	2.08723	1.49e-10	1.53e-06	--	--	--	--	--	--	--	--	--	--	--	--	--	--	--
MDP0000281540	2.08723	1.49e-10	1.53e-06	--	--	--	--	--	--	--	--	--	--	--	--	--	--	--
MDP0000499035	2.00127	1.87e-12	5.74e-08	--	--	--	--	--	--	--	--	--	--	--	--	--	--	--
MDP0000686454	1.81221	1.73e-07	0.000886787	AT4G24210.1	protein_coding	F-box family protein	F-box protein that is involved in GA signaling. Regulates seed germination. Component of E3 ubiquitin complex. Interacts with DELLA proteins.	SLEEPY1 (SLY1); CONTAINS InterPro DOMAIN/s: F-box domain, cyclin-like (InterPro:IPR001810), F-box domain, Skp2-like (InterPro:IPR022364); BEST Arabidopsis thaliana protein match is: F-box family protein (TAIR:AT5G48170.1); Has 122 Blast hits to 122 proteins in 25 species: Archae - 0; Bacteria - 2; Metazoa - 2; Fungi - 9; Plants - 109; Viruses - 0; Other Eukaryotes - 0 (source: NCBI BLink).	53.14	175	33	2	12	186	20	145	1e-58	184
MDP0000152165	1.78284	2.81e-05	0.0374377	AT4G29010.1	protein_coding	Enoyl-CoA hydratase/isomerase family	Functions in beta-oxidation of fatty acids, similar to CuMFP with L-3-hydroxyacyl-CoA hydrolyase , L-3-hydroxyacyl-dehydrogenase, D-3-hydroxyacyl-CoA epimerase, and 3, 2-enoyl-CoA isomerase activities	ABNORMAL INFLORESCENCE MERISTEM (AIM1); FUNCTIONS IN: enoyl-CoA hydratase activity; INVOLVED IN: multicellular organismal development, flower development, fatty acid beta-oxidation, seed germination; LOCATED IN: cell wall, peroxisome, chloroplast; EXPRESSED IN: 24 plant structures; EXPRESSED DURING: 13 growth stages; CONTAINS InterPro DOMAIN/s: Enoyl-CoA hydratase/isomerase, conserved site (Inter…	70.27	74	22	0	3	76	4	77	5e-30	112
MDP0000301628	1.54636	5.53e-07	0.00212342	AT5G42740.1	protein_coding	Sugar isomerase (SIS) family protein		Sugar isomerase (SIS) family protein; FUNCTIONS IN: glucose-6-phosphate isomerase activity; INVOLVED IN: defense response to fungus, incompatible interaction, response to cadmium ion, gluconeogenesis, glycolysis; LOCATED IN: cellular_component unknown; EXPRESSED IN: 24 plant structures; EXPRESSED DURING: 13 growth stages; CONTAINS InterPro DOMAIN/s: Phosphoglucose isomerase, conserved site (Inter…	78.95	152	26	1	1	152	412	557	9e-72	228
MDP0000361180	1.53213	3.28e-07	0.00143933	--	--	--	--	--	--	--	--	--	--	--	--	--	--	--
MDP0000350055	1.49913	4.98e-06	0.00900672	--	--	--	--	--	--	--	--	--	--	--	--	--	--	--
MDP0000254260	1.37578	1.45e-06	0.00375946	AT5G52640.1	protein_coding	heat shock protein 90.1	Encodes a cytosolic heat shock protein AtHSP90.1. AtHSP90.1 interacts with disease resistance signaling components SGT1b and RAR1 and is required for RPS2-mediated resistance.	heat shock protein 90.1 (HSP90.1); FUNCTIONS IN: unfolded protein binding, ATP binding; INVOLVED IN: defense response to bacterium, response to heat, response to arsenic; LOCATED IN: cytosol, cell wall, plasma membrane; EXPRESSED IN: 25 plant structures; EXPRESSED DURING: 14 growth stages; CONTAINS InterPro DOMAIN/s: Chaperone protein htpG (InterPro:IPR001404), Heat shock protein Hsp90, conserved…	91.21	705	60	1	1	703	1	705	0	1241
MDP0000217508	1.33586	6.83e-06	0.0104998	AT1G74310.1	protein_coding	heat shock protein 101	Encodes ClpB1, which belongs to the Casein lytic proteinase/heat shock protein 100 (Clp/Hsp100) family. Involved in refolding of proteins which form aggregates under heat stress. Also known as AtHsp101. AtHsp101 is a cytosolic heat shock protein required for acclimation to high temperature.	heat shock protein 101 (HSP101); FUNCTIONS IN: protein binding, ATPase activity, ATP binding; INVOLVED IN: response to high light intensity, response to hydrogen peroxide, response to heat, protein unfolding; EXPRESSED IN: 12 plant structures; EXPRESSED DURING: 6 growth stages; CONTAINS InterPro DOMAIN/s: Clp ATPase, C-terminal (InterPro:IPR019489), ATPase, AAA+ type, core (InterPro:IPR003593), A…	86.93	903	108	7	1	900	1	896	0	1581
MDP0000272795	1.16288	7e-07	0.00239082	AT5G66170.2	protein_coding	sulfurtransferase 18	Encodes a thiosulfate sulfurtransferase/rhodanese.	sulfurtransferase 18 (STR18); CONTAINS InterPro DOMAIN/s: Rhodanese-like (InterPro:IPR001763); BEST Arabidopsis thaliana protein match is: Rhodanese/Cell cycle control phosphatase superfamily protein (TAIR:AT2G17850.1); Has 1280 Blast hits to 1276 proteins in 450 species: Archae - 27; Bacteria - 889; Metazoa - 24; Fungi - 9; Plants - 170; Viruses - 0; Other Eukaryotes - 161 (source: NCBI BLink).	59.5	121	47	1	27	145	13	133	2e-49	159
MDP0000287992	-1.05617	4.25e-05	0.0484415	AT1G01060.1	protein_coding	Homeodomain-like superfamily protein	LHY encodes a myb-related putative transcription factor involved in circadian rhythm along with another myb transcription factor CCA1	LATE ELONGATED HYPOCOTYL (LHY); CONTAINS InterPro DOMAIN/s: SANT, DNA-binding (InterPro:IPR001005), Homeodomain-like (InterPro:IPR009057), Myb, DNA-binding (InterPro:IPR014778), HTH transcriptional regulator, Myb-type, DNA-binding (InterPro:IPR017930), Myb-like DNA-binding domain, SHAQKYF class (InterPro:IPR006447); BEST Arabidopsis thaliana protein match is: circadian clock associated 1 (TAIR:AT…	33.86	753	284	27	332	1023	46	645	9e-54	199
MDP0000350829	-1.21335	2.56e-05	0.0358088	--	--	--	--	--	--	--	--	--	--	--	--	--	--	--
MDP0000841405	-1.28755	4.02e-05	0.0475583	AT4G33000.1	protein_coding	calcineurin B-like protein 10	Encodes a member of the calcineurin B-like calcium sensor gene family. Mediates salt tolerance by regulating ion homeostasis in Arabidopsis.	calcineurin B-like protein 10 (CBL10); CONTAINS InterPro DOMAIN/s: EF-Hand 1, calcium-binding site (InterPro:IPR018247), Recoverin (InterPro:IPR001125), EF-HAND 2 (InterPro:IPR018249), Calcineurin B protein (InterPro:IPR015757), Calcium-binding EF-hand (InterPro:IPR002048), EF-hand-like domain (InterPro:IPR011992); BEST Arabidopsis thaliana protein match is: calcineurin B-like 3 (TAIR:AT4G26570.1…	67.09	79	26	0	1	79	178	256	1e-31	112
MDP0000289822	-1.35656	3.11e-06	0.00637719	AT2G01670.1	protein_coding	nudix hydrolase homolog 17		nudix hydrolase homolog 17 (NUDT17); FUNCTIONS IN: hydrolase activity; INVOLVED IN: biological_process unknown; EXPRESSED IN: 23 plant structures; EXPRESSED DURING: 15 growth stages; CONTAINS InterPro DOMAIN/s: NUDIX hydrolase domain-like (InterPro:IPR015797), NUDIX hydrolase domain (InterPro:IPR000086); BEST Arabidopsis thaliana protein match is: nudix hydrolase homolog 18 (TAIR:AT1G14860.1); Ha…	61.85	173	66	0	33	205	1	173	1e-74	226
MDP0000903066	-1.36332	4.93e-06	0.00900672	AT1G01170.1	protein_coding	Protein of unknown function (DUF1138)		Protein of unknown function (DUF1138); FUNCTIONS IN: molecular_function unknown; INVOLVED IN: response to stress; LOCATED IN: mitochondrion, membrane; EXPRESSED IN: 23 plant structures; EXPRESSED DURING: 13 growth stages; CONTAINS InterPro DOMAIN/s: Protein of unknown function DUF1138 (InterPro:IPR009515); BEST Arabidopsis thaliana protein match is: Protein of unknown function (DUF1138) (TAIR:AT4…	71.43	77	22	0	3	79	7	83	2e-37	122
MDP0000767733	-1.37814	2.92e-05	0.0374377	AT3G27830.1	protein_coding	ribosomal protein L12-A	50S ribosomal protein L12-A	ribosomal protein L12-A (RPL12-A); FUNCTIONS IN: structural constituent of ribosome; INVOLVED IN: translation; LOCATED IN: in 7 components; EXPRESSED IN: cotyledon, juvenile leaf, leaf; CONTAINS InterPro DOMAIN/s: Ribosomal protein L7/L12 (InterPro:IPR000206), Ribosomal protein L12, chloroplast (InterPro:IPR015608), Ribosomal protein L7/L12, oligomerisation (InterPro:IPR008932), Ribosomal protein…	59.24	184	68	3	1	179	1	182	1e-51	167
MDP0000188353	-1.40611	2.72e-06	0.00597908	--	--	--	--	--	--	--	--	--	--	--	--	--	--	--
MDP0000336304	-1.40652	6.52e-06	0.0104998	--	--	--	--	--	--	--	--	--	--	--	--	--	--	--
MDP0000479490	-1.41799	1.47e-06	0.00375946	--	--	--	--	--	--	--	--	--	--	--	--	--	--	--
MDP0000280265	-1.50334	1.62e-06	0.0038392	AT5G24090.1	protein_coding	chitinase A	Chitinase A (class III) expressed exclusively under environmental stress conditions.	chitinase A (CHIA); FUNCTIONS IN: cation binding, hydrolase activity, hydrolyzing O-glycosyl compounds, catalytic activity; INVOLVED IN: response to salt stress, response to cold, cellular response to water deprivation, response to wounding, response to light intensity; LOCATED IN: endomembrane system; EXPRESSED IN: 20 plant structures; EXPRESSED DURING: 13 growth stages; CONTAINS InterPro DOMAIN…	54.64	291	125	3	7	291	5	294	5e-117	344
MDP0000339570	-1.51284	1.33e-06	0.00375946	--	--	--	--	--	--	--	--	--	--	--	--	--	--	--
MDP0000801791	-1.6049	6.04e-06	0.0103235	AT2G39390.1	protein_coding	Ribosomal L29 family protein		Ribosomal L29 family protein ; FUNCTIONS IN: structural constituent of ribosome; INVOLVED IN: translation, ribosome biogenesis; LOCATED IN: cytosolic ribosome, ribosome, cytosolic large ribosomal subunit; EXPRESSED IN: 22 plant structures; EXPRESSED DURING: 13 growth stages; CONTAINS InterPro DOMAIN/s: Ribosomal protein L29 (InterPro:IPR001854), Ribosomal protein L29, conserved site (InterPro:IPR…	87.3	63	8	0	1	63	61	123	1e-33	113
MDP0000349342	-2.11071	1.77e-05	0.025847	AT5G43970.1	protein_coding	translocase of outer membrane 22-V	Subunit of the TOM complex, a translocase in the outer mitochondrial membrane that selectively allows proteins with a mitochondrial targeting sequence to enter the mitochondrion.	translocase of outer membrane 22-V (TOM22-V); FUNCTIONS IN: P-P-bond-hydrolysis-driven protein transmembrane transporter activity; INVOLVED IN: protein targeting to mitochondrion; LOCATED IN: mitochondrion, plasma membrane, mitochondrial outer membrane translocase complex, plastid; EXPRESSED IN: 25 plant structures; EXPRESSED DURING: 13 growth stages; CONTAINS InterPro DOMAIN/s: Mitochondrial out…	74.19	62	16	0	1	62	33	94	5e-26	93.6
MDP0000122956	-2.2417	2.03e-10	1.56e-06	AT4G32640.1	protein_coding	Sec23/Sec24 protein transport family protein		Sec23/Sec24 protein transport family protein; FUNCTIONS IN: zinc ion binding; INVOLVED IN: intracellular protein transport, ER to Golgi vesicle-mediated transport; LOCATED IN: COPII vesicle coat; EXPRESSED IN: 23 plant structures; EXPRESSED DURING: 13 growth stages; CONTAINS InterPro DOMAIN/s: Sec23/Sec24, helical domain (InterPro:IPR006900), Sec23/Sec24 beta-sandwich (InterPro:IPR012990), Sec23/…	81.82	77	14	0	1	77	642	718	4e-38	136
MDP0000681936	-2.37522	7.27e-08	0.000446781	AT5G08640.1	protein_coding	flavonol synthase 1	Encodes a flavonol synthase that catalyzes formation of flavonols from dihydroflavonols.	flavonol synthase 1 (FLS1); CONTAINS InterPro DOMAIN/s: Oxoglutarate/iron-dependent oxygenase (InterPro:IPR005123); BEST Arabidopsis thaliana protein match is: flavonol synthase 3 (TAIR:AT5G63590.1); Has 8476 Blast hits to 8432 proteins in 992 species: Archae - 0; Bacteria - 1104; Metazoa - 92; Fungi - 925; Plants - 4948; Viruses - 0; Other Eukaryotes - 1407 (source: NCBI BLink).	50.9	334	158	4	5	333	2	334	1e-118	350
