# Supplementary material for: Transcriptional regulation of bark freezing tolerance in apple (Malus domestica Borkh.)
Source: Hortic Res. 2020 Dec 1;7:205. doi: 10.1038/s41438-020-00432-8 (PMC7705664; doi:10.1038/s41438-020-00432-8)
Supplement: Supplementary file 9 — Table S9 qRT-PCR primer sequences and conserved protein domains of hub genes in module 7 and their homologous gene annotations in Arabidopsis Thaliana [file 41438_2020_432_MOESM9_ESM.docx]

## Sheet: Sheet1
Table S9 qRT-PCR primer sequences and conserved protein domains of hub genes in module 7 and their homologous gene annotations in Arabidopsis Thaliana
Hub gene ID	Forward primers (5'-3')	Reverse primers (5'-3')	Protein domain	Homologous gene in Arabidopsis	Homologous gene name	p value
MDP0000249561	CTTAACCAAGTCATGGACCAGAG	CTTCATGTAAAGCTGGTTGGTC	bZIP_1	AT2G18160	GBF5/bZIP2 (At2g18160) specifically activated DIN6-LUC	2.47e-41
MDP0000291220	GGAGGGCATAAACCAAATAGTG	TTGTAAGGGTAGTCGGATTCAG	Inhibitor_I29	AT1G47128	RD21A, Response to Dehydration 21A	2.04e-159
MDP0000451624	AAGGGTTACAAGGACTACTACC	GACTGGATAGAGTTGAGCCTTC	Tetraspanin	AT3G45600	TET3	5.3e-166
MDP0000198451	CCTGGTATGGTTGTGACTTTTG	GATAACCTGGGATGTGAAGTTG	GTP_EFTU_D2	AT5G10630	/	1.66e-88
MDP0000308922	TGGCACTGAGTCTAATCTGAAC	GGATGGAGTAGAGGATTTCAGTG	AP2	AT1G72360	HRE1	3.59e-40
MDP0000360672	CTCTCCTTCTCCATCCTTGCT	GTGTGACGGGACAAGGTAAAG	/	/	/	/
