# Supplementary material for: Transcriptional regulation of bark freezing tolerance in apple (Malus domestica Borkh.)
Source: Hortic Res. 2020 Dec 1;7:205. doi: 10.1038/s41438-020-00432-8 (PMC7705664; doi:10.1038/s41438-020-00432-8)
Supplement: Supplementary file 10 — Table S10 The alignment and annotation analysis of apple genome and DEGs in this study with CBF pathway-related genes in Arabidopsis [file 41438_2020_432_MOESM10_ESM.docx]

## Sheet: Table S10_1
Table S10_1 CBF pathway-related genes in Arabidopsis Thaliana
Gene name	Gene model	Reference
CRLK1	AT5G54590.2	Jingyan Liu etc. Journal of Integrative Plant Biology, 2018.
MEKK1	AT4G08500.1	Jingyan Liu etc. Journal of Integrative Plant Biology, 2018.
MKK2	AT4G29810.2	Jingyan Liu etc. Journal of Integrative Plant Biology, 2018.
MPK4	AT4G01370.1	Jingyan Liu etc. Journal of Integrative Plant Biology, 2018.
MKK4	AT1G51660.1	Jingyan Liu etc. Journal of Integrative Plant Biology, 2018.
MKK5	AT3G21220.1	Jingyan Liu etc. Journal of Integrative Plant Biology, 2018.
MPK3	AT3G45640.1	Jingyan Liu etc. Journal of Integrative Plant Biology, 2018.
MPK6	AT2G43790.1	Jingyan Liu etc. Journal of Integrative Plant Biology, 2018.
OST1	AT4G33950.1	Jingyan Liu etc. Journal of Integrative Plant Biology, 2018.
ICE1	AT3G26744.1	Viswanathan Chinnusamy etc. TRENDS in Plant Science, 2007.
ICE2	AT1G12860.1	Jingyan Liu etc. Journal of Integrative Plant Biology, 2018.
CAMTA1	AT5G09410.3	Jingyan Liu etc. Journal of Integrative Plant Biology, 2018.
CAMTA2	AT5G64220.1	Jingyan Liu etc. Journal of Integrative Plant Biology, 2018.
CAMTA3	AT2G22300.1	Jingyan Liu etc. Journal of Integrative Plant Biology, 2018.
CAMTA5	AT4G16150.1	Jingyan Liu etc. Journal of Integrative Plant Biology, 2018.
BZR1	AT1G75080.1	Jingyan Liu etc. Journal of Integrative Plant Biology, 2018.
BES1	AT1G19350.3	Jingyan Liu etc. Journal of Integrative Plant Biology, 2018.
CESTA	AT1G25330.1	Jingyan Liu etc. Journal of Integrative Plant Biology, 2018.
LHY	AT1G01060.1	Jingyan Liu etc. Journal of Integrative Plant Biology, 2018.
HOS1	AT2G39810.1	Viswanathan Chinnusamy etc. TRENDS in Plant Science, 2007.
SIZ1	AT3G25910.1	Viswanathan Chinnusamy etc. TRENDS in Plant Science, 2007.
MYB15	AT3G23250.1	Viswanathan Chinnusamy etc. TRENDS in Plant Science, 2007.
ZAT12	AT5G59820.1	Viswanathan Chinnusamy etc. TRENDS in Plant Science, 2007.
LOS2	AT2G36530.1	Viswanathan Chinnusamy etc. TRENDS in Plant Science, 2007.
LOS4	AT3G53110.1	Jingyan Liu etc. Journal of Integrative Plant Biology, 2018.
EIN3	AT3G20770.1	Jingyan Liu etc. Journal of Integrative Plant Biology, 2018.
EIL1	AT2G27050.1	Jingyan Liu etc. Journal of Integrative Plant Biology, 2018.
PIF3	AT1G09530.1	Jingyan Liu etc. Journal of Integrative Plant Biology, 2018.
PIF4	AT2G43010.1	Jingyan Liu etc. Journal of Integrative Plant Biology, 2018.
PIF7	AT5G61270.1	Jingyan Liu etc. Journal of Integrative Plant Biology, 2018.
SOC1	AT2G45660.1	Jingyan Liu etc. Journal of Integrative Plant Biology, 2018.
JAZ1	AT1G19180.1	Jingyan Liu etc. Journal of Integrative Plant Biology, 2018.
JAZ4	AT1G48500.2	Jingyan Liu etc. Journal of Integrative Plant Biology, 2018.
CRPK1	AT1G16670.1	Jingyan Liu etc. Journal of Integrative Plant Biology, 2018.
CBF1	AT4G25490.1	Viswanathan Chinnusamy etc. TRENDS in Plant Science, 2007.
CBF2	AT4G25470.1	Viswanathan Chinnusamy etc. TRENDS in Plant Science, 2007.
CBF3	AT4G25480.1	Viswanathan Chinnusamy etc. TRENDS in Plant Science, 2007.
COR47	AT1G20440.1	Viswanathan Chinnusamy etc. TRENDS in Plant Science, 2007.
COR15A	AT2G42540.2	Viswanathan Chinnusamy etc. TRENDS in Plant Science, 2007.
ZAT10	AT1G27730.1	Viswanathan Chinnusamy etc. TRENDS in Plant Science, 2007.
RAP2.1	AT1G46768.1	Viswanathan Chinnusamy etc. TRENDS in Plant Science, 2007.
RAP2.6	AT1G43160.1	Viswanathan Chinnusamy etc. TRENDS in Plant Science, 2007.
SFR6	AT4G04920.1	Jingyan Liu etc. Journal of Integrative Plant Biology, 2018.
RCF1	AT1G20920.1	Jingyan Liu etc. Journal of Integrative Plant Biology, 2018.
RD29A	AT5G52310.1	Jingyan Liu etc. Journal of Integrative Plant Biology, 2018.
KIN1	AT1G14370.1	Jingyan Liu etc. Journal of Integrative Plant Biology, 2018.

## Sheet: Table S10_2
Table S10_2 The alignment analysis of CBF pathway-related genes in Arabidopsis Thaliana with apple's genome
Gene model of Arabidopsis	Homologous gene id in apple's genome	% identity	alignment length	mismatches	gap opens	q. start	q. end	s. start	s. end	evalue	bit score
AT5G64220.1	MDP0000255517	53.03	1139	429	21	1	1050	1	1122	0	1042
AT5G64220.1	MDP0000139862	51.37	1166	396	25	1	1050	1	1111	0	1015
AT5G64220.1	MDP0000290409	47.09	1115	500	24	1	1042	46	1143	0	911
AT5G64220.1	MDP0000320778	52.9	862	360	15	223	1050	22	871	0	790
AT5G64220.1	MDP0000265800	36.56	1105	550	19	1	1039	236	1255	0	634
AT5G64220.1	MDP0000848640	49.28	694	321	14	360	1045	3	673	0	613
AT5G64220.1	MDP0000320656	35.67	642	320	13	405	1033	375	936	3e-110	369
AT5G64220.1	MDP0000320656	61.38	145	35	1	13	136	13	157	4e-50	193
AT5G64220.1	MDP0000155345	42.72	536	272	12	475	1000	71	581	2e-100	333
AT5G64220.1	MDP0000219043	40.57	562	308	11	444	1000	572	1112	4e-98	339
AT5G64220.1	MDP0000219043	45.58	147	39	2	14	135	126	256	7e-31	132
AT5G64220.1	MDP0000148340	30.09	668	390	17	396	1041	295	907	4e-76	271
AT5G64220.1	MDP0000148340	61.29	124	48	0	13	136	19	142	3e-36	149
AT5G61270.1	MDP0000288670	36.18	398	165	15	2	344	208	571	1e-35	138
AT5G61270.1	MDP0000319248	32.68	407	161	15	2	366	246	581	1e-34	134
AT5G61270.1	MDP0000902699	32.29	415	173	17	18	367	1	372	2e-33	130
AT5G61270.1	MDP0000439540	32.12	439	160	18	3	343	40	438	2e-33	130
AT5G61270.1	MDP0000293310	37.5	216	89	8	172	366	245	435	9e-22	96.7
AT5G61270.1	MDP0000215587	46.02	113	52	3	116	225	89	195	1e-21	95.1
AT5G61270.1	MDP0000290263	50	96	42	2	137	226	415	510	3e-20	93.2
AT5G61270.1	MDP0000205358	47.92	96	38	3	154	237	462	557	1e-17	85.5
AT5G61270.1	MDP0000198404	54.79	73	32	1	163	235	398	469	1e-17	84.7
AT5G61270.1	MDP0000320739	44.57	92	51	0	137	228	910	1001	2e-17	85.1
AT5G59820.1	MDP0000137826	47.7	174	62	6	13	159	15	186	2e-37	130
AT5G59820.1	MDP0000595671	48.17	164	61	6	5	155	4	156	6e-37	128
AT5G59820.1	MDP0000257423	45.71	175	67	5	13	161	43	215	7e-35	124
AT5G59820.1	MDP0000606526	50	152	48	7	5	140	83	222	7e-33	120
AT5G59820.1	MDP0000170739	51.03	145	47	6	10	140	148	282	1e-32	120
AT5G59820.1	MDP0000224773	50	152	48	7	5	140	265	404	3e-32	120
AT5G59820.1	MDP0000768369	44.1	161	68	7	16	159	20	175	1e-24	97.1
AT5G59820.1	MDP0000237150	44.79	163	64	8	16	159	585	740	4e-24	100
AT5G59820.1	MDP0000305944	43.95	157	64	8	16	159	1015	1160	1e-23	99
AT5G59820.1	MDP0000265345	36.8	125	67	3	5	117	52	176	9e-13	64.3
AT5G54590.2	MDP0000214111	82.23	394	69	1	1	394	1	393	0	676
AT5G54590.2	MDP0000320726	63.94	391	63	3	1	391	1	313	2e-172	492
AT5G54590.2	MDP0000320263	55.69	404	162	5	8	396	10	411	1e-154	449
AT5G54590.2	MDP0000243197	54.95	404	165	5	8	396	10	411	6e-151	440
AT5G54590.2	MDP0000174749	64.52	279	99	0	118	396	1	279	1e-133	391
AT5G54590.2	MDP0000245516	82.2	191	34	0	201	391	1	191	2e-111	340
AT5G54590.2	MDP0000193791	42.75	414	181	7	1	383	25	413	2e-108	332
AT5G54590.2	MDP0000293911	45.36	280	148	1	102	376	314	593	4e-78	259
AT5G54590.2	MDP0000247551	44.26	305	151	5	101	390	336	636	1e-71	242
AT5G54590.2	MDP0000320718	45.7	291	145	8	103	382	582	870	4e-71	244
AT5G09410.3	MDP0000320778	56.77	694	275	10	364	1045	165	845	0	735
AT5G09410.3	MDP0000255517	56.77	694	275	10	364	1045	416	1096	0	733
AT5G09410.3	MDP0000255517	52.17	207	31	2	67	235	5	181	4e-57	216
AT5G09410.3	MDP0000139862	55.62	685	264	10	364	1044	443	1091	0	703
AT5G09410.3	MDP0000139862	44.48	281	49	6	67	271	5	254	9e-56	211
AT5G09410.3	MDP0000290409	50.14	706	301	14	391	1062	459	1147	0	643
AT5G09410.3	MDP0000290409	60.92	174	31	2	74	247	57	193	6e-58	219
AT5G09410.3	MDP0000265800	36.9	1065	534	25	60	1039	236	1247	0	596
AT5G09410.3	MDP0000848640	48.21	697	307	16	391	1062	6	673	0	585
AT5G09410.3	MDP0000320656	34.84	643	306	12	415	1036	375	925	9e-106	357
AT5G09410.3	MDP0000320656	42.45	212	67	3	71	261	9	186	8e-43	170
AT5G09410.3	MDP0000155345	40.2	587	295	14	478	1048	64	610	3e-103	341
AT5G09410.3	MDP0000219043	40.24	574	288	12	460	1017	578	1112	1e-94	329
AT5G09410.3	MDP0000219043	40.82	147	41	3	76	197	126	251	4e-24	110
AT5G09410.3	MDP0000148340	29.2	654	406	14	413	1057	302	907	7e-74	265
AT5G09410.3	MDP0000148340	56.1	123	49	1	75	197	19	136	6e-29	125
AT4G33950.1	MDP0000330776	87.91	364	40	4	1	362	1	362	0	657
AT4G33950.1	MDP0000206102	83.68	386	37	5	1	362	1	384	0	651
AT4G33950.1	MDP0000224969	79.95	364	66	4	1	362	95	453	0	587
AT4G33950.1	MDP0000152668	70.76	407	69	6	1	362	1	402	0	550
AT4G33950.1	MDP0000168341	73.03	330	89	0	19	348	3	332	0	520
AT4G33950.1	MDP0000052608	75.08	321	75	2	19	336	2	320	0	512
AT4G33950.1	MDP0000052605	75.31	320	74	2	20	336	3	320	0	511
AT4G33950.1	MDP0000245312	72.27	357	62	3	38	362	1	352	2e-177	501
AT4G33950.1	MDP0000816297	78.67	300	61	2	19	318	2	298	4e-177	500
AT4G33950.1	MDP0000247791	72.41	319	87	1	19	336	2	320	6e-177	500
AT4G29810.2	MDP0000286564	66.24	311	77	2	66	363	493	788	2e-142	428
AT4G29810.2	MDP0000320149	68.9	283	73	1	36	318	53	320	6e-141	408
AT4G29810.2	MDP0000332757	56.12	335	136	2	17	349	20	345	5e-135	394
AT4G29810.2	MDP0000161427	49.61	387	133	3	17	350	20	397	5e-131	386
AT4G29810.2	MDP0000304407	50.21	241	92	1	109	349	1	213	3e-81	252
AT4G29810.2	MDP0000293246	42.95	298	160	4	78	372	118	408	3e-76	249
AT4G29810.2	MDP0000932944	43.43	274	144	5	74	341	49	317	2e-66	217
AT4G29810.2	MDP0000252992	40.47	299	160	6	56	341	19	312	8e-66	215
AT4G29810.2	MDP0000185340	44.32	273	135	7	74	340	69	330	2e-62	207
AT4G29810.2	MDP0000459132	38.7	292	165	8	61	344	31	316	2e-61	203
AT4G25490.1	MDP0000154764	55.66	212	70	5	26	213	131	342	2e-61	199
AT4G25490.1	MDP0000198054	57.22	194	77	4	26	213	140	333	5e-57	187
AT4G25490.1	MDP0000451365	46.86	207	82	8	23	212	17	212	2e-40	140
AT4G25490.1	MDP0000833641	43.92	189	76	5	44	213	32	209	3e-38	134
AT4G25490.1	MDP0000195376	46.02	176	87	2	44	211	96	271	8e-38	135
AT4G25490.1	MDP0000242611	52.54	118	42	2	26	129	30	147	5e-32	119
AT4G25490.1	MDP0000241650	55.66	106	47	0	28	133	273	378	3e-31	120
AT4G25490.1	MDP0000153436	65.52	87	29	1	36	122	81	166	4e-31	117
AT4G25490.1	MDP0000148178	39.29	196	86	5	38	206	55	244	3e-30	115
AT4G25490.1	MDP0000790788	65	80	28	0	43	122	64	143	4e-30	114
AT4G25480.1	MDP0000154764	54.25	212	73	3	29	216	131	342	2e-60	196
AT4G25480.1	MDP0000198054	55.07	207	87	3	16	216	127	333	7e-60	194
AT4G25480.1	MDP0000195376	44.89	176	89	3	47	214	96	271	2e-39	140
AT4G25480.1	MDP0000451365	46.8	203	88	7	26	215	17	212	2e-38	135
AT4G25480.1	MDP0000833641	44.13	179	90	4	47	216	32	209	1e-37	133
AT4G25480.1	MDP0000242611	60.22	93	36	1	41	132	55	147	3e-31	117
AT4G25480.1	MDP0000153436	64.37	87	30	1	39	125	81	166	6e-31	117
AT4G25480.1	MDP0000148178	52.68	112	51	1	16	125	30	141	2e-30	116
AT4G25480.1	MDP0000241650	55.34	103	46	0	34	136	276	378	3e-30	117
AT4G25480.1	MDP0000790788	63.75	80	29	0	46	125	64	143	4e-30	114
AT4G25470.1	MDP0000154764	53	217	68	5	29	216	131	342	2e-59	193
AT4G25470.1	MDP0000198054	54.33	208	87	5	16	216	127	333	2e-56	186
AT4G25470.1	MDP0000451365	47.12	191	83	5	35	215	30	212	3e-38	135
AT4G25470.1	MDP0000833641	42.33	189	79	5	47	216	32	209	4e-36	129
AT4G25470.1	MDP0000195376	44.77	172	80	4	47	211	96	259	3e-35	129
AT4G25470.1	MDP0000242611	53.45	116	46	3	17	132	40	147	4e-31	117
AT4G25470.1	MDP0000153436	62.07	87	32	1	39	125	81	166	8e-30	114
AT4G25470.1	MDP0000241650	53.92	102	47	0	31	132	273	374	2e-29	115
AT4G25470.1	MDP0000148178	60.92	87	32	1	41	125	55	141	5e-29	112
AT4G25470.1	MDP0000790788	61.25	80	31	0	46	125	64	143	1e-28	110
AT4G16150.1	MDP0000148340	57.87	928	347	10	8	918	4	904	0	1043
AT4G16150.1	MDP0000233860	58.48	920	313	10	8	918	4	863	0	1014
AT4G16150.1	MDP0000167705	53.89	963	315	13	8	907	4	900	0	926
AT4G16150.1	MDP0000164873	56.51	899	311	12	23	907	7	839	0	921
AT4G16150.1	MDP0000265800	34.77	604	354	11	323	898	632	1223	5e-92	320
AT4G16150.1	MDP0000265800	41.62	185	78	1	8	162	233	417	2e-36	149
AT4G16150.1	MDP0000290409	32.51	649	380	17	314	916	494	1130	7e-90	313
AT4G16150.1	MDP0000290409	59.35	123	50	0	23	145	58	180	3e-40	161
AT4G16150.1	MDP0000320778	32.7	630	349	17	317	898	214	816	7e-86	297
AT4G16150.1	MDP0000255517	32.49	631	349	17	317	898	465	1067	2e-84	296
AT4G16150.1	MDP0000255517	46.2	158	47	1	23	142	13	170	3e-34	142
AT4G16150.1	MDP0000848640	31.86	609	370	15	314	898	41	628	3e-82	283
AT4G16150.1	MDP0000139862	31.39	618	340	19	318	898	493	1063	4e-67	244
AT4G16150.1	MDP0000139862	52.52	139	52	1	23	147	13	151	4e-38	155
AT4G08500.1	MDP0000212585	51.02	586	225	15	26	596	11	549	1e-143	437
AT4G08500.1	MDP0000167175	68.33	281	81	3	318	591	236	515	2e-128	392
AT4G08500.1	MDP0000167175	48.84	86	41	1	23	108	10	92	9e-11	65.5
AT4G08500.1	MDP0000226096	54.66	397	133	9	221	591	131	506	8e-125	382
AT4G08500.1	MDP0000226096	48.84	86	41	1	23	108	10	92	9e-11	65.5
AT4G08500.1	MDP0000174526	67.42	221	62	2	380	591	278	497	3e-95	305
AT4G08500.1	MDP0000274322	68.32	202	59	2	403	604	711	907	2e-83	283
AT4G08500.1	MDP0000132521	49.28	276	134	5	317	588	218	491	3e-83	277
AT4G08500.1	MDP0000295586	55.94	261	72	5	318	536	217	476	7e-81	266
AT4G08500.1	MDP0000314843	53.41	264	117	5	333	592	413	674	1e-78	270
AT4G08500.1	MDP0000181878	52.27	264	120	5	333	592	410	671	3e-77	266
AT4G08500.1	MDP0000311835	44.85	301	135	7	317	588	218	516	1e-74	257
AT4G04920.1	MDP0000189513	75.43	1233	250	10	66	1275	35	1237	0	1858
AT4G04920.1	MDP0000186366	69.74	1193	231	11	137	1275	177	1293	0	1584
AT4G04920.1	MDP0000247856	70.49	976	200	8	334	1278	1276	2194	0	1316
AT4G04920.1	MDP0000247856	67.91	187	28	2	82	268	1123	1277	6e-67	250
AT4G04920.1	MDP0000303234	72.45	686	143	5	123	806	56	697	0	974
AT4G04920.1	MDP0000162278	71.45	564	115	3	82	645	140	657	0	801
AT4G04920.1	MDP0000218361	73.72	411	95	1	396	806	755	1152	0	616
AT4G04920.1	MDP0000218361	61.34	119	46	0	1095	1213	1143	1261	4e-24	111
AT4G04920.1	MDP0000290895	72.03	261	60	1	546	806	110	357	9e-115	375
AT4G04920.1	MDP0000290895	63.89	108	39	0	1095	1202	348	455	9e-24	108
AT4G04920.1	MDP0000290895	54.29	140	18	1	319	458	1	94	2e-22	104
AT4G04920.1	MDP0000147241	83.44	157	26	0	82	238	862	1018	1e-79	285
AT4G04920.1	MDP0000866013	60.83	120	47	0	1094	1213	36	155	5e-26	108
AT4G04920.1	MDP0000224931	77.78	36	8	0	77	112	103	138	3e-11	65.1
AT4G01370.1	MDP0000321746	84.95	372	55	1	1	372	424	794	0	679
AT4G01370.1	MDP0000251955	85.64	369	52	1	4	372	2	369	0	674
AT4G01370.1	MDP0000766240	87.64	356	44	0	17	372	18	373	0	667
AT4G01370.1	MDP0000326020	83.74	369	59	1	4	372	2	369	0	654
AT4G01370.1	MDP0000593502	77.2	364	83	0	11	374	8	371	0	602
AT4G01370.1	MDP0000422421	75.62	361	88	0	14	374	4	364	0	588
AT4G01370.1	MDP0000340624	71.07	363	104	1	11	373	41	402	0	567
AT4G01370.1	MDP0000321308	70.25	363	107	1	11	373	38	399	0	561
AT4G01370.1	MDP0000199036	66.49	367	119	1	11	373	2	368	0	541
AT4G01370.1	MDP0000321850	66.49	367	119	1	11	373	2	368	0	541
AT3G53110.1	MDP0000308076	43.16	190	89	4	1	176	10	194	3e-33	126
AT3G53110.1	MDP0000186402	33.5	197	105	4	300	482	385	569	3e-27	116
AT3G53110.1	MDP0000186402	27.78	270	172	8	32	297	61	311	1e-19	93.2
AT3G45640.1	MDP0000199036	86.15	361	50	0	10	370	10	370	0	665
AT3G45640.1	MDP0000321850	86.15	361	50	0	10	370	10	370	0	665
AT3G45640.1	MDP0000237742	84.21	361	57	0	10	370	10	370	0	654
AT3G45640.1	MDP0000340624	75.55	364	88	1	6	369	41	403	0	595
AT3G45640.1	MDP0000321308	75.27	364	89	1	6	369	38	400	0	588
AT3G45640.1	MDP0000593502	66.76	355	118	0	13	367	15	369	0	535
AT3G45640.1	MDP0000321746	65.92	355	121	0	13	367	440	794	0	531
AT3G45640.1	MDP0000766240	68.08	354	113	0	14	367	20	373	0	530
AT3G45640.1	MDP0000251955	65.92	355	121	0	13	367	15	369	0	527
AT3G45640.1	MDP0000422421	65.56	363	122	1	5	367	3	362	0	524
AT3G26744.1	MDP0000219146	48.55	552	204	13	9	494	7	544	3e-140	419
AT3G26744.1	MDP0000662999	48.1	553	204	15	9	495	7	542	4e-140	419
AT3G26744.1	MDP0000304669	51.61	527	157	20	7	467	303	797	2e-127	406
AT3G26744.1	MDP0000247912	48.03	533	174	22	2	469	283	777	2e-110	357
AT3G26744.1	MDP0000644807	45.6	193	85	3	300	492	189	361	8e-38	144
AT3G26744.1	MDP0000178782	45.6	193	85	3	300	492	186	358	4e-37	142
AT3G26744.1	MDP0000175282	45.6	193	85	3	300	492	186	358	4e-37	142
AT3G26744.1	MDP0000312274	46.11	193	85	5	300	492	180	353	4e-35	136
AT3G26744.1	MDP0000603926	67.07	82	26	1	300	380	180	261	4e-20	91.7
AT3G26744.1	MDP0000133262	33.15	178	108	5	299	469	25	198	2e-19	88.6
AT3G25910.1	MDP0000829621	50.98	357	129	10	1	346	1	322	9e-105	317
AT3G25910.1	MDP0000785448	50.98	357	129	10	1	346	1	322	9e-105	317
AT3G25910.1	MDP0000523344	48.45	355	141	8	1	346	1	322	2e-100	305
AT3G25910.1	MDP0000246003	48.45	355	141	8	1	346	1	322	3e-100	305
AT3G25910.1	MDP0000249527	40	380	151	11	1	365	1	318	5e-61	211
AT3G25910.1	MDP0000212627	33.45	287	113	4	36	294	44	280	2e-47	168
AT3G25910.1	MDP0000753840	33.45	287	113	4	36	294	44	280	2e-47	168
AT3G25910.1	MDP0000634922	33.1	284	112	5	36	291	44	277	7e-47	166
AT3G25910.1	MDP0000597087	38.03	234	95	4	36	269	42	225	8e-45	160
AT3G25910.1	MDP0000499338	48.28	87	45	0	173	259	102	188	5e-21	93.2
AT3G25910.1	MDP0000499338	41.12	107	61	2	24	130	14	118	4e-20	90.5
AT3G23250.1	MDP0000897594	47.46	276	122	5	1	273	1	256	7e-77	239
AT3G23250.1	MDP0000230141	48.94	282	116	6	1	276	1	260	6e-76	236
AT3G23250.1	MDP0000435315	48.94	282	116	6	1	276	1	260	6e-76	236
AT3G23250.1	MDP0000145050	47	283	117	6	1	276	1	257	3e-72	228
AT3G23250.1	MDP0000168728	84.91	106	16	0	1	106	1	106	1e-63	203
AT3G23250.1	MDP0000492221	75	116	29	0	1	116	1	116	1e-62	204
AT3G23250.1	MDP0000121476	68.18	132	38	1	1	128	1	132	1e-60	201
AT3G23250.1	MDP0000274301	68.18	132	38	1	1	128	52	183	2e-60	199
AT3G23250.1	MDP0000197283	74.14	116	30	0	1	116	1	116	3e-60	199
AT3G23250.1	MDP0000915330	53.41	176	76	2	1	171	1	175	3e-60	197
AT3G21220.1	MDP0000469046	72.78	360	81	4	1	346	1	357	3e-176	498
AT3G21220.1	MDP0000185340	74.85	330	74	2	23	346	30	356	9e-170	481
AT3G21220.1	MDP0000252992	50.78	321	135	7	17	327	5	312	1e-106	319
AT3G21220.1	MDP0000932944	50	322	145	5	17	329	5	319	9e-104	312
AT3G21220.1	MDP0000459132	48.3	294	137	5	39	325	26	311	1e-91	281
AT3G21220.1	MDP0000332757	44.37	293	147	7	45	327	51	337	6e-65	213
AT3G21220.1	MDP0000286564	44.24	278	120	6	67	325	503	764	3e-58	203
AT3G21220.1	MDP0000161427	38.08	344	146	8	45	327	51	388	2e-57	195
AT3G21220.1	MDP0000320149	44.86	243	112	6	67	303	93	319	1e-54	185
AT3G21220.1	MDP0000499658	78.43	102	22	0	87	188	11	112	3e-53	175
AT3G20770.1	MDP0000564884	61.73	520	164	12	2	493	3	515	0	618
AT3G20770.1	MDP0000202831	63.4	500	169	8	2	493	3	496	0	616
AT3G20770.1	MDP0000423881	56.83	556	171	12	1	493	2	551	0	588
AT3G20770.1	MDP0000306498	61.62	495	162	11	6	493	1	474	0	584
AT3G20770.1	MDP0000283197	54.97	533	215	12	2	522	3	522	0	542
AT3G20770.1	MDP0000212881	70.56	377	103	5	2	376	3	373	0	540
AT3G20770.1	MDP0000422279	53.01	532	223	10	2	520	3	520	2e-164	488
AT3G20770.1	MDP0000490180	68.52	270	81	3	34	301	22	289	3e-126	390
AT3G20770.1	MDP0000562585	62.95	305	104	5	34	331	22	324	9e-126	389
AT3G20770.1	MDP0000565880	68.66	268	80	3	36	301	24	289	2e-125	387
AT2G45660.1	MDP0000314765	57.6	250	61	3	1	209	1	246	3e-86	259
AT2G45660.1	MDP0000060753	59.54	173	70	0	1	173	1	173	4e-62	196
AT2G45660.1	MDP0000249592	51.16	215	94	3	1	210	1	209	2e-61	195
AT2G45660.1	MDP0000144597	45.97	248	95	3	1	209	1	248	7e-60	192
AT2G45660.1	MDP0000270062	63.69	157	54	2	1	155	102	257	3e-59	194
AT2G45660.1	MDP0000324259	42.36	203	117	0	3	205	18	220	6e-51	169
AT2G45660.1	MDP0000324166	44.51	173	96	0	3	175	19	191	9e-48	160
AT2G45660.1	MDP0000366022	47.98	173	85	3	1	170	7	177	4e-43	149
AT2G45660.1	MDP0000326390	47.67	172	86	3	1	170	1	170	6e-43	148
AT2G45660.1	MDP0000326906	45.45	198	101	4	1	193	1	196	5e-42	145
AT2G43790.1	MDP0000340624	86.14	404	41	2	3	394	4	404	0	715
AT2G43790.1	MDP0000321308	85.01	407	44	3	1	395	1	402	0	708
AT2G43790.1	MDP0000199036	77.47	364	81	1	31	393	6	369	0	604
AT2G43790.1	MDP0000321850	77.47	364	81	1	31	393	6	369	0	604
AT2G43790.1	MDP0000237742	76.44	365	85	1	30	393	5	369	0	597
AT2G43790.1	MDP0000321746	67.8	382	121	2	12	392	415	795	0	563
AT2G43790.1	MDP0000251955	70.44	362	106	1	32	392	9	370	0	558
AT2G43790.1	MDP0000766240	71.23	358	102	1	36	392	17	374	0	551
AT2G43790.1	MDP0000593502	71.02	352	101	1	42	392	19	370	0	546
AT2G43790.1	MDP0000326020	69.06	362	111	1	32	392	9	370	0	539
AT2G43010.1	MDP0000198404	37.38	535	180	19	7	414	64	570	3e-73	244
AT2G43010.1	MDP0000254650	36.98	530	169	20	21	413	506	1007	2e-68	236
AT2G43010.1	MDP0000289642	65.09	106	26	3	234	334	293	392	1e-30	125
AT2G43010.1	MDP0000205358	48.1	158	64	5	188	334	408	558	2e-29	122
AT2G43010.1	MDP0000290263	57.28	103	37	1	222	317	408	510	4e-28	118
AT2G43010.1	MDP0000215587	63.64	88	27	2	252	338	131	214	2e-26	109
AT2G43010.1	MDP0000523812	71.88	64	18	0	252	315	162	225	8e-24	100
AT2G43010.1	MDP0000320739	60.23	88	30	2	252	338	934	1017	1e-23	104
AT2G43010.1	MDP0000138721	72.13	61	17	0	252	312	81	141	2e-22	94.4
AT2G43010.1	MDP0000534784	59.21	76	30	1	254	329	218	292	2e-20	94
AT2G39810.1	MDP0000134875	50.26	973	408	16	6	907	15	982	0	906
AT2G39810.1	MDP0000242817	42.42	660	289	13	263	886	72	676	5e-149	469
AT2G39810.1	MDP0000242817	66.1	59	19	1	6	64	15	72	1e-13	75.9
AT2G39810.1	MDP0000587638	59.87	157	62	1	6	162	15	170	3e-54	188
AT2G36530.1	MDP0000179036	88.96	444	49	0	1	444	1	444	0	813
AT2G36530.1	MDP0000939989	85.47	461	51	1	1	445	1	461	0	805
AT2G36530.1	MDP0000238942	78.03	478	49	3	1	444	1	456	0	737
AT2G36530.1	MDP0000039653	65.39	445	135	8	4	440	62	495	0	561
AT2G36530.1	MDP0000155746	63.28	463	130	8	7	440	66	517	0	556
AT2G36530.1	MDP0000282599	57.76	438	128	8	4	440	46	427	5e-160	463
AT2G36530.1	MDP0000315837	62.61	345	93	4	96	440	3	311	4e-145	421
AT2G36530.1	MDP0000313605	51.36	440	173	10	2	439	45	445	1e-144	425
AT2G36530.1	MDP0000300361	59.6	401	123	6	7	406	1104	1466	2e-144	452
AT2G36530.1	MDP0000185856	50.47	422	178	10	2	419	78	472	3e-130	390
AT2G27050.1	MDP0000202831	59.21	554	188	16	1	536	1	534	0	603
AT2G27050.1	MDP0000564884	57.54	570	191	16	1	536	1	553	0	595
AT2G27050.1	MDP0000423881	54.14	604	194	14	1	536	1	589	0	583
AT2G27050.1	MDP0000306498	57.36	537	197	15	7	536	1	512	0	578
AT2G27050.1	MDP0000212881	73.3	352	86	6	1	352	1	344	9e-180	517
AT2G27050.1	MDP0000283197	55.31	508	202	12	1	494	1	497	8e-176	517
AT2G27050.1	MDP0000422279	55.43	460	184	8	48	494	46	497	4e-157	468
AT2G27050.1	MDP0000565880	61.81	309	105	6	36	337	24	326	9e-125	384
AT2G27050.1	MDP0000562585	61.44	306	111	4	36	337	24	326	1e-124	384
AT2G27050.1	MDP0000490180	61.04	308	109	5	36	337	24	326	5e-124	383
AT2G22300.1	MDP0000290409	50.31	1127	430	24	1	1022	46	1147	0	1004
AT2G22300.1	MDP0000255517	41.76	1128	487	22	1	998	1	1088	0	768
AT2G22300.1	MDP0000139862	40.21	1139	485	27	1	998	1	1084	0	722
AT2G22300.1	MDP0000848640	56.93	664	225	14	389	1022	41	673	0	685
AT2G22300.1	MDP0000320778	47.8	659	286	10	376	998	201	837	0	580
AT2G22300.1	MDP0000265800	42.68	663	322	15	394	1022	628	1266	9e-155	499
AT2G22300.1	MDP0000265800	52.22	203	63	3	1	173	236	434	2e-56	214
AT2G22300.1	MDP0000320656	37.79	614	273	14	394	980	375	906	6e-113	376
AT2G22300.1	MDP0000320656	49.77	215	81	3	1	189	1	214	2e-53	203
AT2G22300.1	MDP0000155345	38.94	583	288	13	478	1024	71	621	2e-101	336
AT2G22300.1	MDP0000219043	38.43	562	283	11	453	979	578	1111	2e-96	334
AT2G22300.1	MDP0000219043	42.18	147	44	2	14	135	126	256	6e-29	125
AT2G22300.1	MDP0000148340	29.91	652	393	13	388	1017	298	907	1e-82	290
AT2G22300.1	MDP0000148340	55.63	142	61	1	2	141	8	149	1e-36	150
AT1G75080.1	MDP0000157809	62.91	337	80	9	1	335	1	294	4e-108	322
AT1G75080.1	MDP0000282531	61.61	336	84	9	1	334	1	293	5e-100	327
AT1G75080.1	MDP0000410792	60.56	322	99	7	23	333	9	313	1e-99	301
AT1G75080.1	MDP0000233714	59.64	332	107	6	13	333	83	398	1e-96	296
AT1G75080.1	MDP0000306427	66.14	254	58	6	1	252	1	228	2e-85	261
AT1G75080.1	MDP0000748952	54.33	254	88	7	91	333	90	326	3e-62	205
AT1G75080.1	MDP0000344348	42.42	356	131	12	23	335	7	331	5e-50	173
AT1G75080.1	MDP0000218271	35.57	343	127	13	48	333	31	336	1e-29	119
AT1G75080.1	MDP0000203462	75.64	78	17	1	17	92	3	80	9e-26	101
AT1G75080.1	MDP0000130173	80.88	68	13	0	23	90	6	73	4e-23	99.8
AT1G75080.1	MDP0000130173	33.56	289	118	12	90	335	172	429	7e-16	79
AT1G51660.1	MDP0000469046	70.73	369	87	3	1	360	1	357	1e-178	505
AT1G51660.1	MDP0000185340	69.57	368	92	3	1	360	1	356	2e-173	491
AT1G51660.1	MDP0000252992	50.76	329	132	7	17	336	5	312	2e-105	317
AT1G51660.1	MDP0000932944	48.34	331	146	5	17	338	5	319	7e-102	308
AT1G51660.1	MDP0000459132	50	280	133	4	62	334	32	311	2e-89	276
AT1G51660.1	MDP0000332757	44.72	284	139	7	61	334	60	335	2e-64	213
AT1G51660.1	MDP0000286564	44.4	277	119	7	77	334	504	764	1e-57	202
AT1G51660.1	MDP0000161427	37.54	341	142	8	55	334	56	386	8e-57	194
AT1G51660.1	MDP0000320149	45.04	242	111	6	77	312	94	319	5e-54	184
AT1G51660.1	MDP0000499658	75.49	102	25	0	96	197	11	112	1e-51	171
AT1G48500.2	MDP0000452772	34	350	156	12	1	276	1	349	2e-33	128
AT1G48500.2	MDP0000757701	35.28	343	154	14	1	276	1	342	7e-28	111
AT1G48500.2	MDP0000243322	33.66	306	138	13	32	276	1	302	8e-25	105
AT1G48500.2	MDP0000244580	33.66	306	138	13	32	276	1	302	1e-24	104
AT1G48500.2	MDP0000891920	41.83	153	67	5	145	276	66	217	1e-15	74.3
AT1G48500.2	MDP0000273169	28.88	187	81	6	1	137	1	185	1e-11	64.7
AT1G46768.1	MDP0000756341	57.53	146	45	4	10	149	19	153	2e-47	154
AT1G46768.1	MDP0000258562	60.45	134	42	4	22	149	25	153	4e-44	146
AT1G46768.1	MDP0000179962	55.8	138	45	3	25	149	14	148	1e-43	145
AT1G46768.1	MDP0000125673	51.85	162	52	4	1	149	1	149	3e-43	146
AT1G46768.1	MDP0000790788	48.86	88	40	2	3	89	44	127	2e-23	94.7
AT1G46768.1	MDP0000288465	40.82	147	78	3	7	148	60	202	1e-22	92.8
AT1G46768.1	MDP0000848905	42.54	134	68	3	7	135	50	179	2e-22	92.4
AT1G46768.1	MDP0000704216	65.52	58	20	0	31	88	36	93	2e-22	91.3
AT1G46768.1	MDP0000649022	63.79	58	21	0	31	88	17	74	4e-22	90.9
AT1G46768.1	MDP0000174352	49.43	87	40	2	4	89	45	128	5e-22	90.5
AT1G43160.1	MDP0000894895	65.93	91	23	1	38	120	44	134	4e-32	119
AT1G43160.1	MDP0000390121	54.55	132	36	6	1	124	87	202	5e-31	117
AT1G43160.1	MDP0000308922	47.73	132	42	4	48	152	102	233	4e-30	115
AT1G43160.1	MDP0000316694	52.27	132	39	5	1	124	125	240	5e-30	115
AT1G43160.1	MDP0000654314	71.01	69	20	0	60	128	127	195	1e-28	110
AT1G43160.1	MDP0000403580	63.75	80	29	0	48	127	101	180	1e-28	111
AT1G43160.1	MDP0000267651	70	70	21	0	60	129	127	196	2e-28	110
AT1G43160.1	MDP0000254227	81.97	61	11	0	59	119	990	1050	2e-28	114
AT1G43160.1	MDP0000175375	82.76	58	10	0	60	117	135	192	6e-28	108
AT1G43160.1	MDP0000242979	61.82	110	36	2	15	120	182	289	7e-28	109
AT1G27730.1	MDP0000762756	48.51	268	92	9	1	227	1	263	2e-62	200
AT1G27730.1	MDP0000198015	48.51	268	92	9	1	227	1	263	2e-62	199
AT1G27730.1	MDP0000265345	48.57	245	91	9	1	219	1	236	1e-58	189
AT1G27730.1	MDP0000319225	45.85	253	91	8	1	219	1	241	3e-56	183
AT1G27730.1	MDP0000573176	47.45	274	89	9	1	224	1	269	2e-55	182
AT1G27730.1	MDP0000461015	46.67	165	66	7	72	227	9	160	3e-27	105
AT1G27730.1	MDP0000255115	44.12	170	77	7	72	227	9	174	4e-23	94.7
AT1G27730.1	MDP0000197455	35.17	236	76	9	1	227	1	168	1e-18	81.6
AT1G27730.1	MDP0000252347	34	150	58	3	48	158	177	324	6e-18	82.4
AT1G27730.1	MDP0000257423	40.34	119	64	3	55	169	45	160	4e-16	75.1
AT1G25330.1	MDP0000725991	59.86	147	51	2	49	192	61	202	2e-51	171
AT1G25330.1	MDP0000879337	62.24	143	39	4	74	211	57	189	6e-49	162
AT1G25330.1	MDP0000779358	62.41	141	39	4	72	211	120	247	1e-48	164
AT1G25330.1	MDP0000124019	54.41	136	59	2	65	199	294	427	2e-38	141
AT1G25330.1	MDP0000837139	50	148	74	0	45	192	316	463	4e-38	140
AT1G25330.1	MDP0000205113	50	148	74	0	45	192	317	464	5e-38	140
AT1G25330.1	MDP0000299846	58.49	106	34	2	86	181	127	232	6e-34	125
AT1G25330.1	MDP0000215269	53.85	130	45	4	64	181	87	213	7e-34	125
AT1G25330.1	MDP0000205807	53.85	130	45	4	64	181	163	289	1e-33	126
AT1G25330.1	MDP0000200355	69.57	92	27	1	94	185	322	412	2e-33	127
AT1G20920.1	MDP0000237571	66.86	175	44	3	1001	1162	18	191	6e-58	216
AT1G20920.1	MDP0000148784	68.42	57	18	0	1078	1134	38	94	4e-21	94
AT1G20920.1	MDP0000148784	72.09	43	12	0	608	650	1	43	4e-13	70.1
AT1G20920.1	MDP0000105689	69.64	56	17	0	1097	1152	2	57	4e-18	82.8
AT1G20920.1	MDP0000309890	68.42	57	18	0	1078	1134	7	63	8e-18	87
AT1G20920.1	MDP0000186402	33.87	124	79	2	758	881	406	526	4e-17	87.4
AT1G20440.1	MDP0000529003	44.59	305	103	17	1	264	1	280	6e-25	102
AT1G20440.1	MDP0000126135	42.18	294	119	13	1	264	1	273	3e-21	91.7
AT1G20440.1	MDP0000770493	42.18	294	119	13	1	264	1	273	3e-21	91.7
AT1G20440.1	MDP0000178973	31.5	254	115	9	1	249	1	200	1e-13	68.6
AT1G19350.3	MDP0000157809	62.39	335	82	10	23	355	1	293	2e-101	306
AT1G19350.3	MDP0000410792	59.69	325	101	8	44	356	9	315	6e-96	292
AT1G19350.3	MDP0000282531	60.78	334	89	8	23	355	1	293	2e-94	312
AT1G19350.3	MDP0000233714	56.32	348	123	7	21	356	70	400	2e-92	286
AT1G19350.3	MDP0000306427	65.48	252	62	5	23	273	1	228	2e-80	249
AT1G19350.3	MDP0000748952	53.52	256	89	8	113	356	91	328	9e-59	196
AT1G19350.3	MDP0000344348	43.63	353	123	14	44	352	7	327	8e-49	170
AT1G19350.3	MDP0000218271	38.29	316	155	11	69	354	31	336	2e-29	118
AT1G19350.3	MDP0000203462	81.43	70	13	0	41	110	6	75	5e-26	102
AT1G19350.3	MDP0000130173	82.35	68	12	0	44	111	6	73	3e-24	103
AT1G19350.3	MDP0000130173	33.68	285	113	13	111	351	172	424	4e-14	73.9
AT1G19180.1	MDP0000871409	44.13	281	122	12	1	252	1	275	2e-54	181
AT1G19180.1	MDP0000187921	44.29	280	125	9	1	252	1	277	2e-54	180
AT1G19180.1	MDP0000241358	35.32	218	100	8	16	228	1	182	4e-25	101
AT1G19180.1	MDP0000565690	34.17	240	93	10	16	241	1	189	7e-22	92
AT1G19180.1	MDP0000889413	38.33	120	49	4	125	226	51	163	9e-13	65.9
AT1G19180.1	MDP0000301927	35.92	142	64	5	106	226	32	167	2e-11	63.2
AT1G19180.1	MDP0000285658	33.58	134	54	3	122	245	141	249	3e-11	62.8
AT1G16670.1	MDP0000200176	67.5	400	99	6	1	374	85	479	0	526
AT1G16670.1	MDP0000263529	63.66	399	107	1	10	370	16	414	0	516
AT1G16670.1	MDP0000496152	69.4	317	95	1	20	336	68	382	9e-163	469
AT1G16670.1	MDP0000199894	57.04	419	120	4	20	388	5	413	5e-160	461
AT1G16670.1	MDP0000653470	55.41	370	117	6	20	388	5	327	4e-132	387
AT1G16670.1	MDP0000427561	51.99	352	155	4	17	366	25	364	8e-124	367
AT1G16670.1	MDP0000123379	51.99	352	155	4	17	366	25	364	9e-124	367
AT1G16670.1	MDP0000452378	52.17	345	153	3	24	366	25	359	1e-123	366
AT1G16670.1	MDP0000695033	51.24	363	161	5	15	375	92	440	1e-121	364
AT1G16670.1	MDP0000244678	57.81	320	113	5	19	338	58	355	4e-120	357
AT1G14370.1	MDP0000165526	72.22	432	107	5	1	426	1	425	0	610
AT1G14370.1	MDP0000948929	72.13	427	112	5	1	427	1	420	0	593
AT1G14370.1	MDP0000939857	62.47	381	125	5	1	378	1	366	8e-167	479
AT1G14370.1	MDP0000746889	61.56	372	123	3	1	369	1	355	8e-164	472
AT1G14370.1	MDP0000131302	64.02	328	115	2	58	383	39	365	4e-155	449
AT1G14370.1	MDP0000269193	65.08	315	108	1	58	370	33	347	7e-154	446
AT1G14370.1	MDP0000260352	64.44	315	110	1	58	370	21	335	8e-153	443
AT1G14370.1	MDP0000134027	66.13	310	104	1	61	369	94	403	3e-150	438
AT1G14370.1	MDP0000243861	62.61	337	124	1	58	392	39	375	4e-149	434
AT1G14370.1	MDP0000737130	57.03	370	154	3	1	369	39	404	2e-141	417
AT1G12860.1	MDP0000662999	52.28	438	118	13	99	451	111	542	1e-120	367
AT1G12860.1	MDP0000219146	51.7	441	118	13	99	450	110	544	1e-118	362
AT1G12860.1	MDP0000304669	54.68	406	86	18	98	423	410	797	4e-101	332
AT1G12860.1	MDP0000247912	46.4	500	149	21	22	425	301	777	5e-94	310
AT1G12860.1	MDP0000644807	47.03	202	83	5	251	448	180	361	7e-41	152
AT1G12860.1	MDP0000178782	47.03	202	83	6	251	448	177	358	9e-40	149
AT1G12860.1	MDP0000175282	47.03	202	83	6	251	448	177	358	9e-40	149
AT1G12860.1	MDP0000312274	47.62	189	84	5	260	448	180	353	8e-38	143
AT1G12860.1	MDP0000405748	35.35	198	90	4	266	428	378	572	1e-20	95.5
AT1G12860.1	MDP0000318229	31.52	184	115	3	266	440	51	232	4e-20	90.5
AT1G09530.1	MDP0000290263	36.73	520	202	16	1	403	1	510	3e-69	238
AT1G09530.1	MDP0000205358	42.52	301	110	8	179	419	262	559	7e-52	190
AT1G09530.1	MDP0000198404	31.72	435	241	14	25	434	80	483	9e-36	141
AT1G09530.1	MDP0000254650	32.03	434	222	16	25	420	508	906	1e-33	137
AT1G09530.1	MDP0000289642	62.61	115	34	3	304	414	280	389	7e-32	130
AT1G09530.1	MDP0000215587	58.33	120	43	3	313	432	110	222	1e-30	123
AT1G09530.1	MDP0000320739	49.3	142	58	4	308	445	906	1037	5e-28	119
AT1G09530.1	MDP0000523812	62.64	91	32	1	308	398	134	222	3e-27	110
AT1G09530.1	MDP0000138721	65.22	92	31	1	307	398	51	141	1e-26	107
AT1G09530.1	MDP0000439540	51.02	98	44	1	320	417	244	337	8e-24	104
AT1G01060.1	MDP0000287992	35.22	741	265	27	59	645	344	1023	1e-55	205
AT1G01060.1	MDP0000187927	59.84	122	44	2	2	120	34	153	2e-31	122
AT1G01060.1	MDP0000186860	39.55	177	86	3	13	178	27	193	9e-31	124
AT1G01060.1	MDP0000273563	51.49	101	39	1	13	113	27	117	4e-30	117
AT1G01060.1	MDP0000254258	50	114	47	1	8	121	24	127	7e-30	121
AT1G01060.1	MDP0000140220	52.34	107	41	1	13	119	49	145	3e-29	120
AT1G01060.1	MDP0000298778	52.34	107	41	1	13	119	49	145	3e-29	120
AT1G01060.1	MDP0000581293	69.86	73	22	0	2	74	75	147	3e-29	122
AT1G01060.1	MDP0000325672	52.34	107	41	1	13	119	70	166	4e-29	120
AT1G01060.1	MDP0000795432	71.43	70	20	0	7	76	37	106	9e-29	120

## Sheet: Table S10_3
Table S10_3 The annotation and alignment analysis of differentially expressed genes in seven apple's coexpression modules homologous with CBF pathway-related genes in Arabidopsis Thaliana
Gene id	Module name	KME	GS_LT	GS_ELR	Gene name of Arabidopsis	Gene model of Arabidopsis	% identity	alignment length	mismatches	gap opens	q. start	q. end	s. start	s. end	evalue	bit score
MDP0000206102	module 7	-0.800491	-0.30107	-0.112966	ATOST1	AT4G33950.1	83.68	386	37	5	1	362	1	384	0	651
MDP0000154764	module 7	0.567176	0.34986	0.282216	ATCBF2	AT4G25470.1	53	217	68	5	29	216	131	342	2e-59	193
MDP0000132521	module 7	-0.851669	-0.421228	-0.214593	ATMEKK1	AT4G08500.1	49.28	276	134	5	317	588	218	491	3e-83	277
MDP0000212585	module 7	-0.931607	-0.317259	-0.206032	ATMEKK1	AT4G08500.1	51.02	586	225	15	26	596	11	549	1e-143	437
MDP0000218361	module 7	-0.926754	-0.497192	-0.243443	ATSFR6	AT4G04920.1	61.34	119	46	0	1095	1213	1143	1261	4e-24	111
MDP0000492221	module 7	0.70248	0.316804	0.0396864	ATMYB15	AT3G23250.1	75	116	29	0	1	116	1	116	1e-62	204
MDP0000238942	module 7	0.92838	0.3543	0.185555	ATLOS2	AT2G36530.1	78.03	478	49	3	1	444	1	456	0	737
MDP0000320656	module 7	-0.845902	-0.436775	-0.15591	ATCAMTA3	AT2G22300.1	49.77	215	81	3	1	189	1	214	2e-53	203
MDP0000185340	module 7	-0.896497	-0.300078	-0.151187	ATMKK4	AT1G51660.1	69.57	368	92	3	1	360	1	356	2e-173	491
MDP0000757701	module 7	0.886383	0.221322	0.171099	ATJAZ4	AT1G48500.2	35.28	343	154	14	1	276	1	342	7e-28	111
MDP0000452772	module 7	0.764387	0.131033	0.173301	ATJAZ4	AT1G48500.2	34	350	156	12	1	276	1	349	2e-33	128
MDP0000756341	module 7	0.910641	0.578349	0.216313	ATRAP2.1	AT1G46768.1	57.53	146	45	4	10	149	19	153	2e-47	154
MDP0000258562	module 7	0.792734	0.653161	0.318909	ATRAP2.1	AT1G46768.1	60.45	134	42	4	22	149	25	153	4e-44	146
MDP0000403580	module 7	0.846926	0.685058	0.320716	ATRAP2.6	AT1G43160.1	63.75	80	29	0	48	127	101	180	1e-28	111
MDP0000316694	module 7	0.828251	0.479343	0.361596	ATRAP2.6	AT1G43160.1	52.27	132	39	5	1	124	125	240	5e-30	115
MDP0000308922	module 7	0.961695	0.459784	0.214824	ATRAP2.6	AT1G43160.1	47.73	132	42	4	48	152	102	233	4e-30	115
MDP0000265345	module 7	-0.710691	-0.163781	-0.106434	ATZAT10	AT1G27730.1	48.57	245	91	9	1	219	1	236	1e-58	189
MDP0000124019	module 7	0.865161	0.23759	0.00783798	ATCESTA	AT1G25330.1	54.41	136	59	2	65	199	294	427	2e-38	141
MDP0000746889	module 7	0.935788	0.320384	0.193023	ATKIN1	AT1G14370.1	61.56	372	123	3	1	369	1	355	8e-164	472
MDP0000243861	module 7	-0.821333	-0.605066	-0.335735	ATKIN1	AT1G14370.1	62.61	337	124	1	58	392	39	375	4e-149	434
MDP0000939857	module 7	0.930285	0.531361	0.199842	ATKIN1	AT1G14370.1	62.47	381	125	5	1	378	1	366	8e-167	479
MDP0000198054	module 6	0.774008	0.454676	0.264814	ATCBF2?	AT4G25470.1	54.33	208	87	5	16	216	127	333	2e-56	186
MDP0000422421	module 6	0.957349	0.461205	0.449962	ATMPK3	AT3G45640.1	65.56	363	122	1	5	367	3	362	0	524
MDP0000252992	module 6	0.798768	0.648301	0.434817	ATMKK4	AT1G51660.1	50.76	329	132	7	17	336	5	312	2e-105	317
MDP0000273169	module 6	0.831443	0.479709	0.316536	ATJAZ4	AT1G48500.2	28.88	187	81	6	1	137	1	185	1e-11	64.7
MDP0000254227	module 6	0.724639	0.332593	0.26072	ATRAP2.6	AT1G43160.1	81.97	61	11	0	59	119	990	1050	2e-28	114
MDP0000241358	module 6	-0.47132	-0.116575	-0.0607167	ATJAZ1	AT1G19180.1	35.32	218	100	8	16	228	1	182	4e-25	101
MDP0000581293	module 6	0.673218	0.488035	0.340637	LHY	AT1G01060.1	69.86	73	22	0	2	74	75	147	3e-29	122
MDP0000152668	module 5	-0.710577	-0.435869	-0.158679	ATOST1	AT4G33950.1	70.76	407	69	6	1	362	1	402	0	550
MDP0000167705	module 5	-0.824961	-0.329343	-0.0923284	ATCAMTA5	AT4G16150.1	53.89	963	315	13	8	907	4	900	0	926
MDP0000233860	module 5	-0.917244	-0.528475	-0.295926	ATCAMTA5	AT4G16150.1	58.48	920	313	10	8	918	4	863	0	1014
MDP0000145050	module 5	-0.434578	-0.208205	-0.182465	ATMYB15	AT3G23250.1	47	283	117	6	1	276	1	257	3e-72	228
MDP0000932944	module 5	0.911502	0.752162	0.403156	ATMKK4	AT1G51660.1	48.34	331	146	5	17	338	5	319	7e-102	308
MDP0000390121	module 5	0.812004	0.46949	0.383708	ATRAP2.6	AT1G43160.1	54.55	132	36	6	1	124	87	202	5e-31	117
MDP0000695033	module 5	-0.897137	-0.549696	-0.374584	ATCRPK1	AT1G16670.1	51.24	363	161	5	15	375	92	440	1e-121	364
MDP0000320739	module 5	0.895843	0.631816	0.45443	ATPIF3	AT1G09530.1	49.3	142	58	4	308	445	906	1037	5e-28	119
MDP0000290263	module 5	0.663181	0.243461	0.307019	ATPIF3	AT1G09530.1	36.73	520	202	16	1	403	1	510	3e-69	238
MDP0000795432	module 5	0.889396	0.688184	0.471928	LHY	AT1G01060.1	71.43	70	20	0	7	76	37	106	9e-29	120
MDP0000187927	module 5	0.742379	0.517738	0.360602	LHY	AT1G01060.1	59.84	122	44	2	2	120	34	153	2e-31	122
MDP0000325672	module 5	0.736237	0.376363	0.220916	LHY	AT1G01060.1	52.34	107	41	1	13	119	70	166	4e-29	120
MDP0000052608	module 4	-0.879826	0.308176	0.278909	ATOST1	AT4G33950.1	75.08	321	75	2	19	336	2	320	0	512
MDP0000523344	module 4	0.973609	-0.0961531	-0.210911	ATSIZ1	AT3G25910.1	48.45	355	141	8	1	346	1	322	2e-100	305
MDP0000060753	module 4	0.930252	-0.0939764	-0.219039	ATSOC1	AT2G45660.1	59.54	173	70	0	1	173	1	173	4e-62	196
MDP0000198404	module 4	-0.840894	0.172877	0.249307	ATPIF3	AT1G09530.1	31.72	435	241	14	25	434	80	483	9e-36	141
MDP0000287992	module 4	-0.751008	0.0149106	0.267978	LHY	AT1G01060.1	35.22	741	265	27	59	645	344	1023	1e-55	205
MDP0000311835	module 3	0.560403	0.109697	0.0552284	ATMEKK1	AT4G08500.1	44.85	301	135	7	317	588	218	516	1e-74	257
MDP0000246003	module 3	-0.892384	0.142266	-0.0897549	ATSIZ1	AT3G25910.1	48.45	355	141	8	1	346	1	322	3e-100	305
MDP0000837139	module 3	0.838107	-0.269526	-0.113546	ATCESTA	AT1G25330.1	50	148	74	0	45	192	316	463	4e-38	140
MDP0000770493	module 3	-0.873424	0.393843	0.151098	ATCOR47	AT1G20440.1	42.18	294	119	13	1	264	1	273	3e-21	91.7
MDP0000529003	module 3	-0.766094	-0.0478958	-0.0368774	ATCOR47	AT1G20440.1	44.59	305	103	17	1	264	1	280	6e-25	102
MDP0000126135	module 3	-0.873424	0.393843	0.151098	ATCOR47	AT1G20440.1	42.18	294	119	13	1	264	1	273	3e-21	91.7
MDP0000178782	module 3	-0.809433	0.122033	-0.102508	ATICE2	AT1G12860.1	47.03	202	83	6	251	448	177	358	9e-40	149
MDP0000768369	module 2	0.95342	-0.54172	-0.351765	ATZAT12	AT5G59820.1	44.1	161	68	7	16	159	20	175	1e-24	97.1
MDP0000170739	module 2	0.987336	-0.442412	-0.292418	ATZAT12	AT5G59820.1	51.03	145	47	6	10	140	148	282	1e-32	120
MDP0000224773	module 2	0.97893	-0.462881	-0.297195	ATZAT12	AT5G59820.1	50	152	48	7	5	140	265	404	3e-32	120
MDP0000595671	module 2	0.989307	-0.430599	-0.308467	ATZAT12	AT5G59820.1	48.17	164	61	6	5	155	4	156	6e-37	128
MDP0000606526	module 2	0.984091	-0.450937	-0.312692	ATZAT12	AT5G59820.1	50	152	48	7	5	140	83	222	7e-33	120
MDP0000193791	module 2	0.576746	0.0334776	0.0528254	ATCRLK1	AT5G54590.2	42.75	414	181	7	1	383	25	413	2e-108	332
MDP0000214111	module 2	0.856568	-0.271851	-0.234299	ATCRLK1	AT5G54590.2	82.23	394	69	1	1	394	1	393	0	676
MDP0000247551	module 2	-0.569583	0.296633	0.116129	ATCRLK1	AT5G54590.2	44.26	305	151	5	101	390	336	636	1e-71	242
MDP0000245312	module 2	0.829081	-0.677053	-0.381167	ATOST1	AT4G33950.1	72.27	357	62	3	38	362	1	352	2e-177	501
MDP0000148178	module 2	0.986816	-0.524501	-0.331586	ATCBF2	AT4G25470.1	60.92	87	32	1	41	125	55	141	5e-29	112
MDP0000314843	module 2	-0.636578	0.0527526	0.126858	ATMEKK1	AT4G08500.1	53.41	264	117	5	333	592	413	674	1e-78	270
MDP0000181878	module 2	-0.851285	0.57398	0.362198	ATMEKK1	AT4G08500.1	52.27	264	120	5	333	592	410	671	3e-77	266
MDP0000167175	module 2	0.934286	-0.498109	-0.346282	ATMEKK1	AT4G08500.1	48.84	86	41	1	23	108	10	92	9e-11	65.5
MDP0000133262	module 2	0.974242	-0.463446	-0.319713	ATICE1	AT3G26744.1	33.15	178	108	5	299	469	25	198	2e-19	88.6
MDP0000829621	module 2	0.521169	0.168242	0.0640608	ATSIZ1	AT3G25910.1	50.98	357	129	10	1	346	1	322	9e-105	317
MDP0000249527	module 2	0.86361	-0.43583	-0.322843	ATSIZ1	AT3G25910.1	40	380	151	11	1	365	1	318	5e-61	211
MDP0000915330	module 2	0.688663	-0.331649	-0.183294	ATMYB15	AT3G23250.1	53.41	176	76	2	1	171	1	175	3e-60	197
MDP0000326020	module 2	-0.753743	0.387564	0.370064	ATMPK6	AT2G43790.1	69.06	362	111	1	32	392	9	370	0	539
MDP0000199036	module 2	0.970614	-0.469709	-0.313557	ATMPK6	AT2G43790.1	77.47	364	81	1	31	393	6	369	0	604
MDP0000237742	module 2	0.982696	-0.424592	-0.290466	ATMPK6	AT2G43790.1	76.44	365	85	1	30	393	5	369	0	597
MDP0000321850	module 2	0.970614	-0.469709	-0.313557	ATMPK6	AT2G43790.1	77.47	364	81	1	31	393	6	369	0	604
MDP0000039653	module 2	-0.5779	0.171782	0.229658	ATLOS2	AT2G36530.1	65.39	445	135	8	4	440	62	495	0	561
MDP0000306498	module 2	-0.895997	0.477928	0.244212	ATEIL1	AT2G27050.1	57.36	537	197	15	7	536	1	512	0	578
MDP0000564884	module 2	-0.747635	0.476547	0.128067	ATEIL1	AT2G27050.1	57.54	570	191	16	1	536	1	553	0	595
MDP0000290409	module 2	0.918224	-0.515106	-0.339382	ATCAMTA3	AT2G22300.1	50.31	1127	430	24	1	1022	46	1147	0	1004
MDP0000265800	module 2	0.961845	-0.456079	-0.303001	ATCAMTA3	AT2G22300.1	52.22	203	63	3	1	173	236	434	2e-56	214
MDP0000286564	module 2	-0.693658	0.556483	0.276849	ATMKK4	AT1G51660.1	44.4	277	119	7	77	334	504	764	1e-57	202
MDP0000649022	module 2	0.977121	-0.445334	-0.274115	ATRAP2.1	AT1G46768.1	63.79	58	21	0	31	88	17	74	4e-22	90.9
MDP0000848905	module 2	0.971273	-0.422542	-0.27257	ATRAP2.1	AT1G46768.1	42.54	134	68	3	7	135	50	179	2e-22	92.4
MDP0000288465	module 2	0.99415	-0.46216	-0.334914	ATRAP2.1	AT1G46768.1	40.82	147	78	3	7	148	60	202	1e-22	92.8
MDP0000704216	module 2	0.992755	-0.466322	-0.310121	ATRAP2.1	AT1G46768.1	65.52	58	20	0	31	88	36	93	2e-22	91.3
MDP0000654314	module 2	0.984631	-0.503931	-0.335072	ATRAP2.6	AT1G43160.1	71.01	69	20	0	60	128	127	195	1e-28	110
MDP0000175375	module 2	0.986398	-0.456062	-0.305476	ATRAP2.6	AT1G43160.1	82.76	58	10	0	60	117	135	192	6e-28	108
MDP0000319225	module 2	0.670355	-0.185681	-0.272809	ATZAT10	AT1G27730.1	45.85	253	91	8	1	219	1	241	3e-56	183
MDP0000299846	module 2	0.700957	-0.271735	-0.399376	ATCESTA	AT1G25330.1	58.49	106	34	2	86	181	127	232	6e-34	125
MDP0000186402	module 2	-0.799277	0.214296	0.327788	ATRCF1	AT1G20920.1	33.87	124	79	2	758	881	406	526	4e-17	87.4
MDP0000218271	module 2	0.915039	-0.338159	-0.288479	ATBES1	AT1G19350.3	38.29	316	155	11	69	354	31	336	2e-29	118
MDP0000306427	module 2	0.991738	-0.511461	-0.329739	ATBES1	AT1G19350.3	65.48	252	62	5	23	273	1	228	2e-80	249
MDP0000282531	module 2	0.981382	-0.490463	-0.356413	ATBES1	AT1G19350.3	60.78	334	89	8	23	355	1	293	2e-94	312
MDP0000344348	module 2	0.982838	-0.398236	-0.308789	ATBES1	AT1G19350.3	43.63	353	123	14	44	352	7	327	8e-49	170
MDP0000157809	module 2	0.981845	-0.373355	-0.305815	ATBES1	AT1G19350.3	62.39	335	82	10	23	355	1	293	2e-101	306
MDP0000233714	module 2	0.771998	-0.0580417	-0.0611264	ATBES1	AT1G19350.3	56.32	348	123	7	21	356	70	400	2e-92	286
MDP0000565690	module 2	0.949585	-0.476321	-0.265663	ATJAZ1	AT1G19180.1	34.17	240	93	10	16	241	1	189	7e-22	92
MDP0000187921	module 2	0.908915	-0.573625	-0.369455	ATJAZ1	AT1G19180.1	44.29	280	125	9	1	252	1	277	2e-54	180
MDP0000263529	module 2	0.986605	-0.450174	-0.32376	ATCRPK1	AT1G16670.1	63.66	399	107	1	10	370	16	414	0	516
MDP0000260352	module 2	-0.676827	0.50681	0.45087	ATKIN1	AT1G14370.1	64.44	315	110	1	58	370	21	335	8e-153	443
MDP0000165526	module 2	0.988774	-0.447933	-0.304908	ATKIN1	AT1G14370.1	72.22	432	107	5	1	426	1	425	0	610
MDP0000948929	module 2	0.968963	-0.448054	-0.288027	ATKIN1	AT1G14370.1	72.13	427	112	5	1	427	1	420	0	593
MDP0000247912	module 2	0.681309	-0.363713	-0.142137	ATICE2	AT1G12860.1	46.4	500	149	21	22	425	301	777	5e-94	310
MDP0000304669	module 2	-0.804423	0.416085	0.322818	ATICE2	AT1G12860.1	54.68	406	86	18	98	423	410	797	4e-101	332
MDP0000318229	module 2	0.946147	-0.590638	-0.381301	ATICE2	AT1G12860.1	31.52	184	115	3	266	440	51	232	4e-20	90.5
MDP0000205358	module 2	-0.723863	0.368705	0.255918	ATPIF3	AT1G09530.1	42.52	301	110	8	179	419	262	559	7e-52	190
MDP0000289642	module 2	0.905009	-0.397305	-0.209868	ATPIF3	AT1G09530.1	62.61	115	34	3	304	414	280	389	7e-32	130
MDP0000164873	module 1	-0.303444	-0.0595456	-0.209285	ATCAMTA5	AT4G16150.1	56.51	899	311	12	23	907	7	839	0	921
MDP0000634922	module 1	0.910697	-0.536889	-0.285352	ATSIZ1	AT3G25910.1	33.1	284	112	5	36	291	44	277	7e-47	166
MDP0000314765	module 1	-0.696346	0.322579	0.374504	ATSOC1	AT2G45660.1	57.6	250	61	3	1	209	1	246	3e-86	259
MDP0000469046	module 1	0.951175	-0.361286	-0.277973	ATMKK4	AT1G51660.1	70.73	369	87	3	1	360	1	357	1e-178	505
MDP0000573176	module 1	-0.684279	0.120638	0.0838898	ATZAT10	AT1G27730.1	47.45	274	89	9	1	224	1	269	2e-55	182
MDP0000198015	module 1	-0.698964	0.140123	0.0244821	ATZAT10	AT1G27730.1	48.51	268	92	9	1	227	1	263	2e-62	199
MDP0000130173	module 1	-0.665319	0.564179	0.283034	ATBES1	AT1G19350.3	33.68	285	113	13	111	351	172	424	4e-14	73.9
MDP0000312274	module 1	0.646508	-0.311338	0.122101	ATICE2	AT1G12860.1	47.62	189	84	5	260	448	180	353	8e-38	143
