# Supplementary material for: Transcriptional regulation of bark freezing tolerance in apple (Malus domestica Borkh.)
Source: Hortic Res. 2020 Dec 1;7:205. doi: 10.1038/s41438-020-00432-8 (PMC7705664; doi:10.1038/s41438-020-00432-8)
Supplement: Supplementary file 11 — Table S11 The alignment and annotation analysis of apple genome and DEGs in this study with ABA pathway-related genes in Arabidopsis [file 41438_2020_432_MOESM11_ESM.docx]

## Sheet: Table S11_1
Table S11_1 ABA pathway-related genes in Arabidopsis Thaliana
Gene name	Gene model	Reference
PYR1	AT4G17870.1	Wenqi Yang etc., Plant Biotechnology Journal, 2017.
PYL1	AT5G46790.1	Wenqi Yang etc., Plant Biotechnology Journal, 2017.
PYL2	AT2G26040.1	Wenqi Yang etc., Plant Biotechnology Journal, 2017.
PYL3	AT1G73000.1	Wenqi Yang etc., Plant Biotechnology Journal, 2017.
PYL4	AT2G38310.1	Wenqi Yang etc., Plant Biotechnology Journal, 2017.
PYL5	AT5G05440.1	Wenqi Yang etc., Plant Biotechnology Journal, 2017.
PYL6	AT2G40330.1	Wenqi Yang etc., Plant Biotechnology Journal, 2017.
PYL7	AT4G01026.1	Wenqi Yang etc., Plant Biotechnology Journal, 2017.
PYL10	AT4G27920.1	Wenqi Yang etc., Plant Biotechnology Journal, 2017.
PYL11	AT5G45860.1	Wenqi Yang etc., Plant Biotechnology Journal, 2017.
PYL12	AT5G45870.1	Wenqi Yang etc., Plant Biotechnology Journal, 2017.
PYL13	AT4G18620.1	Wenqi Yang etc., Plant Biotechnology Journal, 2017.
RCAR1	AT1G01360.1	Wenqi Yang etc., Plant Biotechnology Journal, 2017.
RCAR3	AT5G53160.2	Wenqi Yang etc., Plant Biotechnology Journal, 2017.
ABI1	AT4G26080.1	Wenqi Yang etc., Plant Biotechnology Journal, 2017.
ABI2	AT5G57050.1	Wenqi Yang etc., Plant Biotechnology Journal, 2017.
AHG1	AT5G51760.1	Wenqi Yang etc., Plant Biotechnology Journal, 2017.
PP2CA	AT3G11410.1	Wenqi Yang etc., Plant Biotechnology Journal, 2017.
HAI1	AT5G59220.1	Wenqi Yang etc., Plant Biotechnology Journal, 2017.
HAI2	AT1G07430.1	Wenqi Yang etc., Plant Biotechnology Journal, 2017.
HAI3	AT2G29380.1	Wenqi Yang etc., Plant Biotechnology Journal, 2017.
HAB1	AT1G72770.1	Wenqi Yang etc., Plant Biotechnology Journal, 2017.
HAB2	AT1G17550.1	Wenqi Yang etc., Plant Biotechnology Journal, 2017.
ABF1	AT1G49720.2	Wenqi Yang etc., Plant Biotechnology Journal, 2017.
ABF2	AT1G45249.3	Wenqi Yang etc., Plant Biotechnology Journal, 2017.
ABF3	AT4G34000.1	Wenqi Yang etc., Plant Biotechnology Journal, 2017.
ABF4	AT3G19290.3	Wenqi Yang etc., Plant Biotechnology Journal, 2017.
GBF4	AT1G03970.1	Wenqi Yang etc., Plant Biotechnology Journal, 2017.
DPBF1/ABI5	AT2G36270.1	Wenqi Yang etc., Plant Biotechnology Journal, 2017.
DPBF2	AT3G44460.1	Wenqi Yang etc., Plant Biotechnology Journal, 2017.
DPBF3/AREB3	AT3G56850.1	Wenqi Yang etc., Plant Biotechnology Journal, 2017.
DPBF4/EEL	AT2G41070.1	Wenqi Yang etc., Plant Biotechnology Journal, 2017.
AtbZIP15	AT5G42910.1	Wenqi Yang etc., Plant Biotechnology Journal, 2017.
bZIP13	AT5G44080.1	Wenqi Yang etc., Plant Biotechnology Journal, 2017.
SnRK2.6	AT4G33950.1	Wenqi Yang etc., Plant Biotechnology Journal, 2017.
SnRK2.3	AT5G66880.1	Wenqi Yang etc., Plant Biotechnology Journal, 2017.
SnRK2.2	AT3G50500.2	Wenqi Yang etc., Plant Biotechnology Journal, 2017.
SDIRIP1	AT5G51110.1	Wenqi Yang etc., Plant Biotechnology Journal, 2017.
SDIR1	AT3G55530.1	Wenqi Yang etc., Plant Biotechnology Journal, 2017.
RSL1	AT2G26130.1	Wenqi Yang etc., Plant Biotechnology Journal, 2017.
RPN10	AT4G38630.1	Wenqi Yang etc., Plant Biotechnology Journal, 2017.
RD21	AT1G47128.1	Wenqi Yang etc., Plant Biotechnology Journal, 2017.
PUB13	AT3G46510.1	Wenqi Yang etc., Plant Biotechnology Journal, 2017.
PUB12	AT2G28830.1	Wenqi Yang etc., Plant Biotechnology Journal, 2017.
PP2A	AT1G69960.1	Wenqi Yang etc., Plant Biotechnology Journal, 2017.
KEG	AT5G13530.1	Wenqi Yang etc., Plant Biotechnology Journal, 2017.
DWA2	AT1G76260.1	Wenqi Yang etc., Plant Biotechnology Journal, 2017.
DWA1	AT2G19430.1	Wenqi Yang etc., Plant Biotechnology Journal, 2017.
DDA1	AT5G41560.1	Wenqi Yang etc., Plant Biotechnology Journal, 2017.
CIPK26	AT5G21326.1	Wenqi Yang etc., Plant Biotechnology Journal, 2017.
CHIP	AT3G07370.1	Wenqi Yang etc., Plant Biotechnology Journal, 2017.
BPM6	AT3G43700.1	Wenqi Yang etc., Plant Biotechnology Journal, 2017.
ATHB6	AT2G22430.1	Wenqi Yang etc., Plant Biotechnology Journal, 2017.
AIRP3	AT3G09770.1	Wenqi Yang etc., Plant Biotechnology Journal, 2017.
AIP2	AT5G20910.1	Wenqi Yang etc., Plant Biotechnology Journal, 2017.
ABI3	AT3G24650.1	Wenqi Yang etc., Plant Biotechnology Journal, 2017.
ABD1	AT4G38480.1	Wenqi Yang etc., Plant Biotechnology Journal, 2017.

## Sheet: Table S11_2
Table S11_2 The alignment analysis of ABA pathway-related genes in Arabidopsis Thaliana with apple's genome
Gene model of Arabidopsis	Homologous gene id in apple's genome	% identity	alignment length	mismatches	gap opens	q. start	q. end	s. start	s. end	evalue	bit score
AT5G66880.1	MDP0000224969	83.7	362	55	2	1	361	95	453	0	611
AT5G66880.1	MDP0000330776	79.01	362	75	1	1	361	1	362	0	607
AT5G66880.1	MDP0000206102	75.52	384	71	2	1	361	1	384	0	602
AT5G66880.1	MDP0000152668	74.57	405	56	4	1	361	1	402	0	576
AT5G66880.1	MDP0000245312	76.06	355	50	2	39	361	1	352	0	519
AT5G66880.1	MDP0000168341	70.33	337	99	1	20	355	3	339	3e-177	501
AT5G66880.1	MDP0000052608	73.04	319	85	1	20	337	2	320	4e-174	493
AT5G66880.1	MDP0000052605	73.27	318	84	1	21	337	3	320	8e-174	492
AT5G66880.1	MDP0000816297	76.33	300	68	2	20	319	2	298	7e-171	484
AT5G66880.1	MDP0000247791	71.16	319	91	1	20	337	2	320	5e-170	483
AT5G59220.1	MDP0000883465	56.84	424	146	8	12	414	1	408	5e-139	408
AT5G59220.1	MDP0000628976	57.33	389	136	6	43	414	31	406	7e-136	400
AT5G59220.1	MDP0000203818	53.32	407	135	9	40	411	33	419	4e-122	365
AT5G59220.1	MDP0000270237	68.02	247	73	3	110	352	123	367	1e-116	350
AT5G59220.1	MDP0000304124	43.37	415	155	11	35	411	10	382	4e-91	284
AT5G59220.1	MDP0000296566	50.98	306	108	6	112	411	107	376	3e-86	271
AT5G59220.1	MDP0000179084	42.42	389	144	11	77	410	186	549	3e-76	250
AT5G59220.1	MDP0000893203	41.84	380	159	11	72	410	79	437	3e-74	242
AT5G59220.1	MDP0000250361	52.89	242	91	4	112	346	10	235	1e-72	233
AT5G59220.1	MDP0000561356	52.07	242	93	3	112	346	10	235	1e-72	233
AT5G57050.1	MDP0000893203	61.67	360	100	5	92	420	93	445	5e-148	433
AT5G57050.1	MDP0000179084	55.75	400	130	8	62	421	166	558	6e-144	426
AT5G57050.1	MDP0000265371	59.07	386	139	7	45	421	678	1053	4e-140	431
AT5G57050.1	MDP0000231674	54.59	414	133	10	56	420	20	427	4e-139	409
AT5G57050.1	MDP0000647467	58.38	370	103	6	99	421	225	590	8e-139	414
AT5G57050.1	MDP0000178692	60.91	353	109	5	93	421	197	544	7e-137	408
AT5G57050.1	MDP0000437033	49.52	313	135	5	113	420	96	390	8e-93	289
AT5G57050.1	MDP0000883465	47.47	316	125	6	113	412	114	404	5e-80	256
AT5G57050.1	MDP0000628976	47.65	319	124	6	110	412	111	402	1e-77	250
AT5G57050.1	MDP0000304124	46.67	300	133	5	113	411	107	380	1e-76	247
AT5G53160.2	MDP0000120164	84.02	169	27	0	17	185	63	231	8e-106	308
AT5G53160.2	MDP0000248399	80.92	173	33	0	13	185	8	180	4e-104	301
AT5G53160.2	MDP0000434532	82.25	169	30	0	17	185	53	221	1e-103	302
AT5G53160.2	MDP0000284624	80.7	171	33	0	15	185	10	180	5e-102	296
AT5G53160.2	MDP0000730751	55.95	168	71	3	19	185	39	204	3e-63	198
AT5G53160.2	MDP0000134325	55.36	168	72	3	19	185	39	204	1e-61	194
AT5G53160.2	MDP0000132875	49.72	177	86	3	7	180	7	183	7e-60	189
AT5G53160.2	MDP0000774202	55.49	164	71	2	17	179	59	221	2e-56	181
AT5G53160.2	MDP0000228470	56.71	164	69	2	17	179	185	347	8e-56	183
AT5G53160.2	MDP0000270731	55.95	168	71	3	19	185	86	251	9e-56	181
AT5G51760.1	MDP0000883465	49.35	310	138	6	109	415	114	407	2e-86	273
AT5G51760.1	MDP0000628976	49.68	310	133	6	107	412	112	402	1e-82	263
AT5G51760.1	MDP0000203818	46.75	308	127	6	103	399	124	405	6e-82	261
AT5G51760.1	MDP0000270237	41.87	363	168	9	15	356	21	361	1e-74	242
AT5G51760.1	MDP0000893203	41.42	338	158	6	107	414	112	439	4e-73	239
AT5G51760.1	MDP0000304124	43.18	308	144	5	109	415	107	384	7e-71	232
AT5G51760.1	MDP0000296566	43.53	317	142	6	100	415	98	378	1e-70	231
AT5G51760.1	MDP0000231674	40.75	346	155	8	107	412	84	419	6e-70	231
AT5G51760.1	MDP0000437033	40.61	362	167	8	69	413	53	383	1e-67	224
AT5G51760.1	MDP0000561356	44.66	309	139	6	109	417	10	286	1e-66	218
AT5G51110.1	MDP0000320189	69.32	176	53	1	45	220	35	209	1e-85	256
AT5G51110.1	MDP0000288096	62.41	141	52	1	45	185	35	174	6e-58	188
AT5G46790.1	MDP0000420318	69.01	213	58	2	1	213	1	205	2e-107	312
AT5G46790.1	MDP0000125850	69.71	208	55	2	1	208	1	200	7e-103	300
AT5G46790.1	MDP0000147358	49.48	192	92	2	29	217	8	197	7e-65	203
AT5G46790.1	MDP0000264639	47.94	194	96	2	29	219	8	199	1e-63	200
AT5G46790.1	MDP0000730751	46.73	199	95	3	10	208	10	197	3e-58	187
AT5G46790.1	MDP0000134325	46.23	199	96	3	10	208	10	197	1e-56	182
AT5G46790.1	MDP0000270731	45.45	209	103	3	10	218	57	254	5e-51	169
AT5G46790.1	MDP0000132875	50.3	165	80	2	44	208	19	181	2e-50	166
AT5G46790.1	MDP0000284624	48.81	168	81	2	41	208	11	173	2e-49	163
AT5G46790.1	MDP0000248399	48.81	168	81	2	41	208	11	173	3e-49	162
AT5G45870.1	MDP0000132875	63.33	150	51	1	10	155	32	181	2e-66	204
AT5G45870.1	MDP0000730751	59.59	146	59	0	10	155	52	197	1e-59	188
AT5G45870.1	MDP0000134325	58.9	146	60	0	10	155	52	197	3e-58	184
AT5G45870.1	MDP0000270731	59.46	148	60	0	10	157	99	246	1e-49	164
AT5G45870.1	MDP0000248399	54.05	148	65	2	10	155	27	173	7e-49	159
AT5G45870.1	MDP0000147358	50.33	153	67	3	8	152	34	185	1e-48	159
AT5G45870.1	MDP0000284624	53.38	148	66	2	10	155	27	173	2e-48	158
AT5G45870.1	MDP0000264639	50.67	150	65	3	8	149	34	182	4e-48	158
AT5G45870.1	MDP0000774202	56.29	151	65	1	10	159	74	224	5e-47	156
AT5G45870.1	MDP0000420318	51.01	149	70	2	10	155	52	200	1e-46	154
AT5G45860.1	MDP0000132875	62.91	151	53	1	10	157	32	182	9e-66	202
AT5G45860.1	MDP0000730751	58.11	148	61	1	10	157	52	198	3e-56	179
AT5G45860.1	MDP0000134325	57.43	148	62	1	10	157	52	198	1e-54	175
AT5G45860.1	MDP0000147358	51.63	153	66	3	8	153	34	185	6e-50	163
AT5G45860.1	MDP0000264639	50	160	70	4	8	158	34	192	9e-50	162
AT5G45860.1	MDP0000248399	55.03	149	65	2	10	157	27	174	8e-49	159
AT5G45860.1	MDP0000284624	54.36	149	66	2	10	157	27	174	2e-48	158
AT5G45860.1	MDP0000125850	52.83	159	69	3	5	157	43	201	3e-48	159
AT5G45860.1	MDP0000434532	53.64	151	68	2	8	157	66	215	4e-48	159
AT5G45860.1	MDP0000774202	58.11	148	62	0	10	157	74	221	4e-48	159
AT5G44080.1	MDP0000208334	46.1	308	120	11	22	315	39	314	2e-64	209
AT5G44080.1	MDP0000129112	49.56	228	81	7	58	276	251	453	2e-45	163
AT5G44080.1	MDP0000706379	60.61	99	37	1	218	316	204	300	7e-30	117
AT5G44080.1	MDP0000198495	44.37	151	68	4	147	288	129	272	1e-18	86.3
AT5G44080.1	MDP0000231542	47.86	117	55	3	196	309	324	437	2e-16	80.9
AT5G44080.1	MDP0000740787	54.76	84	32	2	212	290	423	505	1e-15	77.8
AT5G44080.1	MDP0000177486	56.1	82	30	3	207	285	329	407	1e-14	74.7
AT5G44080.1	MDP0000144105	56.1	82	30	3	207	285	329	407	1e-14	74.7
AT5G44080.1	MDP0000701734	57.35	68	28	1	226	292	558	625	5e-14	73.2
AT5G44080.1	MDP0000248567	52.78	72	34	0	219	290	339	410	9e-13	69.3
AT5G42910.1	MDP0000296303	34.62	413	193	15	20	367	432	832	9e-36	140
AT5G42910.1	MDP0000701734	34.84	419	181	17	20	365	239	638	2e-34	135
AT5G42910.1	MDP0000248567	46.92	130	49	3	17	126	26	155	7e-24	102
AT5G42910.1	MDP0000215106	29.77	346	152	13	15	338	14	290	1e-22	99
AT5G42910.1	MDP0000177068	36.89	206	90	7	1	177	1	195	5e-22	95.1
AT5G42910.1	MDP0000911132	44.62	130	44	5	20	126	16	140	3e-19	85.9
AT5G42910.1	MDP0000273211	38.78	147	63	6	20	146	19	158	1e-15	79
AT5G42910.1	MDP0000177486	35.9	156	52	4	18	125	30	185	5e-15	77
AT5G42910.1	MDP0000144105	35.9	156	52	4	18	125	30	185	5e-15	77
AT5G42910.1	MDP0000740787	36.15	130	59	2	21	126	199	328	1e-14	75.5
AT5G41560.1	MDP0000934608	44.37	142	34	1	1	97	1	142	3e-30	108
AT5G41560.1	MDP0000255398	72.5	40	11	0	30	69	1	40	7e-14	67
AT5G21326.1	MDP0000247429	78.98	433	84	1	1	433	1	426	0	721
AT5G21326.1	MDP0000167597	62.32	475	130	5	9	435	12	485	0	598
AT5G21326.1	MDP0000300274	58.88	484	146	4	4	435	6	488	0	585
AT5G21326.1	MDP0000216765	63.39	448	124	4	4	415	6	449	0	584
AT5G21326.1	MDP0000136806	57.88	425	163	4	5	415	93	515	4e-180	518
AT5G21326.1	MDP0000060059	55.3	434	180	5	6	430	2	430	3e-174	501
AT5G21326.1	MDP0000060056	55.3	434	180	5	6	430	2	430	1e-173	499
AT5G21326.1	MDP0000270573	53.88	438	172	4	5	438	144	555	9e-170	493
AT5G21326.1	MDP0000303735	53.08	439	178	4	9	424	26	459	2e-163	474
AT5G21326.1	MDP0000747045	55.5	427	178	9	12	429	11	434	2e-160	467
AT5G20910.1	MDP0000916873	64.5	307	102	5	11	311	8	313	5e-141	405
AT5G20910.1	MDP0000296840	61.22	294	103	7	11	296	8	298	9e-120	350
AT5G20910.1	MDP0000255348	62.02	287	98	7	18	296	36	319	7e-119	349
AT5G20910.1	MDP0000277639	68.78	189	52	6	126	310	95	280	1e-84	260
AT5G20910.1	MDP0000618921	70.51	156	41	4	157	308	3	157	1e-72	229
AT5G20910.1	MDP0000861937	67.7	161	48	4	153	311	1	159	1e-67	213
AT5G20910.1	MDP0000296049	76.52	115	26	1	189	302	73	187	2e-58	190
AT5G20910.1	MDP0000782661	41.9	105	57	2	201	305	202	302	3e-24	102
AT5G20910.1	MDP0000226252	48.78	82	40	1	201	282	195	274	1e-23	100
AT5G20910.1	MDP0000125801	51.06	94	43	2	201	294	264	354	1e-23	100
AT5G13530.1	MDP0000179876	75.84	1660	353	6	5	1624	86	1737	0	2579
AT5G13530.1	MDP0000179043	78.4	940	184	2	703	1624	5	943	0	1530
AT5G13530.1	MDP0000307969	33.07	257	149	5	171	426	79	313	9e-36	146
AT5G13530.1	MDP0000507097	29.68	347	208	8	105	450	22	333	1e-31	134
AT5G13530.1	MDP0000665380	27.67	347	212	10	472	799	140	466	2e-27	119
AT5G13530.1	MDP0000299546	25.73	342	211	9	487	799	139	466	1e-19	95.5
AT5G13530.1	MDP0000775472	28.86	201	114	5	228	423	95	271	2e-14	77.8
AT5G13530.1	MDP0000223670	25.89	336	201	15	123	445	310	610	5e-14	78.2
AT5G13530.1	MDP0000181878	22.76	268	173	6	174	436	437	675	8e-14	77.8
AT5G13530.1	MDP0000543908	26.57	350	222	13	497	833	276	603	9e-14	77.4
AT5G05440.1	MDP0000730751	59.61	203	66	4	1	198	1	192	6e-73	223
AT5G05440.1	MDP0000134325	59.11	203	67	4	1	198	1	192	1e-71	220
AT5G05440.1	MDP0000228470	70	160	45	2	41	198	183	341	4e-65	208
AT5G05440.1	MDP0000774202	68.75	160	47	2	41	198	57	215	2e-64	202
AT5G05440.1	MDP0000270731	59.61	203	66	4	1	198	48	239	4e-64	202
AT5G05440.1	MDP0000420318	53.99	163	72	1	41	200	35	197	7e-60	190
AT5G05440.1	MDP0000125850	56.13	155	65	1	49	200	43	197	2e-59	189
AT5G05440.1	MDP0000434532	50.3	165	77	3	41	202	51	213	4e-54	176
AT5G05440.1	MDP0000147358	48.63	183	83	4	24	197	2	182	1e-53	174
AT5G05440.1	MDP0000264639	52.47	162	66	4	45	197	23	182	3e-53	173
AT4G38630.1	MDP0000203695	65.38	390	111	6	1	369	55	441	4e-167	482
AT4G38630.1	MDP0000305329	66.49	388	104	7	5	369	60	444	7e-167	486
AT4G38630.1	MDP0000250933	66.15	390	108	6	1	369	126	512	1e-160	471
AT4G38630.1	MDP0000251264	65.92	402	108	8	4	383	660	1054	3e-153	464
AT4G38630.1	MDP0000797668	73.68	38	10	0	1	38	1	38	1e-13	66.6
AT4G38480.1	MDP0000264417	61.79	424	127	3	8	396	6	429	0	528
AT4G38480.1	MDP0000339257	68.15	135	43	0	8	142	6	140	2e-59	196
AT4G38480.1	MDP0000231125	32.75	171	105	3	34	194	29	199	8e-25	103
AT4G38480.1	MDP0000282755	26.97	330	156	10	32	277	204	532	7e-24	106
AT4G38480.1	MDP0000282755	43.62	94	52	1	301	393	846	939	7e-17	84.7
AT4G38480.1	MDP0000259769	29.87	231	128	8	81	277	43	273	1e-17	86.7
AT4G38480.1	MDP0000259769	44.68	94	51	1	301	393	589	682	2e-17	85.9
AT4G34000.1	MDP0000248567	48.73	472	183	14	1	454	1	431	3e-116	352
AT4G34000.1	MDP0000296303	41.87	492	175	15	1	454	417	835	2e-79	266
AT4G34000.1	MDP0000177068	47.66	214	66	6	1	212	1	170	4e-42	153
AT4G34000.1	MDP0000911132	46.95	213	67	7	1	211	1	169	1e-40	147
AT4G34000.1	MDP0000701734	46.48	213	68	6	1	211	224	392	3e-40	154
AT4G34000.1	MDP0000157088	43.92	148	45	3	1	148	1	110	1e-26	105
AT4G34000.1	MDP0000177486	41.21	182	90	4	14	188	19	190	6e-26	110
AT4G34000.1	MDP0000177486	59.21	76	31	0	359	434	337	412	3e-19	90.5
AT4G34000.1	MDP0000144105	41.21	182	90	4	14	188	19	190	6e-26	110
AT4G34000.1	MDP0000144105	59.21	76	31	0	359	434	337	412	3e-19	90.5
AT4G34000.1	MDP0000273211	41.36	162	55	5	26	187	18	139	4e-25	108
AT4G34000.1	MDP0000273211	69.23	52	16	0	367	418	240	291	1e-14	76.6
AT4G34000.1	MDP0000231542	41.12	197	99	6	1	188	4	192	7e-25	108
AT4G34000.1	MDP0000231542	41.55	142	66	3	322	449	300	438	3e-19	91.7
AT4G33950.1	MDP0000330776	87.91	364	40	4	1	362	1	362	0	657
AT4G33950.1	MDP0000206102	83.68	386	37	5	1	362	1	384	0	651
AT4G33950.1	MDP0000224969	79.95	364	66	4	1	362	95	453	0	587
AT4G33950.1	MDP0000152668	70.76	407	69	6	1	362	1	402	0	550
AT4G33950.1	MDP0000168341	73.03	330	89	0	19	348	3	332	0	520
AT4G33950.1	MDP0000052608	75.08	321	75	2	19	336	2	320	0	512
AT4G33950.1	MDP0000052605	75.31	320	74	2	20	336	3	320	0	511
AT4G33950.1	MDP0000245312	72.27	357	62	3	38	362	1	352	2e-177	501
AT4G33950.1	MDP0000816297	78.67	300	61	2	19	318	2	298	4e-177	500
AT4G33950.1	MDP0000247791	72.41	319	87	1	19	336	2	320	6e-177	500
AT4G27920.1	MDP0000120164	72.83	173	46	1	11	183	62	233	1e-93	276
AT4G27920.1	MDP0000248399	68.31	183	57	1	1	183	1	182	1e-92	272
AT4G27920.1	MDP0000434532	72.25	173	47	1	11	183	52	223	1e-92	273
AT4G27920.1	MDP0000284624	70.86	175	50	1	9	183	9	182	1e-92	272
AT4G27920.1	MDP0000132875	50.91	165	79	1	14	176	19	183	1e-58	185
AT4G27920.1	MDP0000730751	50.3	169	82	2	14	182	39	205	4e-56	179
AT4G27920.1	MDP0000134325	49.7	169	83	2	14	182	39	205	2e-54	176
AT4G27920.1	MDP0000774202	49.7	167	83	1	12	178	59	224	2e-50	166
AT4G27920.1	MDP0000125850	43.71	167	93	1	13	178	38	204	7e-50	164
AT4G27920.1	MDP0000270731	50.89	169	81	2	14	182	86	252	1e-49	164
AT4G26080.1	MDP0000893203	60.77	362	101	5	106	432	91	446	2e-143	421
AT4G26080.1	MDP0000179084	57.84	370	106	6	106	431	194	557	1e-136	408
AT4G26080.1	MDP0000231674	55.27	389	117	9	95	432	46	428	7e-135	399
AT4G26080.1	MDP0000265371	62.35	332	105	4	115	431	726	1052	2e-131	409
AT4G26080.1	MDP0000178692	60.06	353	105	6	109	431	197	543	1e-130	392
AT4G26080.1	MDP0000647467	55.95	370	105	5	115	431	225	589	2e-130	393
AT4G26080.1	MDP0000437033	53.21	312	120	6	129	431	96	390	4e-99	306
AT4G26080.1	MDP0000883465	47.28	313	125	5	129	423	114	404	5e-83	265
AT4G26080.1	MDP0000628976	47.34	319	126	4	123	423	108	402	1e-81	261
AT4G26080.1	MDP0000203818	43.79	338	148	8	89	409	92	404	1e-79	256
AT4G18620.1	MDP0000132875	55.06	158	63	2	7	162	30	181	2e-55	176
AT4G18620.1	MDP0000730751	53.21	156	65	2	7	162	50	197	4e-52	169
AT4G18620.1	MDP0000134325	52.56	156	66	2	7	162	50	197	1e-50	165
AT4G18620.1	MDP0000248399	47.47	158	76	1	5	162	23	173	4e-46	152
AT4G18620.1	MDP0000284624	46.84	158	77	1	5	162	23	173	1e-45	151
AT4G18620.1	MDP0000147358	48.7	154	66	2	9	156	36	182	5e-44	147
AT4G18620.1	MDP0000125850	47.1	155	77	1	8	162	51	200	2e-42	144
AT4G18620.1	MDP0000420318	45.81	155	79	1	8	162	51	200	3e-42	143
AT4G18620.1	MDP0000270731	53.21	156	65	2	7	162	97	244	6e-42	144
AT4G18620.1	MDP0000774202	51.92	156	68	2	7	162	72	220	6e-41	140
AT4G17870.1	MDP0000420318	72.13	183	51	0	1	183	23	205	8e-99	289
AT4G17870.1	MDP0000125850	71.58	183	52	0	1	183	23	205	2e-96	283
AT4G17870.1	MDP0000147358	52.6	192	83	2	2	187	8	197	3e-68	211
AT4G17870.1	MDP0000264639	50.52	194	88	2	2	189	8	199	2e-65	203
AT4G17870.1	MDP0000730751	54.88	164	69	3	17	179	39	198	2e-57	183
AT4G17870.1	MDP0000134325	54.27	164	70	3	17	179	39	198	6e-56	179
AT4G17870.1	MDP0000132875	48.89	180	89	2	2	179	4	182	2e-55	177
AT4G17870.1	MDP0000228470	54.91	173	76	2	8	180	178	348	7e-52	173
AT4G17870.1	MDP0000270731	55.49	164	68	3	17	179	86	245	2e-51	169
AT4G17870.1	MDP0000774202	53.49	172	78	2	8	179	52	221	2e-50	166
AT4G01026.1	MDP0000248399	75.14	177	44	0	15	191	6	182	6e-97	284
AT4G01026.1	MDP0000284624	72.34	188	44	1	4	191	3	182	1e-95	281
AT4G01026.1	MDP0000434532	73.56	174	46	0	18	191	50	223	7e-93	275
AT4G01026.1	MDP0000120164	72.41	174	48	0	18	191	60	233	4e-91	271
AT4G01026.1	MDP0000132875	56.52	161	67	3	27	184	23	183	2e-59	188
AT4G01026.1	MDP0000730751	51.72	174	81	3	16	188	32	203	2e-56	181
AT4G01026.1	MDP0000134325	51.15	174	82	3	16	188	32	203	7e-55	177
AT4G01026.1	MDP0000125850	50.63	160	77	1	27	184	43	202	5e-53	173
AT4G01026.1	MDP0000774202	55	160	70	2	27	185	65	223	2e-52	172
AT4G01026.1	MDP0000420318	50.63	160	77	1	27	184	43	202	4e-51	168
AT3G56850.1	MDP0000273211	56.39	305	102	7	6	286	9	306	3e-86	272
AT3G56850.1	MDP0000215106	55.63	293	99	7	6	274	9	294	1e-83	261
AT3G56850.1	MDP0000740787	35.69	353	154	16	1	296	181	517	7e-41	150
AT3G56850.1	MDP0000911132	52.76	127	51	2	18	136	18	143	2e-31	119
AT3G56850.1	MDP0000701734	52.71	129	52	2	16	136	239	366	4e-30	121
AT3G56850.1	MDP0000701734	58.14	86	28	2	221	298	559	644	6e-17	82
AT3G56850.1	MDP0000248567	51.09	137	54	3	13	138	26	160	7e-30	118
AT3G56850.1	MDP0000248567	55.32	94	33	3	212	297	339	431	5e-17	81.6
AT3G56850.1	MDP0000177068	49.22	128	58	1	16	136	16	143	4e-29	114
AT3G56850.1	MDP0000177486	44.64	168	53	4	9	136	22	189	1e-28	115
AT3G56850.1	MDP0000177486	58.14	86	20	3	201	276	332	411	2e-16	79.7
AT3G56850.1	MDP0000144105	44.64	168	53	4	9	136	22	189	1e-28	115
AT3G56850.1	MDP0000144105	58.14	86	20	3	201	276	332	411	2e-16	79.7
AT3G56850.1	MDP0000296303	50	128	57	1	16	136	432	559	4e-28	116
AT3G56850.1	MDP0000296303	55.81	86	27	3	221	297	752	835	2e-15	77.4
AT3G55530.1	MDP0000163295	47.41	367	97	11	1	272	1	366	5e-86	265
AT3G55530.1	MDP0000156211	34.41	93	59	1	160	252	329	419	3e-13	70.1
AT3G55530.1	MDP0000782541	29.47	95	67	0	158	252	97	191	5e-13	67
AT3G55530.1	MDP0000156175	29.47	95	67	0	158	252	292	386	1e-12	68.2
AT3G55530.1	MDP0000465593	51.16	43	21	0	211	253	122	164	2e-12	65.5
AT3G55530.1	MDP0000267282	31.37	102	68	1	154	255	524	623	2e-12	67.4
AT3G55530.1	MDP0000675059	49.06	53	26	1	202	253	285	337	3e-12	67
AT3G55530.1	MDP0000136632	50	50	24	1	208	256	202	251	4e-12	65.5
AT3G55530.1	MDP0000177732	36.46	96	60	1	158	253	7	101	6e-12	62.4
AT3G55530.1	MDP0000300883	50	54	26	1	203	255	122	175	7e-12	66.2
AT3G50500.2	MDP0000330776	77.65	358	73	1	12	369	12	362	0	589
AT3G50500.2	MDP0000224969	81.84	358	55	2	12	369	106	453	0	585
AT3G50500.2	MDP0000206102	74.21	380	69	2	12	369	12	384	0	584
AT3G50500.2	MDP0000152668	71.82	401	60	4	12	369	12	402	0	543
AT3G50500.2	MDP0000245312	72.65	362	57	3	40	369	1	352	3e-175	496
AT3G50500.2	MDP0000168341	67.73	344	103	2	21	363	3	339	8e-171	484
AT3G50500.2	MDP0000052608	70.25	326	89	2	21	345	2	320	1e-168	479
AT3G50500.2	MDP0000052605	70.46	325	88	2	22	345	3	320	2e-168	478
AT3G50500.2	MDP0000247791	69.02	326	93	2	21	345	2	320	4e-166	473
AT3G50500.2	MDP0000816297	72.31	307	75	2	21	327	2	298	6e-165	469
AT3G46510.1	MDP0000281474	70.38	665	188	7	1	659	184	845	0	908
AT3G46510.1	MDP0000680813	69.61	668	187	8	1	659	10	670	0	904
AT3G46510.1	MDP0000285569	56.33	632	258	4	2	630	6	622	0	654
AT3G46510.1	MDP0000195508	53.69	650	256	7	7	630	6	636	0	647
AT3G46510.1	MDP0000472519	45.91	623	320	5	12	629	33	643	8e-166	497
AT3G46510.1	MDP0000206290	42.23	656	302	11	12	632	15	628	1e-150	455
AT3G46510.1	MDP0000287984	76.95	282	65	0	353	634	97	378	9e-142	426
AT3G46510.1	MDP0000261942	40.55	619	287	7	15	629	321	862	2e-132	415
AT3G46510.1	MDP0000292933	39.07	668	362	14	6	633	19	681	6e-126	392
AT3G46510.1	MDP0000158651	37.72	676	371	13	6	636	19	689	4e-121	380
AT3G44460.1	MDP0000740787	47.38	325	129	13	37	328	200	515	1e-68	227
AT3G44460.1	MDP0000215106	38.59	298	134	11	22	291	13	289	6e-38	142
AT3G44460.1	MDP0000273211	38.51	296	128	10	30	291	14	289	6e-37	140
AT3G44460.1	MDP0000177486	46.88	160	50	5	35	161	32	189	7e-31	122
AT3G44460.1	MDP0000177486	53.4	103	45	1	224	323	327	429	2e-21	95.1
AT3G44460.1	MDP0000144105	46.88	160	50	5	35	161	32	189	7e-31	122
AT3G44460.1	MDP0000144105	53.4	103	45	1	224	323	327	429	2e-21	95.1
AT3G44460.1	MDP0000231542	46.91	162	49	5	35	161	32	191	2e-29	121
AT3G44460.1	MDP0000231542	58.25	103	40	1	228	327	337	439	5e-26	110
AT3G44460.1	MDP0000248567	42.5	160	79	7	35	184	29	185	4e-21	94
AT3G44460.1	MDP0000248567	47.52	101	41	3	235	331	339	431	1e-14	75.1
AT3G44460.1	MDP0000911132	37.34	158	76	4	29	174	10	156	7e-21	90.1
AT3G44460.1	MDP0000177068	39.35	155	77	3	29	174	10	156	9e-21	90.9
AT3G44460.1	MDP0000296303	40.79	152	73	3	32	174	429	572	2e-20	93.6
AT3G44460.1	MDP0000296303	47.31	93	38	2	242	331	751	835	6e-13	70.5
AT3G43700.1	MDP0000747281	66.24	394	129	2	21	414	12	401	0	534
AT3G43700.1	MDP0000322056	64.86	387	126	3	28	414	172	548	2e-172	505
AT3G43700.1	MDP0000120536	53.18	393	170	6	25	413	27	409	4e-143	419
AT3G43700.1	MDP0000270233	50.48	420	186	7	9	413	13	425	2e-141	415
AT3G43700.1	MDP0000232025	52.54	394	172	6	25	413	25	408	5e-140	410
AT3G43700.1	MDP0000663500	52.58	388	170	6	30	413	32	409	6e-140	410
AT3G43700.1	MDP0000274495	52.28	394	173	6	25	413	25	408	5e-137	403
AT3G43700.1	MDP0000203815	46.68	452	193	9	9	413	13	463	2e-132	393
AT3G43700.1	MDP0000558148	43.05	223	113	6	195	413	5	217	5e-49	169
AT3G43700.1	MDP0000724989	38.66	238	129	6	179	413	141	364	2e-45	164
AT3G24650.1	MDP0000309680	47.35	830	284	35	1	719	1	788	4e-177	533
AT3G24650.1	MDP0000166580	46.18	799	252	36	33	719	189	921	1e-161	495
AT3G24650.1	MDP0000304769	44.88	127	66	2	566	692	289	411	3e-26	115
AT3G24650.1	MDP0000268649	59.74	77	31	0	568	644	123	199	3e-25	108
AT3G24650.1	MDP0000160647	44.35	115	54	1	566	680	190	294	8e-22	100
AT3G24650.1	MDP0000267885	39.22	102	60	2	571	672	242	341	1e-16	85.1
AT3G24650.1	MDP0000127640	39.22	102	60	2	571	672	421	520	2e-16	84.3
AT3G24650.1	MDP0000229344	39.22	102	60	2	571	672	367	466	2e-16	84.3
AT3G24650.1	MDP0000274788	41.67	84	48	1	571	654	333	415	5e-14	76.6
AT3G19290.3	MDP0000248567	50.21	470	157	16	1	432	1	431	1e-112	342
AT3G19290.3	MDP0000296303	48.31	474	148	20	1	432	417	835	2e-87	287
AT3G19290.3	MDP0000177068	58.25	194	61	7	20	210	2	178	2e-49	172
AT3G19290.3	MDP0000911132	59.78	179	52	7	34	209	16	177	3e-49	170
AT3G19290.3	MDP0000157088	60.48	124	40	3	20	143	2	116	7e-35	128
AT3G19290.3	MDP0000701734	57.64	144	46	4	304	433	502	644	5e-34	135
AT3G19290.3	MDP0000177486	48.45	161	59	3	34	173	32	189	4e-33	130
AT3G19290.3	MDP0000177486	55.7	79	33	1	339	415	336	414	2e-17	85.1
AT3G19290.3	MDP0000144105	48.45	161	59	3	34	173	32	189	4e-33	130
AT3G19290.3	MDP0000144105	55.7	79	33	1	339	415	336	414	2e-17	85.1
AT3G19290.3	MDP0000231542	45.45	165	64	3	34	175	32	193	7e-30	124
AT3G19290.3	MDP0000231542	50.52	97	40	2	339	427	342	438	4e-18	87.8
AT3G19290.3	MDP0000273211	45.34	161	65	4	13	173	2	139	5e-28	116
AT3G19290.3	MDP0000273211	64.71	51	18	0	347	397	241	291	5e-13	71.2
AT3G11410.1	MDP0000203818	60.51	428	123	9	1	391	1	419	8e-156	451
AT3G11410.1	MDP0000270237	60.11	376	117	9	1	352	1	367	3e-141	412
AT3G11410.1	MDP0000883465	56.53	421	137	11	1	391	1	405	4e-141	413
AT3G11410.1	MDP0000628976	56.7	418	137	11	1	390	1	402	1e-134	396
AT3G11410.1	MDP0000893203	46.36	330	139	5	102	393	111	440	4e-86	273
AT3G11410.1	MDP0000304124	48.51	303	111	5	106	391	108	382	2e-82	261
AT3G11410.1	MDP0000296566	50.84	297	107	6	106	391	108	376	2e-81	259
AT3G11410.1	MDP0000437033	46.75	308	131	4	106	396	97	388	3e-80	256
AT3G11410.1	MDP0000231674	42.65	340	147	5	102	393	83	422	5e-80	256
AT3G11410.1	MDP0000179084	41.83	349	148	7	102	399	214	558	8e-79	257
AT3G09770.1	MDP0000322504	56.86	408	121	10	1	374	1	387	1e-134	395
AT3G09770.1	MDP0000321945	56.86	408	121	10	1	374	1	387	1e-134	395
AT3G09770.1	MDP0000511675	54.31	383	153	8	1	375	1	369	2e-126	374
AT3G09770.1	MDP0000714219	68.63	255	74	3	117	370	1	250	4e-122	358
AT3G09770.1	MDP0000224902	51.44	383	136	8	1	375	1	341	4e-115	343
AT3G09770.1	MDP0000832771	68.78	205	56	4	172	375	3	200	2e-96	291
AT3G09770.1	MDP0000129424	71.96	189	45	4	187	374	2	183	6e-91	276
AT3G09770.1	MDP0000906648	49.76	211	95	5	169	373	7	212	3e-64	208
AT3G09770.1	MDP0000803935	58.73	189	40	5	187	374	2	153	1e-63	204
AT3G09770.1	MDP0000243995	48.42	221	103	4	123	337	174	389	4e-61	207
AT3G07370.1	MDP0000319763	68.61	274	84	1	1	274	1	272	5e-137	392
AT3G07370.1	MDP0000280877	63.27	294	87	2	1	275	1	292	8e-130	375
AT3G07370.1	MDP0000132426	72.41	58	16	0	1	58	1	58	2e-23	93.2
AT2G41070.1	MDP0000273211	50.16	305	94	9	2	251	5	306	2e-67	221
AT2G41070.1	MDP0000215106	49.83	293	89	9	2	239	5	294	5e-65	212
AT2G41070.1	MDP0000740787	35.37	294	115	9	13	234	195	485	1e-34	132
AT2G41070.1	MDP0000911132	37.77	188	82	6	3	159	6	189	3e-28	109
AT2G41070.1	MDP0000701734	38.3	188	81	6	3	159	229	412	1e-26	110
AT2G41070.1	MDP0000701734	69.64	56	16	1	186	241	559	613	5e-15	75.5
AT2G41070.1	MDP0000250947	35.11	262	115	11	27	237	23	280	2e-25	106
AT2G41070.1	MDP0000248567	41.57	166	69	5	13	154	26	187	2e-24	102
AT2G41070.1	MDP0000248567	62.32	69	26	0	169	237	330	398	5e-17	80.9
AT2G41070.1	MDP0000177068	43.36	143	53	4	3	122	6	143	4e-24	99.8
AT2G41070.1	MDP0000296303	44.96	129	48	2	16	122	432	559	1e-23	102
AT2G41070.1	MDP0000296303	67.8	59	15	1	186	240	752	810	2e-15	77
AT2G41070.1	MDP0000177486	38.99	159	46	4	15	122	31	189	3e-20	90.5
AT2G41070.1	MDP0000177486	61.84	76	22	2	166	240	332	401	2e-16	79
AT2G40330.1	MDP0000730751	59.15	213	73	5	1	213	1	199	6e-77	234
AT2G40330.1	MDP0000134325	58.69	213	74	5	1	213	1	199	2e-75	231
AT2G40330.1	MDP0000270731	59.81	214	68	5	1	212	48	245	3e-70	219
AT2G40330.1	MDP0000774202	66.27	169	53	2	42	210	55	219	1e-67	211
AT2G40330.1	MDP0000228470	65.12	172	56	2	42	213	181	348	3e-67	214
AT2G40330.1	MDP0000132875	51.08	186	82	3	24	209	3	179	1e-62	197
AT2G40330.1	MDP0000125850	54.66	161	71	1	52	212	43	201	3e-57	184
AT2G40330.1	MDP0000420318	51.76	170	80	1	43	212	34	201	4e-56	181
AT2G40330.1	MDP0000147358	50.3	165	76	3	48	208	23	185	7e-52	170
AT2G40330.1	MDP0000284624	50.3	167	79	3	46	212	12	174	1e-51	168
AT2G38310.1	MDP0000730751	78.18	165	34	2	41	204	41	204	6e-88	262
AT2G38310.1	MDP0000134325	77.58	165	35	2	41	204	41	204	1e-86	259
AT2G38310.1	MDP0000270731	79.39	165	32	2	41	204	88	251	1e-81	248
AT2G38310.1	MDP0000774202	76.19	168	37	2	40	205	62	228	4e-79	240
AT2G38310.1	MDP0000228470	80.12	161	29	2	40	198	188	347	3e-78	242
AT2G38310.1	MDP0000132875	55.21	163	67	2	42	199	22	183	2e-61	194
AT2G38310.1	MDP0000125850	53.33	180	79	2	27	203	29	206	2e-61	194
AT2G38310.1	MDP0000248399	53.94	165	71	2	41	202	16	178	2e-61	193
AT2G38310.1	MDP0000420318	55.83	163	69	1	42	201	42	204	3e-60	191
AT2G38310.1	MDP0000284624	53.33	165	72	2	41	202	16	178	7e-60	189
AT2G36270.1	MDP0000177486	49.48	477	150	13	1	434	1	429	2e-122	369
AT2G36270.1	MDP0000144105	49.48	477	150	13	1	434	1	429	2e-122	369
AT2G36270.1	MDP0000231542	49.9	477	152	14	5	437	5	438	2e-116	369
AT2G36270.1	MDP0000740787	38.28	431	175	16	14	441	175	517	4e-64	218
AT2G36270.1	MDP0000215106	33.08	399	148	12	25	414	6	294	7e-41	152
AT2G36270.1	MDP0000273211	33.25	412	161	12	25	430	7	310	1e-37	145
AT2G36270.1	MDP0000911132	38.89	198	63	7	31	227	12	152	2e-26	107
AT2G36270.1	MDP0000248567	40.41	193	62	4	37	229	29	168	4e-26	110
AT2G36270.1	MDP0000248567	64.94	77	25	1	341	417	339	413	7e-21	95.1
AT2G36270.1	MDP0000296303	48.09	131	50	3	296	416	695	817	2e-20	95.1
AT2G36270.1	MDP0000296303	37.5	192	64	6	37	227	432	568	1e-17	86.3
AT2G36270.1	MDP0000701734	70.59	68	19	1	350	416	558	625	2e-19	92
AT2G29380.1	MDP0000883465	71.04	297	71	6	77	362	113	405	2e-144	420
AT2G29380.1	MDP0000628976	65.83	319	86	6	52	361	98	402	6e-137	400
AT2G29380.1	MDP0000203818	65.57	305	98	4	64	362	116	419	2e-129	382
AT2G29380.1	MDP0000270237	65.59	247	80	3	75	317	122	367	8e-114	341
AT2G29380.1	MDP0000304124	49.33	298	116	8	78	362	107	382	9e-84	263
AT2G29380.1	MDP0000893203	45.09	326	139	6	76	361	112	437	7e-82	260
AT2G29380.1	MDP0000296566	49.66	292	118	7	78	362	107	376	8e-81	256
AT2G29380.1	MDP0000179084	43.62	337	137	8	76	361	215	549	1e-77	252
AT2G29380.1	MDP0000437033	46.71	304	125	6	78	361	96	382	3e-77	247
AT2G29380.1	MDP0000231674	41.96	336	145	8	76	361	84	419	2e-73	238
AT2G28830.1	MDP0000281474	66.93	638	194	10	5	635	187	814	0	825
AT2G28830.1	MDP0000680813	66.41	640	197	11	3	635	11	639	0	824
AT2G28830.1	MDP0000285569	53.04	626	276	10	13	637	16	624	0	564
AT2G28830.1	MDP0000195508	50.39	649	277	12	13	637	11	638	0	560
AT2G28830.1	MDP0000472519	43.15	628	334	9	13	634	33	643	3e-150	466
AT2G28830.1	MDP0000206290	42.68	649	304	16	13	634	18	625	7e-137	429
AT2G28830.1	MDP0000287984	71.18	288	81	2	352	639	93	378	1e-129	404
AT2G28830.1	MDP0000261942	38.71	620	299	12	17	634	322	862	6e-116	380
AT2G28830.1	MDP0000292933	35	680	385	15	9	644	21	687	7e-94	315
AT2G28830.1	MDP0000272394	35.13	686	364	19	9	634	21	685	3e-92	311
AT2G26130.1	MDP0000312471	39.72	360	198	5	13	355	59	416	1e-82	268
AT2G26130.1	MDP0000217621	39.67	363	200	5	10	355	56	416	8e-82	270
AT2G26130.1	MDP0000320226	40.56	360	195	5	13	355	158	515	1e-79	263
AT2G26130.1	MDP0000195336	41.36	191	104	3	156	340	4	192	7e-40	147
AT2G26130.1	MDP0000275645	28.49	372	214	13	15	355	60	410	4e-32	129
AT2G26130.1	MDP0000644255	27.57	370	220	13	15	355	92	442	7e-32	127
AT2G26130.1	MDP0000850892	26.25	301	210	8	60	352	1	297	5e-31	122
AT2G26130.1	MDP0000216660	30.33	211	141	5	145	352	100	307	6e-29	116
AT2G26130.1	MDP0000944063	31.47	197	129	5	159	352	114	307	2e-28	114
AT2G26130.1	MDP0000286589	30.93	194	128	4	159	350	125	314	1e-25	110
AT2G26040.1	MDP0000147358	67.89	190	56	2	2	187	3	191	3e-90	267
AT2G26040.1	MDP0000264639	67.78	180	53	2	9	184	10	188	8e-87	258
AT2G26040.1	MDP0000125850	54.12	170	75	3	9	177	26	193	2e-63	199
AT2G26040.1	MDP0000420318	53.53	170	76	3	9	177	26	193	7e-63	197
AT2G26040.1	MDP0000730751	54.09	159	69	1	25	183	42	196	2e-57	183
AT2G26040.1	MDP0000134325	53.46	159	70	1	25	183	42	196	5e-56	179
AT2G26040.1	MDP0000774202	53.25	169	76	1	13	181	52	217	1e-53	174
AT2G26040.1	MDP0000228470	53.25	169	76	1	13	181	178	343	7e-52	173
AT2G26040.1	MDP0000248399	47.31	167	85	2	22	188	14	177	1e-51	167
AT2G26040.1	MDP0000270731	55.97	159	66	1	25	183	89	243	2e-51	169
AT2G22430.1	MDP0000564897	49.01	353	115	14	2	312	1	330	7e-83	257
AT2G22430.1	MDP0000736852	47.22	324	122	12	24	312	66	375	8e-68	220
AT2G22430.1	MDP0000859459	43.21	324	112	10	2	303	1	274	3e-64	207
AT2G22430.1	MDP0000138651	40.43	329	119	9	2	303	74	352	1e-60	201
AT2G22430.1	MDP0000737672	52.32	151	65	3	59	207	74	219	8e-40	145
AT2G22430.1	MDP0000423596	51.66	151	63	2	61	208	226	369	3e-38	142
AT2G22430.1	MDP0000150465	60.78	102	40	0	59	160	51	152	7e-37	134
AT2G22430.1	MDP0000737128	47.85	163	72	3	59	211	83	242	7e-37	136
AT2G22430.1	MDP0000229611	60.78	102	40	0	59	160	143	244	2e-36	137
AT2G22430.1	MDP0000598064	60.36	111	42	1	47	157	120	228	3e-36	138
AT2G19430.1	MDP0000276109	57.38	413	124	4	1	362	1	412	5e-163	468
AT2G19430.1	MDP0000374501	30.28	109	72	1	131	239	12	116	1e-10	60.8
AT1G76260.1	MDP0000121104	70.46	369	77	2	1	338	1	368	0	529
AT1G76260.1	MDP0000349868	78.22	225	49	0	1	225	1	225	1e-127	370
AT1G73000.1	MDP0000147358	62.5	192	65	2	17	207	3	188	2e-83	250
AT1G73000.1	MDP0000264639	63.64	187	61	2	22	207	8	188	1e-82	248
AT1G73000.1	MDP0000420318	46.8	203	99	3	4	206	6	199	2e-63	200
AT1G73000.1	MDP0000125850	49.73	185	84	3	22	206	24	199	1e-61	195
AT1G73000.1	MDP0000730751	50.3	165	70	3	40	204	42	194	3e-53	173
AT1G73000.1	MDP0000134325	49.7	165	71	3	40	204	42	194	8e-52	169
AT1G73000.1	MDP0000132875	40	185	103	2	20	204	2	178	6e-45	151
AT1G73000.1	MDP0000270731	50.3	165	70	3	40	204	89	241	8e-45	153
AT1G73000.1	MDP0000248399	41.67	168	87	2	37	204	14	170	4e-44	149
AT1G73000.1	MDP0000284624	41.67	168	87	2	37	204	14	170	7e-44	148
AT1G72770.1	MDP0000179084	53.94	558	200	12	1	511	11	558	0	552
AT1G72770.1	MDP0000178692	53.79	541	213	11	1	511	11	544	0	526
AT1G72770.1	MDP0000647467	47.6	603	213	15	1	512	1	591	2e-162	478
AT1G72770.1	MDP0000265371	49.82	564	218	12	1	511	502	1053	1e-158	483
AT1G72770.1	MDP0000893203	61.16	345	123	3	179	512	103	447	2e-146	432
AT1G72770.1	MDP0000231674	53.9	397	158	6	139	510	31	427	3e-140	416
AT1G72770.1	MDP0000437033	49.07	322	136	6	190	510	96	390	5e-91	288
AT1G72770.1	MDP0000304124	43.59	312	138	3	190	501	107	380	5e-76	248
AT1G72770.1	MDP0000883465	44.27	323	138	7	190	502	114	404	3e-75	247
AT1G72770.1	MDP0000203818	45.51	301	140	3	188	488	128	404	1e-74	246
AT1G69960.1	MDP0000326332	91.21	307	26	1	1	307	1	306	0	596
AT1G69960.1	MDP0000230606	90.88	307	27	1	1	307	1	306	0	593
AT1G69960.1	MDP0000172862	85.41	329	24	1	3	307	2	330	0	585
AT1G69960.1	MDP0000234078	84.24	330	27	1	3	307	2	331	0	582
AT1G69960.1	MDP0000209820	83.06	307	25	2	1	307	1	280	0	529
AT1G69960.1	MDP0000221328	72.12	330	66	1	4	307	59	388	0	509
AT1G69960.1	MDP0000309518	80.43	281	55	0	27	307	131	411	2e-175	496
AT1G69960.1	MDP0000151925	81.51	265	49	0	43	307	115	379	2e-168	478
AT1G69960.1	MDP0000189196	72.73	297	48	1	44	307	191	487	8e-160	459
AT1G69960.1	MDP0000278575	64.47	304	104	2	6	305	2	305	5e-140	429
AT1G49720.2	MDP0000248567	46.59	425	155	13	1	369	1	409	2e-87	276
AT1G49720.2	MDP0000296303	46.3	419	161	14	1	371	417	819	8e-77	257
AT1G49720.2	MDP0000177068	50.39	254	99	8	1	243	1	238	2e-50	174
AT1G49720.2	MDP0000911132	54.59	185	75	6	16	195	8	188	3e-47	164
AT1G49720.2	MDP0000215106	36.98	338	149	10	21	357	17	291	6e-45	163
AT1G49720.2	MDP0000157088	58.2	122	40	4	1	121	1	112	5e-33	122
AT1G49720.2	MDP0000273211	42.13	178	80	4	11	181	6	167	3e-31	125
AT1G49720.2	MDP0000273211	64.91	57	18	1	307	361	241	297	2e-12	69.3
AT1G49720.2	MDP0000231542	41.45	193	75	5	23	177	32	224	7e-31	127
AT1G49720.2	MDP0000231542	50	98	45	1	267	360	308	405	8e-17	83.6
AT1G49720.2	MDP0000740787	40.88	137	68	3	25	153	200	331	1e-23	103
AT1G49720.2	MDP0000740787	69.09	55	15	1	308	362	438	490	1e-13	73.2
AT1G49720.2	MDP0000701734	49.19	124	49	2	269	378	507	630	2e-21	97.1
AT1G47128.1	MDP0000231666	68.52	467	130	7	6	457	8	472	0	633
AT1G47128.1	MDP0000881763	69.82	434	123	4	23	450	31	462	0	629
AT1G47128.1	MDP0000242622	67.71	449	135	4	6	446	8	454	0	608
AT1G47128.1	MDP0000526363	65.83	360	106	7	8	355	7	361	8e-166	476
AT1G47128.1	MDP0000291220	61.69	355	129	3	26	375	14	366	5e-158	457
AT1G47128.1	MDP0000287242	60.61	358	134	3	26	378	14	369	2e-155	459
AT1G47128.1	MDP0000586674	74.25	299	76	1	160	457	103	401	4e-154	448
AT1G47128.1	MDP0000594227	63.04	303	104	3	76	373	142	441	2e-131	392
AT1G47128.1	MDP0000166087	50.65	387	171	5	49	433	32	400	7e-126	377
AT1G47128.1	MDP0000242006	52.22	360	155	7	1	353	1	350	1e-123	368
AT1G45249.3	MDP0000248567	49.14	464	151	19	7	427	10	431	5e-106	325
AT1G45249.3	MDP0000296303	51.6	469	120	19	7	427	426	835	6e-100	320
AT1G45249.3	MDP0000701734	50.1	477	133	22	1	428	224	644	2e-95	303
AT1G45249.3	MDP0000911132	53.25	231	62	10	7	224	10	207	6e-55	184
AT1G45249.3	MDP0000177068	54.63	227	69	9	7	224	10	211	3e-53	182
AT1G45249.3	MDP0000177486	38.48	447	183	19	21	423	32	430	1e-48	175
AT1G45249.3	MDP0000144105	38.48	447	183	19	21	423	32	430	1e-48	175
AT1G45249.3	MDP0000157088	58.47	118	29	5	7	115	10	116	6e-30	114
AT1G45249.3	MDP0000740787	45.93	135	68	2	22	153	199	331	2e-27	114
AT1G45249.3	MDP0000740787	48.62	109	37	5	322	426	424	517	2e-14	75.9
AT1G45249.3	MDP0000215106	44.79	163	65	6	21	179	19	160	4e-27	112
AT1G45249.3	MDP0000215106	44.83	116	38	4	284	393	196	291	1e-14	76.3
AT1G17550.1	MDP0000179084	53.37	549	217	10	1	511	11	558	0	542
AT1G17550.1	MDP0000178692	53.64	535	223	9	1	511	11	544	0	523
AT1G17550.1	MDP0000647467	58.99	395	107	6	160	512	210	591	3e-149	444
AT1G17550.1	MDP0000265371	47.96	565	227	13	1	511	502	1053	3e-149	458
AT1G17550.1	MDP0000893203	61.05	344	124	3	177	510	102	445	1e-144	427
AT1G17550.1	MDP0000231674	54.25	400	157	7	134	510	31	427	3e-140	416
AT1G17550.1	MDP0000437033	46.75	323	143	4	189	510	96	390	3e-86	275
AT1G17550.1	MDP0000203818	46	300	137	3	187	486	128	402	1e-75	248
AT1G17550.1	MDP0000883465	43.75	320	145	6	189	502	114	404	7e-75	246
AT1G17550.1	MDP0000304124	43.07	332	138	5	176	501	94	380	3e-73	241
AT1G07430.1	MDP0000883465	66.04	318	81	6	120	435	113	405	2e-144	423
AT1G07430.1	MDP0000628976	64.15	318	85	5	119	434	112	402	1e-134	398
AT1G07430.1	MDP0000203818	63.84	318	88	4	119	435	128	419	3e-131	390
AT1G07430.1	MDP0000270237	69.51	246	72	2	119	363	123	366	6e-122	365
AT1G07430.1	MDP0000304124	38.75	431	189	10	20	435	12	382	1e-86	273
AT1G07430.1	MDP0000296566	44.57	368	141	12	77	435	63	376	1e-81	261
AT1G07430.1	MDP0000893203	41.71	362	151	7	112	438	105	441	6e-77	250
AT1G07430.1	MDP0000179084	39.36	376	153	8	110	438	206	553	1e-76	253
AT1G07430.1	MDP0000561356	48.77	244	103	4	121	359	10	236	1e-71	231
AT1G07430.1	MDP0000904071	48.77	244	103	4	121	359	90	316	3e-71	233
AT1G03970.1	MDP0000208334	44.78	297	123	11	8	270	25	314	6e-52	175
AT1G03970.1	MDP0000129112	48.65	222	84	10	46	245	251	464	2e-38	142
AT1G03970.1	MDP0000706379	62.24	98	36	1	174	271	204	300	5e-29	114
AT1G03970.1	MDP0000198495	36.87	198	82	6	85	244	80	272	2e-15	75.9
AT1G03970.1	MDP0000248567	52.7	74	35	0	175	248	339	412	1e-14	73.9
AT1G03970.1	MDP0000273211	31.16	199	89	3	85	235	95	293	2e-13	70.9
AT1G03970.1	MDP0000215106	32.14	196	85	5	85	232	95	290	7e-13	68.6
AT1G03970.1	MDP0000177486	49.43	87	38	3	166	249	332	415	1e-12	67.8
AT1G03970.1	MDP0000144105	49.43	87	38	3	166	249	332	415	1e-12	67.8
AT1G03970.1	MDP0000740787	48.42	95	38	3	161	248	417	507	4e-12	66.6
AT1G01360.1	MDP0000248399	80.66	181	30	1	7	187	5	180	4e-106	306
AT1G01360.1	MDP0000284624	81.92	177	30	1	13	187	4	180	2e-104	302
AT1G01360.1	MDP0000120164	80.95	168	32	0	20	187	64	231	5e-99	290
AT1G01360.1	MDP0000434532	80.95	168	32	0	20	187	54	221	5e-99	290
AT1G01360.1	MDP0000730751	53.94	165	73	2	24	187	42	204	1e-60	191
AT1G01360.1	MDP0000132875	55.29	170	73	3	16	182	14	183	3e-59	187
AT1G01360.1	MDP0000134325	53.33	165	74	2	24	187	42	204	4e-59	187
AT1G01360.1	MDP0000774202	57.23	166	69	2	19	183	59	223	9e-58	185
AT1G01360.1	MDP0000228470	57.41	162	67	2	21	181	187	347	2e-54	180
AT1G01360.1	MDP0000270731	53.94	165	73	2	24	187	89	251	5e-53	173

## Sheet: Table S11_3
Table S11_3 The annotation and alignment analysis of differentially expressed genes in seven apple's coexpression modules homologous with ABA pathway-related genes in Arabidopsis Thaliana
Gene id	Module name	KME	GS_LT	GS_ELR	Gene name of Arabidopsis	Gene model of Arabidopsis	% identity	alignment length	mismatches	gap opens	q. start	q. end	s. start	s. end	evalue	bit score
MDP0000270731	module 7	0.841607	0.64033	0.330513	ATRCAR1	AT1G01360.1	53.94	165	73	2	24	187	89	251	5e-53	173
MDP0000215106	module 7	0.845063	0.340793	0.130005	ATGBF4	AT1G03970.1	32.14	196	85	5	85	232	95	290	7e-13	68.6
MDP0000304124	module 7	0.7018	-0.0552313	0.0223598	ATHAI2	AT1G07430.1	38.75	431	189	10	20	435	12	382	1e-86	273
MDP0000296303	module 7	0.680645	0.00125411	0.0683246	ATABF2	AT1G45249.3	51.6	469	120	19	7	427	426	835	6e-100	320
MDP0000291220	module 7	0.735522	0.441177	0.310147	ATRD21	AT1G47128.1	61.69	355	129	3	26	375	14	366	5e-158	457
MDP0000231666	module 7	0.83706	0.544278	0.0923051	ATRD21	AT1G47128.1	68.52	467	130	7	6	457	8	472	0	633
MDP0000309518	module 7	-0.547343	-0.0951899	-0.0224329	ATPP2A	AT1G69960.1	80.43	281	55	0	27	307	131	411	2e-175	496
MDP0000598064	module 7	0.793755	0.426715	0.353177	ATHB6	AT2G22430.1	60.36	111	42	1	47	157	120	228	3e-36	138
MDP0000423596	module 7	0.878423	0.59458	0.23059	ATHB6	AT2G22430.1	51.66	151	63	2	61	208	226	369	3e-38	142
MDP0000850892	module 7	-0.692489	-0.183509	-0.0950984	ATRSL1	AT2G26130.1	26.25	301	210	8	60	352	1	297	5e-31	122
MDP0000680813	module 7	0.821754	0.341713	-0.022727	ATPUB12	AT2G28830.1	66.41	640	197	11	3	635	11	639	0	824
MDP0000129424	module 7	0.867126	0.386943	0.0848597	ATAIRP3	AT3G09770.1	71.96	189	45	4	187	374	2	183	6e-91	276
MDP0000322504	module 7	0.688474	0.430065	0.182956	ATAIRP3	AT3G09770.1	56.86	408	121	10	1	374	1	387	1e-134	395
MDP0000714219	module 7	0.828815	0.285512	0.0629168	ATAIRP3	AT3G09770.1	68.63	255	74	3	117	370	1	250	4e-122	358
MDP0000206102	module 7	-0.800491	-0.30107	-0.112966	ATSnRK2.2	AT3G50500.2	74.21	380	69	2	12	369	12	384	0	584
MDP0000157088	module 6	0.664253	0.0987909	0.128225	ATABF2	AT1G45249.3	58.47	118	29	5	7	115	10	116	6e-30	114
MDP0000216660	module 6	0.929279	0.360117	0.338926	ATRSL1	AT2G26130.1	30.33	211	141	5	145	352	100	307	6e-29	116
MDP0000507097	module 6	0.918448	0.52866	0.34923	ATKEG	AT5G13530.1	29.68	347	208	8	105	450	22	333	1e-31	134
MDP0000284624	module 5	0.853762	0.755879	0.354664	ATRCAR1	AT1G01360.1	81.92	177	30	1	13	187	4	180	2e-104	302
MDP0000134325	module 5	0.68934	0.528212	0.263236	ATRCAR1	AT1G01360.1	53.33	165	74	2	24	187	42	204	4e-59	187
MDP0000208334	module 5	0.731489	0.625613	0.319648	ATGBF4	AT1G03970.1	44.78	297	123	11	8	270	25	314	6e-52	175
MDP0000231674	module 5	0.648952	0.233864	0.16062	ATHAB2	AT1G17550.1	54.25	400	157	7	134	510	31	427	3e-140	416
MDP0000736852	module 5	0.885454	0.554157	0.340675	ATHB6	AT2G22430.1	47.22	324	122	12	24	312	66	375	8e-68	220
MDP0000285569	module 5	-0.948556	-0.657818	-0.410832	ATPUB12	AT2G28830.1	53.04	626	276	10	13	637	16	624	0	564
MDP0000152668	module 5	-0.710577	-0.435869	-0.158679	ATSnRK2.2	AT3G50500.2	71.82	401	60	4	12	369	12	402	0	543
MDP0000156175	module 5	0.941422	0.510392	0.34024	ATSDIR1	AT3G55530.1	29.47	95	67	0	158	252	292	386	1e-12	68.2
MDP0000437033	module 4	0.764074	-0.193755	-0.179723	ATHAB2	AT1G17550.1	46.75	323	143	4	189	510	96	390	3e-86	275
MDP0000127640	module 4	-0.906223	0.154022	0.261302	ATABI3	AT3G24650.1	39.22	102	60	2	571	672	421	520	2e-16	84.3
MDP0000052608	module 4	-0.879826	0.308176	0.278909	ATSnRK2.2	AT3G50500.2	70.25	326	89	2	21	345	2	320	1e-168	479
MDP0000300274	module 4	0.908336	-0.199961	-0.179687	ATCIPK26	AT5G21326.1	58.88	484	146	4	4	435	6	488	0	585
MDP0000216765	module 4	0.949326	-0.136699	-0.159059	ATCIPK26	AT5G21326.1	63.39	448	124	4	4	415	6	449	0	584
MDP0000270573	module 4	0.77343	0.153119	-0.129521	ATCIPK26	AT5G21326.1	53.88	438	172	4	5	438	144	555	9e-170	493
MDP0000264639	module 3	-0.806117	0.41944	0.161135	ATPYL3	AT1G73000.1	63.64	187	61	2	22	207	8	188	1e-82	248
MDP0000125850	module 3	-0.671576	0.254685	-0.0490026	ATPYL3	AT1G73000.1	49.73	185	84	3	22	206	24	199	1e-61	195
MDP0000248399	module 2	-0.729813	0.695175	0.340457	ATRCAR1	AT1G01360.1	80.66	181	30	1	7	187	5	180	4e-106	306
MDP0000893203	module 2	0.926739	-0.383638	-0.270228	ATHAI2	AT1G07430.1	41.71	362	151	7	112	438	105	441	6e-77	250
MDP0000883465	module 2	0.665541	-0.374887	-0.264267	ATHAI2	AT1G07430.1	66.04	318	81	6	120	435	113	405	2e-144	423
MDP0000647467	module 2	-0.898057	0.416022	0.215859	ATHAB2	AT1G17550.1	58.99	395	107	6	160	512	210	591	3e-149	444
MDP0000221328	module 2	0.621686	-0.265696	-0.351064	ATPP2A	AT1G69960.1	72.12	330	66	1	4	307	59	388	0	509
MDP0000859459	module 2	-0.785402	0.457036	0.294715	ATHB6	AT2G22430.1	43.21	324	112	10	2	303	1	274	3e-64	207
MDP0000944063	module 2	0.916627	-0.290379	-0.202765	ATRSL1	AT2G26130.1	31.47	197	129	5	159	352	114	307	2e-28	114
MDP0000261942	module 2	-0.721545	0.455792	0.299486	ATPUB12	AT2G28830.1	38.71	620	299	12	17	634	322	862	6e-116	380
MDP0000281474	module 2	0.59932	0.183749	-0.0724413	ATPUB12	AT2G28830.1	66.93	638	194	10	5	635	187	814	0	825
MDP0000195508	module 2	0.968677	-0.409755	-0.289505	ATPUB12	AT2G28830.1	50.39	649	277	12	13	637	11	638	0	560
MDP0000472519	module 2	0.872781	-0.494345	-0.259126	ATPUB12	AT2G28830.1	43.15	628	334	9	13	634	33	643	3e-150	466
MDP0000906648	module 2	0.963416	-0.554013	-0.376866	ATAIRP3	AT3G09770.1	49.76	211	95	5	169	373	7	212	3e-64	208
MDP0000243995	module 2	0.991628	-0.448027	-0.319544	ATAIRP3	AT3G09770.1	48.42	221	103	4	123	337	174	389	4e-61	207
MDP0000511675	module 2	0.560555	0.0235536	-0.172044	ATAIRP3	AT3G09770.1	54.31	383	153	8	1	375	1	369	2e-126	374
MDP0000245312	module 2	0.829081	-0.677053	-0.381167	ATSnRK2.2	AT3G50500.2	72.65	362	57	3	40	369	1	352	3e-175	496
MDP0000465593	module 2	0.927189	-0.564728	-0.363353	ATSDIR1	AT3G55530.1	51.16	43	21	0	211	253	122	164	2e-12	65.5
MDP0000675059	module 2	0.824894	-0.57355	-0.584658	ATSDIR1	AT3G55530.1	49.06	53	26	1	202	253	285	337	3e-12	67
MDP0000181878	module 2	-0.851285	0.57398	0.362198	ATKEG	AT5G13530.1	22.76	268	173	6	174	436	437	675	8e-14	77.8
MDP0000916873	module 2	0.921987	-0.398384	-0.290307	ATAIP2	AT5G20910.1	64.5	307	102	5	11	311	8	313	5e-141	405
MDP0000618921	module 2	0.750921	-0.491488	-0.256387	ATAIP2	AT5G20910.1	70.51	156	41	4	157	308	3	157	1e-72	229
MDP0000226252	module 2	-0.627367	0.631557	0.311747	ATAIP2	AT5G20910.1	48.78	82	40	1	201	282	195	274	1e-23	100
MDP0000747045	module 2	0.955065	-0.42165	-0.269083	ATCIPK26	AT5G21326.1	55.5	427	178	9	12	429	11	434	2e-160	467
MDP0000303735	module 2	0.77009	-0.610739	-0.293283	ATCIPK26	AT5G21326.1	53.08	439	178	4	9	424	26	459	2e-163	474
MDP0000129112	module 1	-0.61374	0.546922	0.183326	ATGBF4	AT1G03970.1	48.65	222	84	10	46	245	251	464	2e-38	142
MDP0000270237	module 1	-0.700417	0.0532425	0.0723924	ATHAI2	AT1G07430.1	69.51	246	72	2	119	363	123	366	6e-122	365
MDP0000203818	module 1	-0.739398	0.252098	0.130376	ATHAI2	AT1G07430.1	63.84	318	88	4	119	435	128	419	3e-131	390
MDP0000701734	module 1	-0.717352	0.300916	0.205075	ATABF2	AT1G45249.3	50.1	477	133	22	1	428	224	644	2e-95	303
MDP0000287242	module 1	-0.71715	0.419497	0.256881	ATRD21	AT1G47128.1	60.61	358	134	3	26	378	14	369	2e-155	459
MDP0000564897	module 1	0.942054	-0.487096	-0.323397	ATHB6	AT2G22430.1	49.01	353	115	14	2	312	1	330	7e-83	257
MDP0000644255	module 1	0.832728	-0.632082	-0.329624	ATRSL1	AT2G26130.1	27.57	370	220	13	15	355	92	442	7e-32	127
MDP0000267282	module 1	0.881985	-0.458857	-0.188397	ATSDIR1	AT3G55530.1	31.37	102	68	1	154	255	524	623	2e-12	67.4
MDP0000264417	module 1	0.908641	-0.323089	-0.169872	ATABD1	AT4G38480.1	61.79	424	127	3	8	396	6	429	0	528
MDP0000305329	module 1	-0.624285	0.415923	0.244208	ATRPN10	AT4G38630.1	66.49	388	104	7	5	369	60	444	7e-167	486
MDP0000307969	module 1	-0.472383	0.167082	0.042846	ATKEG	AT5G13530.1	33.07	257	149	5	171	426	79	313	9e-36	146
MDP0000782661	module 1	-0.835362	0.606308	0.246829	ATAIP2	AT5G20910.1	41.9	105	57	2	201	305	202	302	3e-24	102
