# Supplementary material for: Transcriptional regulation of bark freezing tolerance in apple (Malus domestica Borkh.)
Source: Hortic Res. 2020 Dec 1;7:205. doi: 10.1038/s41438-020-00432-8 (PMC7705664; doi:10.1038/s41438-020-00432-8)
Supplement: Supplementary file 12 — Table S12 The alignment and annotation analysis of apple genome and DEGs in this study with BR and ETH pathway-related genes in Arabidopsis [file 41438_2020_432_MOESM12_ESM.docx]

## Sheet: Table S12_1
Table S12_1 BR and ETH pathway-related genes in Arabidopsis Thaliana
Gene name	Gene model	Gene pathway	Reference
BRI1	AT4G39400.1	BR pathway	Ainoa Planas-Riverola etc., Development, 2019.
BAK1	AT4G33430.2	BR pathway	Ainoa Planas-Riverola etc., Development, 2019.
BSK1	AT4G35230.1	BR pathway	Ainoa Planas-Riverola etc., Development, 2019.
BSK2	AT5G46570.1	BR pathway	Ainoa Planas-Riverola etc., Development, 2019.
BSK3	AT4G00710.1	BR pathway	Ainoa Planas-Riverola etc., Development, 2019.
BSK4	AT1G01740.1	BR pathway	Ainoa Planas-Riverola etc., Development, 2019.
BSK7	AT1G63500.1	BR pathway	Ainoa Planas-Riverola etc., Development, 2019.
BSK8	AT5G41260.1	BR pathway	Ainoa Planas-Riverola etc., Development, 2019.
BSU1	AT1G03445.1	BR pathway	Ainoa Planas-Riverola etc., Development, 2019.
BIN2	AT4G18710.1	BR pathway	Ainoa Planas-Riverola etc., Development, 2019.
BES1	AT1G19350.3	BR pathway	Ainoa Planas-Riverola etc., Development, 2019.
SINAT2	AT3G58040.1	BR pathway	Ainoa Planas-Riverola etc., Development, 2019.
DSK2	AT2G17200.1	BR pathway	Ainoa Planas-Riverola etc., Development, 2019.
BZR1	AT1G75080.1	BR pathway	Ainoa Planas-Riverola etc., Development, 2019.
ERS1	AT2G40940.1	ETH pathway	Kemal Kazan, Trends in Plant Science, 2015.
ERS2	AT1G04310.1	ETH pathway	Kemal Kazan, Trends in Plant Science, 2015.
ETR1	AT1G66340.1	ETH pathway	Kemal Kazan, Trends in Plant Science, 2015.
ETR2	AT3G23150.1	ETH pathway	Kemal Kazan, Trends in Plant Science, 2015.
EIN4	AT3G04580.1	ETH pathway	Kemal Kazan, Trends in Plant Science, 2015.
MKK4	AT1G51660.1	ETH pathway	Qiong Zhao etc., Molecular Plant, 2011.
MKK5	AT3G21220.1	ETH pathway	Qiong Zhao etc., Molecular Plant, 2011.
MPK6	AT2G43790.1	ETH pathway	Qiong Zhao etc., Molecular Plant, 2011.
EIN2	AT5G03280.1	ETH pathway	Kemal Kazan, Trends in Plant Science, 2015.
EIL3	AT1G73730.1	ETH pathway	Hongwei Guo, Current Opinion in Plant Biology, 2004.
ERF1	AT3G23240.1	ETH pathway	Kemal Kazan, Trends in Plant Science, 2015.
CTR1	AT5G03730.2	ETH pathway	Kemal Kazan, Trends in Plant Science, 2015.
EBF2	AT5G25350.1	ETH pathway	Kemal Kazan, Trends in Plant Science, 2015.
EIN3	AT3G20770.1	ETH pathway	Kemal Kazan, Trends in Plant Science, 2015.
EIL1	AT2G27050.1	ETH pathway	Kemal Kazan, Trends in Plant Science, 2015.
ETO1	AT3G51770.2	ETH pathway	Kemal Kazan, Trends in Plant Science, 2015.
EOL2	AT5G58550.1	ETH pathway	Kemal Kazan, Trends in Plant Science, 2015.
ACS5	AT5G65800.1	ETH pathway	Kemal Kazan, Trends in Plant Science, 2015.
ACS2	AT1G01480.1	ETH pathway	Qiong Zhao etc., Molecular Plant, 2011.
ACS6	AT4G11280.1	ETH pathway	Qiong Zhao etc., Molecular Plant, 2011.
MKK9	AT1G73500.1	ETH pathway	Qiong Zhao etc., Molecular Plant, 2011.
MPK3	AT3G45640.1	ETH pathway	Qiong Zhao etc., Molecular Plant, 2011.
PORA	AT5G54190.1	ETH pathway	Qiong Zhao etc., Molecular Plant, 2011.
PORB	AT4G27440.1	ETH pathway	Qiong Zhao etc., Molecular Plant, 2011.
FLS2	AT5G46330.1	ETH pathway	Qiong Zhao etc., Molecular Plant, 2011.
SID2	AT1G74710.2	ETH pathway	Qiong Zhao etc., Molecular Plant, 2011.

## Sheet: Table S12_2
Table S12_2 The alignment analysis of BR and ETH pathway-related genes in Arabidopsis Thaliana with apple's genome
Gene model of Arabidopsis	Homologous gene id in apple's genome	% identity	alignment length	mismatches	gap opens	q. start	q. end	s. start	s. end	evalue	bit score
AT5G65800.1	MDP0000413933	67.95	468	143	1	1	468	202	662	0	689
AT5G65800.1	MDP0000232577	62.59	425	134	3	7	431	66	465	0	569
AT5G65800.1	MDP0000123248	51.08	462	217	2	4	465	12	464	2e-178	514
AT5G65800.1	MDP0000133334	47.03	404	209	2	28	430	155	554	5e-146	433
AT5G65800.1	MDP0000166535	44.15	410	224	2	14	423	246	650	1e-129	395
AT5G65800.1	MDP0000250254	40.52	427	209	4	4	430	114	495	4e-117	357
AT5G65800.1	MDP0000203740	60.18	221	87	1	211	431	43	262	3e-94	291
AT5G65800.1	MDP0000203740	69.77	43	13	0	50	92	1	43	1e-12	68.6
AT5G65800.1	MDP0000250058	25.41	303	204	11	79	365	100	396	3e-16	82
AT5G65800.1	MDP0000815368	25.41	303	204	11	79	365	100	396	3e-16	82
AT5G65800.1	MDP0000235318	25.66	343	226	14	79	403	100	431	3e-16	82
AT5G58550.1	MDP0000148169	58.71	930	361	5	1	912	1	925	0	1108
AT5G58550.1	MDP0000294856	58.39	870	358	3	47	915	72	938	0	1048
AT5G58550.1	MDP0000929634	46.23	861	423	5	60	909	55	886	0	735
AT5G58550.1	MDP0000451242	52.85	596	279	2	47	642	67	660	0	654
AT5G58550.1	MDP0000451242	31.34	201	137	1	701	900	389	589	7e-23	105
AT5G58550.1	MDP0000140702	41.81	861	406	8	60	909	51	827	0	602
AT5G58550.1	MDP0000140702	29.55	220	142	3	711	920	356	572	2e-19	94.7
AT5G58550.1	MDP0000255883	44.44	198	93	1	268	465	150	330	1e-51	186
AT5G58550.1	MDP0000315559	51.95	154	56	2	766	919	55	190	6e-44	162
AT5G58550.1	MDP0000797649	54.14	157	72	0	573	729	1	157	5e-43	157
AT5G58550.1	MDP0000315061	25.28	360	172	9	104	452	44	317	3e-20	94
AT5G54190.1	MDP0000171795	83.21	405	58	2	1	405	1	395	0	677
AT5G54190.1	MDP0000831656	81.73	405	64	2	1	405	1	395	0	669
AT5G54190.1	MDP0000325356	76.75	271	53	2	1	271	1	261	2e-147	423
AT5G54190.1	MDP0000139097	90.7	86	8	0	268	353	1	86	4e-54	177
AT5G54190.1	MDP0000626209	86.96	92	12	0	163	254	68	159	3e-44	154
AT5G54190.1	MDP0000326249	34.06	229	126	7	96	321	51	257	9e-26	106
AT5G54190.1	MDP0000824458	30.09	329	192	13	79	402	26	321	8e-25	104
AT5G54190.1	MDP0000202119	28.88	322	197	11	85	402	28	321	9e-24	101
AT5G54190.1	MDP0000161558	29.19	322	179	14	96	402	37	324	1e-23	101
AT5G54190.1	MDP0000205641	33.96	212	105	9	96	299	37	221	6e-23	97.1
AT5G46570.1	MDP0000092692	82.63	495	79	3	1	488	1	495	0	858
AT5G46570.1	MDP0000140641	66.8	494	111	4	1	488	1	447	0	628
AT5G46570.1	MDP0000459059	59.07	474	192	2	13	484	17	490	0	602
AT5G46570.1	MDP0000308844	61.45	454	171	2	38	488	49	501	0	599
AT5G46570.1	MDP0000270591	59.91	449	177	2	38	486	311	756	0	580
AT5G46570.1	MDP0000161621	57.38	481	174	3	38	488	121	600	0	578
AT5G46570.1	MDP0000300456	57.49	494	169	4	35	488	52	544	0	577
AT5G46570.1	MDP0000293071	61.07	429	163	2	15	442	22	447	0	565
AT5G46570.1	MDP0000293071	51.71	468	222	3	24	488	478	944	2e-167	503
AT5G46570.1	MDP0000142512	54.36	528	183	6	17	486	19	546	0	563
AT5G46570.1	MDP0000129030	51.5	468	223	3	24	488	25	491	2e-173	502
AT5G46330.1	MDP0000254122	55	1160	501	11	7	1157	7	1154	0	1176
AT5G46330.1	MDP0000145652	34.24	1174	702	22	21	1149	30	1178	1e-177	560
AT5G46330.1	MDP0000914598	33.42	1164	650	24	19	1159	9	1070	3e-175	550
AT5G46330.1	MDP0000898059	33.97	1148	634	25	33	1155	33	1081	1e-174	550
AT5G46330.1	MDP0000612208	33.08	1179	679	26	17	1159	26	1130	7e-174	548
AT5G46330.1	MDP0000613625	32.61	1242	728	23	8	1156	16	1241	4e-171	543
AT5G46330.1	MDP0000488270	31.42	1270	755	21	1	1170	1	1254	3e-168	536
AT5G46330.1	MDP0000215194	33.16	1164	666	27	19	1159	30	1104	4e-166	526
AT5G46330.1	MDP0000150428	31.86	1290	700	23	21	1153	122	1389	1e-165	533
AT5G46330.1	MDP0000184590	33.95	1025	617	17	171	1155	78	1082	2e-163	519
AT5G46330.1	MDP0000184590	38.82	644	387	5	61	699	64	705	2e-120	403
AT5G41260.1	MDP0000270591	74.67	458	115	1	28	485	298	754	0	745
AT5G41260.1	MDP0000459059	70.61	490	137	5	1	484	1	489	0	717
AT5G41260.1	MDP0000293071	69.39	477	129	4	1	461	1	476	0	678
AT5G41260.1	MDP0000293071	57.61	460	188	3	31	484	481	939	0	551
AT5G41260.1	MDP0000142512	61.4	544	151	5	1	485	1	544	0	659
AT5G41260.1	MDP0000156710	66.39	479	88	5	1	409	1	476	0	636
AT5G41260.1	MDP0000156710	73.08	78	21	0	408	485	536	613	1e-27	117
AT5G41260.1	MDP0000308844	61.06	470	172	4	20	484	33	496	0	600
AT5G41260.1	MDP0000092692	57.43	491	203	2	1	485	1	491	0	588
AT5G41260.1	MDP0000161621	55.68	528	185	6	1	484	73	595	0	582
AT5G41260.1	MDP0000300456	58.16	490	162	4	38	485	52	540	0	575
AT5G41260.1	MDP0000129030	57.61	460	188	3	31	484	28	486	0	551
AT5G25350.1	MDP0000280142	55.33	647	262	6	1	622	1	645	0	681
AT5G25350.1	MDP0000429728	55.33	647	262	6	1	622	1	645	0	681
AT5G25350.1	MDP0000239011	55.56	639	255	6	1	613	1	636	0	672
AT5G25350.1	MDP0000314942	55.4	639	256	6	1	613	1	636	0	671
AT5G25350.1	MDP0000165656	54.39	649	266	7	1	622	1	646	0	634
AT5G25350.1	MDP0000230402	53.65	643	270	6	6	622	31	671	0	621
AT5G25350.1	MDP0000143860	26.84	611	354	16	58	613	11	583	1e-44	169
AT5G25350.1	MDP0000143860	24.21	413	225	7	154	565	289	614	3e-24	108
AT5G25350.1	MDP0000143860	28.93	280	164	6	123	402	342	586	1e-22	103
AT5G25350.1	MDP0000224875	26.77	564	334	12	58	580	11	536	2e-41	163
AT5G25350.1	MDP0000224875	27.36	296	191	7	124	413	329	606	3e-21	99.8
AT5G25350.1	MDP0000224875	23.71	291	214	5	153	442	300	583	5e-19	92.4
AT5G25350.1	MDP0000224875	27.2	353	203	11	297	609	98	436	1e-17	88.2
AT5G25350.1	MDP0000146108	25.79	605	353	17	34	598	41	589	3e-36	145
AT5G25350.1	MDP0000146108	27.27	462	285	16	152	612	89	500	2e-25	112
AT5G25350.1	MDP0000146108	29.07	313	210	9	154	465	338	639	8e-20	94.7
AT5G25350.1	MDP0000298852	25.79	605	353	17	34	598	41	589	4e-36	145
AT5G25350.1	MDP0000298852	27.27	462	285	16	152	612	89	500	1e-25	112
AT5G25350.1	MDP0000298852	29.07	313	210	9	154	465	338	639	8e-20	94.7
AT5G03730.2	MDP0000230308	68.4	867	200	14	1	821	1	839	0	1075
AT5G03730.2	MDP0000126707	60.56	393	106	4	473	816	15	407	4e-151	455
AT5G03730.2	MDP0000151497	60.31	393	107	4	473	816	15	407	4e-150	452
AT5G03730.2	MDP0000188604	68.2	283	90	0	529	811	706	988	3e-127	410
AT5G03730.2	MDP0000188604	40.16	366	191	6	78	437	188	531	1e-69	250
AT5G03730.2	MDP0000203495	48.01	552	147	15	1	467	1	497	1e-126	394
AT5G03730.2	MDP0000682893	68.2	283	90	0	529	811	312	594	8e-124	390
AT5G03730.2	MDP0000682893	45.79	107	57	1	215	321	7	112	3e-23	106
AT5G03730.2	MDP0000785379	64.13	276	97	1	539	814	374	647	2e-116	372
AT5G03730.2	MDP0000176409	64.13	276	97	1	539	814	657	930	3e-114	374
AT5G03730.2	MDP0000176409	33.45	293	163	9	165	439	88	366	3e-33	139
AT5G03730.2	MDP0000225231	65.56	270	85	2	545	808	705	972	6e-110	363
AT5G03730.2	MDP0000225231	32.39	247	142	6	166	395	87	325	2e-27	120
AT5G03730.2	MDP0000165867	57.88	273	113	1	536	808	580	850	2e-101	340
AT5G03280.1	MDP0000152033	52.11	1376	546	26	1	1291	110	1457	0	1321
AT5G03280.1	MDP0000302747	52.38	1344	556	25	1	1291	1	1313	0	1283
AT5G03280.1	MDP0000141543	57.25	517	210	4	7	519	118	627	0	590
AT5G03280.1	MDP0000314596	26.9	394	265	8	24	401	84	470	1e-32	136
AT5G03280.1	MDP0000150086	26.97	419	267	10	24	413	64	472	3e-30	128
AT5G03280.1	MDP0000238832	26.09	391	266	8	24	398	59	442	5e-29	124
AT5G03280.1	MDP0000172763	25.37	402	258	10	24	390	82	476	2e-28	122
AT5G03280.1	MDP0000276893	26.09	391	266	8	24	398	59	442	2e-28	121
AT5G03280.1	MDP0000249325	25.58	391	268	8	24	398	59	442	5e-28	120
AT5G03280.1	MDP0000126438	26.01	396	268	9	24	401	84	472	6e-28	120
AT4G39400.1	MDP0000582901	70.37	1171	330	11	33	1195	37	1198	0	1565
AT4G39400.1	MDP0000659362	70.37	1171	330	11	33	1195	77	1238	0	1565
AT4G39400.1	MDP0000157003	68.62	1176	323	10	28	1195	34	1171	0	1551
AT4G39400.1	MDP0000242756	48.29	1081	513	22	117	1169	80	1142	0	926
AT4G39400.1	MDP0000190265	47.39	1072	481	22	117	1158	74	1092	0	879
AT4G39400.1	MDP0000190265	31.86	634	350	20	6	580	14	624	1e-52	202
AT4G39400.1	MDP0000263026	34.03	1296	651	30	35	1158	107	1370	0	593
AT4G39400.1	MDP0000150428	33.98	1298	646	31	35	1158	132	1392	3e-176	561
AT4G39400.1	MDP0000897962	33.56	1186	602	39	34	1166	41	1093	2e-154	495
AT4G39400.1	MDP0000613625	32.13	1270	685	40	4	1147	12	1230	6e-150	488
AT4G39400.1	MDP0000139304	32.6	1006	560	19	218	1158	111	1063	5e-148	478
AT4G39400.1	MDP0000139304	31.54	577	314	17	54	580	70	615	6e-46	181
AT4G35230.1	MDP0000308844	85.94	512	63	3	1	512	1	503	0	907
AT4G35230.1	MDP0000161621	82	539	61	4	1	512	73	602	0	897
AT4G35230.1	MDP0000300456	75.59	549	90	4	1	510	1	544	0	838
AT4G35230.1	MDP0000119220	92.35	340	26	0	173	512	1	340	0	660
AT4G35230.1	MDP0000459059	65.71	455	152	3	55	507	39	491	0	635
AT4G35230.1	MDP0000270591	62.78	454	164	1	55	508	308	756	0	618
AT4G35230.1	MDP0000092692	61.19	469	178	2	43	510	30	495	0	607
AT4G35230.1	MDP0000293071	68.37	411	127	2	55	464	39	447	0	601
AT4G35230.1	MDP0000293071	56.95	453	189	2	55	505	491	939	0	548
AT4G35230.1	MDP0000142512	57.64	517	162	5	47	507	30	545	0	587
AT4G35230.1	MDP0000129030	56.95	453	189	2	55	505	38	486	0	548
AT4G33430.2	MDP0000287771	77.3	630	92	4	12	639	10	590	0	914
AT4G33430.2	MDP0000291093	73.8	664	111	8	11	662	15	627	0	885
AT4G33430.2	MDP0000309283	72.93	617	90	4	12	626	10	551	0	823
AT4G33430.2	MDP0000874088	73.33	555	85	4	121	663	13	516	0	715
AT4G33430.2	MDP0000432466	76.37	491	100	4	186	663	68	555	0	670
AT4G33430.2	MDP0000432466	53.74	147	42	2	1	145	1	123	2e-36	144
AT4G33430.2	MDP0000183176	78.54	396	66	3	267	662	410	786	0	618
AT4G33430.2	MDP0000183176	70.71	437	74	8	216	647	32	419	0	573
AT4G33430.2	MDP0000201078	87.54	337	42	0	267	603	525	861	0	604
AT4G33430.2	MDP0000201078	66.51	436	63	9	217	647	177	534	5e-175	525
AT4G33430.2	MDP0000031416	49.18	673	268	11	5	662	10	623	0	585
AT4G33430.2	MDP0000887896	48.14	671	277	9	9	663	11	626	0	571
AT4G33430.2	MDP0000196862	50	620	231	8	26	632	39	592	0	566
AT4G27440.1	MDP0000171795	82.59	402	62	3	1	401	1	395	0	667
AT4G27440.1	MDP0000831656	81.34	402	67	3	1	401	1	395	0	659
AT4G27440.1	MDP0000325356	76.87	268	54	3	1	267	1	261	2e-144	416
AT4G27440.1	MDP0000139097	89.53	86	9	0	264	349	1	86	1e-54	179
AT4G27440.1	MDP0000626209	86.96	92	12	0	159	250	68	159	3e-44	154
AT4G27440.1	MDP0000202119	31.12	331	196	11	72	398	19	321	5e-29	117
AT4G27440.1	MDP0000824458	30.82	331	197	11	72	398	19	321	4e-28	114
AT4G27440.1	MDP0000326249	33.2	253	140	8	68	317	31	257	3e-27	111
AT4G27440.1	MDP0000167862	29.38	337	193	12	68	397	13	311	4e-26	108
AT4G27440.1	MDP0000161558	29.74	343	192	14	69	398	18	324	6e-26	107
AT4G18710.1	MDP0000194307	87.97	374	45	0	1	374	37	410	0	708
AT4G18710.1	MDP0000194307	51.19	84	31	1	173	256	1179	1252	2e-15	78.6
AT4G18710.1	MDP0000180284	90.66	364	30	2	6	366	44	406	0	695
AT4G18710.1	MDP0000250138	89.81	363	23	2	1	350	1	362	0	678
AT4G18710.1	MDP0000295137	89.81	363	23	2	1	350	1	362	0	677
AT4G18710.1	MDP0000127212	91.32	334	26	1	36	366	25	358	0	650
AT4G18710.1	MDP0000003459	79.89	368	73	1	3	369	36	403	0	628
AT4G18710.1	MDP0000271826	77	387	71	2	1	369	35	421	0	628
AT4G18710.1	MDP0000088156	77.75	373	80	2	1	370	34	406	0	624
AT4G18710.1	MDP0000225663	72.97	381	87	1	3	367	108	488	0	612
AT4G18710.1	MDP0000284352	74.47	376	85	2	3	367	157	532	0	611
AT4G11280.1	MDP0000123248	64.29	490	160	4	14	494	11	494	0	654
AT4G11280.1	MDP0000413933	52.44	431	198	3	11	436	201	629	3e-168	495
AT4G11280.1	MDP0000232577	43.87	465	223	6	19	478	67	498	2e-132	400
AT4G11280.1	MDP0000133334	44.09	406	225	2	39	443	155	559	4e-131	396
AT4G11280.1	MDP0000166535	41.77	407	235	2	25	431	246	650	3e-114	356
AT4G11280.1	MDP0000250254	37.65	409	213	3	25	433	124	490	2e-100	315
AT4G11280.1	MDP0000203740	43.15	248	127	4	224	466	45	283	1e-59	201
AT4G11280.1	MDP0000235318	26.91	275	184	9	90	350	100	371	4e-18	87.8
AT4G11280.1	MDP0000250058	29.31	174	118	4	90	261	100	270	5e-18	87.4
AT4G11280.1	MDP0000815368	29.31	174	118	4	90	261	100	270	5e-18	87.4
AT4G00710.1	MDP0000270591	78.07	456	98	2	27	481	298	752	0	765
AT4G00710.1	MDP0000459059	70.33	492	131	5	1	481	1	488	0	712
AT4G00710.1	MDP0000293071	74.5	447	108	4	1	441	1	447	0	691
AT4G00710.1	MDP0000293071	58.85	469	186	4	18	481	472	938	0	559
AT4G00710.1	MDP0000142512	65.07	544	129	7	1	483	1	544	0	687
AT4G00710.1	MDP0000156710	67.3	477	86	5	1	408	1	476	0	641
AT4G00710.1	MDP0000156710	68.35	79	24	1	407	484	536	614	6e-25	108
AT4G00710.1	MDP0000308844	62.39	460	166	3	28	481	37	495	0	604
AT4G00710.1	MDP0000161621	57.46	503	174	5	12	481	99	594	0	588
AT4G00710.1	MDP0000092692	58.14	485	192	5	12	487	13	495	0	586
AT4G00710.1	MDP0000300456	57.79	488	162	5	37	481	52	538	0	571
AT4G00710.1	MDP0000129030	59.52	462	180	4	25	481	26	485	0	560
AT3G58040.1	MDP0000623346	84.54	291	44	1	20	309	82	372	0	531
AT3G58040.1	MDP0000155243	72.49	338	41	2	23	308	1	338	1e-176	497
AT3G58040.1	MDP0000177380	72.31	307	85	0	1	307	1	307	9e-168	473
AT3G58040.1	MDP0000296352	81.13	265	50	0	44	308	55	319	7e-163	461
AT3G58040.1	MDP0000273224	81.13	265	50	0	44	308	668	932	8e-160	474
AT3G58040.1	MDP0000131193	79.48	268	47	1	49	308	35	302	2e-159	452
AT3G58040.1	MDP0000188180	79.48	268	47	1	49	308	35	302	2e-159	452
AT3G58040.1	MDP0000022760	78.79	264	56	0	45	308	42	305	1e-158	450
AT3G58040.1	MDP0000022758	78.41	264	57	0	45	308	42	305	6e-158	448
AT3G58040.1	MDP0000022754	77.65	264	59	0	45	308	42	305	3e-156	444
AT3G51770.2	MDP0000294856	75.18	955	208	6	9	954	1	935	0	1456
AT3G51770.2	MDP0000148169	62.82	952	321	6	9	954	1	925	0	1206
AT3G51770.2	MDP0000451242	69.91	678	176	6	16	684	2	660	0	967
AT3G51770.2	MDP0000451242	31.34	201	137	1	743	942	389	589	3e-23	106
AT3G51770.2	MDP0000929634	52.25	846	389	3	109	952	55	887	0	860
AT3G51770.2	MDP0000140702	47.63	844	376	5	109	952	51	828	0	712
AT3G51770.2	MDP0000255883	50.49	305	79	4	210	508	93	331	1e-89	293
AT3G51770.2	MDP0000797649	65.44	136	47	0	615	750	1	136	1e-53	187
AT3G51770.2	MDP0000315559	75.22	113	27	1	848	959	77	189	2e-49	178
AT3G51770.2	MDP0000315559	36.96	92	58	0	521	612	79	170	4e-12	68.6
AT3G51770.2	MDP0000315061	30.12	342	171	5	153	494	44	317	5e-35	138
AT3G45640.1	MDP0000199036	86.15	361	50	0	10	370	10	370	0	665
AT3G45640.1	MDP0000321850	86.15	361	50	0	10	370	10	370	0	665
AT3G45640.1	MDP0000237742	84.21	361	57	0	10	370	10	370	0	654
AT3G45640.1	MDP0000340624	75.55	364	88	1	6	369	41	403	0	595
AT3G45640.1	MDP0000321308	75.27	364	89	1	6	369	38	400	0	588
AT3G45640.1	MDP0000593502	66.76	355	118	0	13	367	15	369	0	535
AT3G45640.1	MDP0000321746	65.92	355	121	0	13	367	440	794	0	531
AT3G45640.1	MDP0000766240	68.08	354	113	0	14	367	20	373	0	530
AT3G45640.1	MDP0000251955	65.92	355	121	0	13	367	15	369	0	527
AT3G45640.1	MDP0000422421	65.56	363	122	1	5	367	3	362	0	524
AT3G23240.1	MDP0000235313	64.09	220	65	4	8	217	8	223	3e-73	226
AT3G23240.1	MDP0000167207	62.27	220	69	3	8	217	8	223	4e-73	225
AT3G23240.1	MDP0000127134	62.27	220	69	3	8	217	32	247	5e-73	226
AT3G23240.1	MDP0000871689	53.92	217	65	6	26	213	37	247	2e-58	189
AT3G23240.1	MDP0000855671	51.64	213	82	6	26	218	36	247	3e-56	183
AT3G23240.1	MDP0000447570	52.48	202	72	5	39	218	51	250	7e-56	182
AT3G23240.1	MDP0000322279	53.73	201	66	4	36	213	51	247	3e-55	180
AT3G23240.1	MDP0000246808	52.82	195	69	4	39	212	49	241	1e-53	179
AT3G23240.1	MDP0000689946	52.27	132	50	3	24	146	13	140	3e-38	135
AT3G23240.1	MDP0000805422	49.62	133	54	3	36	159	11	139	4e-35	126
AT3G23150.1	MDP0000219737	63.55	760	242	15	28	771	24	764	0	906
AT3G23150.1	MDP0000195916	63.55	760	242	15	28	771	24	764	0	906
AT3G23150.1	MDP0000393617	63.42	760	243	15	28	771	24	764	0	905
AT3G23150.1	MDP0000231172	54.23	780	318	15	1	766	1	755	0	783
AT3G23150.1	MDP0000168345	52.95	780	328	14	1	766	1	755	0	753
AT3G23150.1	MDP0000920189	65.78	564	168	10	1	552	1	551	0	698
AT3G23150.1	MDP0000557234	38.93	768	408	20	32	769	98	834	3e-154	474
AT3G23150.1	MDP0000267951	36.63	819	407	21	32	769	284	1071	6e-142	449
AT3G23150.1	MDP0000288468	39.21	584	318	14	32	597	4	568	1e-105	340
AT3G23150.1	MDP0000300556	41.12	484	217	9	32	452	67	545	2e-105	340
AT3G21220.1	MDP0000469046	72.78	360	81	4	1	346	1	357	3e-176	498
AT3G21220.1	MDP0000185340	74.85	330	74	2	23	346	30	356	9e-170	481
AT3G21220.1	MDP0000252992	50.78	321	135	7	17	327	5	312	1e-106	319
AT3G21220.1	MDP0000932944	50	322	145	5	17	329	5	319	9e-104	312
AT3G21220.1	MDP0000459132	48.3	294	137	5	39	325	26	311	1e-91	281
AT3G21220.1	MDP0000332757	44.37	293	147	7	45	327	51	337	6e-65	213
AT3G21220.1	MDP0000286564	44.24	278	120	6	67	325	503	764	3e-58	203
AT3G21220.1	MDP0000161427	38.08	344	146	8	45	327	51	388	2e-57	195
AT3G21220.1	MDP0000320149	44.86	243	112	6	67	303	93	319	1e-54	185
AT3G21220.1	MDP0000499658	78.43	102	22	0	87	188	11	112	3e-53	175
AT3G20770.1	MDP0000564884	61.73	520	164	12	2	493	3	515	0	618
AT3G20770.1	MDP0000202831	63.4	500	169	8	2	493	3	496	0	616
AT3G20770.1	MDP0000423881	56.83	556	171	12	1	493	2	551	0	588
AT3G20770.1	MDP0000306498	61.62	495	162	11	6	493	1	474	0	584
AT3G20770.1	MDP0000283197	54.97	533	215	12	2	522	3	522	0	542
AT3G20770.1	MDP0000212881	70.56	377	103	5	2	376	3	373	0	540
AT3G20770.1	MDP0000422279	53.01	532	223	10	2	520	3	520	2e-164	488
AT3G20770.1	MDP0000490180	68.52	270	81	3	34	301	22	289	3e-126	390
AT3G20770.1	MDP0000562585	62.95	305	104	5	34	331	22	324	9e-126	389
AT3G20770.1	MDP0000565880	68.66	268	80	3	36	301	24	289	2e-125	387
AT3G04580.1	MDP0000231172	64.44	765	260	8	1	762	1	756	0	969
AT3G04580.1	MDP0000168345	64.31	765	261	8	1	762	1	756	0	957
AT3G04580.1	MDP0000219737	57.42	761	295	11	19	766	20	764	0	826
AT3G04580.1	MDP0000195916	57.42	761	295	11	19	766	20	764	0	826
AT3G04580.1	MDP0000393617	57.29	761	296	11	19	766	20	764	0	825
AT3G04580.1	MDP0000920189	58.18	581	215	9	5	575	9	571	0	624
AT3G04580.1	MDP0000557234	37.88	755	443	14	18	762	89	827	7e-155	476
AT3G04580.1	MDP0000267951	36.24	803	441	14	18	762	275	1064	5e-147	462
AT3G04580.1	MDP0000300556	40.2	500	241	7	18	463	58	553	2e-103	334
AT3G04580.1	MDP0000288468	36.63	576	349	9	26	595	3	568	1e-98	322
AT2G43790.1	MDP0000340624	86.14	404	41	2	3	394	4	404	0	715
AT2G43790.1	MDP0000321308	85.01	407	44	3	1	395	1	402	0	708
AT2G43790.1	MDP0000199036	77.47	364	81	1	31	393	6	369	0	604
AT2G43790.1	MDP0000321850	77.47	364	81	1	31	393	6	369	0	604
AT2G43790.1	MDP0000237742	76.44	365	85	1	30	393	5	369	0	597
AT2G43790.1	MDP0000321746	67.8	382	121	2	12	392	415	795	0	563
AT2G43790.1	MDP0000251955	70.44	362	106	1	32	392	9	370	0	558
AT2G43790.1	MDP0000766240	71.23	358	102	1	36	392	17	374	0	551
AT2G43790.1	MDP0000593502	71.02	352	101	1	42	392	19	370	0	546
AT2G43790.1	MDP0000326020	69.06	362	111	1	32	392	9	370	0	539
AT2G40940.1	MDP0000257135	72.59	602	158	1	1	595	509	1110	0	881
AT2G40940.1	MDP0000242413	72.59	602	158	1	1	595	1	602	0	877
AT2G40940.1	MDP0000288468	71.93	595	167	0	1	595	1	595	0	865
AT2G40940.1	MDP0000557234	71.45	585	167	0	1	585	95	679	0	855
AT2G40940.1	MDP0000267951	66.41	637	163	1	1	586	281	917	0	837
AT2G40940.1	MDP0000412939	71.1	481	139	0	78	558	1	481	0	666
AT2G40940.1	MDP0000300556	65.31	490	119	1	1	439	64	553	0	626
AT2G40940.1	MDP0000762267	72.98	285	77	0	302	586	64	348	1e-140	423
AT2G40940.1	MDP0000231172	38.92	591	345	10	4	587	28	609	1e-120	379
AT2G40940.1	MDP0000168345	38.33	600	350	10	4	594	28	616	9e-118	372
AT2G27050.1	MDP0000202831	59.21	554	188	16	1	536	1	534	0	603
AT2G27050.1	MDP0000564884	57.54	570	191	16	1	536	1	553	0	595
AT2G27050.1	MDP0000423881	54.14	604	194	14	1	536	1	589	0	583
AT2G27050.1	MDP0000306498	57.36	537	197	15	7	536	1	512	0	578
AT2G27050.1	MDP0000212881	73.3	352	86	6	1	352	1	344	9e-180	517
AT2G27050.1	MDP0000283197	55.31	508	202	12	1	494	1	497	8e-176	517
AT2G27050.1	MDP0000422279	55.43	460	184	8	48	494	46	497	4e-157	468
AT2G27050.1	MDP0000565880	61.81	309	105	6	36	337	24	326	9e-125	384
AT2G27050.1	MDP0000562585	61.44	306	111	4	36	337	24	326	1e-124	384
AT2G27050.1	MDP0000490180	61.04	308	109	5	36	337	24	326	5e-124	383
AT2G17200.1	MDP0000119597	64.26	568	166	14	1	550	1	549	0	602
AT2G17200.1	MDP0000193639	66.43	563	158	12	1	550	1	545	0	588
AT2G17200.1	MDP0000209028	59.19	495	172	13	73	551	144	624	2e-160	476
AT2G17200.1	MDP0000209028	57.32	82	35	0	2	83	7	88	4e-23	104
AT2G17200.1	MDP0000767938	83.33	102	16	1	190	291	1	101	7e-51	173
AT2G17200.1	MDP0000300390	65.67	67	23	0	380	446	4	70	5e-21	97.4
AT1G75080.1	MDP0000157809	62.91	337	80	9	1	335	1	294	4e-108	322
AT1G75080.1	MDP0000282531	61.61	336	84	9	1	334	1	293	5e-100	327
AT1G75080.1	MDP0000410792	60.56	322	99	7	23	333	9	313	1e-99	301
AT1G75080.1	MDP0000233714	59.64	332	107	6	13	333	83	398	1e-96	296
AT1G75080.1	MDP0000306427	66.14	254	58	6	1	252	1	228	2e-85	261
AT1G75080.1	MDP0000748952	54.33	254	88	7	91	333	90	326	3e-62	205
AT1G75080.1	MDP0000344348	42.42	356	131	12	23	335	7	331	5e-50	173
AT1G75080.1	MDP0000218271	35.57	343	127	13	48	333	31	336	1e-29	119
AT1G75080.1	MDP0000203462	75.64	78	17	1	17	92	3	80	9e-26	101
AT1G75080.1	MDP0000130173	80.88	68	13	0	23	90	6	73	4e-23	99.8
AT1G75080.1	MDP0000130173	33.56	289	118	12	90	335	172	429	7e-16	79
AT1G74710.2	MDP0000249740	51.51	598	209	8	35	558	34	624	0	571
AT1G74710.2	MDP0000281391	38	521	214	13	37	552	29	445	2e-88	286
AT1G74710.2	MDP0000283280	47.53	223	65	2	35	257	169	339	2e-55	194
AT1G74710.2	MDP0000319415	28.27	191	132	4	363	549	742	931	1e-12	72
AT1G73730.1	MDP0000490180	54.79	606	210	17	1	564	1	584	0	582
AT1G73730.1	MDP0000565880	52.98	604	222	16	1	564	1	582	0	562
AT1G73730.1	MDP0000562585	52.81	604	223	16	1	564	1	582	0	560
AT1G73730.1	MDP0000162617	56.82	447	161	12	40	463	7	444	6e-159	467
AT1G73730.1	MDP0000212881	60.87	322	107	7	9	326	23	329	2e-126	380
AT1G73730.1	MDP0000564884	60.49	324	109	7	9	328	23	331	2e-124	384
AT1G73730.1	MDP0000202831	61.04	308	106	4	25	328	34	331	3e-123	380
AT1G73730.1	MDP0000423881	60.39	308	108	5	25	328	34	331	4e-121	376
AT1G73730.1	MDP0000306498	58.93	319	112	5	14	328	22	325	1e-117	380
AT1G73730.1	MDP0000283197	59.66	290	111	4	2	287	11	298	6e-112	352
AT1G73500.1	MDP0000252992	66.24	314	100	3	1	309	1	313	3e-150	429
AT1G73500.1	MDP0000932944	67.08	319	94	4	1	309	1	318	4e-149	426
AT1G73500.1	MDP0000459132	54.92	315	133	5	1	308	1	313	7e-112	331
AT1G73500.1	MDP0000185340	52.83	265	121	3	42	306	69	329	1e-96	294
AT1G73500.1	MDP0000469046	52.83	265	121	3	42	306	70	330	2e-95	291
AT1G73500.1	MDP0000332757	39.64	275	151	6	42	308	70	337	4e-58	194
AT1G73500.1	MDP0000286564	39.24	288	138	7	37	306	496	764	3e-55	193
AT1G73500.1	MDP0000320149	39.68	252	128	6	37	283	86	318	5e-52	177
AT1G73500.1	MDP0000161427	40.61	229	121	6	88	308	167	388	7e-48	168
AT1G73500.1	MDP0000293246	39.71	272	139	10	46	306	118	375	3e-47	169
AT1G66340.1	MDP0000557234	83.04	743	121	2	1	739	95	836	0	1267
AT1G66340.1	MDP0000267951	78.56	793	114	3	1	738	281	1072	0	1252
AT1G66340.1	MDP0000257135	67.4	635	193	3	1	621	509	1143	0	821
AT1G66340.1	MDP0000242413	67.4	635	193	3	1	621	1	635	0	818
AT1G66340.1	MDP0000288468	69.36	594	178	1	1	590	1	594	0	809
AT1G66340.1	MDP0000300556	82.24	490	36	1	1	439	64	553	0	806
AT1G66340.1	MDP0000300556	72.06	68	19	0	552	619	551	618	2e-22	102
AT1G66340.1	MDP0000762267	77.6	442	94	2	302	739	64	504	0	692
AT1G66340.1	MDP0000412939	67.71	480	151	1	79	554	2	481	0	606
AT1G66340.1	MDP0000219737	39.76	752	407	17	4	729	28	759	6e-165	499
AT1G66340.1	MDP0000195916	39.76	752	407	17	4	729	28	759	6e-165	499
AT1G63500.1	MDP0000270591	75.16	459	113	1	28	486	298	755	0	749
AT1G63500.1	MDP0000459059	70.73	492	137	4	1	486	1	491	0	720
AT1G63500.1	MDP0000293071	72.45	461	104	3	15	461	25	476	0	694
AT1G63500.1	MDP0000293071	59.87	451	175	3	38	484	491	939	0	561
AT1G63500.1	MDP0000142512	63.17	543	139	6	3	486	5	545	0	670
AT1G63500.1	MDP0000156710	67.3	477	87	4	1	409	1	476	0	644
AT1G63500.1	MDP0000156710	76.92	78	18	0	408	485	536	613	8e-30	123
AT1G63500.1	MDP0000308844	63.1	458	163	2	34	486	42	498	0	607
AT1G63500.1	MDP0000092692	61.56	450	171	1	38	485	42	491	0	593
AT1G63500.1	MDP0000161621	59.79	485	162	3	34	486	114	597	0	592
AT1G63500.1	MDP0000300456	59.06	491	158	4	38	486	52	541	0	584
AT1G63500.1	MDP0000129030	59.87	451	175	3	38	484	38	486	0	562
AT1G51660.1	MDP0000469046	70.73	369	87	3	1	360	1	357	1e-178	505
AT1G51660.1	MDP0000185340	69.57	368	92	3	1	360	1	356	2e-173	491
AT1G51660.1	MDP0000252992	50.76	329	132	7	17	336	5	312	2e-105	317
AT1G51660.1	MDP0000932944	48.34	331	146	5	17	338	5	319	7e-102	308
AT1G51660.1	MDP0000459132	50	280	133	4	62	334	32	311	2e-89	276
AT1G51660.1	MDP0000332757	44.72	284	139	7	61	334	60	335	2e-64	213
AT1G51660.1	MDP0000286564	44.4	277	119	7	77	334	504	764	1e-57	202
AT1G51660.1	MDP0000161427	37.54	341	142	8	55	334	56	386	8e-57	194
AT1G51660.1	MDP0000320149	45.04	242	111	6	77	312	94	319	5e-54	184
AT1G51660.1	MDP0000499658	75.49	102	25	0	96	197	11	112	1e-51	171
AT1G19350.3	MDP0000157809	62.39	335	82	10	23	355	1	293	2e-101	306
AT1G19350.3	MDP0000410792	59.69	325	101	8	44	356	9	315	6e-96	292
AT1G19350.3	MDP0000282531	60.78	334	89	8	23	355	1	293	2e-94	312
AT1G19350.3	MDP0000233714	56.32	348	123	7	21	356	70	400	2e-92	286
AT1G19350.3	MDP0000306427	65.48	252	62	5	23	273	1	228	2e-80	249
AT1G19350.3	MDP0000748952	53.52	256	89	8	113	356	91	328	9e-59	196
AT1G19350.3	MDP0000344348	43.63	353	123	14	44	352	7	327	8e-49	170
AT1G19350.3	MDP0000218271	38.29	316	155	11	69	354	31	336	2e-29	118
AT1G19350.3	MDP0000203462	81.43	70	13	0	41	110	6	75	5e-26	102
AT1G19350.3	MDP0000130173	82.35	68	12	0	44	111	6	73	3e-24	103
AT1G19350.3	MDP0000130173	33.68	285	113	13	111	351	172	424	4e-14	73.9
AT1G04310.1	MDP0000219737	54.16	613	251	10	24	623	19	614	0	598
AT1G04310.1	MDP0000195916	54.16	613	251	10	24	623	19	614	0	598
AT1G04310.1	MDP0000393617	54	613	252	10	24	623	19	614	0	597
AT1G04310.1	MDP0000920189	55.33	582	230	12	1	575	1	559	0	578
AT1G04310.1	MDP0000231172	46.62	637	302	13	1	623	1	613	8e-179	531
AT1G04310.1	MDP0000168345	45.31	640	304	14	1	622	1	612	5e-171	511
AT1G04310.1	MDP0000557234	36.18	597	331	12	34	606	98	668	1e-103	338
AT1G04310.1	MDP0000267951	32.92	647	335	12	34	606	284	905	3e-92	311
AT1G04310.1	MDP0000300556	38.32	488	228	9	34	463	67	539	1e-86	287
AT1G04310.1	MDP0000288468	34.36	585	356	10	34	605	4	573	2e-83	278
AT1G03445.1	MDP0000252042	46.72	809	299	16	86	790	46	826	0	652
AT1G03445.1	MDP0000270046	46.04	795	297	15	86	776	46	812	0	632
AT1G03445.1	MDP0000119707	58.16	392	133	3	430	790	673	1064	2e-152	478
AT1G03445.1	MDP0000119707	44.44	207	97	5	11	199	70	276	8e-46	178
AT1G03445.1	MDP0000319153	45.3	627	219	15	5	535	4	602	1e-150	481
AT1G03445.1	MDP0000319153	65.81	117	37	1	663	776	603	719	3e-36	149
AT1G03445.1	MDP0000245331	54.42	419	133	4	430	790	622	1040	3e-147	463
AT1G03445.1	MDP0000245331	42.13	394	169	9	11	349	71	460	3e-84	292
AT1G03445.1	MDP0000341169	57.61	276	85	3	418	661	114	389	3e-99	317
AT1G03445.1	MDP0000497083	43.99	316	152	10	445	757	1	294	5e-76	256
AT1G03445.1	MDP0000648845	47.18	284	133	7	476	757	35	303	4e-74	263
AT1G03445.1	MDP0000163276	44.72	284	140	7	480	761	30	298	2e-73	245
AT1G03445.1	MDP0000788155	42.25	284	147	7	476	757	24	292	3e-69	233
AT1G01740.1	MDP0000270591	66.38	464	150	4	25	483	298	760	0	652
AT1G01740.1	MDP0000459059	64.08	490	161	7	1	476	1	489	0	622
AT1G01740.1	MDP0000293071	67.34	447	134	7	1	435	1	447	0	603
AT1G01740.1	MDP0000293071	56.34	481	199	6	8	477	460	940	1e-178	531
AT1G01740.1	MDP0000142512	58.38	543	159	8	1	476	1	543	0	597
AT1G01740.1	MDP0000156710	59.14	487	123	5	1	412	1	486	0	569
AT1G01740.1	MDP0000156710	58.44	77	31	1	401	476	536	612	2e-20	95.5
AT1G01740.1	MDP0000308844	57.33	457	186	4	29	476	40	496	0	541
AT1G01740.1	MDP0000092692	55.47	494	191	9	12	479	3	493	0	533
AT1G01740.1	MDP0000129030	58.67	450	179	4	35	477	38	487	0	531
AT1G01740.1	MDP0000241455	58.28	453	182	4	32	477	67	519	0	529
AT1G01740.1	MDP0000161621	52.95	491	195	5	22	476	105	595	3e-177	521
AT1G01480.1	MDP0000123248	66.46	489	144	8	11	493	11	485	0	670
AT1G01480.1	MDP0000413933	52.93	427	199	2	11	436	204	629	5e-167	492
AT1G01480.1	MDP0000232577	44.89	450	215	6	16	464	67	484	1e-136	411
AT1G01480.1	MDP0000133334	43	407	227	3	36	441	155	557	2e-126	384
AT1G01480.1	MDP0000166535	43.41	410	227	3	22	431	246	650	4e-116	361
AT1G01480.1	MDP0000250254	36.38	437	233	4	5	441	107	498	1e-97	308
AT1G01480.1	MDP0000203740	46.94	245	121	4	221	464	45	281	4e-67	221
AT1G01480.1	MDP0000363904	26.51	215	141	5	95	308	160	358	2e-15	79.3
AT1G01480.1	MDP0000319107	24.68	235	159	6	74	306	122	340	1e-13	73.9
AT1G01480.1	MDP0000241771	24.68	235	159	6	74	306	122	340	1e-13	73.9

## Sheet: Table S12_3
Table S12_3 The annotation and alignment analysis of differentially expressed genes in seven apple's coexpression modules homologous with BR and ETH pathway-related genes in Arabidopsis Thaliana
Gene id	Module name	KME	GS_LT	GS_ELR	Gene model of Arabidopsis	Gene id of Arabidopsis	% identity	alignment length	mismatches	gap opens	q. start	q. end	s. start	s. end	evalue	bit score
MDP0000897962	module 7	-0.570998	-0.469676	-0.196734	AT4G39400.1	ATBRI1	33.56	1186	602	39	34	1166	41	1093	2e-154	495
MDP0000202119	module 7	0.802073	0.0204417	-0.053856	AT4G27440.1	ATPORB	31.12	331	196	11	72	398	19	321	5e-29	117
MDP0000185340	module 7	-0.896497	-0.300078	-0.151187	AT1G51660.1	ATMKK4	69.57	368	92	3	1	360	1	356	2e-173	491
MDP0000855671	module 6	0.794398	0.293697	0.387594	AT3G23240.1	ATERF1	51.64	213	82	6	26	218	36	247	3e-56	183
MDP0000831656	module 6	-0.809141	-0.0731579	-0.237526	AT4G27440.1	ATPORB	81.34	402	67	3	1	401	1	395	0	659
MDP0000689946	module 6	0.837304	0.439598	0.349055	AT3G23240.1	ATERF1	52.27	132	50	3	24	146	13	140	3e-38	135
MDP0000447570	module 6	0.826407	0.453368	0.379472	AT3G23240.1	ATERF1	52.48	202	72	5	39	218	51	250	7e-56	182
MDP0000422421	module 6	0.957349	0.461205	0.449962	AT3G45640.1	ATMPK3	65.56	363	122	1	5	367	3	362	0	524
MDP0000393617	module 6	0.74143	0.209192	0.421221	AT1G04310.1	ATERS2	54	613	252	10	24	623	19	614	0	597
MDP0000252992	module 6	0.798768	0.648301	0.434817	AT1G51660.1	ATMKK4	50.76	329	132	7	17	336	5	312	2e-105	317
MDP0000242413	module 6	0.893492	0.183082	0.168755	AT1G66340.1	ATETR1	67.4	635	193	3	1	621	1	635	0	818
MDP0000235313	module 6	0.926581	0.351422	0.341198	AT3G23240.1	ATERF1	64.09	220	65	4	8	217	8	223	3e-73	226
MDP0000219737	module 6	0.857721	0.401798	0.376154	AT1G04310.1	ATERS2	54.16	613	251	10	24	623	19	614	0	598
MDP0000193639	module 6	0.871045	0.546077	0.387727	AT2G17200.1	ATDSK2	66.43	563	158	12	1	550	1	545	0	588
MDP0000171795	module 6	-0.822882	-0.119607	-0.304337	AT4G27440.1	ATPORB	82.59	402	62	3	1	401	1	395	0	667
MDP0000127134	module 6	0.724813	0.490151	0.375612	AT3G23240.1	ATERF1	62.27	220	69	3	8	217	32	247	5e-73	226
MDP0000932944	module 5	0.911502	0.752162	0.403156	AT1G51660.1	ATMKK4	48.34	331	146	5	17	338	5	319	7e-102	308
MDP0000785379	module 5	-0.97054	-0.646386	-0.426318	AT5G03730.2	ATCTR1	64.13	276	97	1	539	814	374	647	2e-116	372
MDP0000288468	module 5	0.932161	0.57377	0.44142	AT1G04310.1	ATERS2	34.36	585	356	10	34	605	4	573	2e-83	278
MDP0000242756	module 5	0.560481	0.240621	0.21127	AT4G39400.1	ATBRI1	48.29	1081	513	22	117	1169	80	1142	0	926
MDP0000184590	module 5	0.852617	0.620233	0.274677	AT5G46330.1	ATFLS2	38.82	644	387	5	61	699	64	705	2e-120	403
MDP0000172763	module 5	0.854019	0.589129	0.209094	AT5G03280.1	ATEIN2	25.37	402	258	10	24	390	82	476	2e-28	122
MDP0000148169	module 5	0.897417	0.433065	0.229202	AT3G51770.2	ATETO1	62.82	952	321	6	9	954	1	925	0	1206
MDP0000133334	module 5	0.843028	0.442819	0.181697	AT1G01480.1	ATACS2	43	407	227	3	36	441	155	557	2e-126	384
MDP0000326249	module 4	0.768543	-0.0429126	-0.23503	AT4G27440.1	ATPORB	33.2	253	140	8	68	317	31	257	3e-27	111
MDP0000291093	module 4	-0.963912	0.163873	0.239903	AT4G33430.2	ATBAK1	73.8	664	111	8	11	662	15	627	0	885
MDP0000270591	module 4	-0.836746	0.0269633	0.115615	AT1G01740.1	ATBSK4	66.38	464	150	4	25	483	298	760	0	652
MDP0000156710	module 4	-0.907216	0.321469	0.210154	AT1G01740.1	ATBSK4	58.44	77	31	1	401	476	536	612	2e-20	95.5
MDP0000183176	module 3	0.947147	-0.147077	0.00201422	AT4G33430.2	ATBAK1	70.71	437	74	8	216	647	32	419	0	573
MDP0000929634	module 2	-0.708903	0.0542769	0.171775	AT3G51770.2	ATETO1	52.25	846	389	3	109	952	55	887	0	860
MDP0000659362	module 2	-0.722323	0.538397	0.342774	AT4G39400.1	ATBRI1	70.37	1171	330	11	33	1195	77	1238	0	1565
MDP0000582901	module 2	-0.692755	0.529021	0.197169	AT4G39400.1	ATBRI1	70.37	1171	330	11	33	1195	37	1198	0	1565
MDP0000564884	module 2	-0.747635	0.476547	0.128067	AT1G73730.1	ATEIL3	60.49	324	109	7	9	328	23	331	2e-124	384
MDP0000459059	module 2	-0.764428	0.426047	0.292884	AT1G01740.1	ATBSK4	64.08	490	161	7	1	476	1	489	0	622
MDP0000363904	module 2	-0.68799	0.206642	0.303905	AT1G01480.1	ATACS2	26.51	215	141	5	95	308	160	358	2e-15	79.3
MDP0000344348	module 2	0.982838	-0.398236	-0.308789	AT1G19350.3	ATBES1	43.63	353	123	14	44	352	7	327	8e-49	170
MDP0000326020	module 2	-0.753743	0.387564	0.370064	AT2G43790.1	ATMPK6	69.06	362	111	1	32	392	9	370	0	539
MDP0000325356	module 2	0.590782	-0.246796	-0.227841	AT4G27440.1	ATPORB	76.87	268	54	3	1	267	1	261	2e-144	416
MDP0000321850	module 2	0.970614	-0.469709	-0.313557	AT2G43790.1	ATMPK6	77.47	364	81	1	31	393	6	369	0	604
MDP0000319107	module 2	-0.578945	0.202037	0.308669	AT1G01480.1	ATACS2	24.68	235	159	6	74	306	122	340	1e-13	73.9
MDP0000314596	module 2	-0.72436	0.483298	0.143003	AT5G03280.1	ATEIN2	26.9	394	265	8	24	401	84	470	1e-32	136
MDP0000306498	module 2	-0.895997	0.477928	0.244212	AT1G73730.1	ATEIL3	58.93	319	112	5	14	328	22	325	1e-117	380
MDP0000306427	module 2	0.991738	-0.511461	-0.329739	AT1G19350.3	ATBES1	65.48	252	62	5	23	273	1	228	2e-80	249
MDP0000296352	module 2	0.569294	0.0235622	-0.131575	AT3G58040.1	ATSINAT2	81.13	265	50	0	44	308	55	319	7e-163	461
MDP0000286564	module 2	-0.693658	0.556483	0.276849	AT1G51660.1	ATMKK4	44.4	277	119	7	77	334	504	764	1e-57	202
MDP0000282531	module 2	0.981382	-0.490463	-0.356413	AT1G19350.3	ATBES1	60.78	334	89	8	23	355	1	293	2e-94	312
MDP0000257135	module 2	-0.587846	0.0500486	0.20443	AT1G66340.1	ATETR1	67.4	635	193	3	1	621	509	1143	0	821
MDP0000250138	module 2	-0.817464	0.263013	0.161469	AT4G18710.1	ATBIN2	89.81	363	23	2	1	350	1	362	0	678
MDP0000241771	module 2	-0.7441	0.332819	0.359168	AT1G01480.1	ATACS2	24.68	235	159	6	74	306	122	340	1e-13	73.9
MDP0000241455	module 2	0.98083	-0.430023	-0.320651	AT1G01740.1	ATBSK4	58.28	453	182	4	32	477	67	519	0	529
MDP0000237742	module 2	0.982696	-0.424592	-0.290466	AT2G43790.1	ATMPK6	76.44	365	85	1	30	393	5	369	0	597
MDP0000233714	module 2	0.771998	-0.0580417	-0.0611264	AT1G19350.3	ATBES1	56.32	348	123	7	21	356	70	400	2e-92	286
MDP0000231172	module 2	-0.804708	0.406695	0.307453	AT1G04310.1	ATERS2	46.62	637	302	13	1	623	1	613	8e-179	531
MDP0000225663	module 2	0.469759	-0.12941	-0.119471	AT4G18710.1	ATBIN2	72.97	381	87	1	3	367	108	488	0	612
MDP0000218271	module 2	0.915039	-0.338159	-0.288479	AT1G19350.3	ATBES1	38.29	316	155	11	69	354	31	336	2e-29	118
MDP0000199036	module 2	0.970614	-0.469709	-0.313557	AT2G43790.1	ATMPK6	77.47	364	81	1	31	393	6	369	0	604
MDP0000180284	module 2	-0.838148	0.468281	0.27893	AT4G18710.1	ATBIN2	90.66	364	30	2	6	366	44	406	0	695
MDP0000176409	module 2	0.952845	-0.555153	-0.392059	AT5G03730.2	ATCTR1	33.45	293	163	9	165	439	88	366	3e-33	139
MDP0000165656	module 2	-0.597531	0.255942	0.296826	AT5G25350.1	ATEBF2	54.39	649	266	7	1	622	1	646	0	634
MDP0000157809	module 2	0.981845	-0.373355	-0.305815	AT1G19350.3	ATBES1	62.39	335	82	10	23	355	1	293	2e-101	306
MDP0000157003	module 2	-0.779025	0.654331	0.29341	AT4G39400.1	ATBRI1	68.62	1176	323	10	28	1195	34	1171	0	1551
MDP0000152033	module 2	-0.877827	0.347307	0.346662	AT5G03280.1	ATEIN2	52.11	1376	546	26	1	1291	110	1457	0	1321
MDP0000142512	module 2	0.828499	-0.353349	-0.173439	AT1G01740.1	ATBSK4	58.38	543	159	8	1	476	1	543	0	597
MDP0000129030	module 2	0.934412	-0.36385	-0.328163	AT1G01740.1	ATBSK4	58.67	450	179	4	35	477	38	487	0	531
MDP0000127212	module 2	-0.526295	0.0286881	0.0456922	AT4G18710.1	ATBIN2	91.32	334	26	1	36	366	25	358	0	650
MDP0000022760	module 2	0.965344	-0.584087	-0.382309	AT3G58040.1	ATSINAT2	78.79	264	56	0	45	308	42	305	1e-158	450
MDP0000920189	module 1	-0.898823	0.576071	0.261863	AT1G04310.1	ATERS2	55.33	582	230	12	1	575	1	559	0	578
MDP0000469046	module 1	0.951175	-0.361286	-0.277973	AT1G51660.1	ATMKK4	70.73	369	87	3	1	360	1	357	1e-178	505
MDP0000429728	module 1	0.943739	-0.290883	-0.134888	AT5G25350.1	ATEBF2	55.33	647	262	6	1	622	1	645	0	681
MDP0000314942	module 1	0.908079	-0.333619	-0.116066	AT5G25350.1	ATEBF2	55.4	639	256	6	1	613	1	636	0	671
MDP0000294856	module 1	0.823079	-0.207191	-0.142629	AT3G51770.2	ATETO1	75.18	955	208	6	9	954	1	935	0	1456
MDP0000280142	module 1	0.943739	-0.290883	-0.134888	AT5G25350.1	ATEBF2	55.33	647	262	6	1	622	1	645	0	681
MDP0000239011	module 1	0.782091	-0.211062	-0.0950505	AT5G25350.1	ATEBF2	55.56	639	255	6	1	613	1	636	0	672
MDP0000196862	module 1	-0.7663	0.460641	0.249774	AT4G33430.2	ATBAK1	50	620	231	8	26	632	39	592	0	566
MDP0000195916	module 1	-0.919162	0.503679	0.259267	AT1G04310.1	ATERS2	54.16	613	251	10	24	623	19	614	0	598
MDP0000139304	module 1	0.879668	-0.45152	-0.286767	AT4G39400.1	ATBRI1	31.54	577	314	17	54	580	70	615	6e-46	181
MDP0000130173	module 1	-0.665319	0.564179	0.283034	AT1G19350.3	ATBES1	33.68	285	113	13	111	351	172	424	4e-14	73.9
MDP0000003459	module 1	-0.723578	0.237528	0.261329	AT4G18710.1	ATBIN2	79.89	368	73	1	3	369	36	403	0	628
